# Supplementary material for: In Silico Analysis of Small RNAs Suggest Roles for Novel and Conserved miRNAs in the Formation of Epigenetic Memory in Somatic Embryos of Norway Spruce
Source: Front Physiol. 2017 Sep 8;8:674. doi: 10.3389/fphys.2017.00674 (PMC5596105; doi:10.3389/fphys.2017.00674)
Supplement: Supplementary file 1 [file Table2.XLSX]

## Sheet: Conserved_miRNAs
Table S2. Characterization of in silico predicted conserved miRNAs found in spruce embryos
Family ##	Family ID	Number of miRs in family	##	miR_ID	miR_Seq	Length	Prec_ID_1	Prec_Seq_1	Start	End	Prime end	Mismatch score		Prec_ID_2	Prec_Seq_2	Start	End	Prime end	Mismatch score		Prec_ID_3	Prec_Seq_3	Start	End	Prime end	Mismatch score	Prec_ID_4	Prec_Seq_4	Start	End	Prime end	Mismatch score	Prec_ID_5	Prec_Seq_5	Start	End	Prime end	Mismatch score	Prec_ID_6	Prec_Seq_6	Start	End	Prime end	Mismatch score	Prec_ID_7	Prec_Seq_7	Start	End	Prime end
1	Pab-miR1311	30	1	Pab-miR1311.11	TCAGAGCTTTGCCAGTTCCGCC	22	MA_175803_prc	TATGGGCTTGGTAGGATTAGGCGCACTGGCATAACTCTGACCATAGTTTATGGTCAGAGTTTTGCCAGTTCCGCCCATTCCTATTGTGCCTTTAA	54	75	3	1		MA_9899228_prc	AGGATTAGGCGCACTGGCATAACTCTGACCATAGTTTATGGTCAGAGTTTTGCCAGTTCCGCCCATTCCT	42	63	3	1
			2	Pab-miR1311.12	TCAGAGGTTTGCCAGTTCCGCC	22	MA_175803_prc	TATGGGCTTGGTAGGATTAGGCGCACTGGCATAACTCTGACCATAGTTTATGGTCAGAGTTTTGCCAGTTCCGCCCATTCCTATTGTGCCTTTAA	54	75	3	1		MA_9899228_prc	AGGATTAGGCGCACTGGCATAACTCTGACCATAGTTTATGGTCAGAGTTTTGCCAGTTCCGCCCATTCCT	42	63	3	1
			3	Pab-miR1311.13	TCAGAGTTTGGCCAGTTCCGCC	22	MA_175803_prc	TATGGGCTTGGTAGGATTAGGCGCACTGGCATAACTCTGACCATAGTTTATGGTCAGAGTTTTGCCAGTTCCGCCCATTCCTATTGTGCCTTTAA	54	75	3	1		MA_9899228_prc	AGGATTAGGCGCACTGGCATAACTCTGACCATAGTTTATGGTCAGAGTTTTGCCAGTTCCGCCCATTCCT	42	63	3	1
			4	Pab-miR1311.15	TCAGAGTTTTGCAAGTTCCGCC	22	MA_175803_prc	TATGGGCTTGGTAGGATTAGGCGCACTGGCATAACTCTGACCATAGTTTATGGTCAGAGTTTTGCCAGTTCCGCCCATTCCTATTGTGCCTTTAA	54	75	3	1		MA_9899228_prc	AGGATTAGGCGCACTGGCATAACTCTGACCATAGTTTATGGTCAGAGTTTTGCCAGTTCCGCCCATTCCT	42	63	3	1
			5	Pab-miR1311.16	TCAGAGTTTTGCCAGTCCCGCC	22	MA_175803_prc	TATGGGCTTGGTAGGATTAGGCGCACTGGCATAACTCTGACCATAGTTTATGGTCAGAGTTTTGCCAGTTCCGCCCATTCCTATTGTGCCTTTAA	54	75	3	1		MA_9899228_prc	AGGATTAGGCGCACTGGCATAACTCTGACCATAGTTTATGGTCAGAGTTTTGCCAGTTCCGCCCATTCCT	42	63	3	1
			6	Pab-miR1311.17	TCAGAGTTTTGCCAGTTACGCC	22	MA_14099_prc1	GGAATGGGCGGAGCCGGGAAAACCCGATCAGATTGGATGGGTTCACTAACGAATGAACGAACTGACTGAGTTTTGCCCGTTCCGCCCACTCC	65	86	3	1.65		MA_175803_prc	TATGGGCTTGGTAGGATTAGGCGCACTGGCATAACTCTGACCATAGTTTATGGTCAGAGTTTTGCCAGTTCCGCCCATTCCTATTGTGCCTTTAA	54	75	3	0.25		MA_9899228_prc	AGGATTAGGCGCACTGGCATAACTCTGACCATAGTTTATGGTCAGAGTTTTGCCAGTTCCGCCCATTCCT	42	63	3	0.25
			7	Pab-miR1311.19	TCAGAGTTTTGCCAGTTCCACC	22	MA_14099_prc1	GGAATGGGCGGAGCCGGGAAAACCCGATCAGATTGGATGGGTTCACTAACGAATGAACGAACTGACTGAGTTTTGCCCGTTCCGCCCACTCC	65	86	3	1.65		MA_175803_prc	TATGGGCTTGGTAGGATTAGGCGCACTGGCATAACTCTGACCATAGTTTATGGTCAGAGTTTTGCCAGTTCCGCCCATTCCTATTGTGCCTTTAA	54	75	3	0.25		MA_9899228_prc	AGGATTAGGCGCACTGGCATAACTCTGACCATAGTTTATGGTCAGAGTTTTGCCAGTTCCGCCCATTCCT	42	63	3	0.25
			8	Pab-miR1311.22_3p	TCAGAGTTTTGCCAGTTCCGCC	22	MA_14099_prc1	GGAATGGGCGGAGCCGGGAAAACCCGATCAGATTGGATGGGTTCACTAACGAATGAACGAACTGACTGAGTTTTGCCCGTTCCGCCCACTCC	65	86	3	1.4		MA_175803_prc	TATGGGCTTGGTAGGATTAGGCGCACTGGCATAACTCTGACCATAGTTTATGGTCAGAGTTTTGCCAGTTCCGCCCATTCCTATTGTGCCTTTAA	54	75	3	0		MA_9899228_prc	AGGATTAGGCGCACTGGCATAACTCTGACCATAGTTTATGGTCAGAGTTTTGCCAGTTCCGCCCATTCCT	42	63	3	0
			9	Pab-miR1311.23	TCAGAGTTTTGCCAGTTCCGCCA	23	MA_14099_prc1	GGAATGGGCGGAGCCGGGAAAACCCGATCAGATTGGATGGGTTCACTAACGAATGAACGAACTGACTGAGTTTTGCCCGTTCCGCCCACTCC	65	87	3	1.55		MA_175803_prc	TATGGGCTTGGTAGGATTAGGCGCACTGGCATAACTCTGACCATAGTTTATGGTCAGAGTTTTGCCAGTTCCGCCCATTCCTATTGTGCCTTTAA	54	76	3	0.15		MA_9899228_prc	AGGATTAGGCGCACTGGCATAACTCTGACCATAGTTTATGGTCAGAGTTTTGCCAGTTCCGCCCATTCCT	42	64	3	0.15
			10	Pab-miR1311.24	TCAGAGTTTTGCCAGTTCCGCCAC	24	MA_14099_prc1	GGAATGGGCGGAGCCGGGAAAACCCGATCAGATTGGATGGGTTCACTAACGAATGAACGAACTGACTGAGTTTTGCCCGTTCCGCCCACTCC	65	88	3	1.7		MA_175803_prc	TATGGGCTTGGTAGGATTAGGCGCACTGGCATAACTCTGACCATAGTTTATGGTCAGAGTTTTGCCAGTTCCGCCCATTCCTATTGTGCCTTTAA	54	77	3	0.3		MA_9899228_prc	AGGATTAGGCGCACTGGCATAACTCTGACCATAGTTTATGGTCAGAGTTTTGCCAGTTCCGCCCATTCCT	42	65	3	0.3
			11	Pab-miR1311.25	TCAGAGTTTTGCCAGTTCCGCCC	23	MA_14099_prc1	GGAATGGGCGGAGCCGGGAAAACCCGATCAGATTGGATGGGTTCACTAACGAATGAACGAACTGACTGAGTTTTGCCCGTTCCGCCCACTCC	65	87	3	1.4		MA_175803_prc	TATGGGCTTGGTAGGATTAGGCGCACTGGCATAACTCTGACCATAGTTTATGGTCAGAGTTTTGCCAGTTCCGCCCATTCCTATTGTGCCTTTAA	54	76	3	0		MA_9899228_prc	AGGATTAGGCGCACTGGCATAACTCTGACCATAGTTTATGGTCAGAGTTTTGCCAGTTCCGCCCATTCCT	42	64	3	0
			12	Pab-miR1311.26	TCAGAGTTTTGCCAGTTCCGCCG	23	MA_14099_prc1	GGAATGGGCGGAGCCGGGAAAACCCGATCAGATTGGATGGGTTCACTAACGAATGAACGAACTGACTGAGTTTTGCCCGTTCCGCCCACTCC	65	87	3	1.55		MA_175803_prc	TATGGGCTTGGTAGGATTAGGCGCACTGGCATAACTCTGACCATAGTTTATGGTCAGAGTTTTGCCAGTTCCGCCCATTCCTATTGTGCCTTTAA	54	76	3	0.15		MA_9899228_prc	AGGATTAGGCGCACTGGCATAACTCTGACCATAGTTTATGGTCAGAGTTTTGCCAGTTCCGCCCATTCCT	42	64	3	0.15
			13	Pab-miR1311.27	TCAGAGTTTTGCCAGTTCCGCCT	23	MA_14099_prc1	GGAATGGGCGGAGCCGGGAAAACCCGATCAGATTGGATGGGTTCACTAACGAATGAACGAACTGACTGAGTTTTGCCCGTTCCGCCCACTCC	65	87	3	1.55		MA_175803_prc	TATGGGCTTGGTAGGATTAGGCGCACTGGCATAACTCTGACCATAGTTTATGGTCAGAGTTTTGCCAGTTCCGCCCATTCCTATTGTGCCTTTAA	54	76	3	0.15		MA_9899228_prc	AGGATTAGGCGCACTGGCATAACTCTGACCATAGTTTATGGTCAGAGTTTTGCCAGTTCCGCCCATTCCT	42	64	3	0.15
			14	Pab-miR1311.28	TCAGAGTTTTGCCAGTTCCGCCTC	24	MA_14099_prc1	GGAATGGGCGGAGCCGGGAAAACCCGATCAGATTGGATGGGTTCACTAACGAATGAACGAACTGACTGAGTTTTGCCCGTTCCGCCCACTCC	65	88	3	1.7		MA_175803_prc	TATGGGCTTGGTAGGATTAGGCGCACTGGCATAACTCTGACCATAGTTTATGGTCAGAGTTTTGCCAGTTCCGCCCATTCCTATTGTGCCTTTAA	54	77	3	0.3		MA_9899228_prc	AGGATTAGGCGCACTGGCATAACTCTGACCATAGTTTATGGTCAGAGTTTTGCCAGTTCCGCCCATTCCT	42	65	3	0.3
			15	Pab-miR1311.29	TCAGAGTTTTGCCAGTTCCGCG	22	MA_14099_prc1	GGAATGGGCGGAGCCGGGAAAACCCGATCAGATTGGATGGGTTCACTAACGAATGAACGAACTGACTGAGTTTTGCCCGTTCCGCCCACTCC	65	86	3	1.55		MA_175803_prc	TATGGGCTTGGTAGGATTAGGCGCACTGGCATAACTCTGACCATAGTTTATGGTCAGAGTTTTGCCAGTTCCGCCCATTCCTATTGTGCCTTTAA	54	75	3	0.15		MA_9899228_prc	AGGATTAGGCGCACTGGCATAACTCTGACCATAGTTTATGGTCAGAGTTTTGCCAGTTCCGCCCATTCCT	42	63	3	0.15
			16	Pab-miR1311.30	TCAGAGTTTTGCCAGTTCCGCT	22	MA_14099_prc1	GGAATGGGCGGAGCCGGGAAAACCCGATCAGATTGGATGGGTTCACTAACGAATGAACGAACTGACTGAGTTTTGCCCGTTCCGCCCACTCC	65	86	3	1.55		MA_175803_prc	TATGGGCTTGGTAGGATTAGGCGCACTGGCATAACTCTGACCATAGTTTATGGTCAGAGTTTTGCCAGTTCCGCCCATTCCTATTGTGCCTTTAA	54	75	3	0.15		MA_9899228_prc	AGGATTAGGCGCACTGGCATAACTCTGACCATAGTTTATGGTCAGAGTTTTGCCAGTTCCGCCCATTCCT	42	63	3	0.15
			17	Pab-miR1311.31	TCAGAGTTTTGCCAGTTCCGTC	22	MA_14099_prc1	GGAATGGGCGGAGCCGGGAAAACCCGATCAGATTGGATGGGTTCACTAACGAATGAACGAACTGACTGAGTTTTGCCCGTTCCGCCCACTCC	65	86	3	1.55		MA_175803_prc	TATGGGCTTGGTAGGATTAGGCGCACTGGCATAACTCTGACCATAGTTTATGGTCAGAGTTTTGCCAGTTCCGCCCATTCCTATTGTGCCTTTAA	54	75	3	0.15		MA_9899228_prc	AGGATTAGGCGCACTGGCATAACTCTGACCATAGTTTATGGTCAGAGTTTTGCCAGTTCCGCCCATTCCT	42	63	3	0.15
			18	Pab-miR1311.32	TCAGAGTTTTGCCAGTTCCTCC	22	MA_14099_prc1	GGAATGGGCGGAGCCGGGAAAACCCGATCAGATTGGATGGGTTCACTAACGAATGAACGAACTGACTGAGTTTTGCCCGTTCCGCCCACTCC	65	86	3	1.65		MA_175803_prc	TATGGGCTTGGTAGGATTAGGCGCACTGGCATAACTCTGACCATAGTTTATGGTCAGAGTTTTGCCAGTTCCGCCCATTCCTATTGTGCCTTTAA	54	75	3	0.25		MA_9899228_prc	AGGATTAGGCGCACTGGCATAACTCTGACCATAGTTTATGGTCAGAGTTTTGCCAGTTCCGCCCATTCCT	42	63	3	0.25
			19	Pab-miR1311.33	TCAGAGTTTTGCCAGTTCTGCC	22	MA_14099_prc1	GGAATGGGCGGAGCCGGGAAAACCCGATCAGATTGGATGGGTTCACTAACGAATGAACGAACTGACTGAGTTTTGCCCGTTCCGCCCACTCC	65	86	3	1.65		MA_175803_prc	TATGGGCTTGGTAGGATTAGGCGCACTGGCATAACTCTGACCATAGTTTATGGTCAGAGTTTTGCCAGTTCCGCCCATTCCTATTGTGCCTTTAA	54	75	3	0.25		MA_9899228_prc	AGGATTAGGCGCACTGGCATAACTCTGACCATAGTTTATGGTCAGAGTTTTGCCAGTTCCGCCCATTCCT	42	63	3	0.25
			20	Pab-miR1311.34	TCAGAGTTTTGCCGGTTCCGCC	22	MA_14099_prc1	GGAATGGGCGGAGCCGGGAAAACCCGATCAGATTGGATGGGTTCACTAACGAATGAACGAACTGACTGAGTTTTGCCCGTTCCGCCCACTCC	65	86	3	1.4		MA_175803_prc	TATGGGCTTGGTAGGATTAGGCGCACTGGCATAACTCTGACCATAGTTTATGGTCAGAGTTTTGCCAGTTCCGCCCATTCCTATTGTGCCTTTAA	54	75	3	1		MA_9899228_prc	AGGATTAGGCGCACTGGCATAACTCTGACCATAGTTTATGGTCAGAGTTTTGCCAGTTCCGCCCATTCCT	42	63	3	1
			21	Pab-miR1311.36	TCAGAGTTTTGCTAGTTCCGCC	22	MA_175803_prc	TATGGGCTTGGTAGGATTAGGCGCACTGGCATAACTCTGACCATAGTTTATGGTCAGAGTTTTGCCAGTTCCGCCCATTCCTATTGTGCCTTTAA	54	75	3	1		MA_9899228_prc	AGGATTAGGCGCACTGGCATAACTCTGACCATAGTTTATGGTCAGAGTTTTGCCAGTTCCGCCCATTCCT	42	63	3	1
			22	Pab-miR1311.37	TCAGAGTTTTGTCAGTTCCGCC	22	MA_175803_prc	TATGGGCTTGGTAGGATTAGGCGCACTGGCATAACTCTGACCATAGTTTATGGTCAGAGTTTTGCCAGTTCCGCCCATTCCTATTGTGCCTTTAA	54	75	3	1		MA_9899228_prc	AGGATTAGGCGCACTGGCATAACTCTGACCATAGTTTATGGTCAGAGTTTTGCCAGTTCCGCCCATTCCT	42	63	3	1
			23	Pab-miR1311.38	TCAGGGTTTTGCCAGTTCCGCC	22	MA_14099_prc1	GGAATGGGCGGAGCCGGGAAAACCCGATCAGATTGGATGGGTTCACTAACGAATGAACGAACTGACTGAGTTTTGCCCGTTCCGCCCACTCC	65	86	3	1.65		MA_175803_prc	TATGGGCTTGGTAGGATTAGGCGCACTGGCATAACTCTGACCATAGTTTATGGTCAGAGTTTTGCCAGTTCCGCCCATTCCTATTGTGCCTTTAA	54	75	3	0.25		MA_9899228_prc	AGGATTAGGCGCACTGGCATAACTCTGACCATAGTTTATGGTCAGAGTTTTGCCAGTTCCGCCCATTCCT	42	63	3	0.25
			24	Pab-miR1311.39	TCATAGTTTTGCCAGTTCCGCC	22	MA_14099_prc1	GGAATGGGCGGAGCCGGGAAAACCCGATCAGATTGGATGGGTTCACTAACGAATGAACGAACTGACTGAGTTTTGCCCGTTCCGCCCACTCC	65	86	3	1.65		MA_175803_prc	TATGGGCTTGGTAGGATTAGGCGCACTGGCATAACTCTGACCATAGTTTATGGTCAGAGTTTTGCCAGTTCCGCCCATTCCTATTGTGCCTTTAA	54	75	3	0.25		MA_9899228_prc	AGGATTAGGCGCACTGGCATAACTCTGACCATAGTTTATGGTCAGAGTTTTGCCAGTTCCGCCCATTCCT	42	63	3	0.25
			25	Pab-miR1311.4_5p	CGCACTGGCATAACTCTGACC	21	MA_175803_prc	TATGGGCTTGGTAGGATTAGGCGCACTGGCATAACTCTGACCATAGTTTATGGTCAGAGTTTTGCCAGTTCCGCCCATTCCTATTGTGCCTTTAA	22	42	5	0		MA_9899228_prc	AGGATTAGGCGCACTGGCATAACTCTGACCATAGTTTATGGTCAGAGTTTTGCCAGTTCCGCCCATTCCT	10	30	5	0
			26	Pab-miR1311.40	TTAGAGTTTTGCCAGTTCCGCC	22	MA_14099_prc1	GGAATGGGCGGAGCCGGGAAAACCCGATCAGATTGGATGGGTTCACTAACGAATGAACGAACTGACTGAGTTTTGCCCGTTCCGCCCACTCC	65	86	3	1.55		MA_175803_prc	TATGGGCTTGGTAGGATTAGGCGCACTGGCATAACTCTGACCATAGTTTATGGTCAGAGTTTTGCCAGTTCCGCCCATTCCTATTGTGCCTTTAA	54	75	3	0.15		MA_9899228_prc	AGGATTAGGCGCACTGGCATAACTCTGACCATAGTTTATGGTCAGAGTTTTGCCAGTTCCGCCCATTCCT	42	63	3	0.15
			27	Pab-miR1311.41_3p(miR2118a)	TTGCCAGTTCCGCCCATTCCTA	22	MA_175803_prc	TATGGGCTTGGTAGGATTAGGCGCACTGGCATAACTCTGACCATAGTTTATGGTCAGAGTTTTGCCAGTTCCGCCCATTCCTATTGTGCCTTTAA	62	83	3	0
			28	Pab-miR1311.42_5p	CGCACTGGCATAACTCTGACCA	22	MA_175803_prc	TATGGGCTTGGTAGGATTAGGCGCACTGGCATAACTCTGACCATAGTTTATGGTCAGAGTTTTGCCAGTTCCGCCCATTCCTATTGTGCCTTTAA	22	43	5	0		MA_9899228_prc	AGGATTAGGCGCACTGGCATAACTCTGACCATAGTTTATGGTCAGAGTTTTGCCAGTTCCGCCCATTCCT	10	31	5	0
			29	Pab-miR1311.6	GTCAGAGTTTTGCCAGTTCCGCC	23	MA_14099_prc1	GGAATGGGCGGAGCCGGGAAAACCCGATCAGATTGGATGGGTTCACTAACGAATGAACGAACTGACTGAGTTTTGCCCGTTCCGCCCACTCC	64	86	3	1.4		MA_175803_prc	TATGGGCTTGGTAGGATTAGGCGCACTGGCATAACTCTGACCATAGTTTATGGTCAGAGTTTTGCCAGTTCCGCCCATTCCTATTGTGCCTTTAA	53	75	3	0		MA_9899228_prc	AGGATTAGGCGCACTGGCATAACTCTGACCATAGTTTATGGTCAGAGTTTTGCCAGTTCCGCCCATTCCT	41	63	3	0
			30	Pab-miR1311.7	TAAGAGTTTTGCCAGTTCCGCC	22	MA_14099_prc1	GGAATGGGCGGAGCCGGGAAAACCCGATCAGATTGGATGGGTTCACTAACGAATGAACGAACTGACTGAGTTTTGCCCGTTCCGCCCACTCC	65	86	3	1.55		MA_175803_prc	TATGGGCTTGGTAGGATTAGGCGCACTGGCATAACTCTGACCATAGTTTATGGTCAGAGTTTTGCCAGTTCCGCCCATTCCTATTGTGCCTTTAA	54	75	3	0.15		MA_9899228_prc	AGGATTAGGCGCACTGGCATAACTCTGACCATAGTTTATGGTCAGAGTTTTGCCAGTTCCGCCCATTCCT	42	63	3	0.15
2	Pab-miR1312	7	1	Pab-miR1312.1	AGAAAATGGCGACATAGATGTTA	23	MA_10430186_prc1	TCACCGAAAACATCTACATCGCCATTTCTCCTCGAATTATGCGGATTCGAACCTGCATGCTCTTTCTCATCGTGTAGTCGCAAAAATGAAAATGGACTTCAACCAAAGGAGCAAATTTATATATTAGTTTTTTTCTACACAATTCGGAGAGAAAATGGCGACATAGATGTTCTCGGTGA	150	172	3	0.15		MA_183515_prc	TCGAAAACATCCATATTGTCATGTCTCTTCGAATTAGGTTGAATCGAAACTGCCAACACTGTGAGTTGATTCTAGTTTGTTTCTTCATAATTTGGAGAGAAAATGGCGACATAGATGTTTTCGG	98	120	3	0.15
			2	Pab-miR1312.12	TTCGGAGAGAAAATGGCGACAC	22	MA_10430186_prc1	TCACCGAAAACATCTACATCGCCATTTCTCCTCGAATTATGCGGATTCGAACCTGCATGCTCTTTCTCATCGTGTAGTCGCAAAAATGAAAATGGACTTCAACCAAAGGAGCAAATTTATATATTAGTTTTTTTCTACACAATTCGGAGAGAAAATGGCGACATAGATGTTCTCGGTGA	143	164	3	0.15		MA_183515_prc	TCGAAAACATCCATATTGTCATGTCTCTTCGAATTAGGTTGAATCGAAACTGCCAACACTGTGAGTTGATTCTAGTTTGTTTCTTCATAATTTGGAGAGAAAATGGCGACATAGATGTTTTCGG	91	112	3	0.4
			3	Pab-miR1312.14	TTCGGAGAGAAAATGGCGACATAG	24	MA_10430186_prc1	TCACCGAAAACATCTACATCGCCATTTCTCCTCGAATTATGCGGATTCGAACCTGCATGCTCTTTCTCATCGTGTAGTCGCAAAAATGAAAATGGACTTCAACCAAAGGAGCAAATTTATATATTAGTTTTTTTCTACACAATTCGGAGAGAAAATGGCGACATAGATGTTCTCGGTGA	143	166	3	0		MA_183515_prc	TCGAAAACATCCATATTGTCATGTCTCTTCGAATTAGGTTGAATCGAAACTGCCAACACTGTGAGTTGATTCTAGTTTGTTTCTTCATAATTTGGAGAGAAAATGGCGACATAGATGTTTTCGG	91	114	3	0.25
			4	Pab-miR1312.15	TTCGGAGAGAAAATGGCTACAT	22	MA_10430186_prc1	TCACCGAAAACATCTACATCGCCATTTCTCCTCGAATTATGCGGATTCGAACCTGCATGCTCTTTCTCATCGTGTAGTCGCAAAAATGAAAATGGACTTCAACCAAAGGAGCAAATTTATATATTAGTTTTTTTCTACACAATTCGGAGAGAAAATGGCGACATAGATGTTCTCGGTGA	143	164	3	0.25		MA_183515_prc	TCGAAAACATCCATATTGTCATGTCTCTTCGAATTAGGTTGAATCGAAACTGCCAACACTGTGAGTTGATTCTAGTTTGTTTCTTCATAATTTGGAGAGAAAATGGCGACATAGATGTTTTCGG	91	112	3	0.5
			5	Pab-miR1312.19	TTTGGAGAGAAAATGGCGACAT	22	MA_10430186_prc1	TCACCGAAAACATCTACATCGCCATTTCTCCTCGAATTATGCGGATTCGAACCTGCATGCTCTTTCTCATCGTGTAGTCGCAAAAATGAAAATGGACTTCAACCAAAGGAGCAAATTTATATATTAGTTTTTTTCTACACAATTCGGAGAGAAAATGGCGACATAGATGTTCTCGGTGA	143	164	3	0.25		MA_183515_prc	TCGAAAACATCCATATTGTCATGTCTCTTCGAATTAGGTTGAATCGAAACTGCCAACACTGTGAGTTGATTCTAGTTTGTTTCTTCATAATTTGGAGAGAAAATGGCGACATAGATGTTTTCGG	91	112	3	0
			6	Pab-miR1312.4	CAATTCGGAGAGAAAATGGCG	21	MA_183515_prc	TCGAAAACATCCATATTGTCATGTCTCTTCGAATTAGGTTGAATCGAAACTGCCAACACTGTGAGTTGATTCTAGTTTGTTTCTTCATAATTTGGAGAGAAAATGGCGACATAGATGTTTTCGG	88	108	3	1.15
			7	Pab-miR1312.5	CATCTATGTCGCCATTTTCTCT	22	MA_10430186_prc2	AACATCTATGTCGCCATTTTCTCTCCGAATTGTGTAGAAAAAAACTAATATATAAATTTGCTCCTTTGGTTGAAGTCCATTTTCATTTTTGCGACTACACGATGAGAAAGAGCATGCAGGTTCGAATCCGCATAATTCGAGGAGAAATGGCGATGTAGATGTT	3	24	5	0
3	Pab-miR1313	2	1	Pab-miR1313.1_3p	CAACAATAATTTCAGTGGAAG	21	MA_10217196_prc2	GTTCTGCAGCTAGAGTACATATGACTGAAATTATTTCAAAAATGAATTCTAGACTACTCATCGACTCATCCACAACTCATGTAATTTCAAAAATGAATTCTAGACTACTTATCAGAGTCCACAATTGAAGTTATTTCAAAAATTAATTCTAGACTACTCATCAGATAATTTCAGTTATATGGGCTCTAGCTGCAGAAC	160	180	3	1.95		MA_10102833_prc	GTTTTACATGCACCACAATTTCAGTGGAAACAACCTGGACTGCCCACCACGTTATTTGCACTCAAATTGTCGTGTTTGTAAAAT	10	30	5	1.7		MA_497878_prc	ATGGTATTCTACCACTGAAATTATTGTTCGAAATGACACCCGCAAGTCATCGAGGTATACCGCCGTGGTATGGTATCCTTCAATGCATCACCAATCTAACCTAGTTGCAGGGCTGCGACACATGGTATGATTTTGGATCCATGGAGGAATAATAACCAAGTTGCATGGGTGGATTTATCCAACAATAATTTCAGTGGAAGACTACCGT	180	200	3	0
			2	Pab-miR1313.5_5p	TACCACTGAAATTATTGTTCGA	22	MA_497878_prc	ATGGTATTCTACCACTGAAATTATTGTTCGAAATGACACCCGCAAGTCATCGAGGTATACCGCCGTGGTATGGTATCCTTCAATGCATCACCAATCTAACCTAGTTGCAGGGCTGCGACACATGGTATGATTTTGGATCCATGGAGGAATAATAACCAAGTTGCATGGGTGGATTTATCCAACAATAATTTCAGTGGAAGACTACCGT	10	31	5	0
4	Pab-miR1314	5	1	Pab-miR1314.16	GTCGGCCTCGAATGTTAGGAGAA	23	MA_407998_prc1	GGAAGAAATTCTTCAACATTAGAGGCCAAAATAGAATCAGATTCTTTTTCGGCCTCGAATGTTAGGAGAATGTTTTCC	48	70	3	0.15		>MA_407998_prc2	AACGTGCTTAGGTAGAGGAAAACATTCTCCTAACATTCGAGGCCGAAAAAGAATCTGATTCTATTTTGGCCTCTAATGTTGAAGAATTTCTTCCGCCATCTAACAGGTT	25	47	5	0.15
			2	Pab-miR1314.2	GTCGGCCTCGAATGTTAGGAGA	22	MA_407998_prc1	GGAAGAAATTCTTCAACATTAGAGGCCAAAATAGAATCAGATTCTTTTTCGGCCTCGAATGTTAGGAGAATGTTTTCC	48	69	3	0.15
			3	Pab-miR1314.3	TCGCCTCGAATGTTAGGAGA	20	MA_407998_prc1	GGAAGAAATTCTTCAACATTAGAGGCCAAAATAGAATCAGATTCTTTTTCGGCCTCGAATGTTAGGAGAATGTTTTCC	50	69	3	0.3		MA_10377894_prc	ACTCTCTGTTCCTGGGTGTGCGGGGAAAATGTTTGTGGCCTTGCGTTTTTCCAGTGGTGATTGTTTTACGTTTGAATGACTTCTCCGTCTTTGGACTAAGACGTTCGAANNNNNNNCCGTGCATTCATCACTGGAAGGATGTGTGGTGTCGGATGTTTTGTTCGCATGACGCGGGTGGGGGGAGT	100	119	3	1.6
			4	Pab-miR1314.6	TCGGCCTCGAATGTTAGGAGA	21	MA_407998_prc1	GGAAGAAATTCTTCAACATTAGAGGCCAAAATAGAATCAGATTCTTTTTCGGCCTCGAATGTTAGGAGAATGTTTTCC	49	69	3	0
			5	Pab-miR1314.7	TCGGCCTCGAATGTTAGGAGAA	22	MA_407998_prc1	GGAAGAAATTCTTCAACATTAGAGGCCAAAATAGAATCAGATTCTTTTTCGGCCTCGAATGTTAGGAGAATGTTTTCC	49	70	3	0
5	Pab-miR1315	4	1	Pab-miR1315.1	ACTCGGTCGGGAACCTGACGGA	22	MA_143611_prc	GGTTGGGAATCTGACGGGCCTCCAACGTCTTAACTTGTCCTGGTGCTCCGCTCTGCAAACTCTCCCAAACTCTGTTGGGAACCTGAGGGGCCTCCAAAGTCTTGACT	69	90	3	1.65		MA_2235109_prc	ATGCTCCCAGACTCGGTCGGGAACCTGACGGGCCTTCGAAACCTCGACTTGGGCGGGTGCTCCTCTTTGCAGACGCTCCCAGACTCCGTCGGGAACCTGACGGGCCTCCAAAGCAT	11	32	5	0.15		MA_6702751_prc	ACTGGGAACCTGACGGGCCTCCGAATGCTGAACTTGAGATACTGTTACACTTTGCAGACGCTTCCAGACTCGGTTGGGAACCTGACGGGCCTCCAAA	68	89	3	1.15
			2	Pab-miR1315.2	CCCAGACTCGGTTGGGAAGCT	21	MA_143611_prc	GGTTGGGAATCTGACGGGCCTCCAACGTCTTAACTTGTCCTGGTGCTCCGCTCTGCAAACTCTCCCAAACTCTGTTGGGAACCTGAGGGGCCTCCAAAGTCTTGACT	64	84	3	1.5		MA_2235109_prc	ATGCTCCCAGACTCGGTCGGGAACCTGACGGGCCTTCGAAACCTCGACTTGGGCGGGTGCTCCTCTTTGCAGACGCTCCCAGACTCCGTCGGGAACCTGACGGGCCTCCAAAGCAT	6	26	5	1.25		MA_2363138_prc	TGCAGACGCTCCCAGACTCGGTTGGGGAGCTGACGGGCCTCCAAAGTCTTGACATGCGCGGGTGCTCCGCTCTGCAGACGCTCCCAGACTCGGTTGGGAAGCTGACG	83	103	3	0	MA_6240194_prc	GGTTGGGAAGCTGACGGGCCTCCAAAGTCTTAACCTGTGCTTCTGCTCCGCTCTGCAGACGCTCCCAGACTCGGTTGGGAAGCTGACGGGCCTCCATAGTCTTGAC	64	84	3	0	MA_6702751_prc	ACTGGGAACCTGACGGGCCTCCGAATGCTGAACTTGAGATACTGTTACACTTTGCAGACGCTTCCAGACTCGGTTGGGAACCTGACGGGCCTCCAAA	63	83	3	0.4
			3	Pab-miR1315.3	TCGGTCGGGAACCTGACGGGC	21	MA_143611_prc	GGTTGGGAATCTGACGGGCCTCCAACGTCTTAACTTGTCCTGGTGCTCCGCTCTGCAAACTCTCCCAAACTCTGTTGGGAACCTGAGGGGCCTCCAAAGTCTTGACT	71	91	3	1.5		MA_2235109_prc	ATGCTCCCAGACTCGGTCGGGAACCTGACGGGCCTTCGAAACCTCGACTTGGGCGGGTGCTCCTCTTTGCAGACGCTCCCAGACTCCGTCGGGAACCTGACGGGCCTCCAAAGCAT	85	105	3	0.25		MA_3875900_prc	GGTTGGGAACCTGACGGGCCTCCAAAGTCTTTACTTGGGCAAGTGCTCCACTCTGCAGATGCTCCCAGACTCTATTGGGAACCTGAGGGGCCTCC	71	91	3	1.75	MA_6240194_prc	GGTTGGGAAGCTGACGGGCCTCCAAAGTCTTAACCTGTGCTTCTGCTCCGCTCTGCAGACGCTCCCAGACTCGGTTGGGAAGCTGACGGGCCTCCATAGTCTTGAC	71	91	3	2	MA_6702751_prc	ACTGGGAACCTGACGGGCCTCCGAATGCTGAACTTGAGATACTGTTACACTTTGCAGACGCTTCCAGACTCGGTTGGGAACCTGACGGGCCTCCAAA	70	90	3	1
			4	Pab-miR1315.4	TCTGGGAGCGTCTGTAGAGTG	21	MA_9667127_prc	GTTTCCCAACCGACTCTGGGAGCGTCTGTAGAGTGTAGCACCCGATCAATTCAAGTGTTTGGAAGCTCGTAAGGTTCCCAACCGAGTCTGGGAGCATCT	15	35	5	0
6	Pab-miR1316	6	1	Pab-miR1316.1	AGATCTTCCATGCACAAACCA	21	MA_136725_prc	AAAGATCTTCCATGCACAAACCATTGGAATCCATCGAAGAAGGCCGTCATTCGCTTTCAGATTCTTGTATTGAGGAAAGTACTAAAAAATTTCTGCTGCATAACCCCAATAGCTGCTGCCCTGAGTGAGTACTGCTGTCTGGGATTGTTGGAAGTATGATAAAATTTCTGGTCCATGATCAGAACAGATTCCAATGGTTTGTGCGTGGATCATCTTT	3	23	5	0		MA_174460_prc	GAAAAGATCTTCCATGCACAAACCATTGGAATCCATCGAAGGAGGGTGTCTCTTGCTTTTCAAATTCTCGTATTGGATTACGAGGAAAGTATGATAAAATTTCTGCTGTATAACCTCAAAAGCAAGCGCCGTGAGTACTGTTGGCTGGGATTGTTGGATTTATGAAAAGTATGATAAAATTTCTGGTCCATGATCAGAATAGATTCCAATGGTTTGTGCGTGGAACATCTTTTC	5	25	5	0
			2	Pab-miR1316.10	TTCCATACACAAACCATTGG	20	MA_136725_prc	AAAGATCTTCCATGCACAAACCATTGGAATCCATCGAAGAAGGCCGTCATTCGCTTTCAGATTCTTGTATTGAGGAAAGTACTAAAAAATTTCTGCTGCATAACCCCAATAGCTGCTGCCCTGAGTGAGTACTGCTGTCTGGGATTGTTGGAAGTATGATAAAATTTCTGGTCCATGATCAGAACAGATTCCAATGGTTTGTGCGTGGATCATCTTT	8	27	5	1		MA_174460_prc	GAAAAGATCTTCCATGCACAAACCATTGGAATCCATCGAAGGAGGGTGTCTCTTGCTTTTCAAATTCTCGTATTGGATTACGAGGAAAGTATGATAAAATTTCTGCTGTATAACCTCAAAAGCAAGCGCCGTGAGTACTGTTGGCTGGGATTGTTGGATTTATGAAAAGTATGATAAAATTTCTGGTCCATGATCAGAATAGATTCCAATGGTTTGTGCGTGGAACATCTTTTC	10	29	5	1
			3	Pab-miR1316.3	ATCTTCCATGCACAAACCATTA	22	MA_136725_prc	AAAGATCTTCCATGCACAAACCATTGGAATCCATCGAAGAAGGCCGTCATTCGCTTTCAGATTCTTGTATTGAGGAAAGTACTAAAAAATTTCTGCTGCATAACCCCAATAGCTGCTGCCCTGAGTGAGTACTGCTGTCTGGGATTGTTGGAAGTATGATAAAATTTCTGGTCCATGATCAGAACAGATTCCAATGGTTTGTGCGTGGATCATCTTT	5	26	5	0.15		MA_174460_prc	GAAAAGATCTTCCATGCACAAACCATTGGAATCCATCGAAGGAGGGTGTCTCTTGCTTTTCAAATTCTCGTATTGGATTACGAGGAAAGTATGATAAAATTTCTGCTGTATAACCTCAAAAGCAAGCGCCGTGAGTACTGTTGGCTGGGATTGTTGGATTTATGAAAAGTATGATAAAATTTCTGGTCCATGATCAGAATAGATTCCAATGGTTTGTGCGTGGAACATCTTTTC	7	28	5	0.15
			4	Pab-miR1316.6	TCTTCCATGCACAAACCATTA	21	MA_136725_prc	AAAGATCTTCCATGCACAAACCATTGGAATCCATCGAAGAAGGCCGTCATTCGCTTTCAGATTCTTGTATTGAGGAAAGTACTAAAAAATTTCTGCTGCATAACCCCAATAGCTGCTGCCCTGAGTGAGTACTGCTGTCTGGGATTGTTGGAAGTATGATAAAATTTCTGGTCCATGATCAGAACAGATTCCAATGGTTTGTGCGTGGATCATCTTT	6	26	5	0.15		MA_174460_prc	GAAAAGATCTTCCATGCACAAACCATTGGAATCCATCGAAGGAGGGTGTCTCTTGCTTTTCAAATTCTCGTATTGGATTACGAGGAAAGTATGATAAAATTTCTGCTGTATAACCTCAAAAGCAAGCGCCGTGAGTACTGTTGGCTGGGATTGTTGGATTTATGAAAAGTATGATAAAATTTCTGGTCCATGATCAGAATAGATTCCAATGGTTTGTGCGTGGAACATCTTTTC	8	28	5	0.15
			5	Pab-miR1316.8	TCTTCCATGCACAAACCATTGG	22	MA_136725_prc	AAAGATCTTCCATGCACAAACCATTGGAATCCATCGAAGAAGGCCGTCATTCGCTTTCAGATTCTTGTATTGAGGAAAGTACTAAAAAATTTCTGCTGCATAACCCCAATAGCTGCTGCCCTGAGTGAGTACTGCTGTCTGGGATTGTTGGAAGTATGATAAAATTTCTGGTCCATGATCAGAACAGATTCCAATGGTTTGTGCGTGGATCATCTTT	6	27	5	0		MA_174460_prc	GAAAAGATCTTCCATGCACAAACCATTGGAATCCATCGAAGGAGGGTGTCTCTTGCTTTTCAAATTCTCGTATTGGATTACGAGGAAAGTATGATAAAATTTCTGCTGTATAACCTCAAAAGCAAGCGCCGTGAGTACTGTTGGCTGGGATTGTTGGATTTATGAAAAGTATGATAAAATTTCTGGTCCATGATCAGAATAGATTCCAATGGTTTGTGCGTGGAACATCTTTTC	8	29	5	0
			6	Pab-miR1316.9	TGGTTTGTGCGTGGAACATCT	21	MA_12244_prc	GGGCGTGGATTTATAGCAACATCAATCAGGTTTTATGTTGGTCAATGCATCTTATATGTGACAAACTACGTTACTCAATGAGGAGGCAGGTGTATTCATTGGGTGTGTGGGTGGAAAATTTGTAGTCGTGCAATGATATAGAATTAAGAGTTGTGAGGGGTGATATTTTCACACTC	101	121	3	1.8		MA_136725_prc	AAAGATCTTCCATGCACAAACCATTGGAATCCATCGAAGAAGGCCGTCATTCGCTTTCAGATTCTTGTATTGAGGAAAGTACTAAAAAATTTCTGCTGCATAACCCCAATAGCTGCTGCCCTGAGTGAGTACTGCTGTCTGGGATTGTTGGAAGTATGATAAAATTTCTGGTCCATGATCAGAACAGATTCCAATGGTTTGTGCGTGGATCATCTTT	195	215	3	1		MA_174460_prc	GAAAAGATCTTCCATGCACAAACCATTGGAATCCATCGAAGGAGGGTGTCTCTTGCTTTTCAAATTCTCGTATTGGATTACGAGGAAAGTATGATAAAATTTCTGCTGTATAACCTCAAAAGCAAGCGCCGTGAGTACTGTTGGCTGGGATTGTTGGATTTATGAAAAGTATGATAAAATTTCTGGTCCATGATCAGAATAGATTCCAATGGTTTGTGCGTGGAACATCTTTTC	210	230	3	0
7	Pab-miR156	46	1	Pab-miR156.12	GTGACAGAAGAGAGTGAGCAC	21	MA_102488_prc1	TGAGTGCTGACAGAAGAGAGTGAGCACACATAGCAGGAGCTCATGAGACTATGAGTTCAGCCATGCGTGCTCACGTCTCTTTCTGTCAGCGGCTCA	7	27	5	0.15		MA_25075_prc1	GCTGACAGAAGAGAGTGGGCACACATAACCCCTAGCATTGTTTATGTGTGGAGCGATGCGTGCCCACCGTCTCTTGCTGTCAGC	2	22	5	0.4		MA_1131_prc	GGTGCTGACAGAAGAGAGTGGGCACACATAGCCCCTAGCATTTCTTGTGTGGGGGGCGCTGCGTGCCCATATCTCTTTCTGTCAGCTCT	5	25	5	0.4	MA_13070_prc	GTCTGAACCAGAAGAGAGAGAGCACCGCCTCTCATATTTGATCCATCTCGCATATTTGGAGTGGAGAAGAGGAGGTGCTCTCTCTCTTCACGTTCTGGC	5	25	5	1.65	MA_18187_prc	GTAAGGTCCTGACAGAAGAGAGTGGGCACACATAGGTTCTAGCATTTCCTGTGTGTGGATCGCTGCGTGCCCATATCTCTTTCTGTCAGCTCTAAAC	9	29	5	0.4	MA_20433_prc	TCTGACAGAAGAGAGTGGGCACAGATAGCCCTAACATTGCTTGTGTGTGGAGCGATGCGTGCCCACCATCTCTTTCAGTCAGCT	2	22	5	0.4	MA_207204_prc	AGCTTTATTGTGTTCTCATCTTCTTCGTGAAGGTTGGCAGCAGAAGAGAGAGAGCACAGCCCCGCT	37	57	3
			2	Pab-miR156.13	GTGACAGAAGAGAGTGGGCAC	21	MA_102488_prc1	TGAGTGCTGACAGAAGAGAGTGAGCACACATAGCAGGAGCTCATGAGACTATGAGTTCAGCCATGCGTGCTCACGTCTCTTTCTGTCAGCGGCTCA	7	27	5	0.4		MA_25075_prc1	GCTGACAGAAGAGAGTGGGCACACATAACCCCTAGCATTGTTTATGTGTGGAGCGATGCGTGCCCACCGTCTCTTGCTGTCAGC	2	22	5	0.15		MA_1131_prc	GGTGCTGACAGAAGAGAGTGGGCACACATAGCCCCTAGCATTTCTTGTGTGGGGGGCGCTGCGTGCCCATATCTCTTTCTGTCAGCTCT	5	25	5	0.15	MA_13070_prc	GTCTGAACCAGAAGAGAGAGAGCACCGCCTCTCATATTTGATCCATCTCGCATATTTGGAGTGGAGAAGAGGAGGTGCTCTCTCTCTTCACGTTCTGGC	5	25	5	1.9	MA_18187_prc	GTAAGGTCCTGACAGAAGAGAGTGGGCACACATAGGTTCTAGCATTTCCTGTGTGTGGATCGCTGCGTGCCCATATCTCTTTCTGTCAGCTCTAAAC	9	29	5	0.15	MA_20433_prc	TCTGACAGAAGAGAGTGGGCACAGATAGCCCTAACATTGCTTGTGTGTGGAGCGATGCGTGCCCACCATCTCTTTCAGTCAGCT	2	22	5	0.15	MA_207204_prc	AGCTTTATTGTGTTCTCATCTTCTTCGTGAAGGTTGGCAGCAGAAGAGAGAGAGCACAGCCCCGCT	37	57	3
			3	Pab-miR156.14	TAACAGAAGAGAGTGAGCAC	20	MA_102488_prc1	TGAGTGCTGACAGAAGAGAGTGAGCACACATAGCAGGAGCTCATGAGACTATGAGTTCAGCCATGCGTGCTCACGTCTCTTTCTGTCAGCGGCTCA	8	27	5	0.15		MA_25075_prc1	GCTGACAGAAGAGAGTGGGCACACATAACCCCTAGCATTGTTTATGTGTGGAGCGATGCGTGCCCACCGTCTCTTGCTGTCAGC	3	22	5	0.4		MA_1131_prc	GGTGCTGACAGAAGAGAGTGGGCACACATAGCCCCTAGCATTTCTTGTGTGGGGGGCGCTGCGTGCCCATATCTCTTTCTGTCAGCTCT	6	25	5	0.4	MA_12597_prc	ATAGAAGAAGAGAGAGAGTACAGCCCCTGGATTGGGAAAATCCTTCATTTATGTTTTATATACAAAGAATATTTTCATGAGAGGCTGTGCTCTCTCTCTTCTTTTGT	2	21	5	1.75	MA_13070_prc	GTCTGAACCAGAAGAGAGAGAGCACCGCCTCTCATATTTGATCCATCTCGCATATTTGGAGTGGAGAAGAGGAGGTGCTCTCTCTCTTCACGTTCTGGC	6	25	5	1.4	MA_181423_prc	TCTGAACGTGAAGAGAGAGAGCACCGCCTCTAATCTTAAACCTGCAATGATCCATATTACATATTTGCAGTGGAGAAGAGGAGGTGATCTCTCTCTTCACGTTCAGG	5	24	5	1.9	MA_18187_prc	GTAAGGTCCTGACAGAAGAGAGTGGGCACACATAGGTTCTAGCATTTCCTGTGTGTGGATCGCTGCGTGCCCATATCTCTTTCTGTCAGCTCTAAAC	10	29	5
			4	Pab-miR156.15	TACAGAAGAGAGTGAGCACA	20	MA_102488_prc1	TGAGTGCTGACAGAAGAGAGTGAGCACACATAGCAGGAGCTCATGAGACTATGAGTTCAGCCATGCGTGCTCACGTCTCTTTCTGTCAGCGGCTCA	9	28	5	0.15		MA_25075_prc1	GCTGACAGAAGAGAGTGGGCACACATAACCCCTAGCATTGTTTATGTGTGGAGCGATGCGTGCCCACCGTCTCTTGCTGTCAGC	4	23	5	1.15		MA_1131_prc	GGTGCTGACAGAAGAGAGTGGGCACACATAGCCCCTAGCATTTCTTGTGTGGGGGGCGCTGCGTGCCCATATCTCTTTCTGTCAGCTCT	7	26	5	1.15	MA_12597_prc	ATAGAAGAAGAGAGAGAGTACAGCCCCTGGATTGGGAAAATCCTTCATTTATGTTTTATATACAAAGAATATTTTCATGAGAGGCTGTGCTCTCTCTCTTCTTTTGT	3	22	5	1.8	MA_13070_prc	GTCTGAACCAGAAGAGAGAGAGCACCGCCTCTCATATTTGATCCATCTCGCATATTTGGAGTGGAGAAGAGGAGGTGCTCTCTCTCTTCACGTTCTGGC	7	26	5	1.45	MA_181423_prc	TCTGAACGTGAAGAGAGAGAGCACCGCCTCTAATCTTAAACCTGCAATGATCCATATTACATATTTGCAGTGGAGAAGAGGAGGTGATCTCTCTCTTCACGTTCAGG	6	25	5	1.95	MA_18187_prc	GTAAGGTCCTGACAGAAGAGAGTGGGCACACATAGGTTCTAGCATTTCCTGTGTGTGGATCGCTGCGTGCCCATATCTCTTTCTGTCAGCTCTAAAC	11	30	5
			5	Pab-miR156.16	TCGACAGAAGAGAGTGAGCAC	21	MA_102488_prc1	TGAGTGCTGACAGAAGAGAGTGAGCACACATAGCAGGAGCTCATGAGACTATGAGTTCAGCCATGCGTGCTCACGTCTCTTTCTGTCAGCGGCTCA	7	27	5	0.3		MA_25075_prc1	GCTGACAGAAGAGAGTGGGCACACATAACCCCTAGCATTGTTTATGTGTGGAGCGATGCGTGCCCACCGTCTCTTGCTGTCAGC	2	22	5	0.55		MA_1131_prc	GGTGCTGACAGAAGAGAGTGGGCACACATAGCCCCTAGCATTTCTTGTGTGGGGGGCGCTGCGTGCCCATATCTCTTTCTGTCAGCTCT	5	25	5	0.55	MA_13070_prc	GTCTGAACCAGAAGAGAGAGAGCACCGCCTCTCATATTTGATCCATCTCGCATATTTGGAGTGGAGAAGAGGAGGTGCTCTCTCTCTTCACGTTCTGGC	5	25	5	1.8	MA_18187_prc	GTAAGGTCCTGACAGAAGAGAGTGGGCACACATAGGTTCTAGCATTTCCTGTGTGTGGATCGCTGCGTGCCCATATCTCTTTCTGTCAGCTCTAAAC	9	29	5	0.55	MA_20433_prc	TCTGACAGAAGAGAGTGGGCACAGATAGCCCTAACATTGCTTGTGTGTGGAGCGATGCGTGCCCACCATCTCTTTCAGTCAGCT	2	22	5	0.55	MA_207204_prc	AGCTTTATTGTGTTCTCATCTTCTTCGTGAAGGTTGGCAGCAGAAGAGAGAGAGCACAGCCCCGCT	37	57	3
			6	Pab-miR156.17	TCTGACAGAAGAGAGTGGGCAC	22	MA_102488_prc1	TGAGTGCTGACAGAAGAGAGTGAGCACACATAGCAGGAGCTCATGAGACTATGAGTTCAGCCATGCGTGCTCACGTCTCTTTCTGTCAGCGGCTCA	6	27	5	0.4		MA_25075_prc1	GCTGACAGAAGAGAGTGGGCACACATAACCCCTAGCATTGTTTATGTGTGGAGCGATGCGTGCCCACCGTCTCTTGCTGTCAGC	1	22	5	0.15		MA_1131_prc	GGTGCTGACAGAAGAGAGTGGGCACACATAGCCCCTAGCATTTCTTGTGTGGGGGGCGCTGCGTGCCCATATCTCTTTCTGTCAGCTCT	4	25	5	0.15	MA_18187_prc	GTAAGGTCCTGACAGAAGAGAGTGGGCACACATAGGTTCTAGCATTTCCTGTGTGTGGATCGCTGCGTGCCCATATCTCTTTCTGTCAGCTCTAAAC	8	29	5	0.15	MA_20433_prc	TCTGACAGAAGAGAGTGGGCACAGATAGCCCTAACATTGCTTGTGTGTGGAGCGATGCGTGCCCACCATCTCTTTCAGTCAGCT	1	22	5	0	MA_2209988_prc	GCTGACAGAAGAGAGTGGGCACACATATCCCTTAGCATCGCTGATGTGTGGGGCAATGCGTGCCCACCGTCTCTTTCTGTCAGC	1	22	5	0.15	MA_348195_prc	CGTGCTGACAGAAGAGAGTGGGCACACATATCCCCTAGCATAGTTTATGTGTGAGGCGATGTGTGCCCACCGGCTCATTCTGTCTGCATG	4	25	5
			7	Pab-miR156.18	TGAACAGAAGAGAGTGAGCAC	21	MA_102488_prc1	TGAGTGCTGACAGAAGAGAGTGAGCACACATAGCAGGAGCTCATGAGACTATGAGTTCAGCCATGCGTGCTCACGTCTCTTTCTGTCAGCGGCTCA	7	27	5	0.55		MA_25075_prc1	GCTGACAGAAGAGAGTGGGCACACATAACCCCTAGCATTGTTTATGTGTGGAGCGATGCGTGCCCACCGTCTCTTGCTGTCAGC	2	22	5	0.8		MA_1131_prc	GGTGCTGACAGAAGAGAGTGGGCACACATAGCCCCTAGCATTTCTTGTGTGGGGGGCGCTGCGTGCCCATATCTCTTTCTGTCAGCTCT	5	25	5	0.8	MA_13070_prc	GTCTGAACCAGAAGAGAGAGAGCACCGCCTCTCATATTTGATCCATCTCGCATATTTGGAGTGGAGAAGAGGAGGTGCTCTCTCTCTTCACGTTCTGGC	5	25	5	1.55	MA_18187_prc	GTAAGGTCCTGACAGAAGAGAGTGGGCACACATAGGTTCTAGCATTTCCTGTGTGTGGATCGCTGCGTGCCCATATCTCTTTCTGTCAGCTCTAAAC	9	29	5	0.8	MA_20433_prc	TCTGACAGAAGAGAGTGGGCACAGATAGCCCTAACATTGCTTGTGTGTGGAGCGATGCGTGCCCACCATCTCTTTCAGTCAGCT	2	22	5	0.8	MA_207204_prc	AGCTTTATTGTGTTCTCATCTTCTTCGTGAAGGTTGGCAGCAGAAGAGAGAGAGCACAGCCCCGCT	37	57	3
			8	Pab-miR156.19	TGACAGAAAAGAGTGAGCAC	20	MA_102488_prc1	TGAGTGCTGACAGAAGAGAGTGAGCACACATAGCAGGAGCTCATGAGACTATGAGTTCAGCCATGCGTGCTCACGTCTCTTTCTGTCAGCGGCTCA	8	27	5	1		MA_25075_prc1	GCTGACAGAAGAGAGTGGGCACACATAACCCCTAGCATTGTTTATGTGTGGAGCGATGCGTGCCCACCGTCTCTTGCTGTCAGC	3	22	5	1.25		MA_10377894_prc	ACTCTCTGTTCCTGGGTGTGCGGGGAAAATGTTTGTGGCCTTGCGTTTTTCCAGTGGTGATTGTTTTACGTTTGAATGACTTCTCCGTCTTTGGACTAAGACGTTCGAANNNNNNNCCGTGCATTCATCACTGGAAGGATGTGTGGTGTCGGATGTTTTGTTCGCATGACGCGGGTGGGGGGAGT	102	121	3	1.95	MA_1131_prc	GGTGCTGACAGAAGAGAGTGGGCACACATAGCCCCTAGCATTTCTTGTGTGGGGGGCGCTGCGTGCCCATATCTCTTTCTGTCAGCTCT	6	25	5	1.25	MA_18187_prc	GTAAGGTCCTGACAGAAGAGAGTGGGCACACATAGGTTCTAGCATTTCCTGTGTGTGGATCGCTGCGTGCCCATATCTCTTTCTGTCAGCTCTAAAC	10	29	5	1.25	MA_20433_prc	TCTGACAGAAGAGAGTGGGCACAGATAGCCCTAACATTGCTTGTGTGTGGAGCGATGCGTGCCCACCATCTCTTTCAGTCAGCT	3	22	5	1.25	MA_2209988_prc	GCTGACAGAAGAGAGTGGGCACACATATCCCTTAGCATCGCTGATGTGTGGGGCAATGCGTGCCCACCGTCTCTTTCTGTCAGC	3	22	5
			9	Pab-miR156.2	ACAGAAGAGAGTGAGCACAC	20	MA_102488_prc1	TGAGTGCTGACAGAAGAGAGTGAGCACACATAGCAGGAGCTCATGAGACTATGAGTTCAGCCATGCGTGCTCACGTCTCTTTCTGTCAGCGGCTCA	10	29	5	0		MA_25075_prc1	GCTGACAGAAGAGAGTGGGCACACATAACCCCTAGCATTGTTTATGTGTGGAGCGATGCGTGCCCACCGTCTCTTGCTGTCAGC	5	24	5	1		MA_1131_prc	GGTGCTGACAGAAGAGAGTGGGCACACATAGCCCCTAGCATTTCTTGTGTGGGGGGCGCTGCGTGCCCATATCTCTTTCTGTCAGCTCT	8	27	5	1	MA_12597_prc	ATAGAAGAAGAGAGAGAGTACAGCCCCTGGATTGGGAAAATCCTTCATTTATGTTTTATATACAAAGAATATTTTCATGAGAGGCTGTGCTCTCTCTCTTCTTTTGT	4	23	5	1.7	MA_13070_prc	GTCTGAACCAGAAGAGAGAGAGCACCGCCTCTCATATTTGATCCATCTCGCATATTTGGAGTGGAGAAGAGGAGGTGCTCTCTCTCTTCACGTTCTGGC	8	27	5	1.45	MA_181423_prc	TCTGAACGTGAAGAGAGAGAGCACCGCCTCTAATCTTAAACCTGCAATGATCCATATTACATATTTGCAGTGGAGAAGAGGAGGTGATCTCTCTCTTCACGTTCAGG	7	26	5	1.85	MA_18187_prc	GTAAGGTCCTGACAGAAGAGAGTGGGCACACATAGGTTCTAGCATTTCCTGTGTGTGGATCGCTGCGTGCCCATATCTCTTTCTGTCAGCTCTAAAC	12	31	5
			10	Pab-miR156.20	TGACAGAAGAGAGCGAGCAC	20	MA_102488_prc1	TGAGTGCTGACAGAAGAGAGTGAGCACACATAGCAGGAGCTCATGAGACTATGAGTTCAGCCATGCGTGCTCACGTCTCTTTCTGTCAGCGGCTCA	8	27	5	1		MA_25075_prc1	GCTGACAGAAGAGAGTGGGCACACATAACCCCTAGCATTGTTTATGTGTGGAGCGATGCGTGCCCACCGTCTCTTGCTGTCAGC	3	22	5	1.25		MA_10377894_prc	ACTCTCTGTTCCTGGGTGTGCGGGGAAAATGTTTGTGGCCTTGCGTTTTTCCAGTGGTGATTGTTTTACGTTTGAATGACTTCTCCGTCTTTGGACTAAGACGTTCGAANNNNNNNCCGTGCATTCATCACTGGAAGGATGTGTGGTGTCGGATGTTTTGTTCGCATGACGCGGGTGGGGGGAGT	102	121	3	1.95	MA_1131_prc	GGTGCTGACAGAAGAGAGTGGGCACACATAGCCCCTAGCATTTCTTGTGTGGGGGGCGCTGCGTGCCCATATCTCTTTCTGTCAGCTCT	6	25	5	1.25	MA_12597_prc	ATAGAAGAAGAGAGAGAGTACAGCCCCTGGATTGGGAAAATCCTTCATTTATGTTTTATATACAAAGAATATTTTCATGAGAGGCTGTGCTCTCTCTCTTCTTTTGT	2	21	5	1.9	MA_13070_prc	GTCTGAACCAGAAGAGAGAGAGCACCGCCTCTCATATTTGATCCATCTCGCATATTTGGAGTGGAGAAGAGGAGGTGCTCTCTCTCTTCACGTTCTGGC	6	25	5	1.55	MA_18187_prc	GTAAGGTCCTGACAGAAGAGAGTGGGCACACATAGGTTCTAGCATTTCCTGTGTGTGGATCGCTGCGTGCCCATATCTCTTTCTGTCAGCTCTAAAC	10	29	5
			11	Pab-miR156.21	TGACAGAAGAGAGTAAGCAC	20	MA_102488_prc1	TGAGTGCTGACAGAAGAGAGTGAGCACACATAGCAGGAGCTCATGAGACTATGAGTTCAGCCATGCGTGCTCACGTCTCTTTCTGTCAGCGGCTCA	8	27	5	1		MA_25075_prc1	GCTGACAGAAGAGAGTGGGCACACATAACCCCTAGCATTGTTTATGTGTGGAGCGATGCGTGCCCACCGTCTCTTGCTGTCAGC	3	22	5	1.25		MA_10377894_prc	ACTCTCTGTTCCTGGGTGTGCGGGGAAAATGTTTGTGGCCTTGCGTTTTTCCAGTGGTGATTGTTTTACGTTTGAATGACTTCTCCGTCTTTGGACTAAGACGTTCGAANNNNNNNCCGTGCATTCATCACTGGAAGGATGTGTGGTGTCGGATGTTTTGTTCGCATGACGCGGGTGGGGGGAGT	102	121	3	1.95	MA_1131_prc	GGTGCTGACAGAAGAGAGTGGGCACACATAGCCCCTAGCATTTCTTGTGTGGGGGGCGCTGCGTGCCCATATCTCTTTCTGTCAGCTCT	6	25	5	1.25	MA_18187_prc	GTAAGGTCCTGACAGAAGAGAGTGGGCACACATAGGTTCTAGCATTTCCTGTGTGTGGATCGCTGCGTGCCCATATCTCTTTCTGTCAGCTCTAAAC	10	29	5	1.25	MA_20433_prc	TCTGACAGAAGAGAGTGGGCACAGATAGCCCTAACATTGCTTGTGTGTGGAGCGATGCGTGCCCACCATCTCTTTCAGTCAGCT	3	22	5	1.25	MA_2209988_prc	GCTGACAGAAGAGAGTGGGCACACATATCCCTTAGCATCGCTGATGTGTGGGGCAATGCGTGCCCACCGTCTCTTTCTGTCAGC	3	22	5
			12	Pab-miR156.22	TGACAGAAGAGAGTGAACAC	20	MA_102488_prc1	TGAGTGCTGACAGAAGAGAGTGAGCACACATAGCAGGAGCTCATGAGACTATGAGTTCAGCCATGCGTGCTCACGTCTCTTTCTGTCAGCGGCTCA	8	27	5	0.25		MA_25075_prc1	GCTGACAGAAGAGAGTGGGCACACATAACCCCTAGCATTGTTTATGTGTGGAGCGATGCGTGCCCACCGTCTCTTGCTGTCAGC	3	22	5	0.5		MA_10377894_prc	ACTCTCTGTTCCTGGGTGTGCGGGGAAAATGTTTGTGGCCTTGCGTTTTTCCAGTGGTGATTGTTTTACGTTTGAATGACTTCTCCGTCTTTGGACTAAGACGTTCGAANNNNNNNCCGTGCATTCATCACTGGAAGGATGTGTGGTGTCGGATGTTTTGTTCGCATGACGCGGGTGGGGGGAGT	102	121	3	1.95	MA_1131_prc	GGTGCTGACAGAAGAGAGTGGGCACACATAGCCCCTAGCATTTCTTGTGTGGGGGGCGCTGCGTGCCCATATCTCTTTCTGTCAGCTCT	6	25	5	0.5	MA_13070_prc	GTCTGAACCAGAAGAGAGAGAGCACCGCCTCTCATATTTGATCCATCTCGCATATTTGGAGTGGAGAAGAGGAGGTGCTCTCTCTCTTCACGTTCTGGC	6	25	5	1.8	MA_18187_prc	GTAAGGTCCTGACAGAAGAGAGTGGGCACACATAGGTTCTAGCATTTCCTGTGTGTGGATCGCTGCGTGCCCATATCTCTTTCTGTCAGCTCTAAAC	10	29	5	0.5	MA_20433_prc	TCTGACAGAAGAGAGTGGGCACAGATAGCCCTAACATTGCTTGTGTGTGGAGCGATGCGTGCCCACCATCTCTTTCAGTCAGCT	3	22	5
			13	Pab-miR156.25	TGACAGAAGAGAGTGAGCAA	20	MA_102488_prc1	TGAGTGCTGACAGAAGAGAGTGAGCACACATAGCAGGAGCTCATGAGACTATGAGTTCAGCCATGCGTGCTCACGTCTCTTTCTGTCAGCGGCTCA	8	27	5	0.15		MA_25075_prc1	GCTGACAGAAGAGAGTGGGCACACATAACCCCTAGCATTGTTTATGTGTGGAGCGATGCGTGCCCACCGTCTCTTGCTGTCAGC	3	22	5	0.4		MA_10377894_prc	ACTCTCTGTTCCTGGGTGTGCGGGGAAAATGTTTGTGGCCTTGCGTTTTTCCAGTGGTGATTGTTTTACGTTTGAATGACTTCTCCGTCTTTGGACTAAGACGTTCGAANNNNNNNCCGTGCATTCATCACTGGAAGGATGTGTGGTGTCGGATGTTTTGTTCGCATGACGCGGGTGGGGGGAGT	102	121	3	1.95	MA_1131_prc	GGTGCTGACAGAAGAGAGTGGGCACACATAGCCCCTAGCATTTCTTGTGTGGGGGGCGCTGCGTGCCCATATCTCTTTCTGTCAGCTCT	6	25	5	0.4	MA_13070_prc	GTCTGAACCAGAAGAGAGAGAGCACCGCCTCTCATATTTGATCCATCTCGCATATTTGGAGTGGAGAAGAGGAGGTGCTCTCTCTCTTCACGTTCTGGC	6	25	5	1.7	MA_18187_prc	GTAAGGTCCTGACAGAAGAGAGTGGGCACACATAGGTTCTAGCATTTCCTGTGTGTGGATCGCTGCGTGCCCATATCTCTTTCTGTCAGCTCTAAAC	10	29	5	0.4	MA_20433_prc	TCTGACAGAAGAGAGTGGGCACAGATAGCCCTAACATTGCTTGTGTGTGGAGCGATGCGTGCCCACCATCTCTTTCAGTCAGCT	3	22	5
			14	Pab-miR156.27	TGACAGAAGAGAGTGAGCACC	21	MA_102488_prc1	TGAGTGCTGACAGAAGAGAGTGAGCACACATAGCAGGAGCTCATGAGACTATGAGTTCAGCCATGCGTGCTCACGTCTCTTTCTGTCAGCGGCTCA	8	28	5	0.15		MA_25075_prc1	GCTGACAGAAGAGAGTGGGCACACATAACCCCTAGCATTGTTTATGTGTGGAGCGATGCGTGCCCACCGTCTCTTGCTGTCAGC	3	23	5	1.15		MA_1131_prc	GGTGCTGACAGAAGAGAGTGGGCACACATAGCCCCTAGCATTTCTTGTGTGGGGGGCGCTGCGTGCCCATATCTCTTTCTGTCAGCTCT	6	26	5	1.15	MA_13070_prc	GTCTGAACCAGAAGAGAGAGAGCACCGCCTCTCATATTTGATCCATCTCGCATATTTGGAGTGGAGAAGAGGAGGTGCTCTCTCTCTTCACGTTCTGGC	6	26	5	1.55	MA_18187_prc	GTAAGGTCCTGACAGAAGAGAGTGGGCACACATAGGTTCTAGCATTTCCTGTGTGTGGATCGCTGCGTGCCCATATCTCTTTCTGTCAGCTCTAAAC	10	30	5	1.15	MA_20433_prc	TCTGACAGAAGAGAGTGGGCACAGATAGCCCTAACATTGCTTGTGTGTGGAGCGATGCGTGCCCACCATCTCTTTCAGTCAGCT	3	23	5	1.15	MA_207204_prc	AGCTTTATTGTGTTCTCATCTTCTTCGTGAAGGTTGGCAGCAGAAGAGAGAGAGCACAGCCCCGCT	38	58	3
			15	Pab-miR156.28	TGACAGAAGAGAGTGAGCACT	21	MA_102488_prc1	TGAGTGCTGACAGAAGAGAGTGAGCACACATAGCAGGAGCTCATGAGACTATGAGTTCAGCCATGCGTGCTCACGTCTCTTTCTGTCAGCGGCTCA	8	28	5	0.15		MA_25075_prc1	GCTGACAGAAGAGAGTGGGCACACATAACCCCTAGCATTGTTTATGTGTGGAGCGATGCGTGCCCACCGTCTCTTGCTGTCAGC	3	23	5	1.15		MA_1131_prc	GGTGCTGACAGAAGAGAGTGGGCACACATAGCCCCTAGCATTTCTTGTGTGGGGGGCGCTGCGTGCCCATATCTCTTTCTGTCAGCTCT	6	26	5	1.15	MA_13070_prc	GTCTGAACCAGAAGAGAGAGAGCACCGCCTCTCATATTTGATCCATCTCGCATATTTGGAGTGGAGAAGAGGAGGTGCTCTCTCTCTTCACGTTCTGGC	6	26	5	1.7	MA_18187_prc	GTAAGGTCCTGACAGAAGAGAGTGGGCACACATAGGTTCTAGCATTTCCTGTGTGTGGATCGCTGCGTGCCCATATCTCTTTCTGTCAGCTCTAAAC	10	30	5	1.15	MA_20433_prc	TCTGACAGAAGAGAGTGGGCACAGATAGCCCTAACATTGCTTGTGTGTGGAGCGATGCGTGCCCACCATCTCTTTCAGTCAGCT	3	23	5	1.15	MA_207204_prc	AGCTTTATTGTGTTCTCATCTTCTTCGTGAAGGTTGGCAGCAGAAGAGAGAGAGCACAGCCCCGCT	38	58	3
			16	Pab-miR156.29	TGACAGAAGAGAGTGAGCAT	20	MA_102488_prc1	TGAGTGCTGACAGAAGAGAGTGAGCACACATAGCAGGAGCTCATGAGACTATGAGTTCAGCCATGCGTGCTCACGTCTCTTTCTGTCAGCGGCTCA	8	27	5	0.15		MA_25075_prc1	GCTGACAGAAGAGAGTGGGCACACATAACCCCTAGCATTGTTTATGTGTGGAGCGATGCGTGCCCACCGTCTCTTGCTGTCAGC	3	22	5	0.4		MA_10377894_prc	ACTCTCTGTTCCTGGGTGTGCGGGGAAAATGTTTGTGGCCTTGCGTTTTTCCAGTGGTGATTGTTTTACGTTTGAATGACTTCTCCGTCTTTGGACTAAGACGTTCGAANNNNNNNCCGTGCATTCATCACTGGAAGGATGTGTGGTGTCGGATGTTTTGTTCGCATGACGCGGGTGGGGGGAGT	102	121	3	1.95	MA_1131_prc	GGTGCTGACAGAAGAGAGTGGGCACACATAGCCCCTAGCATTTCTTGTGTGGGGGGCGCTGCGTGCCCATATCTCTTTCTGTCAGCTCT	6	25	5	0.4	MA_13070_prc	GTCTGAACCAGAAGAGAGAGAGCACCGCCTCTCATATTTGATCCATCTCGCATATTTGGAGTGGAGAAGAGGAGGTGCTCTCTCTCTTCACGTTCTGGC	6	25	5	1.7	MA_18187_prc	GTAAGGTCCTGACAGAAGAGAGTGGGCACACATAGGTTCTAGCATTTCCTGTGTGTGGATCGCTGCGTGCCCATATCTCTTTCTGTCAGCTCTAAAC	10	29	5	0.4	MA_20433_prc	TCTGACAGAAGAGAGTGGGCACAGATAGCCCTAACATTGCTTGTGTGTGGAGCGATGCGTGCCCACCATCTCTTTCAGTCAGCT	3	22	5
			17	Pab-miR156.30	TGACAGAAGAGAGTGAGCGC	20	MA_102488_prc1	TGAGTGCTGACAGAAGAGAGTGAGCACACATAGCAGGAGCTCATGAGACTATGAGTTCAGCCATGCGTGCTCACGTCTCTTTCTGTCAGCGGCTCA	8	27	5	0.15		MA_25075_prc1	GCTGACAGAAGAGAGTGGGCACACATAACCCCTAGCATTGTTTATGTGTGGAGCGATGCGTGCCCACCGTCTCTTGCTGTCAGC	3	22	5	0.4		MA_10377894_prc	ACTCTCTGTTCCTGGGTGTGCGGGGAAAATGTTTGTGGCCTTGCGTTTTTCCAGTGGTGATTGTTTTACGTTTGAATGACTTCTCCGTCTTTGGACTAAGACGTTCGAANNNNNNNCCGTGCATTCATCACTGGAAGGATGTGTGGTGTCGGATGTTTTGTTCGCATGACGCGGGTGGGGGGAGT	102	121	3	1.95	MA_1131_prc	GGTGCTGACAGAAGAGAGTGGGCACACATAGCCCCTAGCATTTCTTGTGTGGGGGGCGCTGCGTGCCCATATCTCTTTCTGTCAGCTCT	6	25	5	0.4	MA_13070_prc	GTCTGAACCAGAAGAGAGAGAGCACCGCCTCTCATATTTGATCCATCTCGCATATTTGGAGTGGAGAAGAGGAGGTGCTCTCTCTCTTCACGTTCTGGC	6	25	5	1.7	MA_18187_prc	GTAAGGTCCTGACAGAAGAGAGTGGGCACACATAGGTTCTAGCATTTCCTGTGTGTGGATCGCTGCGTGCCCATATCTCTTTCTGTCAGCTCTAAAC	10	29	5	0.4	MA_20433_prc	TCTGACAGAAGAGAGTGGGCACAGATAGCCCTAACATTGCTTGTGTGTGGAGCGATGCGTGCCCACCATCTCTTTCAGTCAGCT	3	22	5
			18	Pab-miR156.31	TGACAGAAGAGAGTGAGTAC	20	MA_102488_prc1	TGAGTGCTGACAGAAGAGAGTGAGCACACATAGCAGGAGCTCATGAGACTATGAGTTCAGCCATGCGTGCTCACGTCTCTTTCTGTCAGCGGCTCA	8	27	5	0.25		MA_25075_prc1	GCTGACAGAAGAGAGTGGGCACACATAACCCCTAGCATTGTTTATGTGTGGAGCGATGCGTGCCCACCGTCTCTTGCTGTCAGC	3	22	5	0.5		MA_10377894_prc	ACTCTCTGTTCCTGGGTGTGCGGGGAAAATGTTTGTGGCCTTGCGTTTTTCCAGTGGTGATTGTTTTACGTTTGAATGACTTCTCCGTCTTTGGACTAAGACGTTCGAANNNNNNNCCGTGCATTCATCACTGGAAGGATGTGTGGTGTCGGATGTTTTGTTCGCATGACGCGGGTGGGGGGAGT	102	121	3	1.95	MA_1131_prc	GGTGCTGACAGAAGAGAGTGGGCACACATAGCCCCTAGCATTTCTTGTGTGGGGGGCGCTGCGTGCCCATATCTCTTTCTGTCAGCTCT	6	25	5	0.5	MA_12597_prc	ATAGAAGAAGAGAGAGAGTACAGCCCCTGGATTGGGAAAATCCTTCATTTATGTTTTATATACAAAGAATATTTTCATGAGAGGCTGTGCTCTCTCTCTTCTTTTGT	2	21	5	1.65	MA_13070_prc	GTCTGAACCAGAAGAGAGAGAGCACCGCCTCTCATATTTGATCCATCTCGCATATTTGGAGTGGAGAAGAGGAGGTGCTCTCTCTCTTCACGTTCTGGC	6	25	5	1.8	MA_18187_prc	GTAAGGTCCTGACAGAAGAGAGTGGGCACACATAGGTTCTAGCATTTCCTGTGTGTGGATCGCTGCGTGCCCATATCTCTTTCTGTCAGCTCTAAAC	10	29	5
			19	Pab-miR156.32	TGACAGAAGAGAGTGATCAC	20	MA_102488_prc1	TGAGTGCTGACAGAAGAGAGTGAGCACACATAGCAGGAGCTCATGAGACTATGAGTTCAGCCATGCGTGCTCACGTCTCTTTCTGTCAGCGGCTCA	8	27	5	0.25		MA_25075_prc1	GCTGACAGAAGAGAGTGGGCACACATAACCCCTAGCATTGTTTATGTGTGGAGCGATGCGTGCCCACCGTCTCTTGCTGTCAGC	3	22	5	0.5		MA_10377894_prc	ACTCTCTGTTCCTGGGTGTGCGGGGAAAATGTTTGTGGCCTTGCGTTTTTCCAGTGGTGATTGTTTTACGTTTGAATGACTTCTCCGTCTTTGGACTAAGACGTTCGAANNNNNNNCCGTGCATTCATCACTGGAAGGATGTGTGGTGTCGGATGTTTTGTTCGCATGACGCGGGTGGGGGGAGT	102	121	3	1.95	MA_1131_prc	GGTGCTGACAGAAGAGAGTGGGCACACATAGCCCCTAGCATTTCTTGTGTGGGGGGCGCTGCGTGCCCATATCTCTTTCTGTCAGCTCT	6	25	5	0.5	MA_13070_prc	GTCTGAACCAGAAGAGAGAGAGCACCGCCTCTCATATTTGATCCATCTCGCATATTTGGAGTGGAGAAGAGGAGGTGCTCTCTCTCTTCACGTTCTGGC	6	25	5	1.8	MA_18187_prc	GTAAGGTCCTGACAGAAGAGAGTGGGCACACATAGGTTCTAGCATTTCCTGTGTGTGGATCGCTGCGTGCCCATATCTCTTTCTGTCAGCTCTAAAC	10	29	5	0.5	MA_20433_prc	TCTGACAGAAGAGAGTGGGCACAGATAGCCCTAACATTGCTTGTGTGTGGAGCGATGCGTGCCCACCATCTCTTTCAGTCAGCT	3	22	5
			20	Pab-miR156.34	TGACAGAAGAGAGTGGGCAC	20	MA_102488_prc1	TGAGTGCTGACAGAAGAGAGTGAGCACACATAGCAGGAGCTCATGAGACTATGAGTTCAGCCATGCGTGCTCACGTCTCTTTCTGTCAGCGGCTCA	8	27	5	0.25		MA_25075_prc1	GCTGACAGAAGAGAGTGGGCACACATAACCCCTAGCATTGTTTATGTGTGGAGCGATGCGTGCCCACCGTCTCTTGCTGTCAGC	3	22	5	0		MA_10098525_prc	GTTGACAGAAGATAGAGGGCACATGCGCTTACTTTCAGAGAATCTGCAATTGGGGGACATGTGCCTTCTATTCTTCTGCCAGC	3	22	5	2	MA_10377894_prc	ACTCTCTGTTCCTGGGTGTGCGGGGAAAATGTTTGTGGCCTTGCGTTTTTCCAGTGGTGATTGTTTTACGTTTGAATGACTTCTCCGTCTTTGGACTAAGACGTTCGAANNNNNNNCCGTGCATTCATCACTGGAAGGATGTGTGGTGTCGGATGTTTTGTTCGCATGACGCGGGTGGGGGGAGT	102	121	3	1.95	MA_1131_prc	GGTGCTGACAGAAGAGAGTGGGCACACATAGCCCCTAGCATTTCTTGTGTGGGGGGCGCTGCGTGCCCATATCTCTTTCTGTCAGCTCT	6	25	5	0	MA_13070_prc	GTCTGAACCAGAAGAGAGAGAGCACCGCCTCTCATATTTGATCCATCTCGCATATTTGGAGTGGAGAAGAGGAGGTGCTCTCTCTCTTCACGTTCTGGC	6	25	5	1.8	MA_18187_prc	GTAAGGTCCTGACAGAAGAGAGTGGGCACACATAGGTTCTAGCATTTCCTGTGTGTGGATCGCTGCGTGCCCATATCTCTTTCTGTCAGCTCTAAAC	10	29	5
			21	Pab-miR156.35	TGACAGAAGAGAGTGGGCACA	21	MA_102488_prc1	TGAGTGCTGACAGAAGAGAGTGAGCACACATAGCAGGAGCTCATGAGACTATGAGTTCAGCCATGCGTGCTCACGTCTCTTTCTGTCAGCGGCTCA	8	28	5	1		MA_25075_prc1	GCTGACAGAAGAGAGTGGGCACACATAACCCCTAGCATTGTTTATGTGTGGAGCGATGCGTGCCCACCGTCTCTTGCTGTCAGC	3	23	5	0		MA_10098525_prc	GTTGACAGAAGATAGAGGGCACATGCGCTTACTTTCAGAGAATCTGCAATTGGGGGACATGTGCCTTCTATTCTTCTGCCAGC	3	23	5	2	MA_1131_prc	GGTGCTGACAGAAGAGAGTGGGCACACATAGCCCCTAGCATTTCTTGTGTGGGGGGCGCTGCGTGCCCATATCTCTTTCTGTCAGCTCT	6	26	5	0	MA_18187_prc	GTAAGGTCCTGACAGAAGAGAGTGGGCACACATAGGTTCTAGCATTTCCTGTGTGTGGATCGCTGCGTGCCCATATCTCTTTCTGTCAGCTCTAAAC	10	30	5	0	MA_20433_prc	TCTGACAGAAGAGAGTGGGCACAGATAGCCCTAACATTGCTTGTGTGTGGAGCGATGCGTGCCCACCATCTCTTTCAGTCAGCT	3	23	5	0	MA_2209988_prc	GCTGACAGAAGAGAGTGGGCACACATATCCCTTAGCATCGCTGATGTGTGGGGCAATGCGTGCCCACCGTCTCTTTCTGTCAGC	3	23	5
			22	Pab-miR156.36	TGACAGAAGAGAGTGGGCACC	21	MA_102488_prc1	TGAGTGCTGACAGAAGAGAGTGAGCACACATAGCAGGAGCTCATGAGACTATGAGTTCAGCCATGCGTGCTCACGTCTCTTTCTGTCAGCGGCTCA	8	28	5	1.15		MA_25075_prc1	GCTGACAGAAGAGAGTGGGCACACATAACCCCTAGCATTGTTTATGTGTGGAGCGATGCGTGCCCACCGTCTCTTGCTGTCAGC	3	23	5	0.15		MA_1131_prc	GGTGCTGACAGAAGAGAGTGGGCACACATAGCCCCTAGCATTTCTTGTGTGGGGGGCGCTGCGTGCCCATATCTCTTTCTGTCAGCTCT	6	26	5	0.15	MA_18187_prc	GTAAGGTCCTGACAGAAGAGAGTGGGCACACATAGGTTCTAGCATTTCCTGTGTGTGGATCGCTGCGTGCCCATATCTCTTTCTGTCAGCTCTAAAC	10	30	5	0.15	MA_20433_prc	TCTGACAGAAGAGAGTGGGCACAGATAGCCCTAACATTGCTTGTGTGTGGAGCGATGCGTGCCCACCATCTCTTTCAGTCAGCT	3	23	5	0.15	MA_2209988_prc	GCTGACAGAAGAGAGTGGGCACACATATCCCTTAGCATCGCTGATGTGTGGGGCAATGCGTGCCCACCGTCTCTTTCTGTCAGC	3	23	5	0.15	MA_348195_prc	CGTGCTGACAGAAGAGAGTGGGCACACATATCCCCTAGCATAGTTTATGTGTGAGGCGATGTGTGCCCACCGGCTCATTCTGTCTGCATG	6	26	5
			23	Pab-miR156.38	TGACAGAAGAGAGTGGGCATAC	22	MA_102488_prc1	TGAGTGCTGACAGAAGAGAGTGAGCACACATAGCAGGAGCTCATGAGACTATGAGTTCAGCCATGCGTGCTCACGTCTCTTTCTGTCAGCGGCTCA	8	29	5	1.25		MA_25075_prc1	GCTGACAGAAGAGAGTGGGCACACATAACCCCTAGCATTGTTTATGTGTGGAGCGATGCGTGCCCACCGTCTCTTGCTGTCAGC	3	24	5	0.25		MA_1131_prc	GGTGCTGACAGAAGAGAGTGGGCACACATAGCCCCTAGCATTTCTTGTGTGGGGGGCGCTGCGTGCCCATATCTCTTTCTGTCAGCTCT	6	27	5	0.25	MA_18187_prc	GTAAGGTCCTGACAGAAGAGAGTGGGCACACATAGGTTCTAGCATTTCCTGTGTGTGGATCGCTGCGTGCCCATATCTCTTTCTGTCAGCTCTAAAC	10	31	5	0.25	MA_20433_prc	TCTGACAGAAGAGAGTGGGCACAGATAGCCCTAACATTGCTTGTGTGTGGAGCGATGCGTGCCCACCATCTCTTTCAGTCAGCT	3	24	5	0.4	MA_2209988_prc	GCTGACAGAAGAGAGTGGGCACACATATCCCTTAGCATCGCTGATGTGTGGGGCAATGCGTGCCCACCGTCTCTTTCTGTCAGC	3	24	5	0.25	MA_348195_prc	CGTGCTGACAGAAGAGAGTGGGCACACATATCCCCTAGCATAGTTTATGTGTGAGGCGATGTGTGCCCACCGGCTCATTCTGTCTGCATG	6	27	5
			24	Pab-miR156.40	TGACAGAAGAGAGTGTGCACA	21	MA_102488_prc1	TGAGTGCTGACAGAAGAGAGTGAGCACACATAGCAGGAGCTCATGAGACTATGAGTTCAGCCATGCGTGCTCACGTCTCTTTCTGTCAGCGGCTCA	8	28	5	1		MA_25075_prc1	GCTGACAGAAGAGAGTGGGCACACATAACCCCTAGCATTGTTTATGTGTGGAGCGATGCGTGCCCACCGTCTCTTGCTGTCAGC	3	23	5	1		MA_1131_prc	GGTGCTGACAGAAGAGAGTGGGCACACATAGCCCCTAGCATTTCTTGTGTGGGGGGCGCTGCGTGCCCATATCTCTTTCTGTCAGCTCT	6	26	5	1	MA_18187_prc	GTAAGGTCCTGACAGAAGAGAGTGGGCACACATAGGTTCTAGCATTTCCTGTGTGTGGATCGCTGCGTGCCCATATCTCTTTCTGTCAGCTCTAAAC	10	30	5	1	MA_20433_prc	TCTGACAGAAGAGAGTGGGCACAGATAGCCCTAACATTGCTTGTGTGTGGAGCGATGCGTGCCCACCATCTCTTTCAGTCAGCT	3	23	5	1	MA_2209988_prc	GCTGACAGAAGAGAGTGGGCACACATATCCCTTAGCATCGCTGATGTGTGGGGCAATGCGTGCCCACCGTCTCTTTCTGTCAGC	3	23	5	1	MA_348195_prc	CGTGCTGACAGAAGAGAGTGGGCACACATATCCCCTAGCATAGTTTATGTGTGAGGCGATGTGTGCCCACCGGCTCATTCTGTCTGCATG	6	26	5
			25	Pab-miR156.41	TGACAGAAGAGAGTTAGCAC	20	MA_102488_prc1	TGAGTGCTGACAGAAGAGAGTGAGCACACATAGCAGGAGCTCATGAGACTATGAGTTCAGCCATGCGTGCTCACGTCTCTTTCTGTCAGCGGCTCA	8	27	5	1		MA_25075_prc1	GCTGACAGAAGAGAGTGGGCACACATAACCCCTAGCATTGTTTATGTGTGGAGCGATGCGTGCCCACCGTCTCTTGCTGTCAGC	3	22	5	1.25		MA_10377894_prc	ACTCTCTGTTCCTGGGTGTGCGGGGAAAATGTTTGTGGCCTTGCGTTTTTCCAGTGGTGATTGTTTTACGTTTGAATGACTTCTCCGTCTTTGGACTAAGACGTTCGAANNNNNNNCCGTGCATTCATCACTGGAAGGATGTGTGGTGTCGGATGTTTTGTTCGCATGACGCGGGTGGGGGGAGT	102	121	3	1.95	MA_1131_prc	GGTGCTGACAGAAGAGAGTGGGCACACATAGCCCCTAGCATTTCTTGTGTGGGGGGCGCTGCGTGCCCATATCTCTTTCTGTCAGCTCT	6	25	5	1.25	MA_18187_prc	GTAAGGTCCTGACAGAAGAGAGTGGGCACACATAGGTTCTAGCATTTCCTGTGTGTGGATCGCTGCGTGCCCATATCTCTTTCTGTCAGCTCTAAAC	10	29	5	1.25	MA_20433_prc	TCTGACAGAAGAGAGTGGGCACAGATAGCCCTAACATTGCTTGTGTGTGGAGCGATGCGTGCCCACCATCTCTTTCAGTCAGCT	3	22	5	1.25	MA_2209988_prc	GCTGACAGAAGAGAGTGGGCACACATATCCCTTAGCATCGCTGATGTGTGGGGCAATGCGTGCCCACCGTCTCTTTCTGTCAGC	3	22	5
			26	Pab-miR156.43	TGACAGAAGAGGGTGAGCAC	20	MA_102488_prc1	TGAGTGCTGACAGAAGAGAGTGAGCACACATAGCAGGAGCTCATGAGACTATGAGTTCAGCCATGCGTGCTCACGTCTCTTTCTGTCAGCGGCTCA	8	27	5	1		MA_25075_prc1	GCTGACAGAAGAGAGTGGGCACACATAACCCCTAGCATTGTTTATGTGTGGAGCGATGCGTGCCCACCGTCTCTTGCTGTCAGC	3	22	5	1.25		MA_10377894_prc	ACTCTCTGTTCCTGGGTGTGCGGGGAAAATGTTTGTGGCCTTGCGTTTTTCCAGTGGTGATTGTTTTACGTTTGAATGACTTCTCCGTCTTTGGACTAAGACGTTCGAANNNNNNNCCGTGCATTCATCACTGGAAGGATGTGTGGTGTCGGATGTTTTGTTCGCATGACGCGGGTGGGGGGAGT	102	121	3	1.95	MA_1131_prc	GGTGCTGACAGAAGAGAGTGGGCACACATAGCCCCTAGCATTTCTTGTGTGGGGGGCGCTGCGTGCCCATATCTCTTTCTGTCAGCTCT	6	25	5	1.25	MA_18187_prc	GTAAGGTCCTGACAGAAGAGAGTGGGCACACATAGGTTCTAGCATTTCCTGTGTGTGGATCGCTGCGTGCCCATATCTCTTTCTGTCAGCTCTAAAC	10	29	5	1.25	MA_20433_prc	TCTGACAGAAGAGAGTGGGCACAGATAGCCCTAACATTGCTTGTGTGTGGAGCGATGCGTGCCCACCATCTCTTTCAGTCAGCT	3	22	5	1.25	MA_2209988_prc	GCTGACAGAAGAGAGTGGGCACACATATCCCTTAGCATCGCTGATGTGTGGGGCAATGCGTGCCCACCGTCTCTTTCTGTCAGC	3	22	5
			27	Pab-miR156.44	TGACAGAAGAGGGTGGGCAC	20	MA_102488_prc1	TGAGTGCTGACAGAAGAGAGTGAGCACACATAGCAGGAGCTCATGAGACTATGAGTTCAGCCATGCGTGCTCACGTCTCTTTCTGTCAGCGGCTCA	8	27	5	1.25		MA_25075_prc1	GCTGACAGAAGAGAGTGGGCACACATAACCCCTAGCATTGTTTATGTGTGGAGCGATGCGTGCCCACCGTCTCTTGCTGTCAGC	3	22	5	1		MA_10377894_prc	ACTCTCTGTTCCTGGGTGTGCGGGGAAAATGTTTGTGGCCTTGCGTTTTTCCAGTGGTGATTGTTTTACGTTTGAATGACTTCTCCGTCTTTGGACTAAGACGTTCGAANNNNNNNCCGTGCATTCATCACTGGAAGGATGTGTGGTGTCGGATGTTTTGTTCGCATGACGCGGGTGGGGGGAGT	102	121	3	1.95	MA_1131_prc	GGTGCTGACAGAAGAGAGTGGGCACACATAGCCCCTAGCATTTCTTGTGTGGGGGGCGCTGCGTGCCCATATCTCTTTCTGTCAGCTCT	6	25	5	1	MA_18187_prc	GTAAGGTCCTGACAGAAGAGAGTGGGCACACATAGGTTCTAGCATTTCCTGTGTGTGGATCGCTGCGTGCCCATATCTCTTTCTGTCAGCTCTAAAC	10	29	5	1	MA_20433_prc	TCTGACAGAAGAGAGTGGGCACAGATAGCCCTAACATTGCTTGTGTGTGGAGCGATGCGTGCCCACCATCTCTTTCAGTCAGCT	3	22	5	1	MA_2209988_prc	GCTGACAGAAGAGAGTGGGCACACATATCCCTTAGCATCGCTGATGTGTGGGGCAATGCGTGCCCACCGTCTCTTTCTGTCAGC	3	22	5
			28	Pab-miR156.45	TGACAGAAGATAGAGAGCACA	21	MA_102488_prc1	TGAGTGCTGACAGAAGAGAGTGAGCACACATAGCAGGAGCTCATGAGACTATGAGTTCAGCCATGCGTGCTCACGTCTCTTTCTGTCAGCGGCTCA	8	28	5	2		MA_10098525_prc	GTTGACAGAAGATAGAGGGCACATGCGCTTACTTTCAGAGAATCTGCAATTGGGGGACATGTGCCTTCTATTCTTCTGCCAGC	3	23	5	1		MA_125740_prc	GAAGGTGTTGGTGTGACAGGAGATAGAGAGCACATACGTTCACATGCAGAGAGTCTGCTTTTGAGATGTATGTGCTCTCTATGCTTCTGTCGTCACATTACACCTTC	14	34	5	1	MA_12597_prc	ATAGAAGAAGAGAGAGAGTACAGCCCCTGGATTGGGAAAATCCTTCATTTATGTTTTATATACAAAGAATATTTTCATGAGAGGCTGTGCTCTCTCTCTTCTTTTGT	2	22	5	1.9	MA_13070_prc	GTCTGAACCAGAAGAGAGAGAGCACCGCCTCTCATATTTGATCCATCTCGCATATTTGGAGTGGAGAAGAGGAGGTGCTCTCTCTCTTCACGTTCTGGC	6	26	5	1.7	MA_207204_prc	AGCTTTATTGTGTTCTCATCTTCTTCGTGAAGGTTGGCAGCAGAAGAGAGAGAGCACAGCCCCGCT	38	58	3	1.55	MA_25675_prc	TCGCTGACACCCGTGGGTGAAGAGAGAGAGTACAGCCCCTACATTGTTAGAATCATTCATTGCTTCTTGGGGGAGGAAGAGTATTTTCAGTAAAGACTGTGCTCTCTCTCTTCTTCTATGGTATTCGGTGA	14	34	5
			29	Pab-miR156.46	TGACAGAAGATAGTGAGCAC	20	MA_102488_prc1	TGAGTGCTGACAGAAGAGAGTGAGCACACATAGCAGGAGCTCATGAGACTATGAGTTCAGCCATGCGTGCTCACGTCTCTTTCTGTCAGCGGCTCA	8	27	5	1		MA_25075_prc1	GCTGACAGAAGAGAGTGGGCACACATAACCCCTAGCATTGTTTATGTGTGGAGCGATGCGTGCCCACCGTCTCTTGCTGTCAGC	3	22	5	1.25		MA_10098525_prc	GTTGACAGAAGATAGAGGGCACATGCGCTTACTTTCAGAGAATCTGCAATTGGGGGACATGTGCCTTCTATTCTTCTGCCAGC	3	22	5	1.25	MA_10377894_prc	ACTCTCTGTTCCTGGGTGTGCGGGGAAAATGTTTGTGGCCTTGCGTTTTTCCAGTGGTGATTGTTTTACGTTTGAATGACTTCTCCGTCTTTGGACTAAGACGTTCGAANNNNNNNCCGTGCATTCATCACTGGAAGGATGTGTGGTGTCGGATGTTTTGTTCGCATGACGCGGGTGGGGGGAGT	102	121	3	1.95	MA_1131_prc	GGTGCTGACAGAAGAGAGTGGGCACACATAGCCCCTAGCATTTCTTGTGTGGGGGGCGCTGCGTGCCCATATCTCTTTCTGTCAGCTCT	6	25	5	1.25	MA_125740_prc	GAAGGTGTTGGTGTGACAGGAGATAGAGAGCACATACGTTCACATGCAGAGAGTCTGCTTTTGAGATGTATGTGCTCTCTATGCTTCTGTCGTCACATTACACCTTC	14	33	5	2	MA_18187_prc	GTAAGGTCCTGACAGAAGAGAGTGGGCACACATAGGTTCTAGCATTTCCTGTGTGTGGATCGCTGCGTGCCCATATCTCTTTCTGTCAGCTCTAAAC	10	29	5
			30	Pab-miR156.47	TGACAGAAGGGAGTGAGCAC	20	MA_102488_prc1	TGAGTGCTGACAGAAGAGAGTGAGCACACATAGCAGGAGCTCATGAGACTATGAGTTCAGCCATGCGTGCTCACGTCTCTTTCTGTCAGCGGCTCA	8	27	5	1		MA_25075_prc1	GCTGACAGAAGAGAGTGGGCACACATAACCCCTAGCATTGTTTATGTGTGGAGCGATGCGTGCCCACCGTCTCTTGCTGTCAGC	3	22	5	1.25		MA_10377894_prc	ACTCTCTGTTCCTGGGTGTGCGGGGAAAATGTTTGTGGCCTTGCGTTTTTCCAGTGGTGATTGTTTTACGTTTGAATGACTTCTCCGTCTTTGGACTAAGACGTTCGAANNNNNNNCCGTGCATTCATCACTGGAAGGATGTGTGGTGTCGGATGTTTTGTTCGCATGACGCGGGTGGGGGGAGT	102	121	3	1.95	MA_1131_prc	GGTGCTGACAGAAGAGAGTGGGCACACATAGCCCCTAGCATTTCTTGTGTGGGGGGCGCTGCGTGCCCATATCTCTTTCTGTCAGCTCT	6	25	5	1.25	MA_18187_prc	GTAAGGTCCTGACAGAAGAGAGTGGGCACACATAGGTTCTAGCATTTCCTGTGTGTGGATCGCTGCGTGCCCATATCTCTTTCTGTCAGCTCTAAAC	10	29	5	1.25	MA_20433_prc	TCTGACAGAAGAGAGTGGGCACAGATAGCCCTAACATTGCTTGTGTGTGGAGCGATGCGTGCCCACCATCTCTTTCAGTCAGCT	3	22	5	1.25	MA_2209988_prc	GCTGACAGAAGAGAGTGGGCACACATATCCCTTAGCATCGCTGATGTGTGGGGCAATGCGTGCCCACCGTCTCTTTCTGTCAGC	3	22	5
			31	Pab-miR156.48	TGACAGAAGGGAGTGGGCAC	20	MA_102488_prc1	TGAGTGCTGACAGAAGAGAGTGAGCACACATAGCAGGAGCTCATGAGACTATGAGTTCAGCCATGCGTGCTCACGTCTCTTTCTGTCAGCGGCTCA	8	27	5	1.25		MA_25075_prc1	GCTGACAGAAGAGAGTGGGCACACATAACCCCTAGCATTGTTTATGTGTGGAGCGATGCGTGCCCACCGTCTCTTGCTGTCAGC	3	22	5	1		MA_10377894_prc	ACTCTCTGTTCCTGGGTGTGCGGGGAAAATGTTTGTGGCCTTGCGTTTTTCCAGTGGTGATTGTTTTACGTTTGAATGACTTCTCCGTCTTTGGACTAAGACGTTCGAANNNNNNNCCGTGCATTCATCACTGGAAGGATGTGTGGTGTCGGATGTTTTGTTCGCATGACGCGGGTGGGGGGAGT	102	121	3	1.95	MA_1131_prc	GGTGCTGACAGAAGAGAGTGGGCACACATAGCCCCTAGCATTTCTTGTGTGGGGGGCGCTGCGTGCCCATATCTCTTTCTGTCAGCTCT	6	25	5	1	MA_18187_prc	GTAAGGTCCTGACAGAAGAGAGTGGGCACACATAGGTTCTAGCATTTCCTGTGTGTGGATCGCTGCGTGCCCATATCTCTTTCTGTCAGCTCTAAAC	10	29	5	1	MA_20433_prc	TCTGACAGAAGAGAGTGGGCACAGATAGCCCTAACATTGCTTGTGTGTGGAGCGATGCGTGCCCACCATCTCTTTCAGTCAGCT	3	22	5	1	MA_2209988_prc	GCTGACAGAAGAGAGTGGGCACACATATCCCTTAGCATCGCTGATGTGTGGGGCAATGCGTGCCCACCGTCTCTTTCTGTCAGC	3	22	5
			32	Pab-miR156.49	TGACAGAATAGAGTGAGCAC	20	MA_102488_prc1	TGAGTGCTGACAGAAGAGAGTGAGCACACATAGCAGGAGCTCATGAGACTATGAGTTCAGCCATGCGTGCTCACGTCTCTTTCTGTCAGCGGCTCA	8	27	5	1		MA_25075_prc1	GCTGACAGAAGAGAGTGGGCACACATAACCCCTAGCATTGTTTATGTGTGGAGCGATGCGTGCCCACCGTCTCTTGCTGTCAGC	3	22	5	1.25		MA_10377894_prc	ACTCTCTGTTCCTGGGTGTGCGGGGAAAATGTTTGTGGCCTTGCGTTTTTCCAGTGGTGATTGTTTTACGTTTGAATGACTTCTCCGTCTTTGGACTAAGACGTTCGAANNNNNNNCCGTGCATTCATCACTGGAAGGATGTGTGGTGTCGGATGTTTTGTTCGCATGACGCGGGTGGGGGGAGT	102	121	3	1.95	MA_1131_prc	GGTGCTGACAGAAGAGAGTGGGCACACATAGCCCCTAGCATTTCTTGTGTGGGGGGCGCTGCGTGCCCATATCTCTTTCTGTCAGCTCT	6	25	5	1.25	MA_18187_prc	GTAAGGTCCTGACAGAAGAGAGTGGGCACACATAGGTTCTAGCATTTCCTGTGTGTGGATCGCTGCGTGCCCATATCTCTTTCTGTCAGCTCTAAAC	10	29	5	1.25	MA_20433_prc	TCTGACAGAAGAGAGTGGGCACAGATAGCCCTAACATTGCTTGTGTGTGGAGCGATGCGTGCCCACCATCTCTTTCAGTCAGCT	3	22	5	1.25	MA_2209988_prc	GCTGACAGAAGAGAGTGGGCACACATATCCCTTAGCATCGCTGATGTGTGGGGCAATGCGTGCCCACCGTCTCTTTCTGTCAGC	3	22	5
			33	Pab-miR156.50	TGACAGAGGAGAGTGAGCAC	20	MA_102488_prc1	TGAGTGCTGACAGAAGAGAGTGAGCACACATAGCAGGAGCTCATGAGACTATGAGTTCAGCCATGCGTGCTCACGTCTCTTTCTGTCAGCGGCTCA	8	27	5	1		MA_25075_prc1	GCTGACAGAAGAGAGTGGGCACACATAACCCCTAGCATTGTTTATGTGTGGAGCGATGCGTGCCCACCGTCTCTTGCTGTCAGC	3	22	5	1.25		MA_1131_prc	GGTGCTGACAGAAGAGAGTGGGCACACATAGCCCCTAGCATTTCTTGTGTGGGGGGCGCTGCGTGCCCATATCTCTTTCTGTCAGCTCT	6	25	5	1.25	MA_18187_prc	GTAAGGTCCTGACAGAAGAGAGTGGGCACACATAGGTTCTAGCATTTCCTGTGTGTGGATCGCTGCGTGCCCATATCTCTTTCTGTCAGCTCTAAAC	10	29	5	1.25	MA_20433_prc	TCTGACAGAAGAGAGTGGGCACAGATAGCCCTAACATTGCTTGTGTGTGGAGCGATGCGTGCCCACCATCTCTTTCAGTCAGCT	3	22	5	1.25	MA_2209988_prc	GCTGACAGAAGAGAGTGGGCACACATATCCCTTAGCATCGCTGATGTGTGGGGCAATGCGTGCCCACCGTCTCTTTCTGTCAGC	3	22	5	1.25	MA_348195_prc	CGTGCTGACAGAAGAGAGTGGGCACACATATCCCCTAGCATAGTTTATGTGTGAGGCGATGTGTGCCCACCGGCTCATTCTGTCTGCATG	6	25	5
			34	Pab-miR156.51	TGACAGGAGAGAGTGAGCAC	20	MA_102488_prc1	TGAGTGCTGACAGAAGAGAGTGAGCACACATAGCAGGAGCTCATGAGACTATGAGTTCAGCCATGCGTGCTCACGTCTCTTTCTGTCAGCGGCTCA	8	27	5	1		MA_25075_prc1	GCTGACAGAAGAGAGTGGGCACACATAACCCCTAGCATTGTTTATGTGTGGAGCGATGCGTGCCCACCGTCTCTTGCTGTCAGC	3	22	5	1.25		MA_1131_prc	GGTGCTGACAGAAGAGAGTGGGCACACATAGCCCCTAGCATTTCTTGTGTGGGGGGCGCTGCGTGCCCATATCTCTTTCTGTCAGCTCT	6	25	5	1.25	MA_125740_prc	GAAGGTGTTGGTGTGACAGGAGATAGAGAGCACATACGTTCACATGCAGAGAGTCTGCTTTTGAGATGTATGTGCTCTCTATGCTTCTGTCGTCACATTACACCTTC	14	33	5	2	MA_18187_prc	GTAAGGTCCTGACAGAAGAGAGTGGGCACACATAGGTTCTAGCATTTCCTGTGTGTGGATCGCTGCGTGCCCATATCTCTTTCTGTCAGCTCTAAAC	10	29	5	1.25	MA_20433_prc	TCTGACAGAAGAGAGTGGGCACAGATAGCCCTAACATTGCTTGTGTGTGGAGCGATGCGTGCCCACCATCTCTTTCAGTCAGCT	3	22	5	1.25	MA_2209988_prc	GCTGACAGAAGAGAGTGGGCACACATATCCCTTAGCATCGCTGATGTGTGGGGCAATGCGTGCCCACCGTCTCTTTCTGTCAGC	3	22	5
			35	Pab-miR156.52	TGACATAAGAGAGTGAGCAC	20	MA_102488_prc1	TGAGTGCTGACAGAAGAGAGTGAGCACACATAGCAGGAGCTCATGAGACTATGAGTTCAGCCATGCGTGCTCACGTCTCTTTCTGTCAGCGGCTCA	8	27	5	1		MA_25075_prc1	GCTGACAGAAGAGAGTGGGCACACATAACCCCTAGCATTGTTTATGTGTGGAGCGATGCGTGCCCACCGTCTCTTGCTGTCAGC	3	22	5	1.25		MA_1131_prc	GGTGCTGACAGAAGAGAGTGGGCACACATAGCCCCTAGCATTTCTTGTGTGGGGGGCGCTGCGTGCCCATATCTCTTTCTGTCAGCTCT	6	25	5	1.25	MA_18187_prc	GTAAGGTCCTGACAGAAGAGAGTGGGCACACATAGGTTCTAGCATTTCCTGTGTGTGGATCGCTGCGTGCCCATATCTCTTTCTGTCAGCTCTAAAC	10	29	5	1.25	MA_20433_prc	TCTGACAGAAGAGAGTGGGCACAGATAGCCCTAACATTGCTTGTGTGTGGAGCGATGCGTGCCCACCATCTCTTTCAGTCAGCT	3	22	5	1.25	MA_2209988_prc	GCTGACAGAAGAGAGTGGGCACACATATCCCTTAGCATCGCTGATGTGTGGGGCAATGCGTGCCCACCGTCTCTTTCTGTCAGC	3	22	5	1.25	MA_348195_prc	CGTGCTGACAGAAGAGAGTGGGCACACATATCCCCTAGCATAGTTTATGTGTGAGGCGATGTGTGCCCACCGGCTCATTCTGTCTGCATG	6	25	5
			36	Pab-miR156.53	TGACGGAAGAGAGTGAGCAC	20	MA_102488_prc1	TGAGTGCTGACAGAAGAGAGTGAGCACACATAGCAGGAGCTCATGAGACTATGAGTTCAGCCATGCGTGCTCACGTCTCTTTCTGTCAGCGGCTCA	8	27	5	0.25		MA_25075_prc1	GCTGACAGAAGAGAGTGGGCACACATAACCCCTAGCATTGTTTATGTGTGGAGCGATGCGTGCCCACCGTCTCTTGCTGTCAGC	3	22	5	0.5		MA_10377894_prc	ACTCTCTGTTCCTGGGTGTGCGGGGAAAATGTTTGTGGCCTTGCGTTTTTCCAGTGGTGATTGTTTTACGTTTGAATGACTTCTCCGTCTTTGGACTAAGACGTTCGAANNNNNNNCCGTGCATTCATCACTGGAAGGATGTGTGGTGTCGGATGTTTTGTTCGCATGACGCGGGTGGGGGGAGT	102	121	3	1.95	MA_1131_prc	GGTGCTGACAGAAGAGAGTGGGCACACATAGCCCCTAGCATTTCTTGTGTGGGGGGCGCTGCGTGCCCATATCTCTTTCTGTCAGCTCT	6	25	5	0.5	MA_13070_prc	GTCTGAACCAGAAGAGAGAGAGCACCGCCTCTCATATTTGATCCATCTCGCATATTTGGAGTGGAGAAGAGGAGGTGCTCTCTCTCTTCACGTTCTGGC	6	25	5	1.8	MA_18187_prc	GTAAGGTCCTGACAGAAGAGAGTGGGCACACATAGGTTCTAGCATTTCCTGTGTGTGGATCGCTGCGTGCCCATATCTCTTTCTGTCAGCTCTAAAC	10	29	5	0.5	MA_20433_prc	TCTGACAGAAGAGAGTGGGCACAGATAGCCCTAACATTGCTTGTGTGTGGAGCGATGCGTGCCCACCATCTCTTTCAGTCAGCT	3	22	5
			37	Pab-miR156.54	TGATAGAAGAGAGTGAGCAC	20	MA_102488_prc1	TGAGTGCTGACAGAAGAGAGTGAGCACACATAGCAGGAGCTCATGAGACTATGAGTTCAGCCATGCGTGCTCACGTCTCTTTCTGTCAGCGGCTCA	8	27	5	0.25		MA_25075_prc1	GCTGACAGAAGAGAGTGGGCACACATAACCCCTAGCATTGTTTATGTGTGGAGCGATGCGTGCCCACCGTCTCTTGCTGTCAGC	3	22	5	0.5		MA_10377894_prc	ACTCTCTGTTCCTGGGTGTGCGGGGAAAATGTTTGTGGCCTTGCGTTTTTCCAGTGGTGATTGTTTTACGTTTGAATGACTTCTCCGTCTTTGGACTAAGACGTTCGAANNNNNNNCCGTGCATTCATCACTGGAAGGATGTGTGGTGTCGGATGTTTTGTTCGCATGACGCGGGTGGGGGGAGT	102	121	3	1.7	MA_1131_prc	GGTGCTGACAGAAGAGAGTGGGCACACATAGCCCCTAGCATTTCTTGTGTGGGGGGCGCTGCGTGCCCATATCTCTTTCTGTCAGCTCT	6	25	5	0.5	MA_12597_prc	ATAGAAGAAGAGAGAGAGTACAGCCCCTGGATTGGGAAAATCCTTCATTTATGTTTTATATACAAAGAATATTTTCATGAGAGGCTGTGCTCTCTCTCTTCTTTTGT	2	21	5	1.9	MA_13070_prc	GTCTGAACCAGAAGAGAGAGAGCACCGCCTCTCATATTTGATCCATCTCGCATATTTGGAGTGGAGAAGAGGAGGTGCTCTCTCTCTTCACGTTCTGGC	6	25	5	1.8	MA_18187_prc	GTAAGGTCCTGACAGAAGAGAGTGGGCACACATAGGTTCTAGCATTTCCTGTGTGTGGATCGCTGCGTGCCCATATCTCTTTCTGTCAGCTCTAAAC	10	29	5
			38	Pab-miR156.55	TGGACAGAAGAGAGTGAGCAC	21	MA_102488_prc1	TGAGTGCTGACAGAAGAGAGTGAGCACACATAGCAGGAGCTCATGAGACTATGAGTTCAGCCATGCGTGCTCACGTCTCTTTCTGTCAGCGGCTCA	7	27	5	0.3		MA_25075_prc1	GCTGACAGAAGAGAGTGGGCACACATAACCCCTAGCATTGTTTATGTGTGGAGCGATGCGTGCCCACCGTCTCTTGCTGTCAGC	2	22	5	0.55		MA_1131_prc	GGTGCTGACAGAAGAGAGTGGGCACACATAGCCCCTAGCATTTCTTGTGTGGGGGGCGCTGCGTGCCCATATCTCTTTCTGTCAGCTCT	5	25	5	0.55	MA_13070_prc	GTCTGAACCAGAAGAGAGAGAGCACCGCCTCTCATATTTGATCCATCTCGCATATTTGGAGTGGAGAAGAGGAGGTGCTCTCTCTCTTCACGTTCTGGC	5	25	5	1.8	MA_18187_prc	GTAAGGTCCTGACAGAAGAGAGTGGGCACACATAGGTTCTAGCATTTCCTGTGTGTGGATCGCTGCGTGCCCATATCTCTTTCTGTCAGCTCTAAAC	9	29	5	0.55	MA_20433_prc	TCTGACAGAAGAGAGTGGGCACAGATAGCCCTAACATTGCTTGTGTGTGGAGCGATGCGTGCCCACCATCTCTTTCAGTCAGCT	2	22	5	0.55	MA_207204_prc	AGCTTTATTGTGTTCTCATCTTCTTCGTGAAGGTTGGCAGCAGAAGAGAGAGAGCACAGCCCCGCT	37	57	3
			39	Pab-miR156.56	TGGCAGAAGAGAGTGAGCAC	20	MA_102488_prc1	TGAGTGCTGACAGAAGAGAGTGAGCACACATAGCAGGAGCTCATGAGACTATGAGTTCAGCCATGCGTGCTCACGTCTCTTTCTGTCAGCGGCTCA	8	27	5	0.25		MA_25075_prc1	GCTGACAGAAGAGAGTGGGCACACATAACCCCTAGCATTGTTTATGTGTGGAGCGATGCGTGCCCACCGTCTCTTGCTGTCAGC	3	22	5	0.5		MA_10377894_prc	ACTCTCTGTTCCTGGGTGTGCGGGGAAAATGTTTGTGGCCTTGCGTTTTTCCAGTGGTGATTGTTTTACGTTTGAATGACTTCTCCGTCTTTGGACTAAGACGTTCGAANNNNNNNCCGTGCATTCATCACTGGAAGGATGTGTGGTGTCGGATGTTTTGTTCGCATGACGCGGGTGGGGGGAGT	102	121	3	1.95	MA_1131_prc	GGTGCTGACAGAAGAGAGTGGGCACACATAGCCCCTAGCATTTCTTGTGTGGGGGGCGCTGCGTGCCCATATCTCTTTCTGTCAGCTCT	6	25	5	0.5	MA_12597_prc	ATAGAAGAAGAGAGAGAGTACAGCCCCTGGATTGGGAAAATCCTTCATTTATGTTTTATATACAAAGAATATTTTCATGAGAGGCTGTGCTCTCTCTCTTCTTTTGT	2	21	5	1.65	MA_13070_prc	GTCTGAACCAGAAGAGAGAGAGCACCGCCTCTCATATTTGATCCATCTCGCATATTTGGAGTGGAGAAGAGGAGGTGCTCTCTCTCTTCACGTTCTGGC	6	25	5	1.55	MA_18187_prc	GTAAGGTCCTGACAGAAGAGAGTGGGCACACATAGGTTCTAGCATTTCCTGTGTGTGGATCGCTGCGTGCCCATATCTCTTTCTGTCAGCTCTAAAC	10	29	5
			40	Pab-miR156.58	TTGACAGAAGAGAGTGAGCAC	21	MA_102488_prc1	TGAGTGCTGACAGAAGAGAGTGAGCACACATAGCAGGAGCTCATGAGACTATGAGTTCAGCCATGCGTGCTCACGTCTCTTTCTGTCAGCGGCTCA	7	27	5	0.15		MA_25075_prc1	GCTGACAGAAGAGAGTGGGCACACATAACCCCTAGCATTGTTTATGTGTGGAGCGATGCGTGCCCACCGTCTCTTGCTGTCAGC	2	22	5	0.4		MA_1131_prc	GGTGCTGACAGAAGAGAGTGGGCACACATAGCCCCTAGCATTTCTTGTGTGGGGGGCGCTGCGTGCCCATATCTCTTTCTGTCAGCTCT	5	25	5	0.4	MA_13070_prc	GTCTGAACCAGAAGAGAGAGAGCACCGCCTCTCATATTTGATCCATCTCGCATATTTGGAGTGGAGAAGAGGAGGTGCTCTCTCTCTTCACGTTCTGGC	5	25	5	1.8	MA_18187_prc	GTAAGGTCCTGACAGAAGAGAGTGGGCACACATAGGTTCTAGCATTTCCTGTGTGTGGATCGCTGCGTGCCCATATCTCTTTCTGTCAGCTCTAAAC	9	29	5	0.4	MA_20433_prc	TCTGACAGAAGAGAGTGGGCACAGATAGCCCTAACATTGCTTGTGTGTGGAGCGATGCGTGCCCACCATCTCTTTCAGTCAGCT	2	22	5	0.4	MA_207204_prc	AGCTTTATTGTGTTCTCATCTTCTTCGTGAAGGTTGGCAGCAGAAGAGAGAGAGCACAGCCCCGCT	37	57	3
			41	Pab-miR156.60	TGCTCACCTCTCTTTCTGTCAGT	23	MA_102488_prc1	TGAGTGCTGACAGAAGAGAGTGAGCACACATAGCAGGAGCTCATGAGACTATGAGTTCAGCCATGCGTGCTCACGTCTCTTTCTGTCAGCGGCTCA	68	90	3	1.15
			42	Pab-miR156.63	TGACAGAAGAGAGTGAGCACA	21	MA_102488_prc1	TGAGTGCTGACAGAAGAGAGTGAGCACACATAGCAGGAGCTCATGAGACTATGAGTTCAGCCATGCGTGCTCACGTCTCTTTCTGTCAGCGGCTCA	8	28	5	0		MA_25075_prc1	GCTGACAGAAGAGAGTGGGCACACATAACCCCTAGCATTGTTTATGTGTGGAGCGATGCGTGCCCACCGTCTCTTGCTGTCAGC	3	23	5	1		MA_1131_prc	GGTGCTGACAGAAGAGAGTGGGCACACATAGCCCCTAGCATTTCTTGTGTGGGGGGCGCTGCGTGCCCATATCTCTTTCTGTCAGCTCT	6	26	5	1	MA_12597_prc	ATAGAAGAAGAGAGAGAGTACAGCCCCTGGATTGGGAAAATCCTTCATTTATGTTTTATATACAAAGAATATTTTCATGAGAGGCTGTGCTCTCTCTCTTCTTTTGT	2	22	5	1.9	MA_13070_prc	GTCTGAACCAGAAGAGAGAGAGCACCGCCTCTCATATTTGATCCATCTCGCATATTTGGAGTGGAGAAGAGGAGGTGCTCTCTCTCTTCACGTTCTGGC	6	26	5	1.7	MA_18187_prc	GTAAGGTCCTGACAGAAGAGAGTGGGCACACATAGGTTCTAGCATTTCCTGTGTGTGGATCGCTGCGTGCCCATATCTCTTTCTGTCAGCTCTAAAC	10	30	5	1	MA_20433_prc	TCTGACAGAAGAGAGTGGGCACAGATAGCCCTAACATTGCTTGTGTGTGGAGCGATGCGTGCCCACCATCTCTTTCAGTCAGCT	3	23	5
			43	Pab-miR156.64	TGACAGAAGAGAGTGGGCAC	20	MA_102488_prc1	TGAGTGCTGACAGAAGAGAGTGAGCACACATAGCAGGAGCTCATGAGACTATGAGTTCAGCCATGCGTGCTCACGTCTCTTTCTGTCAGCGGCTCA	8	27	5	0.25		>MA_102488_prc2	CGCTGACAGAAAGAGACGTGAGCACGCATGGCTGAACTCATAGTCTCATGAGCTCCTGCTATGTGTGCTCACTCTCTTCTGTCAGCA	65	84	3	0.25		>MA_25075_prc1	GCTGACAGAAGAGAGTGGGCACACATAACCCCTAGCATTGTTTATGTGTGGAGCGATGCGTGCCCACCGTCTCTTGCTGTCAGC	3	22	5	0	>MA_25075_prc2	GCTGACAGCAAGAGACGGTGGGCACGCATCGCTCCACACATAAACAATGCTAGGGGTTATGTGTGCCCACTCTCTTCTGTCAGC	63	82	3	0	>MA_10098525_prc	GTTGACAGAAGATAGAGGGCACATGCGCTTACTTTCAGAGAATCTGCAATTGGGGGACATGTGCCTTCTATTCTTCTGCCAGC	3	22	5	2	>MA_10377894_prc	ACTCTCTGTTCCTGGGTGTGCGGGGAAAATGTTTGTGGCCTTGCGTTTTTCCAGTGGTGATTGTTTTACGTTTGAATGACTTCTCCGTCTTTGGACTAAGACGTTCGAANNNNNNNCCGTGCATTCATCACTGGAAGGATGTGTGGTGTCGGATGTTTTGTTCGCATGACGCGGGTGGGGGGAGT	102	121	3	1.95	>MA_1131_prc	GGTGCTGACAGAAGAGAGTGGGCACACATAGCCCCTAGCATTTCTTGTGTGGGGGGCGCTGCGTGCCCATATCTCTTTCTGTCAGCTCT	6	25	5
			44	Pab-miR156.65	TGACAGAAGAGAGTGAGCACA	21	MA_102488_prc1	TGAGTGCTGACAGAAGAGAGTGAGCACACATAGCAGGAGCTCATGAGACTATGAGTTCAGCCATGCGTGCTCACGTCTCTTTCTGTCAGCGGCTCA	8	28	5	0		>MA_102488_prc2	CGCTGACAGAAAGAGACGTGAGCACGCATGGCTGAACTCATAGTCTCATGAGCTCCTGCTATGTGTGCTCACTCTCTTCTGTCAGCA	64	84	3	0		>MA_25075_prc1	GCTGACAGAAGAGAGTGGGCACACATAACCCCTAGCATTGTTTATGTGTGGAGCGATGCGTGCCCACCGTCTCTTGCTGTCAGC	3	23	5	1	>MA_25075_prc2	GCTGACAGCAAGAGACGGTGGGCACGCATCGCTCCACACATAAACAATGCTAGGGGTTATGTGTGCCCACTCTCTTCTGTCAGC	62	82	3	1	>MA_1131_prc	GGTGCTGACAGAAGAGAGTGGGCACACATAGCCCCTAGCATTTCTTGTGTGGGGGGCGCTGCGTGCCCATATCTCTTTCTGTCAGCTCT	6	26	5	1	>MA_12597_prc	ATAGAAGAAGAGAGAGAGTACAGCCCCTGGATTGGGAAAATCCTTCATTTATGTTTTATATACAAAGAATATTTTCATGAGAGGCTGTGCTCTCTCTCTTCTTTTGT	2	22	5	1.9	>MA_12597_prc	ATAGAAGAAGAGAGAGAGTACAGCCCCTGGATTGGGAAAATCCTTCATTTATGTTTTATATACAAAGAATATTTTCATGAGAGGCTGTGCTCTCTCTCTTCTTTTGT	86	106	3
			45	Pab-miR156.7	CGACAGAAGAGAGTGGGCAC	20	MA_102488_prc1	TGAGTGCTGACAGAAGAGAGTGAGCACACATAGCAGGAGCTCATGAGACTATGAGTTCAGCCATGCGTGCTCACGTCTCTTTCTGTCAGCGGCTCA	8	27	5	0.4		MA_25075_prc1	GCTGACAGAAGAGAGTGGGCACACATAACCCCTAGCATTGTTTATGTGTGGAGCGATGCGTGCCCACCGTCTCTTGCTGTCAGC	3	22	5	0.15		MA_10377894_prc	ACTCTCTGTTCCTGGGTGTGCGGGGAAAATGTTTGTGGCCTTGCGTTTTTCCAGTGGTGATTGTTTTACGTTTGAATGACTTCTCCGTCTTTGGACTAAGACGTTCGAANNNNNNNCCGTGCATTCATCACTGGAAGGATGTGTGGTGTCGGATGTTTTGTTCGCATGACGCGGGTGGGGGGAGT	102	121	3	1.8	MA_1131_prc	GGTGCTGACAGAAGAGAGTGGGCACACATAGCCCCTAGCATTTCTTGTGTGGGGGGCGCTGCGTGCCCATATCTCTTTCTGTCAGCTCT	6	25	5	0.15	MA_13070_prc	GTCTGAACCAGAAGAGAGAGAGCACCGCCTCTCATATTTGATCCATCTCGCATATTTGGAGTGGAGAAGAGGAGGTGCTCTCTCTCTTCACGTTCTGGC	6	25	5	1.8	MA_18187_prc	GTAAGGTCCTGACAGAAGAGAGTGGGCACACATAGGTTCTAGCATTTCCTGTGTGTGGATCGCTGCGTGCCCATATCTCTTTCTGTCAGCTCTAAAC	10	29	5	0.15	MA_20433_prc	TCTGACAGAAGAGAGTGGGCACAGATAGCCCTAACATTGCTTGTGTGTGGAGCGATGCGTGCCCACCATCTCTTTCAGTCAGCT	3	22	5
			46	Pab-miR156.9	GCCCATATCTCTTTCTGTCAGC	22	MA_1131_prc	GGTGCTGACAGAAGAGAGTGGGCACACATAGCCCCTAGCATTTCTTGTGTGGGGGGCGCTGCGTGCCCATATCTCTTTCTGTCAGCTCT	65	86	3	0		MA_18187_prc	GTAAGGTCCTGACAGAAGAGAGTGGGCACACATAGGTTCTAGCATTTCCTGTGTGTGGATCGCTGCGTGCCCATATCTCTTTCTGTCAGCTCTAAAC	69	90	3	0		MA_7545888_prc	GTTGGGTAAGGTGCTGACAGAAGAGAGTGGGCACACATAGCTCCTAGCATTTCCTGTGTGGGGGGCGCTGCGTGCCCATAGCTCTTTCTGTCAGCTCTCAAC	74	95	3	1
8	Pab-miR157	2	1	Pab-miR157.1	TGACAGGAGATAGAGAGCAC	20	MA_10098525_prc	GTTGACAGAAGATAGAGGGCACATGCGCTTACTTTCAGAGAATCTGCAATTGGGGGACATGTGCCTTCTATTCTTCTGCCAGC	3	22	5	1.25		>MA_125740_prc	GAAGGTGTTGGTGTGACAGGAGATAGAGAGCACATACGTTCACATGCAGAGAGTCTGCTTTTGAGATGTATGTGCTCTCTATGCTTCTGTCGTCACATTACACCTTC	14	33	5	0		>MA_3445207_prc	GTTGACAGAAGATAGAGGGCACATGCGCTTACTTTCAGAGAATCTGCAATTGGGGGACATGTGCCTTCTATTCTTCTGCCAGC	3	22	5	1.25	>MA_50216_prc	TGTTGACAGAAGATAGAGAGCACATGCACTCACATGTAGAAACTCTACATTTGAGGTATATGTGATCTCTACGCCTCTATCATCA	4	23	5	1	>MA_7023774_prc	TGACCTAGGTATTTCACTTCTTAGGCACCAAAGGCACATTTAGAGTGTTTGAGGAAAAGTTGGTGCTTAGAGAGGAGATGGAGAACTTGATTCA	69	88	3	1.95	>MA_8204317_prc	GTTGACAGAAGATAGAGGGCACATGCGCTTACTTTCAGAGAATCTGCAATTGAGGGACATGTGCTTTCTATTCTTCTGCCAGC	3	22	5	1.25	>MA_880492_prc	GTTTTTGTTGACAGGAGATAGAGAGCACATGCGCTCACATGCAGAGGCTCTGCGTTCGAGGTGTATGTGCTCTCTATGCTCCTGTCGTCACGTTAGC	9	28	5
			2	Pab-miR157.3	TTGACAGAAGATAGAGGGCAC	21	MA_10098525_prc	GTTGACAGAAGATAGAGGGCACATGCGCTTACTTTCAGAGAATCTGCAATTGGGGGACATGTGCCTTCTATTCTTCTGCCAGC	2	22	5	0		>MA_125740_prc	GAAGGTGTTGGTGTGACAGGAGATAGAGAGCACATACGTTCACATGCAGAGAGTCTGCTTTTGAGATGTATGTGCTCTCTATGCTTCTGTCGTCACATTACACCTTC	13	33	5	1.4		>MA_3445207_prc	GTTGACAGAAGATAGAGGGCACATGCGCTTACTTTCAGAGAATCTGCAATTGGGGGACATGTGCCTTCTATTCTTCTGCCAGC	2	22	5	0	>MA_50216_prc	TGTTGACAGAAGATAGAGAGCACATGCACTCACATGTAGAAACTCTACATTTGAGGTATATGTGATCTCTACGCCTCTATCATCA	3	23	5	0.25	>MA_8204317_prc	GTTGACAGAAGATAGAGGGCACATGCGCTTACTTTCAGAGAATCTGCAATTGAGGGACATGTGCTTTCTATTCTTCTGCCAGC	2	22	5	0	>MA_880492_prc	GTTTTTGTTGACAGGAGATAGAGAGCACATGCGCTCACATGCAGAGGCTCTGCGTTCGAGGTGTATGTGCTCTCTATGCTCCTGTCGTCACGTTAGC	8	28	5	1.25	>MA_91258_prc	GTTGACAGAAGATAGAGGGCACATGCGCTTACTTTCAGAGAATCTACAATTGAGGGACATGTGCTTTCTATTCTTCTGCCAGC	2	22	5
9	Pab-miR159	26	1	Pab-miR159.1	TTTGGATTGAAGAGAGCTCCC	21	MA_102525_prc	GGAATTGAATGAAGAGAGCTTTCTTCCGTCCAACCGAGGAGGTTTATAGGCTATTTCAGCTGCTGACTTATGCAATCGTATGCCATGCTGATGATGAGAATGGTGGCAGCAGCGCAACCGTCTGCATGATGCAGGAGCAGAAGAGTCTGGATTTCTCTTCTCTTGGACTGAAGGGAGCTCCCTCTCAAATTCC	3	23	5	1.95		>MA_103876_prc	GAGGTAACATAATGGGGAGCTTCCTTCACTTCAATAGAAAGACAACAAGGAGAATGATCAGATGCCGCCTCATGTGTCTGACTATTCTGTCTTTTCTTGGCTTAAACAGACAGATTAGCCAAATGCTTGATGCGGGACCTGCTGTTCTTCTTTTTCTTGTCATTCTTTGGACTGAAGGGAGCTCCCCTTTCTCCCACATATCTC	166	186	3	2		>MA_104055_prc	AAGCCCAGATGGGAGCTTCCTTAAGTCCAAAGGACGTCCAAATTTTTTACAGGGATAGCTCGAATCCTTTGGACTGAAGGGAGCTCCCATCTGGGTTT	68	88	3	2	>MA_10433715_prc	CGGGGCGCTTCCTTCAACCCAATAAATGGCTGTGTAGGGATGATTCAACTGCTGGTTCATGGATTCTATTACATTGTCACGTTGCTGGAGCTATTTTTCGTGGCAAGATAATGGTGTACATGACACAGGAGTTGGAATGCCACTATGCGGCGTTATATTGGATTGAAGGGAGCTCCTCG	157	177	3	1.3	>MA_19624_prc	GGGTGTGTTGGAGCTCCCTTCAGTCCAACCAAAGCTTGTGCGGCGGTGGTTCAGCTGCTGATTCATGCATTCGACTGCCCTGTCCGTGACTTTCCAGCAGCCTGAATCAATCAAGCTATCTCCATGACAGGATAGTGGTGTGCATGACGCAGGAGATGTATTGTCACTGGACACGCATTCCTTGGATTGAAGGGAGCTCCACTTATCC	181	201	3	1.3	>MA_636865_prc	GCCAGAGGTGACGGGGCGCTCCCTTCAGTCCAACCAAGGGCCGTGTGGGGATGATTTAACTGCTGGTTCCTGGACTCTATTGTCTTGCAATGCTGGAGAAGCCATTTTCGTGGAAAGATAATGGTGTGCATGACACAGGAGTTATATTACTCTTACGCTGGTTTTATTTGGATTGAAGAGAGCTCCCCGAAGTCGTAGGGC	167	187	3	0	>MA_7940_prc	GAAATTAGGAGGAGAGATGACGGGGCGCTCCCTTCAGTCCAACCAAGGGCTGTGTGGGGATGATTCAACTGCTGGTTCATGGATTCTATTGTCTTGTCATGTTGGTGGAGCTGGCTAGATAATGGTGTGCATGACACAGGAGTTGTATTGCCACCATGCGACTTTTACTTGGATTGAAGGGAGCTCCTCGAAGGCCTCCTACTTTC	168	188	3
			2	Pab-miR159.10	CTTGTATTGAAGGGAGCTCC	20	MA_1391_prc1	GGTTGATGCGTGAATGATCCGGGAGCTGATTTCGTCCAGTGAATGTCTTTTCTTGGACTGAAGGGAGCTCCCTCAGGTAGTGTATATC	52	71	3	1.25		MA_10186366_prc	TGGGTTGATGTGTGAATGATGCGGGAGCTGATTTCGTCCGGGAAATGTCTTTTCTTGGACTGAAGGGAGCTCCCTCAGGTAGTATAAATTATTCCTA	54	73	3	1.25		MA_102525_prc	GGAATTGAATGAAGAGAGCTTTCTTCCGTCCAACCGAGGAGGTTTATAGGCTATTTCAGCTGCTGACTTATGCAATCGTATGCCATGCTGATGATGAGAATGGTGGCAGCAGCGCAACCGTCTGCATGATGCAGGAGCAGAAGAGTCTGGATTTCTCTTCTCTTGGACTGAAGGGAGCTCCCTCTCAAATTCC	162	181	3	1.25	MA_10331_prc	ATGGTAGAGTTCCTTTTATACCAATCAAGGCCTGTGCAAAAGTGATCCGACTGCCGATTTATGCATCCTTCTGCCCTGCCAGTGTTCGTTGTTACAGGCCCGATTTCATTGCAGGTTAGTGGTGTGCATAAGGCGGGAGTTGTATTGATTTTGTGTTGCCCTCGTTTGGTTTGAAGGGAGCTCTACTGGGCGA	165	184	3	1.55	MA_103876_prc	GAGGTAACATAATGGGGAGCTTCCTTCACTTCAATAGAAAGACAACAAGGAGAATGATCAGATGCCGCCTCATGTGTCTGACTATTCTGTCTTTTCTTGGCTTAAACAGACAGATTAGCCAAATGCTTGATGCGGGACCTGCTGTTCTTCTTTTTCTTGTCATTCTTTGGACTGAAGGGAGCTCCCCTTTCTCCCACATATCTC	166	185	3	1.4	MA_104055_prc	AAGCCCAGATGGGAGCTTCCTTAAGTCCAAAGGACGTCCAAATTTTTTACAGGGATAGCTCGAATCCTTTGGACTGAAGGGAGCTCCCATCTGGGTTT	68	87	3	1.4	MA_10433715_prc	CGGGGCGCTTCCTTCAACCCAATAAATGGCTGTGTAGGGATGATTCAACTGCTGGTTCATGGATTCTATTACATTGTCACGTTGCTGGAGCTATTTTTCGTGGCAAGATAATGGTGTACATGACACAGGAGTTGGAATGCCACTATGCGGCGTTATATTGGATTGAAGGGAGCTCCTCG	157	176	3
			3	Pab-miR159.11	CTTTGATTGAAGGGAGCTCC	20	MA_1391_prc1	GGTTGATGCGTGAATGATCCGGGAGCTGATTTCGTCCAGTGAATGTCTTTTCTTGGACTGAAGGGAGCTCCCTCAGGTAGTGTATATC	52	71	3	1.25		MA_10186366_prc	TGGGTTGATGTGTGAATGATGCGGGAGCTGATTTCGTCCGGGAAATGTCTTTTCTTGGACTGAAGGGAGCTCCCTCAGGTAGTATAAATTATTCCTA	54	73	3	1.25		MA_102525_prc	GGAATTGAATGAAGAGAGCTTTCTTCCGTCCAACCGAGGAGGTTTATAGGCTATTTCAGCTGCTGACTTATGCAATCGTATGCCATGCTGATGATGAGAATGGTGGCAGCAGCGCAACCGTCTGCATGATGCAGGAGCAGAAGAGTCTGGATTTCTCTTCTCTTGGACTGAAGGGAGCTCCCTCTCAAATTCC	162	181	3	1.25	MA_10331_prc	ATGGTAGAGTTCCTTTTATACCAATCAAGGCCTGTGCAAAAGTGATCCGACTGCCGATTTATGCATCCTTCTGCCCTGCCAGTGTTCGTTGTTACAGGCCCGATTTCATTGCAGGTTAGTGGTGTGCATAAGGCGGGAGTTGTATTGATTTTGTGTTGCCCTCGTTTGGTTTGAAGGGAGCTCTACTGGGCGA	165	184	3	1.55	MA_103876_prc	GAGGTAACATAATGGGGAGCTTCCTTCACTTCAATAGAAAGACAACAAGGAGAATGATCAGATGCCGCCTCATGTGTCTGACTATTCTGTCTTTTCTTGGCTTAAACAGACAGATTAGCCAAATGCTTGATGCGGGACCTGCTGTTCTTCTTTTTCTTGTCATTCTTTGGACTGAAGGGAGCTCCCCTTTCTCCCACATATCTC	166	185	3	1.4	MA_104055_prc	AAGCCCAGATGGGAGCTTCCTTAAGTCCAAAGGACGTCCAAATTTTTTACAGGGATAGCTCGAATCCTTTGGACTGAAGGGAGCTCCCATCTGGGTTT	68	87	3	1.4	MA_10433715_prc	CGGGGCGCTTCCTTCAACCCAATAAATGGCTGTGTAGGGATGATTCAACTGCTGGTTCATGGATTCTATTACATTGTCACGTTGCTGGAGCTATTTTTCGTGGCAAGATAATGGTGTACATGACACAGGAGTTGGAATGCCACTATGCGGCGTTATATTGGATTGAAGGGAGCTCCTCG	157	176	3
			4	Pab-miR159.12	TGGATTGAAGGGAGCTCCTCGA	22	MA_1391_prc1	GGTTGATGCGTGAATGATCCGGGAGCTGATTTCGTCCAGTGAATGTCTTTTCTTGGACTGAAGGGAGCTCCCTCAGGTAGTGTATATC	54	75	3	0.9		>MA_10186366_prc	TGGGTTGATGTGTGAATGATGCGGGAGCTGATTTCGTCCGGGAAATGTCTTTTCTTGGACTGAAGGGAGCTCCCTCAGGTAGTATAAATTATTCCTA	56	77	3	0.9		>MA_102525_prc	GGAATTGAATGAAGAGAGCTTTCTTCCGTCCAACCGAGGAGGTTTATAGGCTATTTCAGCTGCTGACTTATGCAATCGTATGCCATGCTGATGATGAGAATGGTGGCAGCAGCGCAACCGTCTGCATGATGCAGGAGCAGAAGAGTCTGGATTTCTCTTCTCTTGGACTGAAGGGAGCTCCCTCTCAAATTCC	164	185	3	1.05	>MA_10331_prc	ATGGTAGAGTTCCTTTTATACCAATCAAGGCCTGTGCAAAAGTGATCCGACTGCCGATTTATGCATCCTTCTGCCCTGCCAGTGTTCGTTGTTACAGGCCCGATTTCATTGCAGGTTAGTGGTGTGCATAAGGCGGGAGTTGTATTGATTTTGTGTTGCCCTCGTTTGGTTTGAAGGGAGCTCTACTGGGCGA	167	188	3	1.05	>MA_103876_prc	GAGGTAACATAATGGGGAGCTTCCTTCACTTCAATAGAAAGACAACAAGGAGAATGATCAGATGCCGCCTCATGTGTCTGACTATTCTGTCTTTTCTTGGCTTAAACAGACAGATTAGCCAAATGCTTGATGCGGGACCTGCTGTTCTTCTTTTTCTTGTCATTCTTTGGACTGAAGGGAGCTCCCCTTTCTCCCACATATCTC	168	189	3	0.8	>MA_104055_prc	AAGCCCAGATGGGAGCTTCCTTAAGTCCAAAGGACGTCCAAATTTTTTACAGGGATAGCTCGAATCCTTTGGACTGAAGGGAGCTCCCATCTGGGTTT	70	91	3	1.05	>MA_19624_prc	GGGTGTGTTGGAGCTCCCTTCAGTCCAACCAAAGCTTGTGCGGCGGTGGTTCAGCTGCTGATTCATGCATTCGACTGCCCTGTCCGTGACTTTCCAGCAGCCTGAATCAATCAAGCTATCTCCATGACAGGATAGTGGTGTGCATGACGCAGGAGATGTATTGTCACTGGACACGCATTCCTTGGATTGAAGGGAGCTCCACTTATCC	6	27	5
			5	Pab-miR159.13	GACTGCCGATTTATGCATCCC	21	MA_10331_prc	ATGGTAGAGTTCCTTTTATACCAATCAAGGCCTGTGCAAAAGTGATCCGACTGCCGATTTATGCATCCTTCTGCCCTGCCAGTGTTCGTTGTTACAGGCCCGATTTCATTGCAGGTTAGTGGTGTGCATAAGGCGGGAGTTGTATTGATTTTGTGTTGCCCTCGTTTGGTTTGAAGGGAGCTCTACTGGGCGA	49	69	5	0.15
			6	Pab-miR159.16	GAGCTCCCTTCAGTCCAACCA	21	MA_13696_prc	GGGAGTTCCCTTCAGCCCAGCAAAGGATGGTGAGCTGTTCGAAACAGCTGCCGACTCATTCATTCACCAACTCATTCTTTAGACGCGGACGAGAAGACTGGGTTGATGTTTGAATGATGCGGGAGCCGATTTCGTCAGAGAAATGTCTTTTCTTGGACTGAAGGGAGCTCCC	3	23	5	1.65		MA_19624_prc	GGGTGTGTTGGAGCTCCCTTCAGTCCAACCAAAGCTTGTGCGGCGGTGGTTCAGCTGCTGATTCATGCATTCGACTGCCCTGTCCGTGACTTTCCAGCAGCCTGAATCAATCAAGCTATCTCCATGACAGGATAGTGGTGTGCATGACGCAGGAGATGTATTGTCACTGGACACGCATTCCTTGGATTGAAGGGAGCTCCACTTATCC	11	31	5	0		MA_636865_prc	GCCAGAGGTGACGGGGCGCTCCCTTCAGTCCAACCAAGGGCCGTGTGGGGATGATTTAACTGCTGGTTCCTGGACTCTATTGTCTTGCAATGCTGGAGAAGCCATTTTCGTGGAAAGATAATGGTGTGCATGACACAGGAGTTATATTACTCTTACGCTGGTTTTATTTGGATTGAAGAGAGCTCCCCGAAGTCGTAGGGC	16	36	5	0.15	MA_7940_prc	GAAATTAGGAGGAGAGATGACGGGGCGCTCCCTTCAGTCCAACCAAGGGCTGTGTGGGGATGATTCAACTGCTGGTTCATGGATTCTATTGTCTTGTCATGTTGGTGGAGCTGGCTAGATAATGGTGTGCATGACACAGGAGTTGTATTGCCACCATGCGACTTTTACTTGGATTGAAGGGAGCTCCTCGAAGGCCTCCTACTTTC	25	45	5	0.15	MA_9003617_prc	GAAATTAGGAGGAGAGATGACGGGGCGCTCCCTTCAGTCCAACCAAGGGCTGTGTGGGGATGATTCAACTGCTGGTTCATGGATTCTATTGTCTTGTCATGTTGGTGGAGCTGGCTAGATAATGGTGTGCATGACACAGGAGTTGTATTGCCACCATGCGACTTTTACTTGGATTGAAGGGAGCTCCTCGAAGGCCTCCTACTTTC	25	45	5	0.15
			7	Pab-miR159.2	AACTGCTGGTTCATGGATTCT	21	MA_10433715_prc	CGGGGCGCTTCCTTCAACCCAATAAATGGCTGTGTAGGGATGATTCAACTGCTGGTTCATGGATTCTATTACATTGTCACGTTGCTGGAGCTATTTTTCGTGGCAAGATAATGGTGTACATGACACAGGAGTTGGAATGCCACTATGCGGCGTTATATTGGATTGAAGGGAGCTCCTCG	47	67	5	0		MA_636865_prc	GCCAGAGGTGACGGGGCGCTCCCTTCAGTCCAACCAAGGGCCGTGTGGGGATGATTTAACTGCTGGTTCCTGGACTCTATTGTCTTGCAATGCTGGAGAAGCCATTTTCGTGGAAAGATAATGGTGTGCATGACACAGGAGTTATATTACTCTTACGCTGGTTTTATTTGGATTGAAGAGAGCTCCCCGAAGTCGTAGGGC	58	78	5	1.25		MA_7940_prc	GAAATTAGGAGGAGAGATGACGGGGCGCTCCCTTCAGTCCAACCAAGGGCTGTGTGGGGATGATTCAACTGCTGGTTCATGGATTCTATTGTCTTGTCATGTTGGTGGAGCTGGCTAGATAATGGTGTGCATGACACAGGAGTTGTATTGCCACCATGCGACTTTTACTTGGATTGAAGGGAGCTCCTCGAAGGCCTCCTACTTTC	67	87	5	0	MA_9003617_prc	GAAATTAGGAGGAGAGATGACGGGGCGCTCCCTTCAGTCCAACCAAGGGCTGTGTGGGGATGATTCAACTGCTGGTTCATGGATTCTATTGTCTTGTCATGTTGGTGGAGCTGGCTAGATAATGGTGTGCATGACACAGGAGTTGTATTGCCACCATGCGACTTTTACTTGGATTGAAGGGAGCTCCTCGAAGGCCTCCTACTTTC	67	87	5	0
			8	Pab-miR159.20	TAGTTGGACTGAAGGGAGCT	20	MA_1391_prc1	GGTTGATGCGTGAATGATCCGGGAGCTGATTTCGTCCAGTGAATGTCTTTTCTTGGACTGAAGGGAGCTCCCTCAGGTAGTGTATATC	50	69	3	0.4		MA_10186366_prc	TGGGTTGATGTGTGAATGATGCGGGAGCTGATTTCGTCCGGGAAATGTCTTTTCTTGGACTGAAGGGAGCTCCCTCAGGTAGTATAAATTATTCCTA	52	71	3	0.4		MA_102525_prc	GGAATTGAATGAAGAGAGCTTTCTTCCGTCCAACCGAGGAGGTTTATAGGCTATTTCAGCTGCTGACTTATGCAATCGTATGCCATGCTGATGATGAGAATGGTGGCAGCAGCGCAACCGTCTGCATGATGCAGGAGCAGAAGAGTCTGGATTTCTCTTCTCTTGGACTGAAGGGAGCTCCCTCTCAAATTCC	160	179	3	0.55	MA_103876_prc	GAGGTAACATAATGGGGAGCTTCCTTCACTTCAATAGAAAGACAACAAGGAGAATGATCAGATGCCGCCTCATGTGTCTGACTATTCTGTCTTTTCTTGGCTTAAACAGACAGATTAGCCAAATGCTTGATGCGGGACCTGCTGTTCTTCTTTTTCTTGTCATTCTTTGGACTGAAGGGAGCTCCCCTTTCTCCCACATATCTC	164	183	3	0.4	MA_104055_prc	AAGCCCAGATGGGAGCTTCCTTAAGTCCAAAGGACGTCCAAATTTTTTACAGGGATAGCTCGAATCCTTTGGACTGAAGGGAGCTCCCATCTGGGTTT	66	85	3	0.55	MA_10433715_prc	CGGGGCGCTTCCTTCAACCCAATAAATGGCTGTGTAGGGATGATTCAACTGCTGGTTCATGGATTCTATTACATTGTCACGTTGCTGGAGCTATTTTTCGTGGCAAGATAATGGTGTACATGACACAGGAGTTGGAATGCCACTATGCGGCGTTATATTGGATTGAAGGGAGCTCCTCG	155	174	3	1.55	MA_13696_prc	GGGAGTTCCCTTCAGCCCAGCAAAGGATGGTGAGCTGTTCGAAACAGCTGCCGACTCATTCATTCACCAACTCATTCTTTAGACGCGGACGAGAAGACTGGGTTGATGTTTGAATGATGCGGGAGCCGATTTCGTCAGAGAAATGTCTTTTCTTGGACTGAAGGGAGCTCCC	150	169	3
			9	Pab-miR159.23	TATTGGATTGAAGGGAGCTCCA	22	MA_1391_prc1	GGTTGATGCGTGAATGATCCGGGAGCTGATTTCGTCCAGTGAATGTCTTTTCTTGGACTGAAGGGAGCTCCCTCAGGTAGTGTATATC	51	72	3	1.3		MA_10186366_prc	TGGGTTGATGTGTGAATGATGCGGGAGCTGATTTCGTCCGGGAAATGTCTTTTCTTGGACTGAAGGGAGCTCCCTCAGGTAGTATAAATTATTCCTA	53	74	3	1.3		MA_102525_prc	GGAATTGAATGAAGAGAGCTTTCTTCCGTCCAACCGAGGAGGTTTATAGGCTATTTCAGCTGCTGACTTATGCAATCGTATGCCATGCTGATGATGAGAATGGTGGCAGCAGCGCAACCGTCTGCATGATGCAGGAGCAGAAGAGTCTGGATTTCTCTTCTCTTGGACTGAAGGGAGCTCCCTCTCAAATTCC	161	182	3	1.3	MA_10331_prc	ATGGTAGAGTTCCTTTTATACCAATCAAGGCCTGTGCAAAAGTGATCCGACTGCCGATTTATGCATCCTTCTGCCCTGCCAGTGTTCGTTGTTACAGGCCCGATTTCATTGCAGGTTAGTGGTGTGCATAAGGCGGGAGTTGTATTGATTTTGTGTTGCCCTCGTTTGGTTTGAAGGGAGCTCTACTGGGCGA	164	185	3	1.45	MA_103876_prc	GAGGTAACATAATGGGGAGCTTCCTTCACTTCAATAGAAAGACAACAAGGAGAATGATCAGATGCCGCCTCATGTGTCTGACTATTCTGTCTTTTCTTGGCTTAAACAGACAGATTAGCCAAATGCTTGATGCGGGACCTGCTGTTCTTCTTTTTCTTGTCATTCTTTGGACTGAAGGGAGCTCCCCTTTCTCCCACATATCTC	165	186	3	1.45	MA_104055_prc	AAGCCCAGATGGGAGCTTCCTTAAGTCCAAAGGACGTCCAAATTTTTTACAGGGATAGCTCGAATCCTTTGGACTGAAGGGAGCTCCCATCTGGGTTT	67	88	3	1.45	MA_10433715_prc	CGGGGCGCTTCCTTCAACCCAATAAATGGCTGTGTAGGGATGATTCAACTGCTGGTTCATGGATTCTATTACATTGTCACGTTGCTGGAGCTATTTTTCGTGGCAAGATAATGGTGTACATGACACAGGAGTTGGAATGCCACTATGCGGCGTTATATTGGATTGAAGGGAGCTCCTCG	156	177	3
			10	Pab-miR159.24	TGGAGCTCCCTTCAATCCAAGT	22	MA_19624_prc	GGGTGTGTTGGAGCTCCCTTCAGTCCAACCAAAGCTTGTGCGGCGGTGGTTCAGCTGCTGATTCATGCATTCGACTGCCCTGTCCGTGACTTTCCAGCAGCCTGAATCAATCAAGCTATCTCCATGACAGGATAGTGGTGTGCATGACGCAGGAGATGTATTGTCACTGGACACGCATTCCTTGGATTGAAGGGAGCTCCACTTATCC	9	30	5	1.3		MA_636865_prc	GCCAGAGGTGACGGGGCGCTCCCTTCAGTCCAACCAAGGGCCGTGTGGGGATGATTTAACTGCTGGTTCCTGGACTCTATTGTCTTGCAATGCTGGAGAAGCCATTTTCGTGGAAAGATAATGGTGTGCATGACACAGGAGTTATATTACTCTTACGCTGGTTTTATTTGGATTGAAGAGAGCTCCCCGAAGTCGTAGGGC	14	35	5	1.7		MA_7940_prc	GAAATTAGGAGGAGAGATGACGGGGCGCTCCCTTCAGTCCAACCAAGGGCTGTGTGGGGATGATTCAACTGCTGGTTCATGGATTCTATTGTCTTGTCATGTTGGTGGAGCTGGCTAGATAATGGTGTGCATGACACAGGAGTTGTATTGCCACCATGCGACTTTTACTTGGATTGAAGGGAGCTCCTCGAAGGCCTCCTACTTTC	23	44	5	1.7	MA_9003617_prc	GAAATTAGGAGGAGAGATGACGGGGCGCTCCCTTCAGTCCAACCAAGGGCTGTGTGGGGATGATTCAACTGCTGGTTCATGGATTCTATTGTCTTGTCATGTTGGTGGAGCTGGCTAGATAATGGTGTGCATGACACAGGAGTTGTATTGCCACCATGCGACTTTTACTTGGATTGAAGGGAGCTCCTCGAAGGCCTCCTACTTTC	23	44	5	1.7
			11	Pab-miR159.3	AGCTCCCTTCAGTCCAACCA	20	MA_104055_prc	AAGCCCAGATGGGAGCTTCCTTAAGTCCAAAGGACGTCCAAATTTTTTACAGGGATAGCTCGAATCCTTTGGACTGAAGGGAGCTCCCATCTGGGTTT	14	33	5	1.8		MA_13696_prc	GGGAGTTCCCTTCAGCCCAGCAAAGGATGGTGAGCTGTTCGAAACAGCTGCCGACTCATTCATTCACCAACTCATTCTTTAGACGCGGACGAGAAGACTGGGTTGATGTTTGAATGATGCGGGAGCCGATTTCGTCAGAGAAATGTCTTTTCTTGGACTGAAGGGAGCTCCC	4	23	5	1.65		MA_19624_prc	GGGTGTGTTGGAGCTCCCTTCAGTCCAACCAAAGCTTGTGCGGCGGTGGTTCAGCTGCTGATTCATGCATTCGACTGCCCTGTCCGTGACTTTCCAGCAGCCTGAATCAATCAAGCTATCTCCATGACAGGATAGTGGTGTGCATGACGCAGGAGATGTATTGTCACTGGACACGCATTCCTTGGATTGAAGGGAGCTCCACTTATCC	12	31	5	0	MA_636865_prc	GCCAGAGGTGACGGGGCGCTCCCTTCAGTCCAACCAAGGGCCGTGTGGGGATGATTTAACTGCTGGTTCCTGGACTCTATTGTCTTGCAATGCTGGAGAAGCCATTTTCGTGGAAAGATAATGGTGTGCATGACACAGGAGTTATATTACTCTTACGCTGGTTTTATTTGGATTGAAGAGAGCTCCCCGAAGTCGTAGGGC	17	36	5	0.15	MA_7940_prc	GAAATTAGGAGGAGAGATGACGGGGCGCTCCCTTCAGTCCAACCAAGGGCTGTGTGGGGATGATTCAACTGCTGGTTCATGGATTCTATTGTCTTGTCATGTTGGTGGAGCTGGCTAGATAATGGTGTGCATGACACAGGAGTTGTATTGCCACCATGCGACTTTTACTTGGATTGAAGGGAGCTCCTCGAAGGCCTCCTACTTTC	26	45	5	0.15	MA_9003617_prc	GAAATTAGGAGGAGAGATGACGGGGCGCTCCCTTCAGTCCAACCAAGGGCTGTGTGGGGATGATTCAACTGCTGGTTCATGGATTCTATTGTCTTGTCATGTTGGTGGAGCTGGCTAGATAATGGTGTGCATGACACAGGAGTTGTATTGCCACCATGCGACTTTTACTTGGATTGAAGGGAGCTCCTCGAAGGCCTCCTACTTTC	26	45	5	0.15
			12	Pab-miR159.34	TTGGTTTGAAGGGAGCTCTAC	21	MA_1391_prc1	GGTTGATGCGTGAATGATCCGGGAGCTGATTTCGTCCAGTGAATGTCTTTTCTTGGACTGAAGGGAGCTCCCTCAGGTAGTGTATATC	53	73	3	1.8		MA_10186366_prc	TGGGTTGATGTGTGAATGATGCGGGAGCTGATTTCGTCCGGGAAATGTCTTTTCTTGGACTGAAGGGAGCTCCCTCAGGTAGTATAAATTATTCCTA	55	75	3	1.8		MA_102525_prc	GGAATTGAATGAAGAGAGCTTTCTTCCGTCCAACCGAGGAGGTTTATAGGCTATTTCAGCTGCTGACTTATGCAATCGTATGCCATGCTGATGATGAGAATGGTGGCAGCAGCGCAACCGTCTGCATGATGCAGGAGCAGAAGAGTCTGGATTTCTCTTCTCTTGGACTGAAGGGAGCTCCCTCTCAAATTCC	163	183	3	1.8	MA_10331_prc	ATGGTAGAGTTCCTTTTATACCAATCAAGGCCTGTGCAAAAGTGATCCGACTGCCGATTTATGCATCCTTCTGCCCTGCCAGTGTTCGTTGTTACAGGCCCGATTTCATTGCAGGTTAGTGGTGTGCATAAGGCGGGAGTTGTATTGATTTTGTGTTGCCCTCGTTTGGTTTGAAGGGAGCTCTACTGGGCGA	166	186	3	0	MA_103876_prc	GAGGTAACATAATGGGGAGCTTCCTTCACTTCAATAGAAAGACAACAAGGAGAATGATCAGATGCCGCCTCATGTGTCTGACTATTCTGTCTTTTCTTGGCTTAAACAGACAGATTAGCCAAATGCTTGATGCGGGACCTGCTGTTCTTCTTTTTCTTGTCATTCTTTGGACTGAAGGGAGCTCCCCTTTCTCCCACATATCTC	167	187	3	1.65	MA_104055_prc	AAGCCCAGATGGGAGCTTCCTTAAGTCCAAAGGACGTCCAAATTTTTTACAGGGATAGCTCGAATCCTTTGGACTGAAGGGAGCTCCCATCTGGGTTT	69	89	3	1.8	MA_10433715_prc	CGGGGCGCTTCCTTCAACCCAATAAATGGCTGTGTAGGGATGATTCAACTGCTGGTTCATGGATTCTATTACATTGTCACGTTGCTGGAGCTATTTTTCGTGGCAAGATAATGGTGTACATGACACAGGAGTTGGAATGCCACTATGCGGCGTTATATTGGATTGAAGGGAGCTCCTCG	158	178	3
			13	Pab-miR159.35	TTGGTTTGAAGGGAGCTCTACT	22	MA_10331_prc	ATGGTAGAGTTCCTTTTATACCAATCAAGGCCTGTGCAAAAGTGATCCGACTGCCGATTTATGCATCCTTCTGCCCTGCCAGTGTTCGTTGTTACAGGCCCGATTTCATTGCAGGTTAGTGGTGTGCATAAGGCGGGAGTTGTATTGATTTTGTGTTGCCCTCGTTTGGTTTGAAGGGAGCTCTACTGGGCGA	166	187	3	0		MA_103876_prc	GAGGTAACATAATGGGGAGCTTCCTTCACTTCAATAGAAAGACAACAAGGAGAATGATCAGATGCCGCCTCATGTGTCTGACTATTCTGTCTTTTCTTGGCTTAAACAGACAGATTAGCCAAATGCTTGATGCGGGACCTGCTGTTCTTCTTTTTCTTGTCATTCTTTGGACTGAAGGGAGCTCCCCTTTCTCCCACATATCTC	167	188	3	1.75		MA_104055_prc	AAGCCCAGATGGGAGCTTCCTTAAGTCCAAAGGACGTCCAAATTTTTTACAGGGATAGCTCGAATCCTTTGGACTGAAGGGAGCTCCCATCTGGGTTT	69	90	3	1.9	MA_10433715_prc	CGGGGCGCTTCCTTCAACCCAATAAATGGCTGTGTAGGGATGATTCAACTGCTGGTTCATGGATTCTATTACATTGTCACGTTGCTGGAGCTATTTTTCGTGGCAAGATAATGGTGTACATGACACAGGAGTTGGAATGCCACTATGCGGCGTTATATTGGATTGAAGGGAGCTCCTCG	158	179	3	0.9	MA_19624_prc	GGGTGTGTTGGAGCTCCCTTCAGTCCAACCAAAGCTTGTGCGGCGGTGGTTCAGCTGCTGATTCATGCATTCGACTGCCCTGTCCGTGACTTTCCAGCAGCCTGAATCAATCAAGCTATCTCCATGACAGGATAGTGGTGTGCATGACGCAGGAGATGTATTGTCACTGGACACGCATTCCTTGGATTGAAGGGAGCTCCACTTATCC	182	203	3	0.5	MA_3157_prc	TGTCTGCGAAATGGAATTCTCTTCCAGTCTAGTAAGGAAGGTTTCTTGTTGGAAACAACTGCCAATTTATTCATTCAACAACTCAAGATTTTACACTCAGACGGGACGACTGGGTTGATGTGTGAATGATGCGGGAGATGATTTCGTCCAGTAAACTTCTTTTCTTGGACTGAAGGGAGCTCCCTTGGGTAGCA	165	186	3	1.9	MA_60581_prc	AATGGAGCTCACTTCGGTCCAAATGAGGCTTTCATGAAGTTAGATCTGCTGCCGACTCATCCATCCGGCTCTTCTATGAAGGAAATCAACGCCATAGGCTAGCCGAATGGTTGATGCGGGAGCTGGTTTCTTCTACGTGTTACCCTCTCTTGGCCTGAAGGGAGCTCCATT	150	171	3
			14	Pab-miR159.36	TTGGTTTGAAGGGAGCTCTAT	21	MA_1391_prc1	GGTTGATGCGTGAATGATCCGGGAGCTGATTTCGTCCAGTGAATGTCTTTTCTTGGACTGAAGGGAGCTCCCTCAGGTAGTGTATATC	53	73	3	1.65		MA_10186366_prc	TGGGTTGATGTGTGAATGATGCGGGAGCTGATTTCGTCCGGGAAATGTCTTTTCTTGGACTGAAGGGAGCTCCCTCAGGTAGTATAAATTATTCCTA	55	75	3	1.65		MA_102525_prc	GGAATTGAATGAAGAGAGCTTTCTTCCGTCCAACCGAGGAGGTTTATAGGCTATTTCAGCTGCTGACTTATGCAATCGTATGCCATGCTGATGATGAGAATGGTGGCAGCAGCGCAACCGTCTGCATGATGCAGGAGCAGAAGAGTCTGGATTTCTCTTCTCTTGGACTGAAGGGAGCTCCCTCTCAAATTCC	163	183	3	1.65	MA_10331_prc	ATGGTAGAGTTCCTTTTATACCAATCAAGGCCTGTGCAAAAGTGATCCGACTGCCGATTTATGCATCCTTCTGCCCTGCCAGTGTTCGTTGTTACAGGCCCGATTTCATTGCAGGTTAGTGGTGTGCATAAGGCGGGAGTTGTATTGATTTTGTGTTGCCCTCGTTTGGTTTGAAGGGAGCTCTACTGGGCGA	166	186	3	0.15	MA_10377894_prc	ACTCTCTGTTCCTGGGTGTGCGGGGAAAATGTTTGTGGCCTTGCGTTTTTCCAGTGGTGATTGTTTTACGTTTGAATGACTTCTCCGTCTTTGGACTAAGACGTTCGAANNNNNNNCCGTGCATTCATCACTGGAAGGATGTGTGGTGTCGGATGTTTTGTTCGCATGACGCGGGTGGGGGGAGT	100	120	3	1.95	MA_103876_prc	GAGGTAACATAATGGGGAGCTTCCTTCACTTCAATAGAAAGACAACAAGGAGAATGATCAGATGCCGCCTCATGTGTCTGACTATTCTGTCTTTTCTTGGCTTAAACAGACAGATTAGCCAAATGCTTGATGCGGGACCTGCTGTTCTTCTTTTTCTTGTCATTCTTTGGACTGAAGGGAGCTCCCCTTTCTCCCACATATCTC	167	187	3	1.8	MA_104055_prc	AAGCCCAGATGGGAGCTTCCTTAAGTCCAAAGGACGTCCAAATTTTTTACAGGGATAGCTCGAATCCTTTGGACTGAAGGGAGCTCCCATCTGGGTTT	69	89	3
			15	Pab-miR159.37	TTGGTTTTGAAGGGAGCTCTAC	22	MA_10331_prc	ATGGTAGAGTTCCTTTTATACCAATCAAGGCCTGTGCAAAAGTGATCCGACTGCCGATTTATGCATCCTTCTGCCCTGCCAGTGTTCGTTGTTACAGGCCCGATTTCATTGCAGGTTAGTGGTGTGCATAAGGCGGGAGTTGTATTGATTTTGTGTTGCCCTCGTTTGGTTTGAAGGGAGCTCTACTGGGCGA	165	186	3	0.5		MA_19624_prc	GGGTGTGTTGGAGCTCCCTTCAGTCCAACCAAAGCTTGTGCGGCGGTGGTTCAGCTGCTGATTCATGCATTCGACTGCCCTGTCCGTGACTTTCCAGCAGCCTGAATCAATCAAGCTATCTCCATGACAGGATAGTGGTGTGCATGACGCAGGAGATGTATTGTCACTGGACACGCATTCCTTGGATTGAAGGGAGCTCCACTTATCC	181	202	3	1.9
			16	Pab-miR159.4	GACTGCCGATTTATGCATCCA	21	MA_10331_prc	ATGGTAGAGTTCCTTTTATACCAATCAAGGCCTGTGCAAAAGTGATCCGACTGCCGATTTATGCATCCTTCTGCCCTGCCAGTGTTCGTTGTTACAGGCCCGATTTCATTGCAGGTTAGTGGTGTGCATAAGGCGGGAGTTGTATTGATTTTGTGTTGCCCTCGTTTGGTTTGAAGGGAGCTCTACTGGGCGA	49	69	5	0.15
			17	Pab-miR159.40	TTTGGATTGAAGAGAGCTCCT	21	MA_10433715_prc	CGGGGCGCTTCCTTCAACCCAATAAATGGCTGTGTAGGGATGATTCAACTGCTGGTTCATGGATTCTATTACATTGTCACGTTGCTGGAGCTATTTTTCGTGGCAAGATAATGGTGTACATGACACAGGAGTTGGAATGCCACTATGCGGCGTTATATTGGATTGAAGGGAGCTCCTCG	157	177	3	1.15		MA_19624_prc	GGGTGTGTTGGAGCTCCCTTCAGTCCAACCAAAGCTTGTGCGGCGGTGGTTCAGCTGCTGATTCATGCATTCGACTGCCCTGTCCGTGACTTTCCAGCAGCCTGAATCAATCAAGCTATCTCCATGACAGGATAGTGGTGTGCATGACGCAGGAGATGTATTGTCACTGGACACGCATTCCTTGGATTGAAGGGAGCTCCACTTATCC	181	201	3	1.3		MA_636865_prc	GCCAGAGGTGACGGGGCGCTCCCTTCAGTCCAACCAAGGGCCGTGTGGGGATGATTTAACTGCTGGTTCCTGGACTCTATTGTCTTGCAATGCTGGAGAAGCCATTTTCGTGGAAAGATAATGGTGTGCATGACACAGGAGTTATATTACTCTTACGCTGGTTTTATTTGGATTGAAGAGAGCTCCCCGAAGTCGTAGGGC	167	187	3	0.15	MA_7940_prc	GAAATTAGGAGGAGAGATGACGGGGCGCTCCCTTCAGTCCAACCAAGGGCTGTGTGGGGATGATTCAACTGCTGGTTCATGGATTCTATTGTCTTGTCATGTTGGTGGAGCTGGCTAGATAATGGTGTGCATGACACAGGAGTTGTATTGCCACCATGCGACTTTTACTTGGATTGAAGGGAGCTCCTCGAAGGCCTCCTACTTTC	168	188	3	1.15	MA_9003617_prc	GAAATTAGGAGGAGAGATGACGGGGCGCTCCCTTCAGTCCAACCAAGGGCTGTGTGGGGATGATTCAACTGCTGGTTCATGGATTCTATTGTCTTGTCATGTTGGTGGAGCTGGCTAGATAATGGTGTGCATGACACAGGAGTTGTATTGCCACCATGCGACTTTTACTTGGATTGAAGGGAGCTCCTCGAAGGCCTCCTACTTTC	168	188	3	1.15
			18	Pab-miR159.41	TTTGGGTTTGAAGGGAGCTCT	21	MA_10331_prc	ATGGTAGAGTTCCTTTTATACCAATCAAGGCCTGTGCAAAAGTGATCCGACTGCCGATTTATGCATCCTTCTGCCCTGCCAGTGTTCGTTGTTACAGGCCCGATTTCATTGCAGGTTAGTGGTGTGCATAAGGCGGGAGTTGTATTGATTTTGTGTTGCCCTCGTTTGGTTTGAAGGGAGCTCTACTGGGCGA	164	184	3	0.4		MA_10433715_prc	CGGGGCGCTTCCTTCAACCCAATAAATGGCTGTGTAGGGATGATTCAACTGCTGGTTCATGGATTCTATTACATTGTCACGTTGCTGGAGCTATTTTTCGTGGCAAGATAATGGTGTACATGACACAGGAGTTGGAATGCCACTATGCGGCGTTATATTGGATTGAAGGGAGCTCCTCG	156	176	3	1.55		MA_19624_prc	GGGTGTGTTGGAGCTCCCTTCAGTCCAACCAAAGCTTGTGCGGCGGTGGTTCAGCTGCTGATTCATGCATTCGACTGCCCTGTCCGTGACTTTCCAGCAGCCTGAATCAATCAAGCTATCTCCATGACAGGATAGTGGTGTGCATGACGCAGGAGATGTATTGTCACTGGACACGCATTCCTTGGATTGAAGGGAGCTCCACTTATCC	180	200	3	1.7	MA_7940_prc	GAAATTAGGAGGAGAGATGACGGGGCGCTCCCTTCAGTCCAACCAAGGGCTGTGTGGGGATGATTCAACTGCTGGTTCATGGATTCTATTGTCTTGTCATGTTGGTGGAGCTGGCTAGATAATGGTGTGCATGACACAGGAGTTGTATTGCCACCATGCGACTTTTACTTGGATTGAAGGGAGCTCCTCGAAGGCCTCCTACTTTC	167	187	3	1.7	MA_9003617_prc	GAAATTAGGAGGAGAGATGACGGGGCGCTCCCTTCAGTCCAACCAAGGGCTGTGTGGGGATGATTCAACTGCTGGTTCATGGATTCTATTGTCTTGTCATGTTGGTGGAGCTGGCTAGATAATGGTGTGCATGACACAGGAGTTGTATTGCCACCATGCGACTTTTACTTGGATTGAAGGGAGCTCCTCGAAGGCCTCCTACTTTC	167	187	3	1.7
			19	Pab-miR159.43	TTTGGTTTGAAGGGAGCTCC	20	MA_10331_prc	ATGGTAGAGTTCCTTTTATACCAATCAAGGCCTGTGCAAAAGTGATCCGACTGCCGATTTATGCATCCTTCTGCCCTGCCAGTGTTCGTTGTTACAGGCCCGATTTCATTGCAGGTTAGTGGTGTGCATAAGGCGGGAGTTGTATTGATTTTGTGTTGCCCTCGTTTGGTTTGAAGGGAGCTCTACTGGGCGA	165	184	3	0.15		MA_10377894_prc	ACTCTCTGTTCCTGGGTGTGCGGGGAAAATGTTTGTGGCCTTGCGTTTTTCCAGTGGTGATTGTTTTACGTTTGAATGACTTCTCCGTCTTTGGACTAAGACGTTCGAANNNNNNNCCGTGCATTCATCACTGGAAGGATGTGTGGTGTCGGATGTTTTGTTCGCATGACGCGGGTGGGGGGAGT	99	118	3	1.8		MA_103876_prc	GAGGTAACATAATGGGGAGCTTCCTTCACTTCAATAGAAAGACAACAAGGAGAATGATCAGATGCCGCCTCATGTGTCTGACTATTCTGTCTTTTCTTGGCTTAAACAGACAGATTAGCCAAATGCTTGATGCGGGACCTGCTGTTCTTCTTTTTCTTGTCATTCTTTGGACTGAAGGGAGCTCCCCTTTCTCCCACATATCTC	166	185	3	2	MA_104055_prc	AAGCCCAGATGGGAGCTTCCTTAAGTCCAAAGGACGTCCAAATTTTTTACAGGGATAGCTCGAATCCTTTGGACTGAAGGGAGCTCCCATCTGGGTTT	68	87	3	2	MA_10433715_prc	CGGGGCGCTTCCTTCAACCCAATAAATGGCTGTGTAGGGATGATTCAACTGCTGGTTCATGGATTCTATTACATTGTCACGTTGCTGGAGCTATTTTTCGTGGCAAGATAATGGTGTACATGACACAGGAGTTGGAATGCCACTATGCGGCGTTATATTGGATTGAAGGGAGCTCCTCG	157	176	3	1.15	MA_19624_prc	GGGTGTGTTGGAGCTCCCTTCAGTCCAACCAAAGCTTGTGCGGCGGTGGTTCAGCTGCTGATTCATGCATTCGACTGCCCTGTCCGTGACTTTCCAGCAGCCTGAATCAATCAAGCTATCTCCATGACAGGATAGTGGTGTGCATGACGCAGGAGATGTATTGTCACTGGACACGCATTCCTTGGATTGAAGGGAGCTCCACTTATCC	181	200	3	1.15	MA_636865_prc	GCCAGAGGTGACGGGGCGCTCCCTTCAGTCCAACCAAGGGCCGTGTGGGGATGATTTAACTGCTGGTTCCTGGACTCTATTGTCTTGCAATGCTGGAGAAGCCATTTTCGTGGAAAGATAATGGTGTGCATGACACAGGAGTTATATTACTCTTACGCTGGTTTTATTTGGATTGAAGAGAGCTCCCCGAAGTCGTAGGGC	167	186	3
			20	Pab-miR159.45	TTTGGTTTGAAGGGAGCTCTA	21	MA_10331_prc	ATGGTAGAGTTCCTTTTATACCAATCAAGGCCTGTGCAAAAGTGATCCGACTGCCGATTTATGCATCCTTCTGCCCTGCCAGTGTTCGTTGTTACAGGCCCGATTTCATTGCAGGTTAGTGGTGTGCATAAGGCGGGAGTTGTATTGATTTTGTGTTGCCCTCGTTTGGTTTGAAGGGAGCTCTACTGGGCGA	165	185	3	0		MA_10433715_prc	CGGGGCGCTTCCTTCAACCCAATAAATGGCTGTGTAGGGATGATTCAACTGCTGGTTCATGGATTCTATTACATTGTCACGTTGCTGGAGCTATTTTTCGTGGCAAGATAATGGTGTACATGACACAGGAGTTGGAATGCCACTATGCGGCGTTATATTGGATTGAAGGGAGCTCCTCG	157	177	3	1.45		MA_19624_prc	GGGTGTGTTGGAGCTCCCTTCAGTCCAACCAAAGCTTGTGCGGCGGTGGTTCAGCTGCTGATTCATGCATTCGACTGCCCTGTCCGTGACTTTCCAGCAGCCTGAATCAATCAAGCTATCTCCATGACAGGATAGTGGTGTGCATGACGCAGGAGATGTATTGTCACTGGACACGCATTCCTTGGATTGAAGGGAGCTCCACTTATCC	181	201	3	1.3	MA_7940_prc	GAAATTAGGAGGAGAGATGACGGGGCGCTCCCTTCAGTCCAACCAAGGGCTGTGTGGGGATGATTCAACTGCTGGTTCATGGATTCTATTGTCTTGTCATGTTGGTGGAGCTGGCTAGATAATGGTGTGCATGACACAGGAGTTGTATTGCCACCATGCGACTTTTACTTGGATTGAAGGGAGCTCCTCGAAGGCCTCCTACTTTC	168	188	3	1.45	MA_9003617_prc	GAAATTAGGAGGAGAGATGACGGGGCGCTCCCTTCAGTCCAACCAAGGGCTGTGTGGGGATGATTCAACTGCTGGTTCATGGATTCTATTGTCTTGTCATGTTGGTGGAGCTGGCTAGATAATGGTGTGCATGACACAGGAGTTGTATTGCCACCATGCGACTTTTACTTGGATTGAAGGGAGCTCCTCGAAGGCCTCCTACTTTC	168	188	3	1.45
			21	Pab-miR159.46	TTTGGTTTGAAGGGAGCTCTAC	22	MA_10331_prc	ATGGTAGAGTTCCTTTTATACCAATCAAGGCCTGTGCAAAAGTGATCCGACTGCCGATTTATGCATCCTTCTGCCCTGCCAGTGTTCGTTGTTACAGGCCCGATTTCATTGCAGGTTAGTGGTGTGCATAAGGCGGGAGTTGTATTGATTTTGTGTTGCCCTCGTTTGGTTTGAAGGGAGCTCTACTGGGCGA	165	186	3	0		MA_10433715_prc	CGGGGCGCTTCCTTCAACCCAATAAATGGCTGTGTAGGGATGATTCAACTGCTGGTTCATGGATTCTATTACATTGTCACGTTGCTGGAGCTATTTTTCGTGGCAAGATAATGGTGTACATGACACAGGAGTTGGAATGCCACTATGCGGCGTTATATTGGATTGAAGGGAGCTCCTCG	157	178	3	1.55		MA_19624_prc	GGGTGTGTTGGAGCTCCCTTCAGTCCAACCAAAGCTTGTGCGGCGGTGGTTCAGCTGCTGATTCATGCATTCGACTGCCCTGTCCGTGACTTTCCAGCAGCCTGAATCAATCAAGCTATCTCCATGACAGGATAGTGGTGTGCATGACGCAGGAGATGTATTGTCACTGGACACGCATTCCTTGGATTGAAGGGAGCTCCACTTATCC	181	202	3	1.4	MA_7940_prc	GAAATTAGGAGGAGAGATGACGGGGCGCTCCCTTCAGTCCAACCAAGGGCTGTGTGGGGATGATTCAACTGCTGGTTCATGGATTCTATTGTCTTGTCATGTTGGTGGAGCTGGCTAGATAATGGTGTGCATGACACAGGAGTTGTATTGCCACCATGCGACTTTTACTTGGATTGAAGGGAGCTCCTCGAAGGCCTCCTACTTTC	168	189	3	1.55	MA_9003617_prc	GAAATTAGGAGGAGAGATGACGGGGCGCTCCCTTCAGTCCAACCAAGGGCTGTGTGGGGATGATTCAACTGCTGGTTCATGGATTCTATTGTCTTGTCATGTTGGTGGAGCTGGCTAGATAATGGTGTGCATGACACAGGAGTTGTATTGCCACCATGCGACTTTTACTTGGATTGAAGGGAGCTCCTCGAAGGCCTCCTACTTTC	168	189	3	1.55
			22	Pab-miR159.47	CGTTTGGTTTGAAGGGAGCTC	21	MA_10331_prc	ATGGTAGAGTTCCTTTTATACCAATCAAGGCCTGTGCAAAAGTGATCCGACTGCCGATTTATGCATCCTTCTGCCCTGCCAGTGTTCGTTGTTACAGGCCCGATTTCATTGCAGGTTAGTGGTGTGCATAAGGCGGGAGTTGTATTGATTTTGTGTTGCCCTCGTTTGGTTTGAAGGGAGCTCTACTGGGCGA	163	183	3	0		>MA_10433715_prc	CGGGGCGCTTCCTTCAACCCAATAAATGGCTGTGTAGGGATGATTCAACTGCTGGTTCATGGATTCTATTACATTGTCACGTTGCTGGAGCTATTTTTCGTGGCAAGATAATGGTGTACATGACACAGGAGTTGGAATGCCACTATGCGGCGTTATATTGGATTGAAGGGAGCTCCTCG	155	175	3	1.55		>MA_19624_prc	GGGTGTGTTGGAGCTCCCTTCAGTCCAACCAAAGCTTGTGCGGCGGTGGTTCAGCTGCTGATTCATGCATTCGACTGCCCTGTCCGTGACTTTCCAGCAGCCTGAATCAATCAAGCTATCTCCATGACAGGATAGTGGTGTGCATGACGCAGGAGATGTATTGTCACTGGACACGCATTCCTTGGATTGAAGGGAGCTCCACTTATCC	179	199	3	1.55	>MA_7940_prc	GAAATTAGGAGGAGAGATGACGGGGCGCTCCCTTCAGTCCAACCAAGGGCTGTGTGGGGATGATTCAACTGCTGGTTCATGGATTCTATTGTCTTGTCATGTTGGTGGAGCTGGCTAGATAATGGTGTGCATGACACAGGAGTTGTATTGCCACCATGCGACTTTTACTTGGATTGAAGGGAGCTCCTCGAAGGCCTCCTACTTTC	166	186	3	1.55	>MA_9003617_prc	GAAATTAGGAGGAGAGATGACGGGGCGCTCCCTTCAGTCCAACCAAGGGCTGTGTGGGGATGATTCAACTGCTGGTTCATGGATTCTATTGTCTTGTCATGTTGGTGGAGCTGGCTAGATAATGGTGTGCATGACACAGGAGTTGTATTGCCACCATGCGACTTTTACTTGGATTGAAGGGAGCTCCTCGAAGGCCTCCTACTTTC	166	186	3	1.55
			23	Pab-miR159.5	CTTGGATTGAAGGGAGCTCA	20	MA_1391_prc1	GGTTGATGCGTGAATGATCCGGGAGCTGATTTCGTCCAGTGAATGTCTTTTCTTGGACTGAAGGGAGCTCCCTCAGGTAGTGTATATC	52	71	3	1.15		MA_10186366_prc	TGGGTTGATGTGTGAATGATGCGGGAGCTGATTTCGTCCGGGAAATGTCTTTTCTTGGACTGAAGGGAGCTCCCTCAGGTAGTATAAATTATTCCTA	54	73	3	1.15		MA_102525_prc	GGAATTGAATGAAGAGAGCTTTCTTCCGTCCAACCGAGGAGGTTTATAGGCTATTTCAGCTGCTGACTTATGCAATCGTATGCCATGCTGATGATGAGAATGGTGGCAGCAGCGCAACCGTCTGCATGATGCAGGAGCAGAAGAGTCTGGATTTCTCTTCTCTTGGACTGAAGGGAGCTCCCTCTCAAATTCC	162	181	3	1.15	MA_10331_prc	ATGGTAGAGTTCCTTTTATACCAATCAAGGCCTGTGCAAAAGTGATCCGACTGCCGATTTATGCATCCTTCTGCCCTGCCAGTGTTCGTTGTTACAGGCCCGATTTCATTGCAGGTTAGTGGTGTGCATAAGGCGGGAGTTGTATTGATTTTGTGTTGCCCTCGTTTGGTTTGAAGGGAGCTCTACTGGGCGA	165	184	3	1.3	MA_103876_prc	GAGGTAACATAATGGGGAGCTTCCTTCACTTCAATAGAAAGACAACAAGGAGAATGATCAGATGCCGCCTCATGTGTCTGACTATTCTGTCTTTTCTTGGCTTAAACAGACAGATTAGCCAAATGCTTGATGCGGGACCTGCTGTTCTTCTTTTTCTTGTCATTCTTTGGACTGAAGGGAGCTCCCCTTTCTCCCACATATCTC	166	185	3	1.3	MA_104055_prc	AAGCCCAGATGGGAGCTTCCTTAAGTCCAAAGGACGTCCAAATTTTTTACAGGGATAGCTCGAATCCTTTGGACTGAAGGGAGCTCCCATCTGGGTTT	68	87	3	1.3	MA_10433715_prc	CGGGGCGCTTCCTTCAACCCAATAAATGGCTGTGTAGGGATGATTCAACTGCTGGTTCATGGATTCTATTACATTGTCACGTTGCTGGAGCTATTTTTCGTGGCAAGATAATGGTGTACATGACACAGGAGTTGGAATGCCACTATGCGGCGTTATATTGGATTGAAGGGAGCTCCTCG	157	176	3
			24	Pab-miR159.52	CTTGGATTGAAGGGAGCTCTA	21	MA_1391_prc1	GGTTGATGCGTGAATGATCCGGGAGCTGATTTCGTCCAGTGAATGTCTTTTCTTGGACTGAAGGGAGCTCCCTCAGGTAGTGTATATC	52	72	3	1.3		MA_10186366_prc	TGGGTTGATGTGTGAATGATGCGGGAGCTGATTTCGTCCGGGAAATGTCTTTTCTTGGACTGAAGGGAGCTCCCTCAGGTAGTATAAATTATTCCTA	54	74	3	1.3		MA_102525_prc	GGAATTGAATGAAGAGAGCTTTCTTCCGTCCAACCGAGGAGGTTTATAGGCTATTTCAGCTGCTGACTTATGCAATCGTATGCCATGCTGATGATGAGAATGGTGGCAGCAGCGCAACCGTCTGCATGATGCAGGAGCAGAAGAGTCTGGATTTCTCTTCTCTTGGACTGAAGGGAGCTCCCTCTCAAATTCC	162	182	3	1.3	MA_10331_prc	ATGGTAGAGTTCCTTTTATACCAATCAAGGCCTGTGCAAAAGTGATCCGACTGCCGATTTATGCATCCTTCTGCCCTGCCAGTGTTCGTTGTTACAGGCCCGATTTCATTGCAGGTTAGTGGTGTGCATAAGGCGGGAGTTGTATTGATTTTGTGTTGCCCTCGTTTGGTTTGAAGGGAGCTCTACTGGGCGA	165	185	3	1.15	MA_103876_prc	GAGGTAACATAATGGGGAGCTTCCTTCACTTCAATAGAAAGACAACAAGGAGAATGATCAGATGCCGCCTCATGTGTCTGACTATTCTGTCTTTTCTTGGCTTAAACAGACAGATTAGCCAAATGCTTGATGCGGGACCTGCTGTTCTTCTTTTTCTTGTCATTCTTTGGACTGAAGGGAGCTCCCCTTTCTCCCACATATCTC	166	186	3	1.45	MA_104055_prc	AAGCCCAGATGGGAGCTTCCTTAAGTCCAAAGGACGTCCAAATTTTTTACAGGGATAGCTCGAATCCTTTGGACTGAAGGGAGCTCCCATCTGGGTTT	68	88	3	1.45	MA_10433715_prc	CGGGGCGCTTCCTTCAACCCAATAAATGGCTGTGTAGGGATGATTCAACTGCTGGTTCATGGATTCTATTACATTGTCACGTTGCTGGAGCTATTTTTCGTGGCAAGATAATGGTGTACATGACACAGGAGTTGGAATGCCACTATGCGGCGTTATATTGGATTGAAGGGAGCTCCTCG	157	177	3
			25	Pab-miR159.7	CTTGGATTGAAGGGAGCTCCC	21	MA_1391_prc1	GGTTGATGCGTGAATGATCCGGGAGCTGATTTCGTCCAGTGAATGTCTTTTCTTGGACTGAAGGGAGCTCCCTCAGGTAGTGTATATC	52	72	3	1		MA_10186366_prc	TGGGTTGATGTGTGAATGATGCGGGAGCTGATTTCGTCCGGGAAATGTCTTTTCTTGGACTGAAGGGAGCTCCCTCAGGTAGTATAAATTATTCCTA	54	74	3	1		MA_102525_prc	GGAATTGAATGAAGAGAGCTTTCTTCCGTCCAACCGAGGAGGTTTATAGGCTATTTCAGCTGCTGACTTATGCAATCGTATGCCATGCTGATGATGAGAATGGTGGCAGCAGCGCAACCGTCTGCATGATGCAGGAGCAGAAGAGTCTGGATTTCTCTTCTCTTGGACTGAAGGGAGCTCCCTCTCAAATTCC	162	182	3	1	MA_10331_prc	ATGGTAGAGTTCCTTTTATACCAATCAAGGCCTGTGCAAAAGTGATCCGACTGCCGATTTATGCATCCTTCTGCCCTGCCAGTGTTCGTTGTTACAGGCCCGATTTCATTGCAGGTTAGTGGTGTGCATAAGGCGGGAGTTGTATTGATTTTGTGTTGCCCTCGTTTGGTTTGAAGGGAGCTCTACTGGGCGA	165	185	3	1.45	MA_103876_prc	GAGGTAACATAATGGGGAGCTTCCTTCACTTCAATAGAAAGACAACAAGGAGAATGATCAGATGCCGCCTCATGTGTCTGACTATTCTGTCTTTTCTTGGCTTAAACAGACAGATTAGCCAAATGCTTGATGCGGGACCTGCTGTTCTTCTTTTTCTTGTCATTCTTTGGACTGAAGGGAGCTCCCCTTTCTCCCACATATCTC	166	186	3	1.15	MA_104055_prc	AAGCCCAGATGGGAGCTTCCTTAAGTCCAAAGGACGTCCAAATTTTTTACAGGGATAGCTCGAATCCTTTGGACTGAAGGGAGCTCCCATCTGGGTTT	68	88	3	1.15	MA_10433715_prc	CGGGGCGCTTCCTTCAACCCAATAAATGGCTGTGTAGGGATGATTCAACTGCTGGTTCATGGATTCTATTACATTGTCACGTTGCTGGAGCTATTTTTCGTGGCAAGATAATGGTGTACATGACACAGGAGTTGGAATGCCACTATGCGGCGTTATATTGGATTGAAGGGAGCTCCTCG	157	177	3
			26	Pab-miR159.8	CTTGGATTGAAGGGAGCTCCT	21	MA_1391_prc1	GGTTGATGCGTGAATGATCCGGGAGCTGATTTCGTCCAGTGAATGTCTTTTCTTGGACTGAAGGGAGCTCCCTCAGGTAGTGTATATC	52	72	3	1.15		MA_10186366_prc	TGGGTTGATGTGTGAATGATGCGGGAGCTGATTTCGTCCGGGAAATGTCTTTTCTTGGACTGAAGGGAGCTCCCTCAGGTAGTATAAATTATTCCTA	54	74	3	1.15		MA_102525_prc	GGAATTGAATGAAGAGAGCTTTCTTCCGTCCAACCGAGGAGGTTTATAGGCTATTTCAGCTGCTGACTTATGCAATCGTATGCCATGCTGATGATGAGAATGGTGGCAGCAGCGCAACCGTCTGCATGATGCAGGAGCAGAAGAGTCTGGATTTCTCTTCTCTTGGACTGAAGGGAGCTCCCTCTCAAATTCC	162	182	3	1.15	MA_10331_prc	ATGGTAGAGTTCCTTTTATACCAATCAAGGCCTGTGCAAAAGTGATCCGACTGCCGATTTATGCATCCTTCTGCCCTGCCAGTGTTCGTTGTTACAGGCCCGATTTCATTGCAGGTTAGTGGTGTGCATAAGGCGGGAGTTGTATTGATTTTGTGTTGCCCTCGTTTGGTTTGAAGGGAGCTCTACTGGGCGA	165	185	3	1.45	MA_103876_prc	GAGGTAACATAATGGGGAGCTTCCTTCACTTCAATAGAAAGACAACAAGGAGAATGATCAGATGCCGCCTCATGTGTCTGACTATTCTGTCTTTTCTTGGCTTAAACAGACAGATTAGCCAAATGCTTGATGCGGGACCTGCTGTTCTTCTTTTTCTTGTCATTCTTTGGACTGAAGGGAGCTCCCCTTTCTCCCACATATCTC	166	186	3	1.3	MA_104055_prc	AAGCCCAGATGGGAGCTTCCTTAAGTCCAAAGGACGTCCAAATTTTTTACAGGGATAGCTCGAATCCTTTGGACTGAAGGGAGCTCCCATCTGGGTTT	68	88	3	1.3	MA_10433715_prc	CGGGGCGCTTCCTTCAACCCAATAAATGGCTGTGTAGGGATGATTCAACTGCTGGTTCATGGATTCTATTACATTGTCACGTTGCTGGAGCTATTTTTCGTGGCAAGATAATGGTGTACATGACACAGGAGTTGGAATGCCACTATGCGGCGTTATATTGGATTGAAGGGAGCTCCTCG	157	177	3
10	Pab-miR160	4	1	Pab-miR160.1	GCTTACAAGGAGCCAAGCATA	21	MA_10961_prc	GGTTGATGTGTGCCTGGCTCCCTGTATGCCACATACAAGGCCCAGTCATATGTTGATTGGCTTCATAGGTGGCTTACAAGGAGCCAAGCATACGTTTTCT	72	92	3	0		MA_9995882_prc	TAAGAAGCGCATGCTTCATTTGGTATTAGTGCAAGGAGCCAAGCGAGCACCGTATAGGCTGTCCAACAACAAGTACGGACTGTACATACCTGTATGGATGGTGCAAACAGTACGGACCTGCTATTGTACGGTGCTCACTCGGCTACTTGCTTTGATACCAGATGAAGCACACGCTTCTTA	27	47	5	1.35
			2	Pab-miR160.2	TGGCATACAGGGAGCCAGGCA	21	MA_171407_prc1	GTGGTCTGCCTGGCTCCCTGTATGCCATCTCAGAAGCCTGTCAAAAAATTGATATCCTCTATAGTTGGCATGCAGGGAGCCATGCAGATTCC	66	86	3	1.25		MA_171407_prc2	TCTGCATGGCTCCCTGCATGCCAACTATAGAGGATATCAATTTTTTGACAGGCTTCTGAGATGGCATACAGGGAGCCAGGCAGA	62	82	3	0		MA_10961_prc	GGTTGATGTGTGCCTGGCTCCCTGTATGCCACATACAAGGCCCAGTCATATGTTGATTGGCTTCATAGGTGGCTTACAAGGAGCCAAGCATACGTTTTCT	70	90	3	1.5
			3	Pab-miR160.5	TGCCTGGCTCCCTGTATGCCA	21	MA_171407_prc1	GTGGTCTGCCTGGCTCCCTGTATGCCATCTCAGAAGCCTGTCAAAAAATTGATATCCTCTATAGTTGGCATGCAGGGAGCCATGCAGATTCC	7	27	5	0		MA_171407_prc2	TCTGCATGGCTCCCTGCATGCCAACTATAGAGGATATCAATTTTTTGACAGGCTTCTGAGATGGCATACAGGGAGCCAGGCAGA	3	23	5	1.25		MA_10961_prc	GGTTGATGTGTGCCTGGCTCCCTGTATGCCACATACAAGGCCCAGTCATATGTTGATTGGCTTCATAGGTGGCTTACAAGGAGCCAAGCATACGTTTTCT	11	31	5	0	MA_128643_prc	TCTGCCTGGCTCTCTGCATGCCATCTGAGAAGCCTGTCAAAACATTAGATATGCTCCATAGTTGGCCTGCAGTGAGCCATGCAGG	3	23	5	2	MA_532021_prc	GTGCCTGGCTCCCTGTATGCCACTTACAAATCTAATCCTCATTGGATTGGCTTTATAGGTGGCGTGCAGGGAGACAAGCAC	2	22	5	0	MA_790319_prc	GCTGATCTGCCTGGCTCCCTGTATGCCATCTGCGTTGCTTATCAAGAGCGGGATATGCCTCACAGTTGGCATAGAGAGAGCCAAGCAGAACTGC	8	28	5	0
			4	Pab-miR160.6	TGGCGTGCAGGGAGACAAGCA	21	MA_171407_prc1	GTGGTCTGCCTGGCTCCCTGTATGCCATCTCAGAAGCCTGTCAAAAAATTGATATCCTCTATAGTTGGCATGCAGGGAGCCATGCAGATTCC	66	86	3	1.5		>MA_171407_prc2	TCTGCATGGCTCCCTGCATGCCAACTATAGAGGATATCAATTTTTTGACAGGCTTCTGAGATGGCATACAGGGAGCCAGGCAGA	3	23	5	1.5		>MA_532021_prc	GTGCCTGGCTCCCTGTATGCCACTTACAAATCTAATCCTCATTGGATTGGCTTTATAGGTGGCGTGCAGGGAGACAAGCAC	60	80	3	0
11	Pab-miR162	5	1	Pab-miR162.1	GGAAGCAGGGTTTTATCGATCA	22	MA_230619_prc	AGGCTGGAAGCAGGGTTTTATCGATCCCTTCCTGCTAGTGCATCCAGGGTTTAGATTTTACCGCAGTTAACAGGCATGGGTCGATAAACCTCTGCATCCGGCTT	6	27	5	0.15
			2	Pab-miR162.2	GTCGATAAGCCTCTGCATCCAGA	23	MA_230619_prc	AGGCTGGAAGCAGGGTTTTATCGATCCCTTCCTGCTAGTGCATCCAGGGTTTAGATTTTACCGCAGTTAACAGGCATGGGTCGATAAACCTCTGCATCCGGCTT	80	102	3	1.4		MA_47140_prc	AGACGCTTGGCAGCCTGGATGCAAAGGGTTTACCGACCATGGCCACGGGCCGCTTTGTCTCGGTCGATAAGCCTCTGCATCCAGATTGTTTGGAATCT	63	85	3	0
			3	Pab-miR162.4	TCGATAAACCTCTGCATCCGG	21	MA_230619_prc	AGGCTGGAAGCAGGGTTTTATCGATCCCTTCCTGCTAGTGCATCCAGGGTTTAGATTTTACCGCAGTTAACAGGCATGGGTCGATAAACCTCTGCATCCGGCTT	81	101	3	0		MA_47140_prc	AGACGCTTGGCAGCCTGGATGCAAAGGGTTTACCGACCATGGCCACGGGCCGCTTTGTCTCGGTCGATAAGCCTCTGCATCCAGATTGTTTGGAATCT	64	84	3	1.15		MA_9835690_prc	CTGGATGCAAAGGGTTTACCGACCATGGCCACGGGCCGCTTTGTCTCGGTCGATAAGCCTCTGCATCCAG	50	70	3	1.15
			4	Pab-miR162.5	TCGATAAGCCTCTGCATCCAG	21	MA_230619_prc	AGGCTGGAAGCAGGGTTTTATCGATCCCTTCCTGCTAGTGCATCCAGGGTTTAGATTTTACCGCAGTTAACAGGCATGGGTCGATAAACCTCTGCATCCGGCTT	81	101	3	1.15		MA_47140_prc	AGACGCTTGGCAGCCTGGATGCAAAGGGTTTACCGACCATGGCCACGGGCCGCTTTGTCTCGGTCGATAAGCCTCTGCATCCAGATTGTTTGGAATCT	64	84	3	0		MA_9835690_prc	CTGGATGCAAAGGGTTTACCGACCATGGCCACGGGCCGCTTTGTCTCGGTCGATAAGCCTCTGCATCCAG	50	70	3	0
			5	Pab-miR162.6	TCGATAAGCCTCTGCATCCAGA	22	MA_230619_prc	AGGCTGGAAGCAGGGTTTTATCGATCCCTTCCTGCTAGTGCATCCAGGGTTTAGATTTTACCGCAGTTAACAGGCATGGGTCGATAAACCTCTGCATCCGGCTT	81	102	3	1.4		MA_47140_prc	AGACGCTTGGCAGCCTGGATGCAAAGGGTTTACCGACCATGGCCACGGGCCGCTTTGTCTCGGTCGATAAGCCTCTGCATCCAGATTGTTTGGAATCT	64	85	3	0
12	Pab-miR164	1	1	Pab-miR164	TGGAGAAGCAGGGCACGTGCGA	22	MA_27057_prc	CGTTGGAGAAGCAGGGCACGTGCGAGCTGAGGCTGCCTTTCTGGCCTGGCCTGGCCTCGCTTACAGTAAGTACTCGGGCCTCGCACGTGCTCCCCTTCTCCAACA	4	25	5	0
13	Pab-miR165	1	1	Pab-miR165.2	TCGGACCAGGCTTCATCCCCC	21	MA_10435792_prc1	TTGAGGGGAATGTTGTCTGGCTCGAGGCCATCCTGAAAATAGTCCCCCCGCCCCTTGGGGGTTTTCGGATGCCGTCGGACCAGGCTTCATTCCCCTCAA	75	95	3	0.25		MA_10435792_prc2	TTATGATTGCGGGGAATGTTGTCTGGCTCGAGGTCATTCAGATTTGAAGATGATTCTTCGAGCTGAGTGACGTCGGACCAGGCTTCATTCCCCCCAACTGTGA	73	93	3	0.25		MA_18249_prc2	TGGCAGAGTTGGGGTGAGGGGACTGCAGCCTGGCACGAGACCTGAAAACTTTTCTGACAAGCAGCCGGGCGGGCAGAGTCACGCATGGTGTCGGACCAGGCTTCATTCCCCTCACAACACTCTTCCA	91	111	3	0.25	MA_42952_prc2	GAGGGGAATGCTATCTGGCTCGAGGTCGCCTTCCTTCGTCGTCGGACCAGGCTTCATTCCTCTC	42	62	3	0.4	MA_42952_prc3	GTTGTGGGGACTGTTGTCTGGCTCGAGGTCATTCAGATTCATATACTAATTGATTATCAGACTGAGTGATGCCGGACCAGGCTTCATTCCCCTCAAC	72	92	3	0.4	MA_103973_prc	GATTGAGGGGAATGTTGTCTGGCTCGACTTCATCCGGATTTGGGTTCCAATGTTCGGATGCCGTCGGACCAGGCTTCATTCCCCCCAATC	64	84	3	0.25	MA_34138_prc	CTGATCTGTGGGGAATGCAGCCTGGTTCGAGGGCGTTATAGAGGATCTTATAGAACTTGTCTCGGACCAGGCTTCATTCCCCTCAATCAG	62	82	3
14	Pab-miR166	78	1	Pab-miR166.10	CCGGACCAGGCTTCATTCCA	20	MA_10435792_prc1	TTGAGGGGAATGTTGTCTGGCTCGAGGCCATCCTGAAAATAGTCCCCCCGCCCCTTGGGGGTTTTCGGATGCCGTCGGACCAGGCTTCATTCCCCTCAA	75	94	3	0.3		MA_10435792_prc2	TTATGATTGCGGGGAATGTTGTCTGGCTCGAGGTCATTCAGATTTGAAGATGATTCTTCGAGCTGAGTGACGTCGGACCAGGCTTCATTCCCCCCAACTGTGA	73	92	3	0.3		MA_18249_prc2	TGGCAGAGTTGGGGTGAGGGGACTGCAGCCTGGCACGAGACCTGAAAACTTTTCTGACAAGCAGCCGGGCGGGCAGAGTCACGCATGGTGTCGGACCAGGCTTCATTCCCCTCACAACACTCTTCCA	91	110	3	0.3	MA_42952_prc2	GAGGGGAATGCTATCTGGCTCGAGGTCGCCTTCCTTCGTCGTCGGACCAGGCTTCATTCCTCTC	42	61	3	0.3	MA_42952_prc3	GTTGTGGGGACTGTTGTCTGGCTCGAGGTCATTCAGATTCATATACTAATTGATTATCAGACTGAGTGATGCCGGACCAGGCTTCATTCCCCTCAAC	72	91	3	0.15	MA_103973_prc	GATTGAGGGGAATGTTGTCTGGCTCGACTTCATCCGGATTTGGGTTCCAATGTTCGGATGCCGTCGGACCAGGCTTCATTCCCCCCAATC	64	83	3	0.3	MA_34138_prc	CTGATCTGTGGGGAATGCAGCCTGGTTCGAGGGCGTTATAGAGGATCTTATAGAACTTGTCTCGGACCAGGCTTCATTCCCCTCAATCAG	62	81	3
			2	Pab-miR166.100	GGACTGTTGTCTGGCTCGAGG	21	MA_10435792_prc1	TTGAGGGGAATGTTGTCTGGCTCGAGGCCATCCTGAAAATAGTCCCCCCGCCCCTTGGGGGTTTTCGGATGCCGTCGGACCAGGCTTCATTCCCCTCAA	7	27	5	0.25		MA_10435792_prc2	TTATGATTGCGGGGAATGTTGTCTGGCTCGAGGTCATTCAGATTTGAAGATGATTCTTCGAGCTGAGTGACGTCGGACCAGGCTTCATTCCCCCCAACTGTGA	13	33	5	0.25		MA_42952_prc3	GTTGTGGGGACTGTTGTCTGGCTCGAGGTCATTCAGATTCATATACTAATTGATTATCAGACTGAGTGATGCCGGACCAGGCTTCATTCCCCTCAAC	8	28	5	0	MA_103973_prc	GATTGAGGGGAATGTTGTCTGGCTCGACTTCATCCGGATTTGGGTTCCAATGTTCGGATGCCGTCGGACCAGGCTTCATTCCCCCCAATC	9	29	5	0.55	MA_42952_1_prc	TTGTGGGGACTGTTGTCTGGCTCGAGGTCATTCAGATTCATATACTAATTGATTATCAGACTGAGTGATGCCGGACCAGGCTTCATTCCCCTCAAC	7	27	5	0
			3	Pab-miR166.102	GGAATGTTGTCTGGCTCGAGG	21	MA_10435792_prc1	TTGAGGGGAATGTTGTCTGGCTCGAGGCCATCCTGAAAATAGTCCCCCCGCCCCTTGGGGGTTTTCGGATGCCGTCGGACCAGGCTTCATTCCCCTCAA	7	27	5	0		MA_10435792_prc2	TTATGATTGCGGGGAATGTTGTCTGGCTCGAGGTCATTCAGATTTGAAGATGATTCTTCGAGCTGAGTGACGTCGGACCAGGCTTCATTCCCCCCAACTGTGA	13	33	5	0		MA_42952_prc2	GAGGGGAATGCTATCTGGCTCGAGGTCGCCTTCCTTCGTCGTCGGACCAGGCTTCATTCCTCTC	5	25	5	2	MA_42952_prc3	GTTGTGGGGACTGTTGTCTGGCTCGAGGTCATTCAGATTCATATACTAATTGATTATCAGACTGAGTGATGCCGGACCAGGCTTCATTCCCCTCAAC	8	28	5	0.25	MA_103973_prc	GATTGAGGGGAATGTTGTCTGGCTCGACTTCATCCGGATTTGGGTTCCAATGTTCGGATGCCGTCGGACCAGGCTTCATTCCCCCCAATC	9	29	5	0.3	MA_42952_1_prc	TTGTGGGGACTGTTGTCTGGCTCGAGGTCATTCAGATTCATATACTAATTGATTATCAGACTGAGTGATGCCGGACCAGGCTTCATTCCCCTCAAC	7	27	5	0.25	MA_42952_2_prc	AGGGGAATGCTATCTGGCTCGAGGTCGCCTTCCTTCGTCGTCGGACCAGGCTTCATTCCTCTCT	4	24	5
			4	Pab-miR166.11	CCCGGACCAGGCTTCATTCCCC	22	MA_10435792_prc1	TTGAGGGGAATGTTGTCTGGCTCGAGGCCATCCTGAAAATAGTCCCCCCGCCCCTTGGGGGTTTTCGGATGCCGTCGGACCAGGCTTCATTCCCCTCAA	74	95	3	0.3		>MA_10435792_prc2	TTATGATTGCGGGGAATGTTGTCTGGCTCGAGGTCATTCAGATTTGAAGATGATTCTTCGAGCTGAGTGACGTCGGACCAGGCTTCATTCCCCCCAACTGTGA	72	93	3	0.3		>MA_18249_prc2	TGGCAGAGTTGGGGTGAGGGGACTGCAGCCTGGCACGAGACCTGAAAACTTTTCTGACAAGCAGCCGGGCGGGCAGAGTCACGCATGGTGTCGGACCAGGCTTCATTCCCCTCACAACACTCTTCCA	90	111	3	0.3	>MA_18249_prc3	GTGAGGGGAATGAAGCCTGGTCCGACACCATGCGTGACTCTGCCCGCCCGGCTGCTTGTCAGAAAAGTTTTCAGGTCTCGTGCCAGGCTGCAGTCCCCTCAC	5	26	5	0.3	>MA_42952_prc1	GTAGAGAGGAATGAAGCCTGGTCCGACGACGAAGGAAGGCGACCTCGAGCCAGATAGCATTCCCCTCAAC	6	27	5	0.45	>MA_42952_prc2	GAGGGGAATGCTATCTGGCTCGAGGTCGCCTTCCTTCGTCGTCGGACCAGGCTTCATTCCTCTC	41	62	3	0.45	>MA_42952_prc3	GTTGTGGGGACTGTTGTCTGGCTCGAGGTCATTCAGATTCATATACTAATTGATTATCAGACTGAGTGATGCCGGACCAGGCTTCATTCCCCTCAAC	71	92	3
			5	Pab-miR166.12	CCGGACCAGGCTTCATTCCCA	21	MA_10435792_prc1	TTGAGGGGAATGTTGTCTGGCTCGAGGCCATCCTGAAAATAGTCCCCCCGCCCCTTGGGGGTTTTCGGATGCCGTCGGACCAGGCTTCATTCCCCTCAA	75	95	3	0.3		>MA_10435792_prc2	TTATGATTGCGGGGAATGTTGTCTGGCTCGAGGTCATTCAGATTTGAAGATGATTCTTCGAGCTGAGTGACGTCGGACCAGGCTTCATTCCCCCCAACTGTGA	73	93	3	0.3		>MA_18249_prc2	TGGCAGAGTTGGGGTGAGGGGACTGCAGCCTGGCACGAGACCTGAAAACTTTTCTGACAAGCAGCCGGGCGGGCAGAGTCACGCATGGTGTCGGACCAGGCTTCATTCCCCTCACAACACTCTTCCA	91	111	3	0.3	>MA_18249_prc3	GTGAGGGGAATGAAGCCTGGTCCGACACCATGCGTGACTCTGCCCGCCCGGCTGCTTGTCAGAAAAGTTTTCAGGTCTCGTGCCAGGCTGCAGTCCCCTCAC	5	25	5	0.3	>MA_42952_prc1	GTAGAGAGGAATGAAGCCTGGTCCGACGACGAAGGAAGGCGACCTCGAGCCAGATAGCATTCCCCTCAAC	6	26	5	0.45	>MA_42952_prc2	GAGGGGAATGCTATCTGGCTCGAGGTCGCCTTCCTTCGTCGTCGGACCAGGCTTCATTCCTCTC	42	62	3	0.45	>MA_42952_prc3	GTTGTGGGGACTGTTGTCTGGCTCGAGGTCATTCAGATTCATATACTAATTGATTATCAGACTGAGTGATGCCGGACCAGGCTTCATTCCCCTCAAC	72	92	3
			6	Pab-miR166.13	CCGGACCAGGCTTCATTCCCC	21	MA_10435792_prc1	TTGAGGGGAATGTTGTCTGGCTCGAGGCCATCCTGAAAATAGTCCCCCCGCCCCTTGGGGGTTTTCGGATGCCGTCGGACCAGGCTTCATTCCCCTCAA	75	95	3	0.15		MA_10435792_prc2	TTATGATTGCGGGGAATGTTGTCTGGCTCGAGGTCATTCAGATTTGAAGATGATTCTTCGAGCTGAGTGACGTCGGACCAGGCTTCATTCCCCCCAACTGTGA	73	93	3	0.15		MA_18249_prc2	TGGCAGAGTTGGGGTGAGGGGACTGCAGCCTGGCACGAGACCTGAAAACTTTTCTGACAAGCAGCCGGGCGGGCAGAGTCACGCATGGTGTCGGACCAGGCTTCATTCCCCTCACAACACTCTTCCA	91	111	3	0.15	MA_42952_prc2	GAGGGGAATGCTATCTGGCTCGAGGTCGCCTTCCTTCGTCGTCGGACCAGGCTTCATTCCTCTC	42	62	3	0.3	MA_42952_prc3	GTTGTGGGGACTGTTGTCTGGCTCGAGGTCATTCAGATTCATATACTAATTGATTATCAGACTGAGTGATGCCGGACCAGGCTTCATTCCCCTCAAC	72	92	3	0	MA_103973_prc	GATTGAGGGGAATGTTGTCTGGCTCGACTTCATCCGGATTTGGGTTCCAATGTTCGGATGCCGTCGGACCAGGCTTCATTCCCCCCAATC	64	84	3	0.15	MA_34138_prc	CTGATCTGTGGGGAATGCAGCCTGGTTCGAGGGCGTTATAGAGGATCTTATAGAACTTGTCTCGGACCAGGCTTCATTCCCCTCAATCAG	62	82	3
			7	Pab-miR166.14	CCGGACCAGGCTTCATTCCCCC	22	MA_10435792_prc1	TTGAGGGGAATGTTGTCTGGCTCGAGGCCATCCTGAAAATAGTCCCCCCGCCCCTTGGGGGTTTTCGGATGCCGTCGGACCAGGCTTCATTCCCCTCAA	75	96	3	0.3		MA_10435792_prc2	TTATGATTGCGGGGAATGTTGTCTGGCTCGAGGTCATTCAGATTTGAAGATGATTCTTCGAGCTGAGTGACGTCGGACCAGGCTTCATTCCCCCCAACTGTGA	73	94	3	0.15		MA_18249_prc2	TGGCAGAGTTGGGGTGAGGGGACTGCAGCCTGGCACGAGACCTGAAAACTTTTCTGACAAGCAGCCGGGCGGGCAGAGTCACGCATGGTGTCGGACCAGGCTTCATTCCCCTCACAACACTCTTCCA	91	112	3	0.3	MA_42952_prc2	GAGGGGAATGCTATCTGGCTCGAGGTCGCCTTCCTTCGTCGTCGGACCAGGCTTCATTCCTCTC	42	63	3	0.55	MA_42952_prc3	GTTGTGGGGACTGTTGTCTGGCTCGAGGTCATTCAGATTCATATACTAATTGATTATCAGACTGAGTGATGCCGGACCAGGCTTCATTCCCCTCAAC	72	93	3	0.15	MA_103973_prc	GATTGAGGGGAATGTTGTCTGGCTCGACTTCATCCGGATTTGGGTTCCAATGTTCGGATGCCGTCGGACCAGGCTTCATTCCCCCCAATC	64	85	3	0.15	MA_34138_prc	CTGATCTGTGGGGAATGCAGCCTGGTTCGAGGGCGTTATAGAGGATCTTATAGAACTTGTCTCGGACCAGGCTTCATTCCCCTCAATCAG	62	83	3
			8	Pab-miR166.15	CCGGACCAGGCTTCATTCCCCT	22	MA_10435792_prc1	TTGAGGGGAATGTTGTCTGGCTCGAGGCCATCCTGAAAATAGTCCCCCCGCCCCTTGGGGGTTTTCGGATGCCGTCGGACCAGGCTTCATTCCCCTCAA	75	96	3	0.15		MA_10435792_prc2	TTATGATTGCGGGGAATGTTGTCTGGCTCGAGGTCATTCAGATTTGAAGATGATTCTTCGAGCTGAGTGACGTCGGACCAGGCTTCATTCCCCCCAACTGTGA	73	94	3	0.3		MA_18249_prc2	TGGCAGAGTTGGGGTGAGGGGACTGCAGCCTGGCACGAGACCTGAAAACTTTTCTGACAAGCAGCCGGGCGGGCAGAGTCACGCATGGTGTCGGACCAGGCTTCATTCCCCTCACAACACTCTTCCA	91	112	3	0.15	MA_42952_prc2	GAGGGGAATGCTATCTGGCTCGAGGTCGCCTTCCTTCGTCGTCGGACCAGGCTTCATTCCTCTC	42	63	3	0.4	MA_42952_prc3	GTTGTGGGGACTGTTGTCTGGCTCGAGGTCATTCAGATTCATATACTAATTGATTATCAGACTGAGTGATGCCGGACCAGGCTTCATTCCCCTCAAC	72	93	3	0	MA_103973_prc	GATTGAGGGGAATGTTGTCTGGCTCGACTTCATCCGGATTTGGGTTCCAATGTTCGGATGCCGTCGGACCAGGCTTCATTCCCCCCAATC	64	85	3	0.3	MA_34138_prc	CTGATCTGTGGGGAATGCAGCCTGGTTCGAGGGCGTTATAGAGGATCTTATAGAACTTGTCTCGGACCAGGCTTCATTCCCCTCAATCAG	62	83	3
			9	Pab-miR166.16	CCGGACCAGGCTTCATTCCCT	21	MA_10435792_prc1	TTGAGGGGAATGTTGTCTGGCTCGAGGCCATCCTGAAAATAGTCCCCCCGCCCCTTGGGGGTTTTCGGATGCCGTCGGACCAGGCTTCATTCCCCTCAA	75	95	3	0.3		MA_10435792_prc2	TTATGATTGCGGGGAATGTTGTCTGGCTCGAGGTCATTCAGATTTGAAGATGATTCTTCGAGCTGAGTGACGTCGGACCAGGCTTCATTCCCCCCAACTGTGA	73	93	3	0.3		MA_18249_prc2	TGGCAGAGTTGGGGTGAGGGGACTGCAGCCTGGCACGAGACCTGAAAACTTTTCTGACAAGCAGCCGGGCGGGCAGAGTCACGCATGGTGTCGGACCAGGCTTCATTCCCCTCACAACACTCTTCCA	91	111	3	0.3	MA_42952_prc2	GAGGGGAATGCTATCTGGCTCGAGGTCGCCTTCCTTCGTCGTCGGACCAGGCTTCATTCCTCTC	42	62	3	0.45	MA_42952_prc3	GTTGTGGGGACTGTTGTCTGGCTCGAGGTCATTCAGATTCATATACTAATTGATTATCAGACTGAGTGATGCCGGACCAGGCTTCATTCCCCTCAAC	72	92	3	0.15	MA_103973_prc	GATTGAGGGGAATGTTGTCTGGCTCGACTTCATCCGGATTTGGGTTCCAATGTTCGGATGCCGTCGGACCAGGCTTCATTCCCCCCAATC	64	84	3	0.3	MA_34138_prc	CTGATCTGTGGGGAATGCAGCCTGGTTCGAGGGCGTTATAGAGGATCTTATAGAACTTGTCTCGGACCAGGCTTCATTCCCCTCAATCAG	62	82	3
			10	Pab-miR166.17	CCGGACCAGGCTTCATTTCCCCC	23	MA_10435792_prc1	TTGAGGGGAATGTTGTCTGGCTCGAGGCCATCCTGAAAATAGTCCCCCCGCCCCTTGGGGGTTTTCGGATGCCGTCGGACCAGGCTTCATTCCCCTCAA	75	97	3	1.3		MA_10435792_prc2	TTATGATTGCGGGGAATGTTGTCTGGCTCGAGGTCATTCAGATTTGAAGATGATTCTTCGAGCTGAGTGACGTCGGACCAGGCTTCATTCCCCCCAACTGTGA	73	95	3	1.15		MA_18249_prc2	TGGCAGAGTTGGGGTGAGGGGACTGCAGCCTGGCACGAGACCTGAAAACTTTTCTGACAAGCAGCCGGGCGGGCAGAGTCACGCATGGTGTCGGACCAGGCTTCATTCCCCTCACAACACTCTTCCA	91	113	3	1.3	MA_42952_prc2	GAGGGGAATGCTATCTGGCTCGAGGTCGCCTTCCTTCGTCGTCGGACCAGGCTTCATTCCTCTC	42	64	3	1.55	MA_42952_prc3	GTTGTGGGGACTGTTGTCTGGCTCGAGGTCATTCAGATTCATATACTAATTGATTATCAGACTGAGTGATGCCGGACCAGGCTTCATTCCCCTCAAC	72	94	3	1.15	MA_103973_prc	GATTGAGGGGAATGTTGTCTGGCTCGACTTCATCCGGATTTGGGTTCCAATGTTCGGATGCCGTCGGACCAGGCTTCATTCCCCCCAATC	64	86	3	1.15	MA_34138_prc	CTGATCTGTGGGGAATGCAGCCTGGTTCGAGGGCGTTATAGAGGATCTTATAGAACTTGTCTCGGACCAGGCTTCATTCCCCTCAATCAG	62	84	3
			11	Pab-miR166.18	CCGTACCAGGCTTCATTCCCC	21	MA_10435792_prc1	TTGAGGGGAATGTTGTCTGGCTCGAGGCCATCCTGAAAATAGTCCCCCCGCCCCTTGGGGGTTTTCGGATGCCGTCGGACCAGGCTTCATTCCCCTCAA	75	95	3	0.4		MA_10435792_prc2	TTATGATTGCGGGGAATGTTGTCTGGCTCGAGGTCATTCAGATTTGAAGATGATTCTTCGAGCTGAGTGACGTCGGACCAGGCTTCATTCCCCCCAACTGTGA	73	93	3	0.4		MA_18249_prc2	TGGCAGAGTTGGGGTGAGGGGACTGCAGCCTGGCACGAGACCTGAAAACTTTTCTGACAAGCAGCCGGGCGGGCAGAGTCACGCATGGTGTCGGACCAGGCTTCATTCCCCTCACAACACTCTTCCA	91	111	3	0.4	MA_42952_prc2	GAGGGGAATGCTATCTGGCTCGAGGTCGCCTTCCTTCGTCGTCGGACCAGGCTTCATTCCTCTC	42	62	3	0.55	MA_42952_prc3	GTTGTGGGGACTGTTGTCTGGCTCGAGGTCATTCAGATTCATATACTAATTGATTATCAGACTGAGTGATGCCGGACCAGGCTTCATTCCCCTCAAC	72	92	3	0.25	MA_103973_prc	GATTGAGGGGAATGTTGTCTGGCTCGACTTCATCCGGATTTGGGTTCCAATGTTCGGATGCCGTCGGACCAGGCTTCATTCCCCCCAATC	64	84	3	0.4	MA_34138_prc	CTGATCTGTGGGGAATGCAGCCTGGTTCGAGGGCGTTATAGAGGATCTTATAGAACTTGTCTCGGACCAGGCTTCATTCCCCTCAATCAG	62	82	3
			12	Pab-miR166.19	TCTCGGACCAGGCTTCATTCT	21	MA_10435792_prc1	TTGAGGGGAATGTTGTCTGGCTCGAGGCCATCCTGAAAATAGTCCCCCCGCCCCTTGGGGGTTTTCGGATGCCGTCGGACCAGGCTTCATTCCCCTCAA	73	93	3	0.45		>MA_10435792_prc2	TTATGATTGCGGGGAATGTTGTCTGGCTCGAGGTCATTCAGATTTGAAGATGATTCTTCGAGCTGAGTGACGTCGGACCAGGCTTCATTCCCCCCAACTGTGA	71	91	3	0.45		>MA_18249_prc2	TGGCAGAGTTGGGGTGAGGGGACTGCAGCCTGGCACGAGACCTGAAAACTTTTCTGACAAGCAGCCGGGCGGGCAGAGTCACGCATGGTGTCGGACCAGGCTTCATTCCCCTCACAACACTCTTCCA	89	109	3	0.3	>MA_18249_prc3	GTGAGGGGAATGAAGCCTGGTCCGACACCATGCGTGACTCTGCCCGCCCGGCTGCTTGTCAGAAAAGTTTTCAGGTCTCGTGCCAGGCTGCAGTCCCCTCAC	7	27	5	0.3	>MA_42952_prc1	GTAGAGAGGAATGAAGCCTGGTCCGACGACGAAGGAAGGCGACCTCGAGCCAGATAGCATTCCCCTCAAC	8	28	5	0.45	>MA_42952_prc2	GAGGGGAATGCTATCTGGCTCGAGGTCGCCTTCCTTCGTCGTCGGACCAGGCTTCATTCCTCTC	40	60	3	0.45	>MA_42952_prc3	GTTGTGGGGACTGTTGTCTGGCTCGAGGTCATTCAGATTCATATACTAATTGATTATCAGACTGAGTGATGCCGGACCAGGCTTCATTCCCCTCAAC	70	90	3
			13	Pab-miR166.2	AGTGAAGCCTGGCTCAAGATTA	22	MA_490357_prc	GAGCTGTGCTGTGTGGAGTGAAGCCTGGCTCAAGATTATTTGGTGGCTCTTTTGGTCTCCAGAAATCTCGGACCAGGCTTCATTCCTACCATTACAACTC	17	38	5	0
			14	Pab-miR166.24	CGTCGGACCAGGCTTCATTCCCC	23	MA_10435792_prc1	TTGAGGGGAATGTTGTCTGGCTCGAGGCCATCCTGAAAATAGTCCCCCCGCCCCTTGGGGGTTTTCGGATGCCGTCGGACCAGGCTTCATTCCCCTCAA	73	95	3	0		MA_10435792_prc2	TTATGATTGCGGGGAATGTTGTCTGGCTCGAGGTCATTCAGATTTGAAGATGATTCTTCGAGCTGAGTGACGTCGGACCAGGCTTCATTCCCCCCAACTGTGA	71	93	3	0		MA_18249_prc2	TGGCAGAGTTGGGGTGAGGGGACTGCAGCCTGGCACGAGACCTGAAAACTTTTCTGACAAGCAGCCGGGCGGGCAGAGTCACGCATGGTGTCGGACCAGGCTTCATTCCCCTCACAACACTCTTCCA	89	111	3	0.15	MA_42952_prc2	GAGGGGAATGCTATCTGGCTCGAGGTCGCCTTCCTTCGTCGTCGGACCAGGCTTCATTCCTCTC	40	62	3	0.15	MA_42952_prc3	GTTGTGGGGACTGTTGTCTGGCTCGAGGTCATTCAGATTCATATACTAATTGATTATCAGACTGAGTGATGCCGGACCAGGCTTCATTCCCCTCAAC	70	92	3	0.4	MA_103973_prc	GATTGAGGGGAATGTTGTCTGGCTCGACTTCATCCGGATTTGGGTTCCAATGTTCGGATGCCGTCGGACCAGGCTTCATTCCCCCCAATC	62	84	3	0	MA_34138_prc	CTGATCTGTGGGGAATGCAGCCTGGTTCGAGGGCGTTATAGAGGATCTTATAGAACTTGTCTCGGACCAGGCTTCATTCCCCTCAATCAG	60	82	3
			15	Pab-miR166.28	GGAATGTTGTCTGGCTCGACTA	22	MA_10435792_prc1	TTGAGGGGAATGTTGTCTGGCTCGAGGCCATCCTGAAAATAGTCCCCCCGCCCCTTGGGGGTTTTCGGATGCCGTCGGACCAGGCTTCATTCCCCTCAA	7	28	5	0.55		MA_10435792_prc2	TTATGATTGCGGGGAATGTTGTCTGGCTCGAGGTCATTCAGATTTGAAGATGATTCTTCGAGCTGAGTGACGTCGGACCAGGCTTCATTCCCCCCAACTGTGA	13	34	5	0.55		MA_42952_prc3	GTTGTGGGGACTGTTGTCTGGCTCGAGGTCATTCAGATTCATATACTAATTGATTATCAGACTGAGTGATGCCGGACCAGGCTTCATTCCCCTCAAC	8	29	5	0.8	MA_103973_prc	GATTGAGGGGAATGTTGTCTGGCTCGACTTCATCCGGATTTGGGTTCCAATGTTCGGATGCCGTCGGACCAGGCTTCATTCCCCCCAATC	9	30	5	0.15	MA_42952_1_prc	TTGTGGGGACTGTTGTCTGGCTCGAGGTCATTCAGATTCATATACTAATTGATTATCAGACTGAGTGATGCCGGACCAGGCTTCATTCCCCTCAAC	7	28	5	0.8
			16	Pab-miR166.3	CCGGACCAGGCTTCATCCCCT	21	MA_10435792_prc1	TTGAGGGGAATGTTGTCTGGCTCGAGGCCATCCTGAAAATAGTCCCCCCGCCCCTTGGGGGTTTTCGGATGCCGTCGGACCAGGCTTCATTCCCCTCAA	75	95	3	0.55		>MA_10435792_prc2	TTATGATTGCGGGGAATGTTGTCTGGCTCGAGGTCATTCAGATTTGAAGATGATTCTTCGAGCTGAGTGACGTCGGACCAGGCTTCATTCCCCCCAACTGTGA	73	93	3	0.55		>MA_18249_prc2	TGGCAGAGTTGGGGTGAGGGGACTGCAGCCTGGCACGAGACCTGAAAACTTTTCTGACAAGCAGCCGGGCGGGCAGAGTCACGCATGGTGTCGGACCAGGCTTCATTCCCCTCACAACACTCTTCCA	91	111	3	0.55	>MA_18249_prc3	GTGAGGGGAATGAAGCCTGGTCCGACACCATGCGTGACTCTGCCCGCCCGGCTGCTTGTCAGAAAAGTTTTCAGGTCTCGTGCCAGGCTGCAGTCCCCTCAC	5	25	5	0.55	>MA_42952_prc1	GTAGAGAGGAATGAAGCCTGGTCCGACGACGAAGGAAGGCGACCTCGAGCCAGATAGCATTCCCCTCAAC	6	26	5	0.7	>MA_42952_prc2	GAGGGGAATGCTATCTGGCTCGAGGTCGCCTTCCTTCGTCGTCGGACCAGGCTTCATTCCTCTC	42	62	3	0.7	>MA_42952_prc3	GTTGTGGGGACTGTTGTCTGGCTCGAGGTCATTCAGATTCATATACTAATTGATTATCAGACTGAGTGATGCCGGACCAGGCTTCATTCCCCTCAAC	72	92	3
			17	Pab-miR166.32	GTCGGACCAGGCTTCATTCCCC	22	MA_10435792_prc1	TTGAGGGGAATGTTGTCTGGCTCGAGGCCATCCTGAAAATAGTCCCCCCGCCCCTTGGGGGTTTTCGGATGCCGTCGGACCAGGCTTCATTCCCCTCAA	74	95	3	0		MA_10435792_prc2	TTATGATTGCGGGGAATGTTGTCTGGCTCGAGGTCATTCAGATTTGAAGATGATTCTTCGAGCTGAGTGACGTCGGACCAGGCTTCATTCCCCCCAACTGTGA	72	93	3	0		MA_18249_prc2	TGGCAGAGTTGGGGTGAGGGGACTGCAGCCTGGCACGAGACCTGAAAACTTTTCTGACAAGCAGCCGGGCGGGCAGAGTCACGCATGGTGTCGGACCAGGCTTCATTCCCCTCACAACACTCTTCCA	90	111	3	0	MA_42952_prc2	GAGGGGAATGCTATCTGGCTCGAGGTCGCCTTCCTTCGTCGTCGGACCAGGCTTCATTCCTCTC	41	62	3	0.15	MA_42952_prc3	GTTGTGGGGACTGTTGTCTGGCTCGAGGTCATTCAGATTCATATACTAATTGATTATCAGACTGAGTGATGCCGGACCAGGCTTCATTCCCCTCAAC	71	92	3	0.15	MA_103973_prc	GATTGAGGGGAATGTTGTCTGGCTCGACTTCATCCGGATTTGGGTTCCAATGTTCGGATGCCGTCGGACCAGGCTTCATTCCCCCCAATC	63	84	3	0	MA_34138_prc	CTGATCTGTGGGGAATGCAGCCTGGTTCGAGGGCGTTATAGAGGATCTTATAGAACTTGTCTCGGACCAGGCTTCATTCCCCTCAATCAG	61	82	3
			18	Pab-miR166.34	TAGGACCAGGCTTCATTCCCCC	22	MA_10435792_prc1	TTGAGGGGAATGTTGTCTGGCTCGAGGCCATCCTGAAAATAGTCCCCCCGCCCCTTGGGGGTTTTCGGATGCCGTCGGACCAGGCTTCATTCCCCTCAA	75	96	3	0.3		MA_10435792_prc2	TTATGATTGCGGGGAATGTTGTCTGGCTCGAGGTCATTCAGATTTGAAGATGATTCTTCGAGCTGAGTGACGTCGGACCAGGCTTCATTCCCCCCAACTGTGA	73	94	3	0.15		MA_18249_prc2	TGGCAGAGTTGGGGTGAGGGGACTGCAGCCTGGCACGAGACCTGAAAACTTTTCTGACAAGCAGCCGGGCGGGCAGAGTCACGCATGGTGTCGGACCAGGCTTCATTCCCCTCACAACACTCTTCCA	91	112	3	0.3	MA_42952_prc2	GAGGGGAATGCTATCTGGCTCGAGGTCGCCTTCCTTCGTCGTCGGACCAGGCTTCATTCCTCTC	42	63	3	0.55	MA_42952_prc3	GTTGTGGGGACTGTTGTCTGGCTCGAGGTCATTCAGATTCATATACTAATTGATTATCAGACTGAGTGATGCCGGACCAGGCTTCATTCCCCTCAAC	72	93	3	0.45	MA_103973_prc	GATTGAGGGGAATGTTGTCTGGCTCGACTTCATCCGGATTTGGGTTCCAATGTTCGGATGCCGTCGGACCAGGCTTCATTCCCCCCAATC	64	85	3	0.15	MA_34138_prc	CTGATCTGTGGGGAATGCAGCCTGGTTCGAGGGCGTTATAGAGGATCTTATAGAACTTGTCTCGGACCAGGCTTCATTCCCCTCAATCAG	62	83	3
			19	Pab-miR166.35	TATCGGACCAGGCTTCATTCC	21	MA_10435792_prc1	TTGAGGGGAATGTTGTCTGGCTCGAGGCCATCCTGAAAATAGTCCCCCCGCCCCTTGGGGGTTTTCGGATGCCGTCGGACCAGGCTTCATTCCCCTCAA	73	93	3	0.3		MA_10435792_prc2	TTATGATTGCGGGGAATGTTGTCTGGCTCGAGGTCATTCAGATTTGAAGATGATTCTTCGAGCTGAGTGACGTCGGACCAGGCTTCATTCCCCCCAACTGTGA	71	91	3	0.3		MA_18249_prc2	TGGCAGAGTTGGGGTGAGGGGACTGCAGCCTGGCACGAGACCTGAAAACTTTTCTGACAAGCAGCCGGGCGGGCAGAGTCACGCATGGTGTCGGACCAGGCTTCATTCCCCTCACAACACTCTTCCA	89	109	3	0.15	MA_42952_prc2	GAGGGGAATGCTATCTGGCTCGAGGTCGCCTTCCTTCGTCGTCGGACCAGGCTTCATTCCTCTC	40	60	3	0.3	MA_42952_prc3	GTTGTGGGGACTGTTGTCTGGCTCGAGGTCATTCAGATTCATATACTAATTGATTATCAGACTGAGTGATGCCGGACCAGGCTTCATTCCCCTCAAC	70	90	3	0.4	MA_103973_prc	GATTGAGGGGAATGTTGTCTGGCTCGACTTCATCCGGATTTGGGTTCCAATGTTCGGATGCCGTCGGACCAGGCTTCATTCCCCCCAATC	62	82	3	0.3	MA_34138_prc	CTGATCTGTGGGGAATGCAGCCTGGTTCGAGGGCGTTATAGAGGATCTTATAGAACTTGTCTCGGACCAGGCTTCATTCCCCTCAATCAG	60	80	3
			20	Pab-miR166.37	TCAGACCAGGCTTCATTCCCCC	22	MA_10435792_prc1	TTGAGGGGAATGTTGTCTGGCTCGAGGCCATCCTGAAAATAGTCCCCCCGCCCCTTGGGGGTTTTCGGATGCCGTCGGACCAGGCTTCATTCCCCTCAA	75	96	3	0.4		MA_10435792_prc2	TTATGATTGCGGGGAATGTTGTCTGGCTCGAGGTCATTCAGATTTGAAGATGATTCTTCGAGCTGAGTGACGTCGGACCAGGCTTCATTCCCCCCAACTGTGA	73	94	3	0.25		MA_18249_prc2	TGGCAGAGTTGGGGTGAGGGGACTGCAGCCTGGCACGAGACCTGAAAACTTTTCTGACAAGCAGCCGGGCGGGCAGAGTCACGCATGGTGTCGGACCAGGCTTCATTCCCCTCACAACACTCTTCCA	91	112	3	0.4	MA_42952_prc2	GAGGGGAATGCTATCTGGCTCGAGGTCGCCTTCCTTCGTCGTCGGACCAGGCTTCATTCCTCTC	42	63	3	0.65	MA_42952_prc3	GTTGTGGGGACTGTTGTCTGGCTCGAGGTCATTCAGATTCATATACTAATTGATTATCAGACTGAGTGATGCCGGACCAGGCTTCATTCCCCTCAAC	72	93	3	0.55	MA_103973_prc	GATTGAGGGGAATGTTGTCTGGCTCGACTTCATCCGGATTTGGGTTCCAATGTTCGGATGCCGTCGGACCAGGCTTCATTCCCCCCAATC	64	85	3	0.25	MA_34138_prc	CTGATCTGTGGGGAATGCAGCCTGGTTCGAGGGCGTTATAGAGGATCTTATAGAACTTGTCTCGGACCAGGCTTCATTCCCCTCAATCAG	62	83	3
			21	Pab-miR166.38	TCCGGACCAGGCTTCATTCCCC	22	MA_10435792_prc1	TTGAGGGGAATGTTGTCTGGCTCGAGGCCATCCTGAAAATAGTCCCCCCGCCCCTTGGGGGTTTTCGGATGCCGTCGGACCAGGCTTCATTCCCCTCAA	74	95	3	0.3		MA_10435792_prc2	TTATGATTGCGGGGAATGTTGTCTGGCTCGAGGTCATTCAGATTTGAAGATGATTCTTCGAGCTGAGTGACGTCGGACCAGGCTTCATTCCCCCCAACTGTGA	72	93	3	0.3		MA_18249_prc2	TGGCAGAGTTGGGGTGAGGGGACTGCAGCCTGGCACGAGACCTGAAAACTTTTCTGACAAGCAGCCGGGCGGGCAGAGTCACGCATGGTGTCGGACCAGGCTTCATTCCCCTCACAACACTCTTCCA	90	111	3	0.3	MA_42952_prc2	GAGGGGAATGCTATCTGGCTCGAGGTCGCCTTCCTTCGTCGTCGGACCAGGCTTCATTCCTCTC	41	62	3	0.45	MA_42952_prc3	GTTGTGGGGACTGTTGTCTGGCTCGAGGTCATTCAGATTCATATACTAATTGATTATCAGACTGAGTGATGCCGGACCAGGCTTCATTCCCCTCAAC	71	92	3	0.15	MA_103973_prc	GATTGAGGGGAATGTTGTCTGGCTCGACTTCATCCGGATTTGGGTTCCAATGTTCGGATGCCGTCGGACCAGGCTTCATTCCCCCCAATC	63	84	3	0.3	MA_34138_prc	CTGATCTGTGGGGAATGCAGCCTGGTTCGAGGGCGTTATAGAGGATCTTATAGAACTTGTCTCGGACCAGGCTTCATTCCCCTCAATCAG	61	82	3
			22	Pab-miR166.39	TCCGGACCAGGCTTCATTCCCCC	23	MA_10435792_prc1	TTGAGGGGAATGTTGTCTGGCTCGAGGCCATCCTGAAAATAGTCCCCCCGCCCCTTGGGGGTTTTCGGATGCCGTCGGACCAGGCTTCATTCCCCTCAA	74	96	3	0.45		MA_10435792_prc2	TTATGATTGCGGGGAATGTTGTCTGGCTCGAGGTCATTCAGATTTGAAGATGATTCTTCGAGCTGAGTGACGTCGGACCAGGCTTCATTCCCCCCAACTGTGA	72	94	3	0.3		MA_18249_prc2	TGGCAGAGTTGGGGTGAGGGGACTGCAGCCTGGCACGAGACCTGAAAACTTTTCTGACAAGCAGCCGGGCGGGCAGAGTCACGCATGGTGTCGGACCAGGCTTCATTCCCCTCACAACACTCTTCCA	90	112	3	0.45	MA_42952_prc2	GAGGGGAATGCTATCTGGCTCGAGGTCGCCTTCCTTCGTCGTCGGACCAGGCTTCATTCCTCTC	41	63	3	0.7	MA_42952_prc3	GTTGTGGGGACTGTTGTCTGGCTCGAGGTCATTCAGATTCATATACTAATTGATTATCAGACTGAGTGATGCCGGACCAGGCTTCATTCCCCTCAAC	71	93	3	0.3	MA_103973_prc	GATTGAGGGGAATGTTGTCTGGCTCGACTTCATCCGGATTTGGGTTCCAATGTTCGGATGCCGTCGGACCAGGCTTCATTCCCCCCAATC	63	85	3	0.3	MA_34138_prc	CTGATCTGTGGGGAATGCAGCCTGGTTCGAGGGCGTTATAGAGGATCTTATAGAACTTGTCTCGGACCAGGCTTCATTCCCCTCAATCAG	61	83	3
			23	Pab-miR166.4	ATCGGACCAGGCTTCATTCCCC	22	MA_10435792_prc1	TTGAGGGGAATGTTGTCTGGCTCGAGGCCATCCTGAAAATAGTCCCCCCGCCCCTTGGGGGTTTTCGGATGCCGTCGGACCAGGCTTCATTCCCCTCAA	74	95	3	0.15		MA_10435792_prc2	TTATGATTGCGGGGAATGTTGTCTGGCTCGAGGTCATTCAGATTTGAAGATGATTCTTCGAGCTGAGTGACGTCGGACCAGGCTTCATTCCCCCCAACTGTGA	72	93	3	0.15		MA_18249_prc2	TGGCAGAGTTGGGGTGAGGGGACTGCAGCCTGGCACGAGACCTGAAAACTTTTCTGACAAGCAGCCGGGCGGGCAGAGTCACGCATGGTGTCGGACCAGGCTTCATTCCCCTCACAACACTCTTCCA	90	111	3	0.15	MA_42952_prc2	GAGGGGAATGCTATCTGGCTCGAGGTCGCCTTCCTTCGTCGTCGGACCAGGCTTCATTCCTCTC	41	62	3	0.3	MA_42952_prc3	GTTGTGGGGACTGTTGTCTGGCTCGAGGTCATTCAGATTCATATACTAATTGATTATCAGACTGAGTGATGCCGGACCAGGCTTCATTCCCCTCAAC	71	92	3	0.3	MA_103973_prc	GATTGAGGGGAATGTTGTCTGGCTCGACTTCATCCGGATTTGGGTTCCAATGTTCGGATGCCGTCGGACCAGGCTTCATTCCCCCCAATC	63	84	3	0.15	MA_34138_prc	CTGATCTGTGGGGAATGCAGCCTGGTTCGAGGGCGTTATAGAGGATCTTATAGAACTTGTCTCGGACCAGGCTTCATTCCCCTCAATCAG	61	82	3
			24	Pab-miR166.40	TCGAACCAGGCTTCATTCCCC	21	MA_10435792_prc1	TTGAGGGGAATGTTGTCTGGCTCGAGGCCATCCTGAAAATAGTCCCCCCGCCCCTTGGGGGTTTTCGGATGCCGTCGGACCAGGCTTCATTCCCCTCAA	75	95	3	0.25		MA_10435792_prc2	TTATGATTGCGGGGAATGTTGTCTGGCTCGAGGTCATTCAGATTTGAAGATGATTCTTCGAGCTGAGTGACGTCGGACCAGGCTTCATTCCCCCCAACTGTGA	73	93	3	0.25		MA_18249_prc2	TGGCAGAGTTGGGGTGAGGGGACTGCAGCCTGGCACGAGACCTGAAAACTTTTCTGACAAGCAGCCGGGCGGGCAGAGTCACGCATGGTGTCGGACCAGGCTTCATTCCCCTCACAACACTCTTCCA	91	111	3	0.25	MA_42952_prc2	GAGGGGAATGCTATCTGGCTCGAGGTCGCCTTCCTTCGTCGTCGGACCAGGCTTCATTCCTCTC	42	62	3	0.4	MA_42952_prc3	GTTGTGGGGACTGTTGTCTGGCTCGAGGTCATTCAGATTCATATACTAATTGATTATCAGACTGAGTGATGCCGGACCAGGCTTCATTCCCCTCAAC	72	92	3	0.4	MA_103973_prc	GATTGAGGGGAATGTTGTCTGGCTCGACTTCATCCGGATTTGGGTTCCAATGTTCGGATGCCGTCGGACCAGGCTTCATTCCCCCCAATC	64	84	3	0.25	MA_34138_prc	CTGATCTGTGGGGAATGCAGCCTGGTTCGAGGGCGTTATAGAGGATCTTATAGAACTTGTCTCGGACCAGGCTTCATTCCCCTCAATCAG	62	82	3
			25	Pab-miR166.41	TCGGACAAGGCTTCATTCCCC	21	MA_10435792_prc1	TTGAGGGGAATGTTGTCTGGCTCGAGGCCATCCTGAAAATAGTCCCCCCGCCCCTTGGGGGTTTTCGGATGCCGTCGGACCAGGCTTCATTCCCCTCAA	75	95	3	1		MA_10435792_prc2	TTATGATTGCGGGGAATGTTGTCTGGCTCGAGGTCATTCAGATTTGAAGATGATTCTTCGAGCTGAGTGACGTCGGACCAGGCTTCATTCCCCCCAACTGTGA	73	93	3	1		MA_18249_prc2	TGGCAGAGTTGGGGTGAGGGGACTGCAGCCTGGCACGAGACCTGAAAACTTTTCTGACAAGCAGCCGGGCGGGCAGAGTCACGCATGGTGTCGGACCAGGCTTCATTCCCCTCACAACACTCTTCCA	91	111	3	1	MA_42952_prc2	GAGGGGAATGCTATCTGGCTCGAGGTCGCCTTCCTTCGTCGTCGGACCAGGCTTCATTCCTCTC	42	62	3	1.15	MA_42952_prc3	GTTGTGGGGACTGTTGTCTGGCTCGAGGTCATTCAGATTCATATACTAATTGATTATCAGACTGAGTGATGCCGGACCAGGCTTCATTCCCCTCAAC	72	92	3	1.15	MA_103973_prc	GATTGAGGGGAATGTTGTCTGGCTCGACTTCATCCGGATTTGGGTTCCAATGTTCGGATGCCGTCGGACCAGGCTTCATTCCCCCCAATC	64	84	3	1	MA_34138_prc	CTGATCTGTGGGGAATGCAGCCTGGTTCGAGGGCGTTATAGAGGATCTTATAGAACTTGTCTCGGACCAGGCTTCATTCCCCTCAATCAG	62	82	3
			26	Pab-miR166.42	TCGGACCAAGCTTCATTCCCC	21	MA_10435792_prc1	TTGAGGGGAATGTTGTCTGGCTCGAGGCCATCCTGAAAATAGTCCCCCCGCCCCTTGGGGGTTTTCGGATGCCGTCGGACCAGGCTTCATTCCCCTCAA	75	95	3	1		MA_10435792_prc2	TTATGATTGCGGGGAATGTTGTCTGGCTCGAGGTCATTCAGATTTGAAGATGATTCTTCGAGCTGAGTGACGTCGGACCAGGCTTCATTCCCCCCAACTGTGA	73	93	3	1		MA_18249_prc2	TGGCAGAGTTGGGGTGAGGGGACTGCAGCCTGGCACGAGACCTGAAAACTTTTCTGACAAGCAGCCGGGCGGGCAGAGTCACGCATGGTGTCGGACCAGGCTTCATTCCCCTCACAACACTCTTCCA	91	111	3	1	MA_42952_prc2	GAGGGGAATGCTATCTGGCTCGAGGTCGCCTTCCTTCGTCGTCGGACCAGGCTTCATTCCTCTC	42	62	3	1.15	MA_42952_prc3	GTTGTGGGGACTGTTGTCTGGCTCGAGGTCATTCAGATTCATATACTAATTGATTATCAGACTGAGTGATGCCGGACCAGGCTTCATTCCCCTCAAC	72	92	3	1.15	MA_103973_prc	GATTGAGGGGAATGTTGTCTGGCTCGACTTCATCCGGATTTGGGTTCCAATGTTCGGATGCCGTCGGACCAGGCTTCATTCCCCCCAATC	64	84	3	1	MA_34138_prc	CTGATCTGTGGGGAATGCAGCCTGGTTCGAGGGCGTTATAGAGGATCTTATAGAACTTGTCTCGGACCAGGCTTCATTCCCCTCAATCAG	62	82	3
			27	Pab-miR166.43	TCGGACCAGACTTCATTCCCC	21	MA_10435792_prc1	TTGAGGGGAATGTTGTCTGGCTCGAGGCCATCCTGAAAATAGTCCCCCCGCCCCTTGGGGGTTTTCGGATGCCGTCGGACCAGGCTTCATTCCCCTCAA	75	95	3	1		MA_10435792_prc2	TTATGATTGCGGGGAATGTTGTCTGGCTCGAGGTCATTCAGATTTGAAGATGATTCTTCGAGCTGAGTGACGTCGGACCAGGCTTCATTCCCCCCAACTGTGA	73	93	3	1		MA_18249_prc2	TGGCAGAGTTGGGGTGAGGGGACTGCAGCCTGGCACGAGACCTGAAAACTTTTCTGACAAGCAGCCGGGCGGGCAGAGTCACGCATGGTGTCGGACCAGGCTTCATTCCCCTCACAACACTCTTCCA	91	111	3	1	MA_42952_prc2	GAGGGGAATGCTATCTGGCTCGAGGTCGCCTTCCTTCGTCGTCGGACCAGGCTTCATTCCTCTC	42	62	3	1.15	MA_42952_prc3	GTTGTGGGGACTGTTGTCTGGCTCGAGGTCATTCAGATTCATATACTAATTGATTATCAGACTGAGTGATGCCGGACCAGGCTTCATTCCCCTCAAC	72	92	3	1.15	MA_103973_prc	GATTGAGGGGAATGTTGTCTGGCTCGACTTCATCCGGATTTGGGTTCCAATGTTCGGATGCCGTCGGACCAGGCTTCATTCCCCCCAATC	64	84	3	1	MA_34138_prc	CTGATCTGTGGGGAATGCAGCCTGGTTCGAGGGCGTTATAGAGGATCTTATAGAACTTGTCTCGGACCAGGCTTCATTCCCCTCAATCAG	62	82	3
			28	Pab-miR166.44	TCGGACCAGGCCTCATTCCCC	21	MA_10435792_prc1	TTGAGGGGAATGTTGTCTGGCTCGAGGCCATCCTGAAAATAGTCCCCCCGCCCCTTGGGGGTTTTCGGATGCCGTCGGACCAGGCTTCATTCCCCTCAA	75	95	3	1		MA_10435792_prc2	TTATGATTGCGGGGAATGTTGTCTGGCTCGAGGTCATTCAGATTTGAAGATGATTCTTCGAGCTGAGTGACGTCGGACCAGGCTTCATTCCCCCCAACTGTGA	73	93	3	1		MA_18249_prc2	TGGCAGAGTTGGGGTGAGGGGACTGCAGCCTGGCACGAGACCTGAAAACTTTTCTGACAAGCAGCCGGGCGGGCAGAGTCACGCATGGTGTCGGACCAGGCTTCATTCCCCTCACAACACTCTTCCA	91	111	3	1	MA_42952_prc2	GAGGGGAATGCTATCTGGCTCGAGGTCGCCTTCCTTCGTCGTCGGACCAGGCTTCATTCCTCTC	42	62	3	1.15	MA_42952_prc3	GTTGTGGGGACTGTTGTCTGGCTCGAGGTCATTCAGATTCATATACTAATTGATTATCAGACTGAGTGATGCCGGACCAGGCTTCATTCCCCTCAAC	72	92	3	1.15	MA_103973_prc	GATTGAGGGGAATGTTGTCTGGCTCGACTTCATCCGGATTTGGGTTCCAATGTTCGGATGCCGTCGGACCAGGCTTCATTCCCCCCAATC	64	84	3	1	MA_34138_prc	CTGATCTGTGGGGAATGCAGCCTGGTTCGAGGGCGTTATAGAGGATCTTATAGAACTTGTCTCGGACCAGGCTTCATTCCCCTCAATCAG	62	82	3
			29	Pab-miR166.45	TCGGACCAGGCTCCATTCCCC	21	MA_10435792_prc1	TTGAGGGGAATGTTGTCTGGCTCGAGGCCATCCTGAAAATAGTCCCCCCGCCCCTTGGGGGTTTTCGGATGCCGTCGGACCAGGCTTCATTCCCCTCAA	75	95	3	1		MA_10435792_prc2	TTATGATTGCGGGGAATGTTGTCTGGCTCGAGGTCATTCAGATTTGAAGATGATTCTTCGAGCTGAGTGACGTCGGACCAGGCTTCATTCCCCCCAACTGTGA	73	93	3	1		MA_18249_prc2	TGGCAGAGTTGGGGTGAGGGGACTGCAGCCTGGCACGAGACCTGAAAACTTTTCTGACAAGCAGCCGGGCGGGCAGAGTCACGCATGGTGTCGGACCAGGCTTCATTCCCCTCACAACACTCTTCCA	91	111	3	1	MA_42952_prc2	GAGGGGAATGCTATCTGGCTCGAGGTCGCCTTCCTTCGTCGTCGGACCAGGCTTCATTCCTCTC	42	62	3	1.15	MA_42952_prc3	GTTGTGGGGACTGTTGTCTGGCTCGAGGTCATTCAGATTCATATACTAATTGATTATCAGACTGAGTGATGCCGGACCAGGCTTCATTCCCCTCAAC	72	92	3	1.15	MA_103973_prc	GATTGAGGGGAATGTTGTCTGGCTCGACTTCATCCGGATTTGGGTTCCAATGTTCGGATGCCGTCGGACCAGGCTTCATTCCCCCCAATC	64	84	3	1	MA_34138_prc	CTGATCTGTGGGGAATGCAGCCTGGTTCGAGGGCGTTATAGAGGATCTTATAGAACTTGTCTCGGACCAGGCTTCATTCCCCTCAATCAG	62	82	3
			30	Pab-miR166.46	TCGGACCAGGCTTAATTCCCC	21	MA_10435792_prc1	TTGAGGGGAATGTTGTCTGGCTCGAGGCCATCCTGAAAATAGTCCCCCCGCCCCTTGGGGGTTTTCGGATGCCGTCGGACCAGGCTTCATTCCCCTCAA	75	95	3	1		MA_10435792_prc2	TTATGATTGCGGGGAATGTTGTCTGGCTCGAGGTCATTCAGATTTGAAGATGATTCTTCGAGCTGAGTGACGTCGGACCAGGCTTCATTCCCCCCAACTGTGA	73	93	3	1		MA_18249_prc2	TGGCAGAGTTGGGGTGAGGGGACTGCAGCCTGGCACGAGACCTGAAAACTTTTCTGACAAGCAGCCGGGCGGGCAGAGTCACGCATGGTGTCGGACCAGGCTTCATTCCCCTCACAACACTCTTCCA	91	111	3	1	MA_42952_prc2	GAGGGGAATGCTATCTGGCTCGAGGTCGCCTTCCTTCGTCGTCGGACCAGGCTTCATTCCTCTC	42	62	3	1.15	MA_42952_prc3	GTTGTGGGGACTGTTGTCTGGCTCGAGGTCATTCAGATTCATATACTAATTGATTATCAGACTGAGTGATGCCGGACCAGGCTTCATTCCCCTCAAC	72	92	3	1.15	MA_103973_prc	GATTGAGGGGAATGTTGTCTGGCTCGACTTCATCCGGATTTGGGTTCCAATGTTCGGATGCCGTCGGACCAGGCTTCATTCCCCCCAATC	64	84	3	1	MA_34138_prc	CTGATCTGTGGGGAATGCAGCCTGGTTCGAGGGCGTTATAGAGGATCTTATAGAACTTGTCTCGGACCAGGCTTCATTCCCCTCAATCAG	62	82	3
			31	Pab-miR166.47	TCGGACCAGGCTTCACTCCCC	21	MA_10435792_prc1	TTGAGGGGAATGTTGTCTGGCTCGAGGCCATCCTGAAAATAGTCCCCCCGCCCCTTGGGGGTTTTCGGATGCCGTCGGACCAGGCTTCATTCCCCTCAA	75	95	3	1		MA_10435792_prc2	TTATGATTGCGGGGAATGTTGTCTGGCTCGAGGTCATTCAGATTTGAAGATGATTCTTCGAGCTGAGTGACGTCGGACCAGGCTTCATTCCCCCCAACTGTGA	73	93	3	1		MA_18249_prc2	TGGCAGAGTTGGGGTGAGGGGACTGCAGCCTGGCACGAGACCTGAAAACTTTTCTGACAAGCAGCCGGGCGGGCAGAGTCACGCATGGTGTCGGACCAGGCTTCATTCCCCTCACAACACTCTTCCA	91	111	3	1	MA_42952_prc2	GAGGGGAATGCTATCTGGCTCGAGGTCGCCTTCCTTCGTCGTCGGACCAGGCTTCATTCCTCTC	42	62	3	1.15	MA_42952_prc3	GTTGTGGGGACTGTTGTCTGGCTCGAGGTCATTCAGATTCATATACTAATTGATTATCAGACTGAGTGATGCCGGACCAGGCTTCATTCCCCTCAAC	72	92	3	1.15	MA_103973_prc	GATTGAGGGGAATGTTGTCTGGCTCGACTTCATCCGGATTTGGGTTCCAATGTTCGGATGCCGTCGGACCAGGCTTCATTCCCCCCAATC	64	84	3	1	MA_34138_prc	CTGATCTGTGGGGAATGCAGCCTGGTTCGAGGGCGTTATAGAGGATCTTATAGAACTTGTCTCGGACCAGGCTTCATTCCCCTCAATCAG	62	82	3
			32	Pab-miR166.5	ATTGAGGGGAATGTTGTCTGGA	22	MA_10435792_prc2	TTATGATTGCGGGGAATGTTGTCTGGCTCGAGGTCATTCAGATTTGAAGATGATTCTTCGAGCTGAGTGACGTCGGACCAGGCTTCATTCCCCCCAACTGTGA	6	27	5	0.4		MA_42952_prc3	GTTGTGGGGACTGTTGTCTGGCTCGAGGTCATTCAGATTCATATACTAATTGATTATCAGACTGAGTGATGCCGGACCAGGCTTCATTCCCCTCAAC	1	22	5	1.55		MA_103973_prc	GATTGAGGGGAATGTTGTCTGGCTCGACTTCATCCGGATTTGGGTTCCAATGTTCGGATGCCGTCGGACCAGGCTTCATTCCCCCCAATC	2	23	5	0.15
			33	Pab-miR166.50	TCGGACCAGGCTTCATTCCAC	21	MA_10435792_prc1	TTGAGGGGAATGTTGTCTGGCTCGAGGCCATCCTGAAAATAGTCCCCCCGCCCCTTGGGGGTTTTCGGATGCCGTCGGACCAGGCTTCATTCCCCTCAA	75	95	3	0.15		MA_10435792_prc2	TTATGATTGCGGGGAATGTTGTCTGGCTCGAGGTCATTCAGATTTGAAGATGATTCTTCGAGCTGAGTGACGTCGGACCAGGCTTCATTCCCCCCAACTGTGA	73	93	3	0.15		MA_18249_prc2	TGGCAGAGTTGGGGTGAGGGGACTGCAGCCTGGCACGAGACCTGAAAACTTTTCTGACAAGCAGCCGGGCGGGCAGAGTCACGCATGGTGTCGGACCAGGCTTCATTCCCCTCACAACACTCTTCCA	91	111	3	0.15	MA_42952_prc2	GAGGGGAATGCTATCTGGCTCGAGGTCGCCTTCCTTCGTCGTCGGACCAGGCTTCATTCCTCTC	42	62	3	0.15	MA_42952_prc3	GTTGTGGGGACTGTTGTCTGGCTCGAGGTCATTCAGATTCATATACTAATTGATTATCAGACTGAGTGATGCCGGACCAGGCTTCATTCCCCTCAAC	72	92	3	0.3	MA_103973_prc	GATTGAGGGGAATGTTGTCTGGCTCGACTTCATCCGGATTTGGGTTCCAATGTTCGGATGCCGTCGGACCAGGCTTCATTCCCCCCAATC	64	84	3	0.15	MA_34138_prc	CTGATCTGTGGGGAATGCAGCCTGGTTCGAGGGCGTTATAGAGGATCTTATAGAACTTGTCTCGGACCAGGCTTCATTCCCCTCAATCAG	62	82	3
			34	Pab-miR166.52	TCGGACCAGGCTTCATTCCCA	21	MA_10435792_prc1	TTGAGGGGAATGTTGTCTGGCTCGAGGCCATCCTGAAAATAGTCCCCCCGCCCCTTGGGGGTTTTCGGATGCCGTCGGACCAGGCTTCATTCCCCTCAA	75	95	3	0.15		MA_10435792_prc2	TTATGATTGCGGGGAATGTTGTCTGGCTCGAGGTCATTCAGATTTGAAGATGATTCTTCGAGCTGAGTGACGTCGGACCAGGCTTCATTCCCCCCAACTGTGA	73	93	3	0.15		MA_18249_prc2	TGGCAGAGTTGGGGTGAGGGGACTGCAGCCTGGCACGAGACCTGAAAACTTTTCTGACAAGCAGCCGGGCGGGCAGAGTCACGCATGGTGTCGGACCAGGCTTCATTCCCCTCACAACACTCTTCCA	91	111	3	0.15	MA_42952_prc2	GAGGGGAATGCTATCTGGCTCGAGGTCGCCTTCCTTCGTCGTCGGACCAGGCTTCATTCCTCTC	42	62	3	0.3	MA_42952_prc3	GTTGTGGGGACTGTTGTCTGGCTCGAGGTCATTCAGATTCATATACTAATTGATTATCAGACTGAGTGATGCCGGACCAGGCTTCATTCCCCTCAAC	72	92	3	0.3	MA_103973_prc	GATTGAGGGGAATGTTGTCTGGCTCGACTTCATCCGGATTTGGGTTCCAATGTTCGGATGCCGTCGGACCAGGCTTCATTCCCCCCAATC	64	84	3	0.15	MA_34138_prc	CTGATCTGTGGGGAATGCAGCCTGGTTCGAGGGCGTTATAGAGGATCTTATAGAACTTGTCTCGGACCAGGCTTCATTCCCCTCAATCAG	62	82	3
			35	Pab-miR166.53	TCGGACCAGGCTTCATTCCCAC	22	MA_10435792_prc1	TTGAGGGGAATGTTGTCTGGCTCGAGGCCATCCTGAAAATAGTCCCCCCGCCCCTTGGGGGTTTTCGGATGCCGTCGGACCAGGCTTCATTCCCCTCAA	75	96	3	0.3		MA_10435792_prc2	TTATGATTGCGGGGAATGTTGTCTGGCTCGAGGTCATTCAGATTTGAAGATGATTCTTCGAGCTGAGTGACGTCGGACCAGGCTTCATTCCCCCCAACTGTGA	73	94	3	0.15		MA_18249_prc2	TGGCAGAGTTGGGGTGAGGGGACTGCAGCCTGGCACGAGACCTGAAAACTTTTCTGACAAGCAGCCGGGCGGGCAGAGTCACGCATGGTGTCGGACCAGGCTTCATTCCCCTCACAACACTCTTCCA	91	112	3	0.3	MA_42952_prc2	GAGGGGAATGCTATCTGGCTCGAGGTCGCCTTCCTTCGTCGTCGGACCAGGCTTCATTCCTCTC	42	63	3	0.55	MA_42952_prc3	GTTGTGGGGACTGTTGTCTGGCTCGAGGTCATTCAGATTCATATACTAATTGATTATCAGACTGAGTGATGCCGGACCAGGCTTCATTCCCCTCAAC	72	93	3	0.45	MA_103973_prc	GATTGAGGGGAATGTTGTCTGGCTCGACTTCATCCGGATTTGGGTTCCAATGTTCGGATGCCGTCGGACCAGGCTTCATTCCCCCCAATC	64	85	3	0.15	MA_34138_prc	CTGATCTGTGGGGAATGCAGCCTGGTTCGAGGGCGTTATAGAGGATCTTATAGAACTTGTCTCGGACCAGGCTTCATTCCCCTCAATCAG	62	83	3
			36	Pab-miR166.54	TCGGACCAGGCTTCATTCCCC	21	MA_10435792_prc1	TTGAGGGGAATGTTGTCTGGCTCGAGGCCATCCTGAAAATAGTCCCCCCGCCCCTTGGGGGTTTTCGGATGCCGTCGGACCAGGCTTCATTCCCCTCAA	75	95	3	0		MA_10435792_prc2	TTATGATTGCGGGGAATGTTGTCTGGCTCGAGGTCATTCAGATTTGAAGATGATTCTTCGAGCTGAGTGACGTCGGACCAGGCTTCATTCCCCCCAACTGTGA	73	93	3	0		MA_18249_prc2	TGGCAGAGTTGGGGTGAGGGGACTGCAGCCTGGCACGAGACCTGAAAACTTTTCTGACAAGCAGCCGGGCGGGCAGAGTCACGCATGGTGTCGGACCAGGCTTCATTCCCCTCACAACACTCTTCCA	91	111	3	0	MA_42952_prc2	GAGGGGAATGCTATCTGGCTCGAGGTCGCCTTCCTTCGTCGTCGGACCAGGCTTCATTCCTCTC	42	62	3	0.15	MA_42952_prc3	GTTGTGGGGACTGTTGTCTGGCTCGAGGTCATTCAGATTCATATACTAATTGATTATCAGACTGAGTGATGCCGGACCAGGCTTCATTCCCCTCAAC	72	92	3	0.15	MA_103973_prc	GATTGAGGGGAATGTTGTCTGGCTCGACTTCATCCGGATTTGGGTTCCAATGTTCGGATGCCGTCGGACCAGGCTTCATTCCCCCCAATC	64	84	3	0	MA_34138_prc	CTGATCTGTGGGGAATGCAGCCTGGTTCGAGGGCGTTATAGAGGATCTTATAGAACTTGTCTCGGACCAGGCTTCATTCCCCTCAATCAG	62	82	3
			37	Pab-miR166.55	TCGGACCAGGCTTCATTCCCCC	22	MA_10435792_prc1	TTGAGGGGAATGTTGTCTGGCTCGAGGCCATCCTGAAAATAGTCCCCCCGCCCCTTGGGGGTTTTCGGATGCCGTCGGACCAGGCTTCATTCCCCTCAA	75	96	3	0.15		MA_10435792_prc2	TTATGATTGCGGGGAATGTTGTCTGGCTCGAGGTCATTCAGATTTGAAGATGATTCTTCGAGCTGAGTGACGTCGGACCAGGCTTCATTCCCCCCAACTGTGA	73	94	3	0		MA_18249_prc2	TGGCAGAGTTGGGGTGAGGGGACTGCAGCCTGGCACGAGACCTGAAAACTTTTCTGACAAGCAGCCGGGCGGGCAGAGTCACGCATGGTGTCGGACCAGGCTTCATTCCCCTCACAACACTCTTCCA	91	112	3	0.15	MA_42952_prc2	GAGGGGAATGCTATCTGGCTCGAGGTCGCCTTCCTTCGTCGTCGGACCAGGCTTCATTCCTCTC	42	63	3	0.4	MA_42952_prc3	GTTGTGGGGACTGTTGTCTGGCTCGAGGTCATTCAGATTCATATACTAATTGATTATCAGACTGAGTGATGCCGGACCAGGCTTCATTCCCCTCAAC	72	93	3	0.3	MA_103973_prc	GATTGAGGGGAATGTTGTCTGGCTCGACTTCATCCGGATTTGGGTTCCAATGTTCGGATGCCGTCGGACCAGGCTTCATTCCCCCCAATC	64	85	3	0	MA_34138_prc	CTGATCTGTGGGGAATGCAGCCTGGTTCGAGGGCGTTATAGAGGATCTTATAGAACTTGTCTCGGACCAGGCTTCATTCCCCTCAATCAG	62	83	3
			38	Pab-miR166.56	TCGGACCAGGCTTCATTCCCCCC	23	MA_10435792_prc1	TTGAGGGGAATGTTGTCTGGCTCGAGGCCATCCTGAAAATAGTCCCCCCGCCCCTTGGGGGTTTTCGGATGCCGTCGGACCAGGCTTCATTCCCCTCAA	75	97	3	0.15		MA_10435792_prc2	TTATGATTGCGGGGAATGTTGTCTGGCTCGAGGTCATTCAGATTTGAAGATGATTCTTCGAGCTGAGTGACGTCGGACCAGGCTTCATTCCCCCCAACTGTGA	73	95	3	0		MA_18249_prc2	TGGCAGAGTTGGGGTGAGGGGACTGCAGCCTGGCACGAGACCTGAAAACTTTTCTGACAAGCAGCCGGGCGGGCAGAGTCACGCATGGTGTCGGACCAGGCTTCATTCCCCTCACAACACTCTTCCA	91	113	3	0.15	MA_42952_prc2	GAGGGGAATGCTATCTGGCTCGAGGTCGCCTTCCTTCGTCGTCGGACCAGGCTTCATTCCTCTC	42	64	3	0.4	MA_42952_prc3	GTTGTGGGGACTGTTGTCTGGCTCGAGGTCATTCAGATTCATATACTAATTGATTATCAGACTGAGTGATGCCGGACCAGGCTTCATTCCCCTCAAC	72	94	3	0.3	MA_103973_prc	GATTGAGGGGAATGTTGTCTGGCTCGACTTCATCCGGATTTGGGTTCCAATGTTCGGATGCCGTCGGACCAGGCTTCATTCCCCCCAATC	64	86	3	0	MA_34138_prc	CTGATCTGTGGGGAATGCAGCCTGGTTCGAGGGCGTTATAGAGGATCTTATAGAACTTGTCTCGGACCAGGCTTCATTCCCCTCAATCAG	62	84	3
			39	Pab-miR166.57	TCGGACCAGGCTTCATTCCCCCT	23	MA_10435792_prc1	TTGAGGGGAATGTTGTCTGGCTCGAGGCCATCCTGAAAATAGTCCCCCCGCCCCTTGGGGGTTTTCGGATGCCGTCGGACCAGGCTTCATTCCCCTCAA	75	97	3	0.3		MA_10435792_prc2	TTATGATTGCGGGGAATGTTGTCTGGCTCGAGGTCATTCAGATTTGAAGATGATTCTTCGAGCTGAGTGACGTCGGACCAGGCTTCATTCCCCCCAACTGTGA	73	95	3	0.15		MA_18249_prc2	TGGCAGAGTTGGGGTGAGGGGACTGCAGCCTGGCACGAGACCTGAAAACTTTTCTGACAAGCAGCCGGGCGGGCAGAGTCACGCATGGTGTCGGACCAGGCTTCATTCCCCTCACAACACTCTTCCA	91	113	3	0.3	MA_42952_prc2	GAGGGGAATGCTATCTGGCTCGAGGTCGCCTTCCTTCGTCGTCGGACCAGGCTTCATTCCTCTC	42	64	3	0.55	MA_42952_prc3	GTTGTGGGGACTGTTGTCTGGCTCGAGGTCATTCAGATTCATATACTAATTGATTATCAGACTGAGTGATGCCGGACCAGGCTTCATTCCCCTCAAC	72	94	3	0.45	MA_103973_prc	GATTGAGGGGAATGTTGTCTGGCTCGACTTCATCCGGATTTGGGTTCCAATGTTCGGATGCCGTCGGACCAGGCTTCATTCCCCCCAATC	64	86	3	0.15	MA_34138_prc	CTGATCTGTGGGGAATGCAGCCTGGTTCGAGGGCGTTATAGAGGATCTTATAGAACTTGTCTCGGACCAGGCTTCATTCCCCTCAATCAG	62	84	3
			40	Pab-miR166.58	TCGGACCAGGCTTCATTCCCCG	22	MA_10435792_prc1	TTGAGGGGAATGTTGTCTGGCTCGAGGCCATCCTGAAAATAGTCCCCCCGCCCCTTGGGGGTTTTCGGATGCCGTCGGACCAGGCTTCATTCCCCTCAA	75	96	3	0.15		MA_10435792_prc2	TTATGATTGCGGGGAATGTTGTCTGGCTCGAGGTCATTCAGATTTGAAGATGATTCTTCGAGCTGAGTGACGTCGGACCAGGCTTCATTCCCCCCAACTGTGA	73	94	3	0.15		MA_18249_prc2	TGGCAGAGTTGGGGTGAGGGGACTGCAGCCTGGCACGAGACCTGAAAACTTTTCTGACAAGCAGCCGGGCGGGCAGAGTCACGCATGGTGTCGGACCAGGCTTCATTCCCCTCACAACACTCTTCCA	91	112	3	0.15	MA_42952_prc2	GAGGGGAATGCTATCTGGCTCGAGGTCGCCTTCCTTCGTCGTCGGACCAGGCTTCATTCCTCTC	42	63	3	0.4	MA_42952_prc3	GTTGTGGGGACTGTTGTCTGGCTCGAGGTCATTCAGATTCATATACTAATTGATTATCAGACTGAGTGATGCCGGACCAGGCTTCATTCCCCTCAAC	72	93	3	0.3	MA_103973_prc	GATTGAGGGGAATGTTGTCTGGCTCGACTTCATCCGGATTTGGGTTCCAATGTTCGGATGCCGTCGGACCAGGCTTCATTCCCCCCAATC	64	85	3	0.15	MA_34138_prc	CTGATCTGTGGGGAATGCAGCCTGGTTCGAGGGCGTTATAGAGGATCTTATAGAACTTGTCTCGGACCAGGCTTCATTCCCCTCAATCAG	62	83	3
			41	Pab-miR166.59	TCGGACCAGGCTTCATTCCCCT	22	MA_10435792_prc1	TTGAGGGGAATGTTGTCTGGCTCGAGGCCATCCTGAAAATAGTCCCCCCGCCCCTTGGGGGTTTTCGGATGCCGTCGGACCAGGCTTCATTCCCCTCAA	75	96	3	0		MA_10435792_prc2	TTATGATTGCGGGGAATGTTGTCTGGCTCGAGGTCATTCAGATTTGAAGATGATTCTTCGAGCTGAGTGACGTCGGACCAGGCTTCATTCCCCCCAACTGTGA	73	94	3	0.15		MA_18249_prc2	TGGCAGAGTTGGGGTGAGGGGACTGCAGCCTGGCACGAGACCTGAAAACTTTTCTGACAAGCAGCCGGGCGGGCAGAGTCACGCATGGTGTCGGACCAGGCTTCATTCCCCTCACAACACTCTTCCA	91	112	3	0	MA_42952_prc2	GAGGGGAATGCTATCTGGCTCGAGGTCGCCTTCCTTCGTCGTCGGACCAGGCTTCATTCCTCTC	42	63	3	0.25	MA_42952_prc3	GTTGTGGGGACTGTTGTCTGGCTCGAGGTCATTCAGATTCATATACTAATTGATTATCAGACTGAGTGATGCCGGACCAGGCTTCATTCCCCTCAAC	72	93	3	0.15	MA_103973_prc	GATTGAGGGGAATGTTGTCTGGCTCGACTTCATCCGGATTTGGGTTCCAATGTTCGGATGCCGTCGGACCAGGCTTCATTCCCCCCAATC	64	85	3	0.15	MA_34138_prc	CTGATCTGTGGGGAATGCAGCCTGGTTCGAGGGCGTTATAGAGGATCTTATAGAACTTGTCTCGGACCAGGCTTCATTCCCCTCAATCAG	62	83	3
			42	Pab-miR166.6	CCAGACCAGGCTTCATTCCCC	21	MA_10435792_prc1	TTGAGGGGAATGTTGTCTGGCTCGAGGCCATCCTGAAAATAGTCCCCCCGCCCCTTGGGGGTTTTCGGATGCCGTCGGACCAGGCTTCATTCCCCTCAA	75	95	3	0.4		MA_10435792_prc2	TTATGATTGCGGGGAATGTTGTCTGGCTCGAGGTCATTCAGATTTGAAGATGATTCTTCGAGCTGAGTGACGTCGGACCAGGCTTCATTCCCCCCAACTGTGA	73	93	3	0.4		MA_18249_prc2	TGGCAGAGTTGGGGTGAGGGGACTGCAGCCTGGCACGAGACCTGAAAACTTTTCTGACAAGCAGCCGGGCGGGCAGAGTCACGCATGGTGTCGGACCAGGCTTCATTCCCCTCACAACACTCTTCCA	91	111	3	0.4	MA_42952_prc2	GAGGGGAATGCTATCTGGCTCGAGGTCGCCTTCCTTCGTCGTCGGACCAGGCTTCATTCCTCTC	42	62	3	0.55	MA_42952_prc3	GTTGTGGGGACTGTTGTCTGGCTCGAGGTCATTCAGATTCATATACTAATTGATTATCAGACTGAGTGATGCCGGACCAGGCTTCATTCCCCTCAAC	72	92	3	0.25	MA_103973_prc	GATTGAGGGGAATGTTGTCTGGCTCGACTTCATCCGGATTTGGGTTCCAATGTTCGGATGCCGTCGGACCAGGCTTCATTCCCCCCAATC	64	84	3	0.4	MA_34138_prc	CTGATCTGTGGGGAATGCAGCCTGGTTCGAGGGCGTTATAGAGGATCTTATAGAACTTGTCTCGGACCAGGCTTCATTCCCCTCAATCAG	62	82	3
			43	Pab-miR166.60	TCGGACCAGGCTTCATTCCCG	21	MA_10435792_prc1	TTGAGGGGAATGTTGTCTGGCTCGAGGCCATCCTGAAAATAGTCCCCCCGCCCCTTGGGGGTTTTCGGATGCCGTCGGACCAGGCTTCATTCCCCTCAA	75	95	3	0.15		MA_10435792_prc2	TTATGATTGCGGGGAATGTTGTCTGGCTCGAGGTCATTCAGATTTGAAGATGATTCTTCGAGCTGAGTGACGTCGGACCAGGCTTCATTCCCCCCAACTGTGA	73	93	3	0.15		MA_18249_prc2	TGGCAGAGTTGGGGTGAGGGGACTGCAGCCTGGCACGAGACCTGAAAACTTTTCTGACAAGCAGCCGGGCGGGCAGAGTCACGCATGGTGTCGGACCAGGCTTCATTCCCCTCACAACACTCTTCCA	91	111	3	0.15	MA_42952_prc2	GAGGGGAATGCTATCTGGCTCGAGGTCGCCTTCCTTCGTCGTCGGACCAGGCTTCATTCCTCTC	42	62	3	0.3	MA_42952_prc3	GTTGTGGGGACTGTTGTCTGGCTCGAGGTCATTCAGATTCATATACTAATTGATTATCAGACTGAGTGATGCCGGACCAGGCTTCATTCCCCTCAAC	72	92	3	0.3	MA_103973_prc	GATTGAGGGGAATGTTGTCTGGCTCGACTTCATCCGGATTTGGGTTCCAATGTTCGGATGCCGTCGGACCAGGCTTCATTCCCCCCAATC	64	84	3	0.15	MA_34138_prc	CTGATCTGTGGGGAATGCAGCCTGGTTCGAGGGCGTTATAGAGGATCTTATAGAACTTGTCTCGGACCAGGCTTCATTCCCCTCAATCAG	62	82	3
			44	Pab-miR166.61	TCGGACCAGGCTTCATTCCCT	21	MA_10435792_prc1	TTGAGGGGAATGTTGTCTGGCTCGAGGCCATCCTGAAAATAGTCCCCCCGCCCCTTGGGGGTTTTCGGATGCCGTCGGACCAGGCTTCATTCCCCTCAA	75	95	3	0.15		MA_10435792_prc2	TTATGATTGCGGGGAATGTTGTCTGGCTCGAGGTCATTCAGATTTGAAGATGATTCTTCGAGCTGAGTGACGTCGGACCAGGCTTCATTCCCCCCAACTGTGA	73	93	3	0.15		MA_18249_prc2	TGGCAGAGTTGGGGTGAGGGGACTGCAGCCTGGCACGAGACCTGAAAACTTTTCTGACAAGCAGCCGGGCGGGCAGAGTCACGCATGGTGTCGGACCAGGCTTCATTCCCCTCACAACACTCTTCCA	91	111	3	0.15	MA_42952_prc2	GAGGGGAATGCTATCTGGCTCGAGGTCGCCTTCCTTCGTCGTCGGACCAGGCTTCATTCCTCTC	42	62	3	0.3	MA_42952_prc3	GTTGTGGGGACTGTTGTCTGGCTCGAGGTCATTCAGATTCATATACTAATTGATTATCAGACTGAGTGATGCCGGACCAGGCTTCATTCCCCTCAAC	72	92	3	0.3	MA_103973_prc	GATTGAGGGGAATGTTGTCTGGCTCGACTTCATCCGGATTTGGGTTCCAATGTTCGGATGCCGTCGGACCAGGCTTCATTCCCCCCAATC	64	84	3	0.15	MA_34138_prc	CTGATCTGTGGGGAATGCAGCCTGGTTCGAGGGCGTTATAGAGGATCTTATAGAACTTGTCTCGGACCAGGCTTCATTCCCCTCAATCAG	62	82	3
			45	Pab-miR166.63	TCGGACCAGGCTTCATTCCTA	21	MA_10435792_prc1	TTGAGGGGAATGTTGTCTGGCTCGAGGCCATCCTGAAAATAGTCCCCCCGCCCCTTGGGGGTTTTCGGATGCCGTCGGACCAGGCTTCATTCCCCTCAA	75	95	3	0.3		MA_10435792_prc2	TTATGATTGCGGGGAATGTTGTCTGGCTCGAGGTCATTCAGATTTGAAGATGATTCTTCGAGCTGAGTGACGTCGGACCAGGCTTCATTCCCCCCAACTGTGA	73	93	3	0.3		MA_18249_prc2	TGGCAGAGTTGGGGTGAGGGGACTGCAGCCTGGCACGAGACCTGAAAACTTTTCTGACAAGCAGCCGGGCGGGCAGAGTCACGCATGGTGTCGGACCAGGCTTCATTCCCCTCACAACACTCTTCCA	91	111	3	0.3	MA_42952_prc2	GAGGGGAATGCTATCTGGCTCGAGGTCGCCTTCCTTCGTCGTCGGACCAGGCTTCATTCCTCTC	42	62	3	0.15	MA_42952_prc3	GTTGTGGGGACTGTTGTCTGGCTCGAGGTCATTCAGATTCATATACTAATTGATTATCAGACTGAGTGATGCCGGACCAGGCTTCATTCCCCTCAAC	72	92	3	0.45	MA_103973_prc	GATTGAGGGGAATGTTGTCTGGCTCGACTTCATCCGGATTTGGGTTCCAATGTTCGGATGCCGTCGGACCAGGCTTCATTCCCCCCAATC	64	84	3	0.3	MA_34138_prc	CTGATCTGTGGGGAATGCAGCCTGGTTCGAGGGCGTTATAGAGGATCTTATAGAACTTGTCTCGGACCAGGCTTCATTCCCCTCAATCAG	62	82	3
			46	Pab-miR166.64	TCGGACCAGGCTTCATTCCTC	21	MA_10435792_prc1	TTGAGGGGAATGTTGTCTGGCTCGAGGCCATCCTGAAAATAGTCCCCCCGCCCCTTGGGGGTTTTCGGATGCCGTCGGACCAGGCTTCATTCCCCTCAA	75	95	3	0.15		MA_10435792_prc2	TTATGATTGCGGGGAATGTTGTCTGGCTCGAGGTCATTCAGATTTGAAGATGATTCTTCGAGCTGAGTGACGTCGGACCAGGCTTCATTCCCCCCAACTGTGA	73	93	3	0.15		MA_18249_prc2	TGGCAGAGTTGGGGTGAGGGGACTGCAGCCTGGCACGAGACCTGAAAACTTTTCTGACAAGCAGCCGGGCGGGCAGAGTCACGCATGGTGTCGGACCAGGCTTCATTCCCCTCACAACACTCTTCCA	91	111	3	0.15	MA_42952_prc2	GAGGGGAATGCTATCTGGCTCGAGGTCGCCTTCCTTCGTCGTCGGACCAGGCTTCATTCCTCTC	42	62	3	0	MA_42952_prc3	GTTGTGGGGACTGTTGTCTGGCTCGAGGTCATTCAGATTCATATACTAATTGATTATCAGACTGAGTGATGCCGGACCAGGCTTCATTCCCCTCAAC	72	92	3	0.3	MA_103973_prc	GATTGAGGGGAATGTTGTCTGGCTCGACTTCATCCGGATTTGGGTTCCAATGTTCGGATGCCGTCGGACCAGGCTTCATTCCCCCCAATC	64	84	3	0.15	MA_34138_prc	CTGATCTGTGGGGAATGCAGCCTGGTTCGAGGGCGTTATAGAGGATCTTATAGAACTTGTCTCGGACCAGGCTTCATTCCCCTCAATCAG	62	82	3
			47	Pab-miR166.65	TCGGACCAGGCTTCATTCCTT	21	MA_10435792_prc1	TTGAGGGGAATGTTGTCTGGCTCGAGGCCATCCTGAAAATAGTCCCCCCGCCCCTTGGGGGTTTTCGGATGCCGTCGGACCAGGCTTCATTCCCCTCAA	75	95	3	0.3		MA_10435792_prc2	TTATGATTGCGGGGAATGTTGTCTGGCTCGAGGTCATTCAGATTTGAAGATGATTCTTCGAGCTGAGTGACGTCGGACCAGGCTTCATTCCCCCCAACTGTGA	73	93	3	0.3		MA_18249_prc2	TGGCAGAGTTGGGGTGAGGGGACTGCAGCCTGGCACGAGACCTGAAAACTTTTCTGACAAGCAGCCGGGCGGGCAGAGTCACGCATGGTGTCGGACCAGGCTTCATTCCCCTCACAACACTCTTCCA	91	111	3	0.3	MA_42952_prc2	GAGGGGAATGCTATCTGGCTCGAGGTCGCCTTCCTTCGTCGTCGGACCAGGCTTCATTCCTCTC	42	62	3	0.15	MA_42952_prc3	GTTGTGGGGACTGTTGTCTGGCTCGAGGTCATTCAGATTCATATACTAATTGATTATCAGACTGAGTGATGCCGGACCAGGCTTCATTCCCCTCAAC	72	92	3	0.45	MA_103973_prc	GATTGAGGGGAATGTTGTCTGGCTCGACTTCATCCGGATTTGGGTTCCAATGTTCGGATGCCGTCGGACCAGGCTTCATTCCCCCCAATC	64	84	3	0.3	MA_34138_prc	CTGATCTGTGGGGAATGCAGCCTGGTTCGAGGGCGTTATAGAGGATCTTATAGAACTTGTCTCGGACCAGGCTTCATTCCCCTCAATCAG	62	82	3
			48	Pab-miR166.66	TCGGACCAGGCTTCATTCTCC	21	MA_10435792_prc1	TTGAGGGGAATGTTGTCTGGCTCGAGGCCATCCTGAAAATAGTCCCCCCGCCCCTTGGGGGTTTTCGGATGCCGTCGGACCAGGCTTCATTCCCCTCAA	75	95	3	0.25		MA_10435792_prc2	TTATGATTGCGGGGAATGTTGTCTGGCTCGAGGTCATTCAGATTTGAAGATGATTCTTCGAGCTGAGTGACGTCGGACCAGGCTTCATTCCCCCCAACTGTGA	73	93	3	0.25		MA_18249_prc2	TGGCAGAGTTGGGGTGAGGGGACTGCAGCCTGGCACGAGACCTGAAAACTTTTCTGACAAGCAGCCGGGCGGGCAGAGTCACGCATGGTGTCGGACCAGGCTTCATTCCCCTCACAACACTCTTCCA	91	111	3	0.25	MA_42952_prc2	GAGGGGAATGCTATCTGGCTCGAGGTCGCCTTCCTTCGTCGTCGGACCAGGCTTCATTCCTCTC	42	62	3	0.4	MA_42952_prc3	GTTGTGGGGACTGTTGTCTGGCTCGAGGTCATTCAGATTCATATACTAATTGATTATCAGACTGAGTGATGCCGGACCAGGCTTCATTCCCCTCAAC	72	92	3	0.4	MA_103973_prc	GATTGAGGGGAATGTTGTCTGGCTCGACTTCATCCGGATTTGGGTTCCAATGTTCGGATGCCGTCGGACCAGGCTTCATTCCCCCCAATC	64	84	3	0.25	MA_34138_prc	CTGATCTGTGGGGAATGCAGCCTGGTTCGAGGGCGTTATAGAGGATCTTATAGAACTTGTCTCGGACCAGGCTTCATTCCCCTCAATCAG	62	82	3
			49	Pab-miR166.69	TCGGACCAGGCTTCATTTCCCCC	23	MA_10435792_prc1	TTGAGGGGAATGTTGTCTGGCTCGAGGCCATCCTGAAAATAGTCCCCCCGCCCCTTGGGGGTTTTCGGATGCCGTCGGACCAGGCTTCATTCCCCTCAA	75	97	3	1.15		MA_10435792_prc2	TTATGATTGCGGGGAATGTTGTCTGGCTCGAGGTCATTCAGATTTGAAGATGATTCTTCGAGCTGAGTGACGTCGGACCAGGCTTCATTCCCCCCAACTGTGA	73	95	3	1		MA_18249_prc2	TGGCAGAGTTGGGGTGAGGGGACTGCAGCCTGGCACGAGACCTGAAAACTTTTCTGACAAGCAGCCGGGCGGGCAGAGTCACGCATGGTGTCGGACCAGGCTTCATTCCCCTCACAACACTCTTCCA	91	113	3	1.15	MA_42952_prc2	GAGGGGAATGCTATCTGGCTCGAGGTCGCCTTCCTTCGTCGTCGGACCAGGCTTCATTCCTCTC	42	64	3	1.4	MA_42952_prc3	GTTGTGGGGACTGTTGTCTGGCTCGAGGTCATTCAGATTCATATACTAATTGATTATCAGACTGAGTGATGCCGGACCAGGCTTCATTCCCCTCAAC	72	94	3	1.3	MA_103973_prc	GATTGAGGGGAATGTTGTCTGGCTCGACTTCATCCGGATTTGGGTTCCAATGTTCGGATGCCGTCGGACCAGGCTTCATTCCCCCCAATC	64	86	3	1	MA_34138_prc	CTGATCTGTGGGGAATGCAGCCTGGTTCGAGGGCGTTATAGAGGATCTTATAGAACTTGTCTCGGACCAGGCTTCATTCCCCTCAATCAG	62	84	3
			50	Pab-miR166.7	CCCGGACCAGGCTTCATTCCCC	22	MA_10435792_prc1	TTGAGGGGAATGTTGTCTGGCTCGAGGCCATCCTGAAAATAGTCCCCCCGCCCCTTGGGGGTTTTCGGATGCCGTCGGACCAGGCTTCATTCCCCTCAA	74	95	3	0.3		MA_10435792_prc2	TTATGATTGCGGGGAATGTTGTCTGGCTCGAGGTCATTCAGATTTGAAGATGATTCTTCGAGCTGAGTGACGTCGGACCAGGCTTCATTCCCCCCAACTGTGA	72	93	3	0.3		MA_18249_prc2	TGGCAGAGTTGGGGTGAGGGGACTGCAGCCTGGCACGAGACCTGAAAACTTTTCTGACAAGCAGCCGGGCGGGCAGAGTCACGCATGGTGTCGGACCAGGCTTCATTCCCCTCACAACACTCTTCCA	90	111	3	0.3	MA_42952_prc2	GAGGGGAATGCTATCTGGCTCGAGGTCGCCTTCCTTCGTCGTCGGACCAGGCTTCATTCCTCTC	41	62	3	0.45	MA_42952_prc3	GTTGTGGGGACTGTTGTCTGGCTCGAGGTCATTCAGATTCATATACTAATTGATTATCAGACTGAGTGATGCCGGACCAGGCTTCATTCCCCTCAAC	71	92	3	0.15	MA_103973_prc	GATTGAGGGGAATGTTGTCTGGCTCGACTTCATCCGGATTTGGGTTCCAATGTTCGGATGCCGTCGGACCAGGCTTCATTCCCCCCAATC	63	84	3	0.3	MA_34138_prc	CTGATCTGTGGGGAATGCAGCCTGGTTCGAGGGCGTTATAGAGGATCTTATAGAACTTGTCTCGGACCAGGCTTCATTCCCCTCAATCAG	61	82	3
			51	Pab-miR166.70	TCGGACCAGGCTTCGTTCCCC	21	MA_10435792_prc1	TTGAGGGGAATGTTGTCTGGCTCGAGGCCATCCTGAAAATAGTCCCCCCGCCCCTTGGGGGTTTTCGGATGCCGTCGGACCAGGCTTCATTCCCCTCAA	75	95	3	1		MA_10435792_prc2	TTATGATTGCGGGGAATGTTGTCTGGCTCGAGGTCATTCAGATTTGAAGATGATTCTTCGAGCTGAGTGACGTCGGACCAGGCTTCATTCCCCCCAACTGTGA	73	93	3	1		MA_18249_prc2	TGGCAGAGTTGGGGTGAGGGGACTGCAGCCTGGCACGAGACCTGAAAACTTTTCTGACAAGCAGCCGGGCGGGCAGAGTCACGCATGGTGTCGGACCAGGCTTCATTCCCCTCACAACACTCTTCCA	91	111	3	1	MA_42952_prc2	GAGGGGAATGCTATCTGGCTCGAGGTCGCCTTCCTTCGTCGTCGGACCAGGCTTCATTCCTCTC	42	62	3	1.15	MA_42952_prc3	GTTGTGGGGACTGTTGTCTGGCTCGAGGTCATTCAGATTCATATACTAATTGATTATCAGACTGAGTGATGCCGGACCAGGCTTCATTCCCCTCAAC	72	92	3	1.15	MA_103973_prc	GATTGAGGGGAATGTTGTCTGGCTCGACTTCATCCGGATTTGGGTTCCAATGTTCGGATGCCGTCGGACCAGGCTTCATTCCCCCCAATC	64	84	3	1	MA_34138_prc	CTGATCTGTGGGGAATGCAGCCTGGTTCGAGGGCGTTATAGAGGATCTTATAGAACTTGTCTCGGACCAGGCTTCATTCCCCTCAATCAG	62	82	3
			52	Pab-miR166.71	TCGGACCAGGCTTTATTCCCC	21	MA_10435792_prc1	TTGAGGGGAATGTTGTCTGGCTCGAGGCCATCCTGAAAATAGTCCCCCCGCCCCTTGGGGGTTTTCGGATGCCGTCGGACCAGGCTTCATTCCCCTCAA	75	95	3	1		MA_10435792_prc2	TTATGATTGCGGGGAATGTTGTCTGGCTCGAGGTCATTCAGATTTGAAGATGATTCTTCGAGCTGAGTGACGTCGGACCAGGCTTCATTCCCCCCAACTGTGA	73	93	3	1		MA_18249_prc2	TGGCAGAGTTGGGGTGAGGGGACTGCAGCCTGGCACGAGACCTGAAAACTTTTCTGACAAGCAGCCGGGCGGGCAGAGTCACGCATGGTGTCGGACCAGGCTTCATTCCCCTCACAACACTCTTCCA	91	111	3	1	MA_42952_prc2	GAGGGGAATGCTATCTGGCTCGAGGTCGCCTTCCTTCGTCGTCGGACCAGGCTTCATTCCTCTC	42	62	3	1.15	MA_42952_prc3	GTTGTGGGGACTGTTGTCTGGCTCGAGGTCATTCAGATTCATATACTAATTGATTATCAGACTGAGTGATGCCGGACCAGGCTTCATTCCCCTCAAC	72	92	3	1.15	MA_103973_prc	GATTGAGGGGAATGTTGTCTGGCTCGACTTCATCCGGATTTGGGTTCCAATGTTCGGATGCCGTCGGACCAGGCTTCATTCCCCCCAATC	64	84	3	1	MA_34138_prc	CTGATCTGTGGGGAATGCAGCCTGGTTCGAGGGCGTTATAGAGGATCTTATAGAACTTGTCTCGGACCAGGCTTCATTCCCCTCAATCAG	62	82	3
			53	Pab-miR166.72	TCGGACCAGGTTTCATTCCCC	21	MA_10435792_prc1	TTGAGGGGAATGTTGTCTGGCTCGAGGCCATCCTGAAAATAGTCCCCCCGCCCCTTGGGGGTTTTCGGATGCCGTCGGACCAGGCTTCATTCCCCTCAA	75	95	3	1		MA_10435792_prc2	TTATGATTGCGGGGAATGTTGTCTGGCTCGAGGTCATTCAGATTTGAAGATGATTCTTCGAGCTGAGTGACGTCGGACCAGGCTTCATTCCCCCCAACTGTGA	73	93	3	1		MA_18249_prc2	TGGCAGAGTTGGGGTGAGGGGACTGCAGCCTGGCACGAGACCTGAAAACTTTTCTGACAAGCAGCCGGGCGGGCAGAGTCACGCATGGTGTCGGACCAGGCTTCATTCCCCTCACAACACTCTTCCA	91	111	3	1	MA_42952_prc2	GAGGGGAATGCTATCTGGCTCGAGGTCGCCTTCCTTCGTCGTCGGACCAGGCTTCATTCCTCTC	42	62	3	1.15	MA_42952_prc3	GTTGTGGGGACTGTTGTCTGGCTCGAGGTCATTCAGATTCATATACTAATTGATTATCAGACTGAGTGATGCCGGACCAGGCTTCATTCCCCTCAAC	72	92	3	1.15	MA_103973_prc	GATTGAGGGGAATGTTGTCTGGCTCGACTTCATCCGGATTTGGGTTCCAATGTTCGGATGCCGTCGGACCAGGCTTCATTCCCCCCAATC	64	84	3	1	MA_34138_prc	CTGATCTGTGGGGAATGCAGCCTGGTTCGAGGGCGTTATAGAGGATCTTATAGAACTTGTCTCGGACCAGGCTTCATTCCCCTCAATCAG	62	82	3
			54	Pab-miR166.73	TCGGACCAGTCTTCATTCCCC	21	MA_10435792_prc1	TTGAGGGGAATGTTGTCTGGCTCGAGGCCATCCTGAAAATAGTCCCCCCGCCCCTTGGGGGTTTTCGGATGCCGTCGGACCAGGCTTCATTCCCCTCAA	75	95	3	1		MA_10435792_prc2	TTATGATTGCGGGGAATGTTGTCTGGCTCGAGGTCATTCAGATTTGAAGATGATTCTTCGAGCTGAGTGACGTCGGACCAGGCTTCATTCCCCCCAACTGTGA	73	93	3	1		MA_18249_prc2	TGGCAGAGTTGGGGTGAGGGGACTGCAGCCTGGCACGAGACCTGAAAACTTTTCTGACAAGCAGCCGGGCGGGCAGAGTCACGCATGGTGTCGGACCAGGCTTCATTCCCCTCACAACACTCTTCCA	91	111	3	1	MA_42952_prc2	GAGGGGAATGCTATCTGGCTCGAGGTCGCCTTCCTTCGTCGTCGGACCAGGCTTCATTCCTCTC	42	62	3	1.15	MA_42952_prc3	GTTGTGGGGACTGTTGTCTGGCTCGAGGTCATTCAGATTCATATACTAATTGATTATCAGACTGAGTGATGCCGGACCAGGCTTCATTCCCCTCAAC	72	92	3	1.15	MA_103973_prc	GATTGAGGGGAATGTTGTCTGGCTCGACTTCATCCGGATTTGGGTTCCAATGTTCGGATGCCGTCGGACCAGGCTTCATTCCCCCCAATC	64	84	3	1	MA_34138_prc	CTGATCTGTGGGGAATGCAGCCTGGTTCGAGGGCGTTATAGAGGATCTTATAGAACTTGTCTCGGACCAGGCTTCATTCCCCTCAATCAG	62	82	3
			55	Pab-miR166.74	TCGGACCATGCTTCATTCCCC	21	MA_10435792_prc1	TTGAGGGGAATGTTGTCTGGCTCGAGGCCATCCTGAAAATAGTCCCCCCGCCCCTTGGGGGTTTTCGGATGCCGTCGGACCAGGCTTCATTCCCCTCAA	75	95	3	1		MA_10435792_prc2	TTATGATTGCGGGGAATGTTGTCTGGCTCGAGGTCATTCAGATTTGAAGATGATTCTTCGAGCTGAGTGACGTCGGACCAGGCTTCATTCCCCCCAACTGTGA	73	93	3	1		MA_18249_prc2	TGGCAGAGTTGGGGTGAGGGGACTGCAGCCTGGCACGAGACCTGAAAACTTTTCTGACAAGCAGCCGGGCGGGCAGAGTCACGCATGGTGTCGGACCAGGCTTCATTCCCCTCACAACACTCTTCCA	91	111	3	1	MA_42952_prc2	GAGGGGAATGCTATCTGGCTCGAGGTCGCCTTCCTTCGTCGTCGGACCAGGCTTCATTCCTCTC	42	62	3	1.15	MA_42952_prc3	GTTGTGGGGACTGTTGTCTGGCTCGAGGTCATTCAGATTCATATACTAATTGATTATCAGACTGAGTGATGCCGGACCAGGCTTCATTCCCCTCAAC	72	92	3	1.15	MA_103973_prc	GATTGAGGGGAATGTTGTCTGGCTCGACTTCATCCGGATTTGGGTTCCAATGTTCGGATGCCGTCGGACCAGGCTTCATTCCCCCCAATC	64	84	3	1	MA_34138_prc	CTGATCTGTGGGGAATGCAGCCTGGTTCGAGGGCGTTATAGAGGATCTTATAGAACTTGTCTCGGACCAGGCTTCATTCCCCTCAATCAG	62	82	3
			56	Pab-miR166.75	TCGGACCGGGCTTCATTCCCC	21	MA_10435792_prc1	TTGAGGGGAATGTTGTCTGGCTCGAGGCCATCCTGAAAATAGTCCCCCCGCCCCTTGGGGGTTTTCGGATGCCGTCGGACCAGGCTTCATTCCCCTCAA	75	95	3	1		MA_10435792_prc2	TTATGATTGCGGGGAATGTTGTCTGGCTCGAGGTCATTCAGATTTGAAGATGATTCTTCGAGCTGAGTGACGTCGGACCAGGCTTCATTCCCCCCAACTGTGA	73	93	3	1		MA_18249_prc2	TGGCAGAGTTGGGGTGAGGGGACTGCAGCCTGGCACGAGACCTGAAAACTTTTCTGACAAGCAGCCGGGCGGGCAGAGTCACGCATGGTGTCGGACCAGGCTTCATTCCCCTCACAACACTCTTCCA	91	111	3	1	MA_42952_prc2	GAGGGGAATGCTATCTGGCTCGAGGTCGCCTTCCTTCGTCGTCGGACCAGGCTTCATTCCTCTC	42	62	3	1.15	MA_42952_prc3	GTTGTGGGGACTGTTGTCTGGCTCGAGGTCATTCAGATTCATATACTAATTGATTATCAGACTGAGTGATGCCGGACCAGGCTTCATTCCCCTCAAC	72	92	3	1.15	MA_103973_prc	GATTGAGGGGAATGTTGTCTGGCTCGACTTCATCCGGATTTGGGTTCCAATGTTCGGATGCCGTCGGACCAGGCTTCATTCCCCCCAATC	64	84	3	1	MA_34138_prc	CTGATCTGTGGGGAATGCAGCCTGGTTCGAGGGCGTTATAGAGGATCTTATAGAACTTGTCTCGGACCAGGCTTCATTCCCCTCAATCAG	62	82	3
			57	Pab-miR166.76	TCGGACCTGGCTTCATTCCCC	21	MA_10435792_prc1	TTGAGGGGAATGTTGTCTGGCTCGAGGCCATCCTGAAAATAGTCCCCCCGCCCCTTGGGGGTTTTCGGATGCCGTCGGACCAGGCTTCATTCCCCTCAA	75	95	3	1		MA_10435792_prc2	TTATGATTGCGGGGAATGTTGTCTGGCTCGAGGTCATTCAGATTTGAAGATGATTCTTCGAGCTGAGTGACGTCGGACCAGGCTTCATTCCCCCCAACTGTGA	73	93	3	1		MA_18249_prc2	TGGCAGAGTTGGGGTGAGGGGACTGCAGCCTGGCACGAGACCTGAAAACTTTTCTGACAAGCAGCCGGGCGGGCAGAGTCACGCATGGTGTCGGACCAGGCTTCATTCCCCTCACAACACTCTTCCA	91	111	3	1	MA_42952_prc2	GAGGGGAATGCTATCTGGCTCGAGGTCGCCTTCCTTCGTCGTCGGACCAGGCTTCATTCCTCTC	42	62	3	1.15	MA_42952_prc3	GTTGTGGGGACTGTTGTCTGGCTCGAGGTCATTCAGATTCATATACTAATTGATTATCAGACTGAGTGATGCCGGACCAGGCTTCATTCCCCTCAAC	72	92	3	1.15	MA_103973_prc	GATTGAGGGGAATGTTGTCTGGCTCGACTTCATCCGGATTTGGGTTCCAATGTTCGGATGCCGTCGGACCAGGCTTCATTCCCCCCAATC	64	84	3	1	MA_34138_prc	CTGATCTGTGGGGAATGCAGCCTGGTTCGAGGGCGTTATAGAGGATCTTATAGAACTTGTCTCGGACCAGGCTTCATTCCCCTCAATCAG	62	82	3
			58	Pab-miR166.77	TCGGACTAGGCTTCATTCCCC	21	MA_10435792_prc1	TTGAGGGGAATGTTGTCTGGCTCGAGGCCATCCTGAAAATAGTCCCCCCGCCCCTTGGGGGTTTTCGGATGCCGTCGGACCAGGCTTCATTCCCCTCAA	75	95	3	1		MA_10435792_prc2	TTATGATTGCGGGGAATGTTGTCTGGCTCGAGGTCATTCAGATTTGAAGATGATTCTTCGAGCTGAGTGACGTCGGACCAGGCTTCATTCCCCCCAACTGTGA	73	93	3	1		MA_18249_prc2	TGGCAGAGTTGGGGTGAGGGGACTGCAGCCTGGCACGAGACCTGAAAACTTTTCTGACAAGCAGCCGGGCGGGCAGAGTCACGCATGGTGTCGGACCAGGCTTCATTCCCCTCACAACACTCTTCCA	91	111	3	1	MA_42952_prc2	GAGGGGAATGCTATCTGGCTCGAGGTCGCCTTCCTTCGTCGTCGGACCAGGCTTCATTCCTCTC	42	62	3	1.15	MA_42952_prc3	GTTGTGGGGACTGTTGTCTGGCTCGAGGTCATTCAGATTCATATACTAATTGATTATCAGACTGAGTGATGCCGGACCAGGCTTCATTCCCCTCAAC	72	92	3	1.15	MA_103973_prc	GATTGAGGGGAATGTTGTCTGGCTCGACTTCATCCGGATTTGGGTTCCAATGTTCGGATGCCGTCGGACCAGGCTTCATTCCCCCCAATC	64	84	3	1	MA_34138_prc	CTGATCTGTGGGGAATGCAGCCTGGTTCGAGGGCGTTATAGAGGATCTTATAGAACTTGTCTCGGACCAGGCTTCATTCCCCTCAATCAG	62	82	3
			59	Pab-miR166.78	TCGGATCAGGCTTCATTCCCC	21	MA_10435792_prc1	TTGAGGGGAATGTTGTCTGGCTCGAGGCCATCCTGAAAATAGTCCCCCCGCCCCTTGGGGGTTTTCGGATGCCGTCGGACCAGGCTTCATTCCCCTCAA	75	95	3	1		MA_10435792_prc2	TTATGATTGCGGGGAATGTTGTCTGGCTCGAGGTCATTCAGATTTGAAGATGATTCTTCGAGCTGAGTGACGTCGGACCAGGCTTCATTCCCCCCAACTGTGA	73	93	3	1		MA_18249_prc2	TGGCAGAGTTGGGGTGAGGGGACTGCAGCCTGGCACGAGACCTGAAAACTTTTCTGACAAGCAGCCGGGCGGGCAGAGTCACGCATGGTGTCGGACCAGGCTTCATTCCCCTCACAACACTCTTCCA	91	111	3	1	MA_42952_prc2	GAGGGGAATGCTATCTGGCTCGAGGTCGCCTTCCTTCGTCGTCGGACCAGGCTTCATTCCTCTC	42	62	3	1.15	MA_42952_prc3	GTTGTGGGGACTGTTGTCTGGCTCGAGGTCATTCAGATTCATATACTAATTGATTATCAGACTGAGTGATGCCGGACCAGGCTTCATTCCCCTCAAC	72	92	3	1.15	MA_103973_prc	GATTGAGGGGAATGTTGTCTGGCTCGACTTCATCCGGATTTGGGTTCCAATGTTCGGATGCCGTCGGACCAGGCTTCATTCCCCCCAATC	64	84	3	1	MA_34138_prc	CTGATCTGTGGGGAATGCAGCCTGGTTCGAGGGCGTTATAGAGGATCTTATAGAACTTGTCTCGGACCAGGCTTCATTCCCCTCAATCAG	62	82	3
			60	Pab-miR166.8	CCCGGACCAGGCTTCATTCCCCC	23	MA_10435792_prc1	TTGAGGGGAATGTTGTCTGGCTCGAGGCCATCCTGAAAATAGTCCCCCCGCCCCTTGGGGGTTTTCGGATGCCGTCGGACCAGGCTTCATTCCCCTCAA	74	96	3	0.45		MA_10435792_prc2	TTATGATTGCGGGGAATGTTGTCTGGCTCGAGGTCATTCAGATTTGAAGATGATTCTTCGAGCTGAGTGACGTCGGACCAGGCTTCATTCCCCCCAACTGTGA	72	94	3	0.3		MA_18249_prc2	TGGCAGAGTTGGGGTGAGGGGACTGCAGCCTGGCACGAGACCTGAAAACTTTTCTGACAAGCAGCCGGGCGGGCAGAGTCACGCATGGTGTCGGACCAGGCTTCATTCCCCTCACAACACTCTTCCA	90	112	3	0.45	MA_42952_prc2	GAGGGGAATGCTATCTGGCTCGAGGTCGCCTTCCTTCGTCGTCGGACCAGGCTTCATTCCTCTC	41	63	3	0.7	MA_42952_prc3	GTTGTGGGGACTGTTGTCTGGCTCGAGGTCATTCAGATTCATATACTAATTGATTATCAGACTGAGTGATGCCGGACCAGGCTTCATTCCCCTCAAC	71	93	3	0.3	MA_103973_prc	GATTGAGGGGAATGTTGTCTGGCTCGACTTCATCCGGATTTGGGTTCCAATGTTCGGATGCCGTCGGACCAGGCTTCATTCCCCCCAATC	63	85	3	0.3	MA_34138_prc	CTGATCTGTGGGGAATGCAGCCTGGTTCGAGGGCGTTATAGAGGATCTTATAGAACTTGTCTCGGACCAGGCTTCATTCCCCTCAATCAG	61	83	3
			61	Pab-miR166.80	TCGGGACCAGGCTTCATTCCCC	22	MA_10435792_prc1	TTGAGGGGAATGTTGTCTGGCTCGAGGCCATCCTGAAAATAGTCCCCCCGCCCCTTGGGGGTTTTCGGATGCCGTCGGACCAGGCTTCATTCCCCTCAA	74	95	3	0.55		MA_10435792_prc2	TTATGATTGCGGGGAATGTTGTCTGGCTCGAGGTCATTCAGATTTGAAGATGATTCTTCGAGCTGAGTGACGTCGGACCAGGCTTCATTCCCCCCAACTGTGA	72	93	3	0.55		MA_18249_prc2	TGGCAGAGTTGGGGTGAGGGGACTGCAGCCTGGCACGAGACCTGAAAACTTTTCTGACAAGCAGCCGGGCGGGCAGAGTCACGCATGGTGTCGGACCAGGCTTCATTCCCCTCACAACACTCTTCCA	90	111	3	0.55	MA_42952_prc2	GAGGGGAATGCTATCTGGCTCGAGGTCGCCTTCCTTCGTCGTCGGACCAGGCTTCATTCCTCTC	41	62	3	0.7	MA_42952_prc3	GTTGTGGGGACTGTTGTCTGGCTCGAGGTCATTCAGATTCATATACTAATTGATTATCAGACTGAGTGATGCCGGACCAGGCTTCATTCCCCTCAAC	71	92	3	0.4	MA_103973_prc	GATTGAGGGGAATGTTGTCTGGCTCGACTTCATCCGGATTTGGGTTCCAATGTTCGGATGCCGTCGGACCAGGCTTCATTCCCCCCAATC	63	84	3	0.55	MA_34138_prc	CTGATCTGTGGGGAATGCAGCCTGGTTCGAGGGCGTTATAGAGGATCTTATAGAACTTGTCTCGGACCAGGCTTCATTCCCCTCAATCAG	61	82	3
			62	Pab-miR166.81	TCGGGCCAGGCTTCATTCCCC	21	MA_10435792_prc1	TTGAGGGGAATGTTGTCTGGCTCGAGGCCATCCTGAAAATAGTCCCCCCGCCCCTTGGGGGTTTTCGGATGCCGTCGGACCAGGCTTCATTCCCCTCAA	75	95	3	0.25		MA_10435792_prc2	TTATGATTGCGGGGAATGTTGTCTGGCTCGAGGTCATTCAGATTTGAAGATGATTCTTCGAGCTGAGTGACGTCGGACCAGGCTTCATTCCCCCCAACTGTGA	73	93	3	0.25		MA_18249_prc2	TGGCAGAGTTGGGGTGAGGGGACTGCAGCCTGGCACGAGACCTGAAAACTTTTCTGACAAGCAGCCGGGCGGGCAGAGTCACGCATGGTGTCGGACCAGGCTTCATTCCCCTCACAACACTCTTCCA	91	111	3	0.25	MA_42952_prc2	GAGGGGAATGCTATCTGGCTCGAGGTCGCCTTCCTTCGTCGTCGGACCAGGCTTCATTCCTCTC	42	62	3	0.4	MA_42952_prc3	GTTGTGGGGACTGTTGTCTGGCTCGAGGTCATTCAGATTCATATACTAATTGATTATCAGACTGAGTGATGCCGGACCAGGCTTCATTCCCCTCAAC	72	92	3	0.4	MA_103973_prc	GATTGAGGGGAATGTTGTCTGGCTCGACTTCATCCGGATTTGGGTTCCAATGTTCGGATGCCGTCGGACCAGGCTTCATTCCCCCCAATC	64	84	3	0.25	MA_34138_prc	CTGATCTGTGGGGAATGCAGCCTGGTTCGAGGGCGTTATAGAGGATCTTATAGAACTTGTCTCGGACCAGGCTTCATTCCCCTCAATCAG	62	82	3
			63	Pab-miR166.82	TCGGTCCAGGCTTCATTCCCC	21	MA_10435792_prc1	TTGAGGGGAATGTTGTCTGGCTCGAGGCCATCCTGAAAATAGTCCCCCCGCCCCTTGGGGGTTTTCGGATGCCGTCGGACCAGGCTTCATTCCCCTCAA	75	95	3	0.25		MA_10435792_prc2	TTATGATTGCGGGGAATGTTGTCTGGCTCGAGGTCATTCAGATTTGAAGATGATTCTTCGAGCTGAGTGACGTCGGACCAGGCTTCATTCCCCCCAACTGTGA	73	93	3	0.25		MA_18249_prc2	TGGCAGAGTTGGGGTGAGGGGACTGCAGCCTGGCACGAGACCTGAAAACTTTTCTGACAAGCAGCCGGGCGGGCAGAGTCACGCATGGTGTCGGACCAGGCTTCATTCCCCTCACAACACTCTTCCA	91	111	3	0.25	MA_42952_prc2	GAGGGGAATGCTATCTGGCTCGAGGTCGCCTTCCTTCGTCGTCGGACCAGGCTTCATTCCTCTC	42	62	3	0.4	MA_42952_prc3	GTTGTGGGGACTGTTGTCTGGCTCGAGGTCATTCAGATTCATATACTAATTGATTATCAGACTGAGTGATGCCGGACCAGGCTTCATTCCCCTCAAC	72	92	3	0.4	MA_103973_prc	GATTGAGGGGAATGTTGTCTGGCTCGACTTCATCCGGATTTGGGTTCCAATGTTCGGATGCCGTCGGACCAGGCTTCATTCCCCCCAATC	64	84	3	0.25	MA_34138_prc	CTGATCTGTGGGGAATGCAGCCTGGTTCGAGGGCGTTATAGAGGATCTTATAGAACTTGTCTCGGACCAGGCTTCATTCCCCTCAATCAG	62	82	3
			64	Pab-miR166.84	TCGTACCAGGCTTCATTCCCCC	22	MA_10435792_prc1	TTGAGGGGAATGTTGTCTGGCTCGAGGCCATCCTGAAAATAGTCCCCCCGCCCCTTGGGGGTTTTCGGATGCCGTCGGACCAGGCTTCATTCCCCTCAA	75	96	3	0.4		MA_10435792_prc2	TTATGATTGCGGGGAATGTTGTCTGGCTCGAGGTCATTCAGATTTGAAGATGATTCTTCGAGCTGAGTGACGTCGGACCAGGCTTCATTCCCCCCAACTGTGA	73	94	3	0.25		MA_18249_prc2	TGGCAGAGTTGGGGTGAGGGGACTGCAGCCTGGCACGAGACCTGAAAACTTTTCTGACAAGCAGCCGGGCGGGCAGAGTCACGCATGGTGTCGGACCAGGCTTCATTCCCCTCACAACACTCTTCCA	91	112	3	0.4	MA_42952_prc2	GAGGGGAATGCTATCTGGCTCGAGGTCGCCTTCCTTCGTCGTCGGACCAGGCTTCATTCCTCTC	42	63	3	0.65	MA_42952_prc3	GTTGTGGGGACTGTTGTCTGGCTCGAGGTCATTCAGATTCATATACTAATTGATTATCAGACTGAGTGATGCCGGACCAGGCTTCATTCCCCTCAAC	72	93	3	0.55	MA_103973_prc	GATTGAGGGGAATGTTGTCTGGCTCGACTTCATCCGGATTTGGGTTCCAATGTTCGGATGCCGTCGGACCAGGCTTCATTCCCCCCAATC	64	85	3	0.25	MA_34138_prc	CTGATCTGTGGGGAATGCAGCCTGGTTCGAGGGCGTTATAGAGGATCTTATAGAACTTGTCTCGGACCAGGCTTCATTCCCCTCAATCAG	62	83	3
			65	Pab-miR166.85	TCGTACCAGGCTTCATTCCCT	21	MA_10435792_prc1	TTGAGGGGAATGTTGTCTGGCTCGAGGCCATCCTGAAAATAGTCCCCCCGCCCCTTGGGGGTTTTCGGATGCCGTCGGACCAGGCTTCATTCCCCTCAA	75	95	3	0.4		MA_10435792_prc2	TTATGATTGCGGGGAATGTTGTCTGGCTCGAGGTCATTCAGATTTGAAGATGATTCTTCGAGCTGAGTGACGTCGGACCAGGCTTCATTCCCCCCAACTGTGA	73	93	3	0.4		MA_18249_prc2	TGGCAGAGTTGGGGTGAGGGGACTGCAGCCTGGCACGAGACCTGAAAACTTTTCTGACAAGCAGCCGGGCGGGCAGAGTCACGCATGGTGTCGGACCAGGCTTCATTCCCCTCACAACACTCTTCCA	91	111	3	0.4	MA_42952_prc2	GAGGGGAATGCTATCTGGCTCGAGGTCGCCTTCCTTCGTCGTCGGACCAGGCTTCATTCCTCTC	42	62	3	0.55	MA_42952_prc3	GTTGTGGGGACTGTTGTCTGGCTCGAGGTCATTCAGATTCATATACTAATTGATTATCAGACTGAGTGATGCCGGACCAGGCTTCATTCCCCTCAAC	72	92	3	0.55	MA_103973_prc	GATTGAGGGGAATGTTGTCTGGCTCGACTTCATCCGGATTTGGGTTCCAATGTTCGGATGCCGTCGGACCAGGCTTCATTCCCCCCAATC	64	84	3	0.4	MA_34138_prc	CTGATCTGTGGGGAATGCAGCCTGGTTCGAGGGCGTTATAGAGGATCTTATAGAACTTGTCTCGGACCAGGCTTCATTCCCCTCAATCAG	62	82	3
			66	Pab-miR166.86	TCTAGGACCAGGCTTCATTCC	21	MA_10435792_prc1	TTGAGGGGAATGTTGTCTGGCTCGAGGCCATCCTGAAAATAGTCCCCCCGCCCCTTGGGGGTTTTCGGATGCCGTCGGACCAGGCTTCATTCCCCTCAA	73	93	3	0.55		MA_10435792_prc2	TTATGATTGCGGGGAATGTTGTCTGGCTCGAGGTCATTCAGATTTGAAGATGATTCTTCGAGCTGAGTGACGTCGGACCAGGCTTCATTCCCCCCAACTGTGA	71	91	3	0.55		MA_18249_prc2	TGGCAGAGTTGGGGTGAGGGGACTGCAGCCTGGCACGAGACCTGAAAACTTTTCTGACAAGCAGCCGGGCGGGCAGAGTCACGCATGGTGTCGGACCAGGCTTCATTCCCCTCACAACACTCTTCCA	89	109	3	0.4	MA_42952_prc2	GAGGGGAATGCTATCTGGCTCGAGGTCGCCTTCCTTCGTCGTCGGACCAGGCTTCATTCCTCTC	40	60	3	0.55	MA_42952_prc3	GTTGTGGGGACTGTTGTCTGGCTCGAGGTCATTCAGATTCATATACTAATTGATTATCAGACTGAGTGATGCCGGACCAGGCTTCATTCCCCTCAAC	70	90	3	0.65	MA_103973_prc	GATTGAGGGGAATGTTGTCTGGCTCGACTTCATCCGGATTTGGGTTCCAATGTTCGGATGCCGTCGGACCAGGCTTCATTCCCCCCAATC	62	82	3	0.55	MA_34138_prc	CTGATCTGTGGGGAATGCAGCCTGGTTCGAGGGCGTTATAGAGGATCTTATAGAACTTGTCTCGGACCAGGCTTCATTCCCCTCAATCAG	60	80	3
			67	Pab-miR166.87	TCTCAGACCAGGCTTCATTCC	21	MA_10435792_prc1	TTGAGGGGAATGTTGTCTGGCTCGAGGCCATCCTGAAAATAGTCCCCCCGCCCCTTGGGGGTTTTCGGATGCCGTCGGACCAGGCTTCATTCCCCTCAA	73	93	3	0.55		MA_10435792_prc2	TTATGATTGCGGGGAATGTTGTCTGGCTCGAGGTCATTCAGATTTGAAGATGATTCTTCGAGCTGAGTGACGTCGGACCAGGCTTCATTCCCCCCAACTGTGA	71	91	3	0.55		MA_18249_prc2	TGGCAGAGTTGGGGTGAGGGGACTGCAGCCTGGCACGAGACCTGAAAACTTTTCTGACAAGCAGCCGGGCGGGCAGAGTCACGCATGGTGTCGGACCAGGCTTCATTCCCCTCACAACACTCTTCCA	89	109	3	0.4	MA_42952_prc2	GAGGGGAATGCTATCTGGCTCGAGGTCGCCTTCCTTCGTCGTCGGACCAGGCTTCATTCCTCTC	40	60	3	0.55	MA_42952_prc3	GTTGTGGGGACTGTTGTCTGGCTCGAGGTCATTCAGATTCATATACTAATTGATTATCAGACTGAGTGATGCCGGACCAGGCTTCATTCCCCTCAAC	70	90	3	0.65	MA_103973_prc	GATTGAGGGGAATGTTGTCTGGCTCGACTTCATCCGGATTTGGGTTCCAATGTTCGGATGCCGTCGGACCAGGCTTCATTCCCCCCAATC	62	82	3	0.55	MA_34138_prc	CTGATCTGTGGGGAATGCAGCCTGGTTCGAGGGCGTTATAGAGGATCTTATAGAACTTGTCTCGGACCAGGCTTCATTCCCCTCAATCAG	60	80	3
			68	Pab-miR166.88	TCTCGGACCAGGCTTCATTAC	21	MA_10435792_prc1	TTGAGGGGAATGTTGTCTGGCTCGAGGCCATCCTGAAAATAGTCCCCCCGCCCCTTGGGGGTTTTCGGATGCCGTCGGACCAGGCTTCATTCCCCTCAA	73	93	3	0.45		MA_10435792_prc2	TTATGATTGCGGGGAATGTTGTCTGGCTCGAGGTCATTCAGATTTGAAGATGATTCTTCGAGCTGAGTGACGTCGGACCAGGCTTCATTCCCCCCAACTGTGA	71	91	3	0.45		MA_18249_prc2	TGGCAGAGTTGGGGTGAGGGGACTGCAGCCTGGCACGAGACCTGAAAACTTTTCTGACAAGCAGCCGGGCGGGCAGAGTCACGCATGGTGTCGGACCAGGCTTCATTCCCCTCACAACACTCTTCCA	89	109	3	0.3	MA_42952_prc2	GAGGGGAATGCTATCTGGCTCGAGGTCGCCTTCCTTCGTCGTCGGACCAGGCTTCATTCCTCTC	40	60	3	0.45	MA_42952_prc3	GTTGTGGGGACTGTTGTCTGGCTCGAGGTCATTCAGATTCATATACTAATTGATTATCAGACTGAGTGATGCCGGACCAGGCTTCATTCCCCTCAAC	70	90	3	0.55	MA_103973_prc	GATTGAGGGGAATGTTGTCTGGCTCGACTTCATCCGGATTTGGGTTCCAATGTTCGGATGCCGTCGGACCAGGCTTCATTCCCCCCAATC	62	82	3	0.45	MA_34138_prc	CTGATCTGTGGGGAATGCAGCCTGGTTCGAGGGCGTTATAGAGGATCTTATAGAACTTGTCTCGGACCAGGCTTCATTCCCCTCAATCAG	60	80	3
			69	Pab-miR166.9	CCGACCAGGCTTCATTCCCC	20	MA_10435792_prc1	TTGAGGGGAATGTTGTCTGGCTCGAGGCCATCCTGAAAATAGTCCCCCCGCCCCTTGGGGGTTTTCGGATGCCGTCGGACCAGGCTTCATTCCCCTCAA	76	95	3	0.15		MA_10435792_prc2	TTATGATTGCGGGGAATGTTGTCTGGCTCGAGGTCATTCAGATTTGAAGATGATTCTTCGAGCTGAGTGACGTCGGACCAGGCTTCATTCCCCCCAACTGTGA	74	93	3	0.15		MA_18249_prc2	TGGCAGAGTTGGGGTGAGGGGACTGCAGCCTGGCACGAGACCTGAAAACTTTTCTGACAAGCAGCCGGGCGGGCAGAGTCACGCATGGTGTCGGACCAGGCTTCATTCCCCTCACAACACTCTTCCA	92	111	3	0.15	MA_42952_prc2	GAGGGGAATGCTATCTGGCTCGAGGTCGCCTTCCTTCGTCGTCGGACCAGGCTTCATTCCTCTC	43	62	3	0.3	MA_42952_prc3	GTTGTGGGGACTGTTGTCTGGCTCGAGGTCATTCAGATTCATATACTAATTGATTATCAGACTGAGTGATGCCGGACCAGGCTTCATTCCCCTCAAC	73	92	3	0.15	MA_103973_prc	GATTGAGGGGAATGTTGTCTGGCTCGACTTCATCCGGATTTGGGTTCCAATGTTCGGATGCCGTCGGACCAGGCTTCATTCCCCCCAATC	65	84	3	0.15	MA_34138_prc	CTGATCTGTGGGGAATGCAGCCTGGTTCGAGGGCGTTATAGAGGATCTTATAGAACTTGTCTCGGACCAGGCTTCATTCCCCTCAATCAG	63	82	3
			70	Pab-miR166.90	TCTCGGACCAGGCTTCATTCA	21	MA_10435792_prc1	TTGAGGGGAATGTTGTCTGGCTCGAGGCCATCCTGAAAATAGTCCCCCCGCCCCTTGGGGGTTTTCGGATGCCGTCGGACCAGGCTTCATTCCCCTCAA	73	93	3	0.45		MA_10435792_prc2	TTATGATTGCGGGGAATGTTGTCTGGCTCGAGGTCATTCAGATTTGAAGATGATTCTTCGAGCTGAGTGACGTCGGACCAGGCTTCATTCCCCCCAACTGTGA	71	91	3	0.45		MA_18249_prc2	TGGCAGAGTTGGGGTGAGGGGACTGCAGCCTGGCACGAGACCTGAAAACTTTTCTGACAAGCAGCCGGGCGGGCAGAGTCACGCATGGTGTCGGACCAGGCTTCATTCCCCTCACAACACTCTTCCA	89	109	3	0.3	MA_42952_prc2	GAGGGGAATGCTATCTGGCTCGAGGTCGCCTTCCTTCGTCGTCGGACCAGGCTTCATTCCTCTC	40	60	3	0.45	MA_42952_prc3	GTTGTGGGGACTGTTGTCTGGCTCGAGGTCATTCAGATTCATATACTAATTGATTATCAGACTGAGTGATGCCGGACCAGGCTTCATTCCCCTCAAC	70	90	3	0.55	MA_103973_prc	GATTGAGGGGAATGTTGTCTGGCTCGACTTCATCCGGATTTGGGTTCCAATGTTCGGATGCCGTCGGACCAGGCTTCATTCCCCCCAATC	62	82	3	0.45	MA_34138_prc	CTGATCTGTGGGGAATGCAGCCTGGTTCGAGGGCGTTATAGAGGATCTTATAGAACTTGTCTCGGACCAGGCTTCATTCCCCTCAATCAG	60	80	3
			71	Pab-miR166.91	TCTCGGACCAGGCTTCATTCC	21	MA_10435792_prc1	TTGAGGGGAATGTTGTCTGGCTCGAGGCCATCCTGAAAATAGTCCCCCCGCCCCTTGGGGGTTTTCGGATGCCGTCGGACCAGGCTTCATTCCCCTCAA	73	93	3	0.3		MA_10435792_prc2	TTATGATTGCGGGGAATGTTGTCTGGCTCGAGGTCATTCAGATTTGAAGATGATTCTTCGAGCTGAGTGACGTCGGACCAGGCTTCATTCCCCCCAACTGTGA	71	91	3	0.3		MA_18249_prc2	TGGCAGAGTTGGGGTGAGGGGACTGCAGCCTGGCACGAGACCTGAAAACTTTTCTGACAAGCAGCCGGGCGGGCAGAGTCACGCATGGTGTCGGACCAGGCTTCATTCCCCTCACAACACTCTTCCA	89	109	3	0.15	MA_42952_prc2	GAGGGGAATGCTATCTGGCTCGAGGTCGCCTTCCTTCGTCGTCGGACCAGGCTTCATTCCTCTC	40	60	3	0.3	MA_42952_prc3	GTTGTGGGGACTGTTGTCTGGCTCGAGGTCATTCAGATTCATATACTAATTGATTATCAGACTGAGTGATGCCGGACCAGGCTTCATTCCCCTCAAC	70	90	3	0.4	MA_103973_prc	GATTGAGGGGAATGTTGTCTGGCTCGACTTCATCCGGATTTGGGTTCCAATGTTCGGATGCCGTCGGACCAGGCTTCATTCCCCCCAATC	62	82	3	0.3	MA_34138_prc	CTGATCTGTGGGGAATGCAGCCTGGTTCGAGGGCGTTATAGAGGATCTTATAGAACTTGTCTCGGACCAGGCTTCATTCCCCTCAATCAG	60	80	3
			72	Pab-miR166.92	TCTCGGACCAGGCTTCATTCT	21	MA_10435792_prc1	TTGAGGGGAATGTTGTCTGGCTCGAGGCCATCCTGAAAATAGTCCCCCCGCCCCTTGGGGGTTTTCGGATGCCGTCGGACCAGGCTTCATTCCCCTCAA	73	93	3	0.45		MA_10435792_prc2	TTATGATTGCGGGGAATGTTGTCTGGCTCGAGGTCATTCAGATTTGAAGATGATTCTTCGAGCTGAGTGACGTCGGACCAGGCTTCATTCCCCCCAACTGTGA	71	91	3	0.45		MA_18249_prc2	TGGCAGAGTTGGGGTGAGGGGACTGCAGCCTGGCACGAGACCTGAAAACTTTTCTGACAAGCAGCCGGGCGGGCAGAGTCACGCATGGTGTCGGACCAGGCTTCATTCCCCTCACAACACTCTTCCA	89	109	3	0.3	MA_42952_prc2	GAGGGGAATGCTATCTGGCTCGAGGTCGCCTTCCTTCGTCGTCGGACCAGGCTTCATTCCTCTC	40	60	3	0.45	MA_42952_prc3	GTTGTGGGGACTGTTGTCTGGCTCGAGGTCATTCAGATTCATATACTAATTGATTATCAGACTGAGTGATGCCGGACCAGGCTTCATTCCCCTCAAC	70	90	3	0.55	MA_103973_prc	GATTGAGGGGAATGTTGTCTGGCTCGACTTCATCCGGATTTGGGTTCCAATGTTCGGATGCCGTCGGACCAGGCTTCATTCCCCCCAATC	62	82	3	0.45	MA_34138_prc	CTGATCTGTGGGGAATGCAGCCTGGTTCGAGGGCGTTATAGAGGATCTTATAGAACTTGTCTCGGACCAGGCTTCATTCCCCTCAATCAG	60	80	3
			73	Pab-miR166.93	TCTCGGACCAGGCTTCATTT	20	MA_10435792_prc1	TTGAGGGGAATGTTGTCTGGCTCGAGGCCATCCTGAAAATAGTCCCCCCGCCCCTTGGGGGTTTTCGGATGCCGTCGGACCAGGCTTCATTCCCCTCAA	73	92	3	0.45		MA_10435792_prc2	TTATGATTGCGGGGAATGTTGTCTGGCTCGAGGTCATTCAGATTTGAAGATGATTCTTCGAGCTGAGTGACGTCGGACCAGGCTTCATTCCCCCCAACTGTGA	71	90	3	0.45		MA_18249_prc2	TGGCAGAGTTGGGGTGAGGGGACTGCAGCCTGGCACGAGACCTGAAAACTTTTCTGACAAGCAGCCGGGCGGGCAGAGTCACGCATGGTGTCGGACCAGGCTTCATTCCCCTCACAACACTCTTCCA	89	108	3	0.3	MA_42952_prc2	GAGGGGAATGCTATCTGGCTCGAGGTCGCCTTCCTTCGTCGTCGGACCAGGCTTCATTCCTCTC	40	59	3	0.45	MA_42952_prc3	GTTGTGGGGACTGTTGTCTGGCTCGAGGTCATTCAGATTCATATACTAATTGATTATCAGACTGAGTGATGCCGGACCAGGCTTCATTCCCCTCAAC	70	89	3	0.55	MA_103973_prc	GATTGAGGGGAATGTTGTCTGGCTCGACTTCATCCGGATTTGGGTTCCAATGTTCGGATGCCGTCGGACCAGGCTTCATTCCCCCCAATC	62	81	3	0.45	MA_34138_prc	CTGATCTGTGGGGAATGCAGCCTGGTTCGAGGGCGTTATAGAGGATCTTATAGAACTTGTCTCGGACCAGGCTTCATTCCCCTCAATCAG	60	79	3
			74	Pab-miR166.94	TCTCGGACCGGGCTTCATTCC	21	MA_10435792_prc1	TTGAGGGGAATGTTGTCTGGCTCGAGGCCATCCTGAAAATAGTCCCCCCGCCCCTTGGGGGTTTTCGGATGCCGTCGGACCAGGCTTCATTCCCCTCAA	73	93	3	1.3		MA_10435792_prc2	TTATGATTGCGGGGAATGTTGTCTGGCTCGAGGTCATTCAGATTTGAAGATGATTCTTCGAGCTGAGTGACGTCGGACCAGGCTTCATTCCCCCCAACTGTGA	71	91	3	1.3		MA_18249_prc2	TGGCAGAGTTGGGGTGAGGGGACTGCAGCCTGGCACGAGACCTGAAAACTTTTCTGACAAGCAGCCGGGCGGGCAGAGTCACGCATGGTGTCGGACCAGGCTTCATTCCCCTCACAACACTCTTCCA	89	109	3	1.15	MA_42952_prc2	GAGGGGAATGCTATCTGGCTCGAGGTCGCCTTCCTTCGTCGTCGGACCAGGCTTCATTCCTCTC	40	60	3	1.3	MA_42952_prc3	GTTGTGGGGACTGTTGTCTGGCTCGAGGTCATTCAGATTCATATACTAATTGATTATCAGACTGAGTGATGCCGGACCAGGCTTCATTCCCCTCAAC	70	90	3	1.4	MA_103973_prc	GATTGAGGGGAATGTTGTCTGGCTCGACTTCATCCGGATTTGGGTTCCAATGTTCGGATGCCGTCGGACCAGGCTTCATTCCCCCCAATC	62	82	3	1.3	MA_34138_prc	CTGATCTGTGGGGAATGCAGCCTGGTTCGAGGGCGTTATAGAGGATCTTATAGAACTTGTCTCGGACCAGGCTTCATTCCCCTCAATCAG	60	80	3
			75	Pab-miR166.95	TCTCGTACCAGGCTTCATTCC	21	MA_10435792_prc1	TTGAGGGGAATGTTGTCTGGCTCGAGGCCATCCTGAAAATAGTCCCCCCGCCCCTTGGGGGTTTTCGGATGCCGTCGGACCAGGCTTCATTCCCCTCAA	73	93	3	1.3		MA_10435792_prc2	TTATGATTGCGGGGAATGTTGTCTGGCTCGAGGTCATTCAGATTTGAAGATGATTCTTCGAGCTGAGTGACGTCGGACCAGGCTTCATTCCCCCCAACTGTGA	71	91	3	1.3		MA_18249_prc2	TGGCAGAGTTGGGGTGAGGGGACTGCAGCCTGGCACGAGACCTGAAAACTTTTCTGACAAGCAGCCGGGCGGGCAGAGTCACGCATGGTGTCGGACCAGGCTTCATTCCCCTCACAACACTCTTCCA	89	109	3	1.15	MA_42952_prc2	GAGGGGAATGCTATCTGGCTCGAGGTCGCCTTCCTTCGTCGTCGGACCAGGCTTCATTCCTCTC	40	60	3	1.3	MA_42952_prc3	GTTGTGGGGACTGTTGTCTGGCTCGAGGTCATTCAGATTCATATACTAATTGATTATCAGACTGAGTGATGCCGGACCAGGCTTCATTCCCCTCAAC	70	90	3	1.4	MA_103973_prc	GATTGAGGGGAATGTTGTCTGGCTCGACTTCATCCGGATTTGGGTTCCAATGTTCGGATGCCGTCGGACCAGGCTTCATTCCCCCCAATC	62	82	3	1.3	MA_34138_prc	CTGATCTGTGGGGAATGCAGCCTGGTTCGAGGGCGTTATAGAGGATCTTATAGAACTTGTCTCGGACCAGGCTTCATTCCCCTCAATCAG	60	80	3
			76	Pab-miR166.97	TCTGACCAGGCTTCATTCCCCC	22	MA_10435792_prc1	TTGAGGGGAATGTTGTCTGGCTCGAGGCCATCCTGAAAATAGTCCCCCCGCCCCTTGGGGGTTTTCGGATGCCGTCGGACCAGGCTTCATTCCCCTCAA	75	96	3	0.4		MA_10435792_prc2	TTATGATTGCGGGGAATGTTGTCTGGCTCGAGGTCATTCAGATTTGAAGATGATTCTTCGAGCTGAGTGACGTCGGACCAGGCTTCATTCCCCCCAACTGTGA	73	94	3	0.25		MA_18249_prc2	TGGCAGAGTTGGGGTGAGGGGACTGCAGCCTGGCACGAGACCTGAAAACTTTTCTGACAAGCAGCCGGGCGGGCAGAGTCACGCATGGTGTCGGACCAGGCTTCATTCCCCTCACAACACTCTTCCA	91	112	3	0.4	MA_42952_prc2	GAGGGGAATGCTATCTGGCTCGAGGTCGCCTTCCTTCGTCGTCGGACCAGGCTTCATTCCTCTC	42	63	3	0.65	MA_42952_prc3	GTTGTGGGGACTGTTGTCTGGCTCGAGGTCATTCAGATTCATATACTAATTGATTATCAGACTGAGTGATGCCGGACCAGGCTTCATTCCCCTCAAC	72	93	3	0.55	MA_103973_prc	GATTGAGGGGAATGTTGTCTGGCTCGACTTCATCCGGATTTGGGTTCCAATGTTCGGATGCCGTCGGACCAGGCTTCATTCCCCCCAATC	64	85	3	0.25	MA_34138_prc	CTGATCTGTGGGGAATGCAGCCTGGTTCGAGGGCGTTATAGAGGATCTTATAGAACTTGTCTCGGACCAGGCTTCATTCCCCTCAATCAG	62	83	3
			77	Pab-miR166.98	TTGGACCAGGCTTCATTCCCC	21	MA_10435792_prc1	TTGAGGGGAATGTTGTCTGGCTCGAGGCCATCCTGAAAATAGTCCCCCCGCCCCTTGGGGGTTTTCGGATGCCGTCGGACCAGGCTTCATTCCCCTCAA	75	95	3	0.15		MA_10435792_prc2	TTATGATTGCGGGGAATGTTGTCTGGCTCGAGGTCATTCAGATTTGAAGATGATTCTTCGAGCTGAGTGACGTCGGACCAGGCTTCATTCCCCCCAACTGTGA	73	93	3	0.15		MA_18249_prc2	TGGCAGAGTTGGGGTGAGGGGACTGCAGCCTGGCACGAGACCTGAAAACTTTTCTGACAAGCAGCCGGGCGGGCAGAGTCACGCATGGTGTCGGACCAGGCTTCATTCCCCTCACAACACTCTTCCA	91	111	3	0.15	MA_42952_prc2	GAGGGGAATGCTATCTGGCTCGAGGTCGCCTTCCTTCGTCGTCGGACCAGGCTTCATTCCTCTC	42	62	3	0.3	MA_42952_prc3	GTTGTGGGGACTGTTGTCTGGCTCGAGGTCATTCAGATTCATATACTAATTGATTATCAGACTGAGTGATGCCGGACCAGGCTTCATTCCCCTCAAC	72	92	3	0.3	MA_103973_prc	GATTGAGGGGAATGTTGTCTGGCTCGACTTCATCCGGATTTGGGTTCCAATGTTCGGATGCCGTCGGACCAGGCTTCATTCCCCCCAATC	64	84	3	0.15	MA_34138_prc	CTGATCTGTGGGGAATGCAGCCTGGTTCGAGGGCGTTATAGAGGATCTTATAGAACTTGTCTCGGACCAGGCTTCATTCCCCTCAATCAG	62	82	3
			78	Pab-miR166.99	TTGGACCAGGCTTCATTCCCCC	22	MA_10435792_prc1	TTGAGGGGAATGTTGTCTGGCTCGAGGCCATCCTGAAAATAGTCCCCCCGCCCCTTGGGGGTTTTCGGATGCCGTCGGACCAGGCTTCATTCCCCTCAA	75	96	3	0.3		MA_10435792_prc2	TTATGATTGCGGGGAATGTTGTCTGGCTCGAGGTCATTCAGATTTGAAGATGATTCTTCGAGCTGAGTGACGTCGGACCAGGCTTCATTCCCCCCAACTGTGA	73	94	3	0.15		MA_18249_prc2	TGGCAGAGTTGGGGTGAGGGGACTGCAGCCTGGCACGAGACCTGAAAACTTTTCTGACAAGCAGCCGGGCGGGCAGAGTCACGCATGGTGTCGGACCAGGCTTCATTCCCCTCACAACACTCTTCCA	91	112	3	0.3	MA_42952_prc2	GAGGGGAATGCTATCTGGCTCGAGGTCGCCTTCCTTCGTCGTCGGACCAGGCTTCATTCCTCTC	42	63	3	0.55	MA_42952_prc3	GTTGTGGGGACTGTTGTCTGGCTCGAGGTCATTCAGATTCATATACTAATTGATTATCAGACTGAGTGATGCCGGACCAGGCTTCATTCCCCTCAAC	72	93	3	0.45	MA_103973_prc	GATTGAGGGGAATGTTGTCTGGCTCGACTTCATCCGGATTTGGGTTCCAATGTTCGGATGCCGTCGGACCAGGCTTCATTCCCCCCAATC	64	85	3	0.15	MA_34138_prc	CTGATCTGTGGGGAATGCAGCCTGGTTCGAGGGCGTTATAGAGGATCTTATAGAACTTGTCTCGGACCAGGCTTCATTCCCCTCAATCAG	62	83	3
15	Pab-miR167	6	1	Pab-miR167.1	AGATCATGTGGTAGCTTCAGC	21	MA_1173_prc	GAACAGCTGAAGCTGCCAGCATGATCTGGTGCGGTGGTTTTTGAAATTTAAACCACCAGATCATGTGGTAGCTTCAGCTTCTC	58	78	3	0
			2	Pab-miR167.2	TGAAGCTGCCAGCATGATCTGGA	23	MA_1173_prc	GAACAGCTGAAGCTGCCAGCATGATCTGGTGCGGTGGTTTTTGAAATTTAAACCACCAGATCATGTGGTAGCTTCAGCTTCTC	8	30	5	0.15		MA_120308_prc	GGTTGAAGCTGCCAGCATGATCTGGTTAGCTATTCATGATACTCATGACCAGGCAGGCTCATCTGGATCTTGCCAGATCATGCGGCAGTTTCA	4	26	5	0.15
			3	Pab-miR167.4	TGAAGCTGCCAGCATGATATGG	22	MA_1173_prc	GAACAGCTGAAGCTGCCAGCATGATCTGGTGCGGTGGTTTTTGAAATTTAAACCACCAGATCATGTGGTAGCTTCAGCTTCTC	8	29	5	0.25		MA_120308_prc	GGTTGAAGCTGCCAGCATGATCTGGTTAGCTATTCATGATACTCATGACCAGGCAGGCTCATCTGGATCTTGCCAGATCATGCGGCAGTTTCA	4	25	5	0.25
			4	Pab-miR167.7	TGAAGCTGCCAGCATGATCTGT	22	MA_1173_prc	GAACAGCTGAAGCTGCCAGCATGATCTGGTGCGGTGGTTTTTGAAATTTAAACCACCAGATCATGTGGTAGCTTCAGCTTCTC	8	29	5	0.15		MA_120308_prc	GGTTGAAGCTGCCAGCATGATCTGGTTAGCTATTCATGATACTCATGACCAGGCAGGCTCATCTGGATCTTGCCAGATCATGCGGCAGTTTCA	4	25	5	0.15
			5	Pab-miR167.8	TGAAGCTGCCAGCATTATCTGG	22	MA_1173_prc	GAACAGCTGAAGCTGCCAGCATGATCTGGTGCGGTGGTTTTTGAAATTTAAACCACCAGATCATGTGGTAGCTTCAGCTTCTC	8	29	5	1		MA_120308_prc	GGTTGAAGCTGCCAGCATGATCTGGTTAGCTATTCATGATACTCATGACCAGGCAGGCTCATCTGGATCTTGCCAGATCATGCGGCAGTTTCA	4	25	5	1
			6	Pab-miR167.9	AGATCATGCGGCAGTTTCACC	21
16	Pab-miR168	3	1	Pab-miR168.1	TCGATTGGTGCAGATCGGGAA	21	MA_181254_prc	TCTAGTTCGATTGGTGCAGATCGGGAATCGCCTGCGGAGATAAAGAGCCTGGAGATCAAGAGGACGATTCCCCACCTGCATCAATTGAACGGGGG	7	27	5	0		MA_767841_prc	GTTATTCGTGGCTCGAATTCGCTTGGTGCAGGTCGGGAACACTCTTGTCTTACTGCGTACAGTGATAATAACCTAGAACCTAGAACAGACTGAAATCTATGCATATCAGGGCAAAACTGTTCCCCACATGCATCAACTGAATCGGAGCCGCTGGTAAT	19	39	5	1.25		MA_8902896_prc	AGGGAAGAATTGGGGAGATTATTCATGGTGCAGATCTTGGTGGGAGTACAACCTTGTTACTTCCATTCAAGTGTGTTCTTTCTTGTTTCCCCTTTTCCCT	21	41	5	1.85
			2	Pab-miR168.2	TCGCTTGGTGCAGGTCGGGAA	21	MA_181254_prc	TCTAGTTCGATTGGTGCAGATCGGGAATCGCCTGCGGAGATAAAGAGCCTGGAGATCAAGAGGACGATTCCCCACCTGCATCAATTGAACGGGGG	7	27	5	1.25		MA_767841_prc	GTTATTCGTGGCTCGAATTCGCTTGGTGCAGGTCGGGAACACTCTTGTCTTACTGCGTACAGTGATAATAACCTAGAACCTAGAACAGACTGAAATCTATGCATATCAGGGCAAAACTGTTCCCCACATGCATCAACTGAATCGGAGCCGCTGGTAAT	19	39	5	0
			3	Pab-miR168.3	TCGATTGGTGCAGATCGGGAA	21	MA_181254_prc	TCTAGTTCGATTGGTGCAGATCGGGAATCGCCTGCGGAGATAAAGAGCCTGGAGATCAAGAGGACGATTCCCCACCTGCATCAATTGAACGGGGG	7	27	5	0		>MA_767841_prc	GTTATTCGTGGCTCGAATTCGCTTGGTGCAGGTCGGGAACACTCTTGTCTTACTGCGTACAGTGATAATAACCTAGAACCTAGAACAGACTGAAATCTATGCATATCAGGGCAAAACTGTTCCCCACATGCATCAACTGAATCGGAGCCGCTGGTAAT	19	39	5	1.25		>MA_8902896_prc	AGGGAAGAATTGGGGAGATTATTCATGGTGCAGATCTTGGTGGGAGTACAACCTTGTTACTTCCATTCAAGTGTGTTCTTTCTTGTTTCCCCTTTTCCCT	21	41	5	1.85
17	Pab-miR169	7	1	Pab-miR169.1	GCAGCCAAGGATGACTTGCCGG	22	MA_6362557_prc1	TGCATGAAAGGCCACAGTAGGTGATGGAGCCAAGGATGATTTGCCGACATCCACTCATAATCTGTCTGGACAAATGCATATTGTACATGACGTCATGATAGGGAAGGAAGTTGGCAATTTGTCCTTGGCTACATATCTTGCTGTGCTTCTCATGC	26	47	5	1.3		MA_101138_prc	TCATCTGCGACTTTGCATGGAGTGCCAGAGCGTTTTATGCAGCCAAGAATGACTTGCCGACACGCTGCTCTGATCTGTGTTTGCAGCTCTAATGTGTTCATGTACGTTTATTATTGTTTTTCTGAGTTGCAGACATATGTTACTCGAGTCGTGGGCAAGTTGTTCTTGACTACATATAGCGCTCTGGTTCTCATGCCAGATCTCAGGCGA	39	60	5	1.15		MA_15062_prc	TTGGCCAAGAATGACTTGCCTACATGACAGACGTGATTAGAATGGCAACTAACTGAACTTTTTTCCATTCATTTAGAGTGCTGTTTTGTGAGCAAGTCATTCTGGCCAA	1	22	5	1.85	MA_156218_prc	TGCATGAAAGGCCACAGTAGGTGATGGAGCCAAGGATGATTTGCCGACATCCACTCATAATCTGTCTGGACAAATGCATATTGTACATGACGTCATGATAGGGAAGGAAGTTGGCAATTTGTCCTTGGCTACATATCTTGCTGTGCTTCTCATGC	26	47	5	1.3	MA_18559_prc	GGCTCTTGCATGTAGAGGCAGAGAGTGTTACTCAGCCAAGAATGACTTGCCCGCATACTGTTGAGGATTATGGTTCCGAATACGTATTGCAGGCTTGTGGGTAGGTTGTTCTTGGCAGTGCATCTCTCTCTTCTTTTCATGCGAGGACC	32	53	5	1.3	MA_23777_prc	GGCTCTTGCATGTAGAGGCAGAGAGTGTTACTCAGCCAAGAATGACTTGCCCGCATACTGTTGTGGATTATGGTTCCACATACACATTGCAGTTTTGTGGGTAGGTTGTTCTTGGCAAAGCATCGCTCTCTTCCTTTCATGCCAGGCC	32	53	5	1.3	MA_24473_prc	GGTGATGGAGCCAAGGATGACTTGCCAACACCAACTTATAATCTGCAAAGAAGAAAGCCTGTTTGAGACGTCATGATATGCAGGATAGAGTTGGCAAGTTGTACTTGGCTACATATC	7	28	5
			2	Pab-miR169.2	AGCCAAGGATGACTTGCCTACA	22	MA_6362557_prc1	TGCATGAAAGGCCACAGTAGGTGATGGAGCCAAGGATGATTTGCCGACATCCACTCATAATCTGTCTGGACAAATGCATATTGTACATGACGTCATGATAGGGAAGGAAGTTGGCAATTTGTCCTTGGCTACATATCTTGCTGTGCTTCTCATGC	28	49	5	1.25		>MA_6362557_prc2	ATGAGAAGCACAGCAAGATATGTAGCCAAGGACAAATTGCCAACTTCCTTCCCTATCATGACGTCATGTACAATATGCATTTGTCCAGACAGATTATGAGTGGATGTCGGCAAATCATCCTTGGCTCCATCACCTACTGTGGCCTTTCAT	105	126	3	1.25		>MA_101138_prc	TCATCTGCGACTTTGCATGGAGTGCCAGAGCGTTTTATGCAGCCAAGAATGACTTGCCGACACGCTGCTCTGATCTGTGTTTGCAGCTCTAATGTGTTCATGTACGTTTATTATTGTTTTTCTGAGTTGCAGACATATGTTACTCGAGTCGTGGGCAAGTTGTTCTTGACTACATATAGCGCTCTGGTTCTCATGCCAGATCTCAGGCGA	41	62	5	1.25	>MA_15062_prc	TTGGCCAAGAATGACTTGCCTACATGACAGACGTGATTAGAATGGCAACTAACTGAACTTTTTTCCATTCATTTAGAGTGCTGTTTTGTGAGCAAGTCATTCTGGCCAA	3	24	5	1.15	>MA_156218_prc	TGCATGAAAGGCCACAGTAGGTGATGGAGCCAAGGATGATTTGCCGACATCCACTCATAATCTGTCTGGACAAATGCATATTGTACATGACGTCATGATAGGGAAGGAAGTTGGCAATTTGTCCTTGGCTACATATCTTGCTGTGCTTCTCATGC	28	49	5	1.25	>MA_18559_prc	GGCTCTTGCATGTAGAGGCAGAGAGTGTTACTCAGCCAAGAATGACTTGCCCGCATACTGTTGAGGATTATGGTTCCGAATACGTATTGCAGGCTTGTGGGTAGGTTGTTCTTGGCAGTGCATCTCTCTCTTCTTTTCATGCGAGGACC	34	55	5	1.5	>MA_23777_prc	GGCTCTTGCATGTAGAGGCAGAGAGTGTTACTCAGCCAAGAATGACTTGCCCGCATACTGTTGTGGATTATGGTTCCACATACACATTGCAGTTTTGTGGGTAGGTTGTTCTTGGCAAAGCATCGCTCTCTTCCTTTCATGCCAGGCC	34	55	5
			3	Pab-miR169.3	TGTAGCCAAGGACAAATTGCC	21	MA_6362557_prc1	TGCATGAAAGGCCACAGTAGGTGATGGAGCCAAGGATGATTTGCCGACATCCACTCATAATCTGTCTGGACAAATGCATATTGTACATGACGTCATGATAGGGAAGGAAGTTGGCAATTTGTCCTTGGCTACATATCTTGCTGTGCTTCTCATGC	113	133	3	0		>MA_6362557_prc2	ATGAGAAGCACAGCAAGATATGTAGCCAAGGACAAATTGCCAACTTCCTTCCCTATCATGACGTCATGTACAATATGCATTTGTCCAGACAGATTATGAGTGGATGTCGGCAAATCATCCTTGGCTCCATCACCTACTGTGGCCTTTCAT	21	41	5	0		>MA_156218_prc	TGCATGAAAGGCCACAGTAGGTGATGGAGCCAAGGATGATTTGCCGACATCCACTCATAATCTGTCTGGACAAATGCATATTGTACATGACGTCATGATAGGGAAGGAAGTTGGCAATTTGTCCTTGGCTACATATCTTGCTGTGCTTCTCATGC	113	133	3	0	>MA_24473_prc	GGTGATGGAGCCAAGGATGACTTGCCAACACCAACTTATAATCTGCAAAGAAGAAAGCCTGTTTGAGACGTCATGATATGCAGGATAGAGTTGGCAAGTTGTACTTGGCTACATATC	93	113	3	2	>MA_476512_prc	TCATGTGGGATCTTGCACGAAAGGCTACAGCGGGTTATGGAGCCAAGGATGACTTGCCAACATCCACACATAATCTGAAAATAGAAAACATGCTTACGACGTCATGATATGCAGGAGGGAGTTGGCAAGTTGTCCTTGGCTACATATCTTGCTGTGCTTCTCATGCCAGACCTCAGATGA	124	144	3	1	>MA_6169_prc	AATGTCTTATGCAGCCAAGGATGACTTGCCGGCAGCATGTTCTGTGTGAGTGAAAATGCCTTTTTTGGTTCAATGCACATATGTGGGTGTTGGCCAGTTGTCCTTGGCTACATTTAATATTC	92	112	3	1.25	>MA_7993223_prc	TGCATGAAAGGCCACAGTAGGTGATGAGACAAGGATGATTTGCCGACGTCCACTCATAATATATCCGGAAAATTGCATAAACGTCATGATACGCAGGAAAGTTGGCAATTTGTCCTTGGCTACATATCTTGTTGTGCTTCTCACGC	104	124	3
			4	Pab-miR169.4	GAGCCAAGGATGATTTGCCGA	21	MA_6362557_prc1	TGCATGAAAGGCCACAGTAGGTGATGGAGCCAAGGATGATTTGCCGACATCCACTCATAATCTGTCTGGACAAATGCATATTGTACATGACGTCATGATAGGGAAGGAAGTTGGCAATTTGTCCTTGGCTACATATCTTGCTGTGCTTCTCATGC	27	47	5	0		>MA_6362557_prc2	ATGAGAAGCACAGCAAGATATGTAGCCAAGGACAAATTGCCAACTTCCTTCCCTATCATGACGTCATGTACAATATGCATTTGTCCAGACAGATTATGAGTGGATGTCGGCAAATCATCCTTGGCTCCATCACCTACTGTGGCCTTTCAT	107	127	3	0		>MA_109647_prc	AAGTACAGAGTGTTACTCCGCCAAGAATGATTTGCCCCCAAAGACAGGCGTGACCTACTTGTTGCAGTTATATCGTAGAATGACCACTAATTGTATGTTAGCGGCCACTCTATTCAATAACCGAGTCCAGCTGCTTTGTGGACAAATCATATTGGCGGGGCAACCCGATGTGCTT	18	38	5	1.6	>MA_156218_prc	TGCATGAAAGGCCACAGTAGGTGATGGAGCCAAGGATGATTTGCCGACATCCACTCATAATCTGTCTGGACAAATGCATATTGTACATGACGTCATGATAGGGAAGGAAGTTGGCAATTTGTCCTTGGCTACATATCTTGCTGTGCTTCTCATGC	27	47	5	0	>MA_24473_prc	GGTGATGGAGCCAAGGATGACTTGCCAACACCAACTTATAATCTGCAAAGAAGAAAGCCTGTTTGAGACGTCATGATATGCAGGATAGAGTTGGCAAGTTGTACTTGGCTACATATC	8	28	5	1.15	>MA_32061_prc	GTAGAAGTACAGAGTGTCGCTGTGCCAAGAATGATTTGCCCACAATTACAGACGCGACCTACTTGTTGCAGTTAGATTGTAGAATGGCAACTAATTGTAGGCCGGCGGCCACTCTATTCAATAACGGAATCGGACTGGTTTGTGGGTAAATTGTCTTGGCACAGCAACCCGATGTGCTTGTC	22	42	5	1.3	>MA_476512_prc	TCATGTGGGATCTTGCACGAAAGGCTACAGCGGGTTATGGAGCCAAGGATGACTTGCCAACATCCACACATAATCTGAAAATAGAAAACATGCTTACGACGTCATGATATGCAGGAGGGAGTTGGCAAGTTGTCCTTGGCTACATATCTTGCTGTGCTTCTCATGCCAGACCTCAGATGA	40	60	5
			5	Pab-miR169.5	GAGCCAAGGATGACTTGCCA	20	MA_6362557_prc1	TGCATGAAAGGCCACAGTAGGTGATGGAGCCAAGGATGATTTGCCGACATCCACTCATAATCTGTCTGGACAAATGCATATTGTACATGACGTCATGATAGGGAAGGAAGTTGGCAATTTGTCCTTGGCTACATATCTTGCTGTGCTTCTCATGC	27	46	5	1.15		MA_101138_prc	TCATCTGCGACTTTGCATGGAGTGCCAGAGCGTTTTATGCAGCCAAGAATGACTTGCCGACACGCTGCTCTGATCTGTGTTTGCAGCTCTAATGTGTTCATGTACGTTTATTATTGTTTTTCTGAGTTGCAGACATATGTTACTCGAGTCGTGGGCAAGTTGTTCTTGACTACATATAGCGCTCTGGTTCTCATGCCAGATCTCAGGCGA	40	59	5	1.3		MA_15062_prc	TTGGCCAAGAATGACTTGCCTACATGACAGACGTGATTAGAATGGCAACTAACTGAACTTTTTTCCATTCATTTAGAGTGCTGTTTTGTGAGCAAGTCATTCTGGCCAA	2	21	5	1.45	MA_156218_prc	TGCATGAAAGGCCACAGTAGGTGATGGAGCCAAGGATGATTTGCCGACATCCACTCATAATCTGTCTGGACAAATGCATATTGTACATGACGTCATGATAGGGAAGGAAGTTGGCAATTTGTCCTTGGCTACATATCTTGCTGTGCTTCTCATGC	27	46	5	1.15	MA_18559_prc	GGCTCTTGCATGTAGAGGCAGAGAGTGTTACTCAGCCAAGAATGACTTGCCCGCATACTGTTGAGGATTATGGTTCCGAATACGTATTGCAGGCTTGTGGGTAGGTTGTTCTTGGCAGTGCATCTCTCTCTTCTTTTCATGCGAGGACC	33	52	5	1.3	MA_23777_prc	GGCTCTTGCATGTAGAGGCAGAGAGTGTTACTCAGCCAAGAATGACTTGCCCGCATACTGTTGTGGATTATGGTTCCACATACACATTGCAGTTTTGTGGGTAGGTTGTTCTTGGCAAAGCATCGCTCTCTTCCTTTCATGCCAGGCC	33	52	5	1.3	MA_24473_prc	GGTGATGGAGCCAAGGATGACTTGCCAACACCAACTTATAATCTGCAAAGAAGAAAGCCTGTTTGAGACGTCATGATATGCAGGATAGAGTTGGCAAGTTGTACTTGGCTACATATC	8	27	5
			6	Pab-miR169.6	TCAGCCAAGAATGACTTGCCC	21	MA_101138_prc	TCATCTGCGACTTTGCATGGAGTGCCAGAGCGTTTTATGCAGCCAAGAATGACTTGCCGACACGCTGCTCTGATCTGTGTTTGCAGCTCTAATGTGTTCATGTACGTTTATTATTGTTTTTCTGAGTTGCAGACATATGTTACTCGAGTCGTGGGCAAGTTGTTCTTGACTACATATAGCGCTCTGGTTCTCATGCCAGATCTCAGGCGA	39	59	5	0.3		>MA_109647_prc	AAGTACAGAGTGTTACTCCGCCAAGAATGATTTGCCCCCAAAGACAGGCGTGACCTACTTGTTGCAGTTATATCGTAGAATGACCACTAATTGTATGTTAGCGGCCACTCTATTCAATAACCGAGTCCAGCTGCTTTGTGGACAAATCATATTGGCGGGGCAACCCGATGTGCTT	17	37	5	1.25		>MA_15062_prc	TTGGCCAAGAATGACTTGCCTACATGACAGACGTGATTAGAATGGCAACTAACTGAACTTTTTTCCATTCATTTAGAGTGCTGTTTTGTGAGCAAGTCATTCTGGCCAA	1	21	5	0.55	>MA_18559_prc	GGCTCTTGCATGTAGAGGCAGAGAGTGTTACTCAGCCAAGAATGACTTGCCCGCATACTGTTGAGGATTATGGTTCCGAATACGTATTGCAGGCTTGTGGGTAGGTTGTTCTTGGCAGTGCATCTCTCTCTTCTTTTCATGCGAGGACC	32	52	5	0	>MA_23777_prc	GGCTCTTGCATGTAGAGGCAGAGAGTGTTACTCAGCCAAGAATGACTTGCCCGCATACTGTTGTGGATTATGGTTCCACATACACATTGCAGTTTTGTGGGTAGGTTGTTCTTGGCAAAGCATCGCTCTCTTCCTTTCATGCCAGGCC	32	52	5	0	>MA_24473_prc	GGTGATGGAGCCAAGGATGACTTGCCAACACCAACTTATAATCTGCAAAGAAGAAAGCCTGTTTGAGACGTCATGATATGCAGGATAGAGTTGGCAAGTTGTACTTGGCTACATATC	7	27	5	1.45	>MA_32061_prc	GTAGAAGTACAGAGTGTCGCTGTGCCAAGAATGATTTGCCCACAATTACAGACGCGACCTACTTGTTGCAGTTAGATTGTAGAATGGCAACTAATTGTAGGCCGGCGGCCACTCTATTCAATAACGGAATCGGACTGGTTTGTGGGTAAATTGTCTTGGCACAGCAACCCGATGTGCTTGTC	21	41	5
			7	Pab-miR169.7	CAGCCAAGGATGACTTGCCGG	21	MA_6362557_prc1	TGCATGAAAGGCCACAGTAGGTGATGGAGCCAAGGATGATTTGCCGACATCCACTCATAATCTGTCTGGACAAATGCATATTGTACATGACGTCATGATAGGGAAGGAAGTTGGCAATTTGTCCTTGGCTACATATCTTGCTGTGCTTCTCATGC	27	47	5	1.3		MA_101138_prc	TCATCTGCGACTTTGCATGGAGTGCCAGAGCGTTTTATGCAGCCAAGAATGACTTGCCGACACGCTGCTCTGATCTGTGTTTGCAGCTCTAATGTGTTCATGTACGTTTATTATTGTTTTTCTGAGTTGCAGACATATGTTACTCGAGTCGTGGGCAAGTTGTTCTTGACTACATATAGCGCTCTGGTTCTCATGCCAGATCTCAGGCGA	40	60	5	1.15		MA_15062_prc	TTGGCCAAGAATGACTTGCCTACATGACAGACGTGATTAGAATGGCAACTAACTGAACTTTTTTCCATTCATTTAGAGTGCTGTTTTGTGAGCAAGTCATTCTGGCCAA	2	22	5	1.6	MA_156218_prc	TGCATGAAAGGCCACAGTAGGTGATGGAGCCAAGGATGATTTGCCGACATCCACTCATAATCTGTCTGGACAAATGCATATTGTACATGACGTCATGATAGGGAAGGAAGTTGGCAATTTGTCCTTGGCTACATATCTTGCTGTGCTTCTCATGC	27	47	5	1.3	MA_18559_prc	GGCTCTTGCATGTAGAGGCAGAGAGTGTTACTCAGCCAAGAATGACTTGCCCGCATACTGTTGAGGATTATGGTTCCGAATACGTATTGCAGGCTTGTGGGTAGGTTGTTCTTGGCAGTGCATCTCTCTCTTCTTTTCATGCGAGGACC	33	53	5	1.15	MA_23777_prc	GGCTCTTGCATGTAGAGGCAGAGAGTGTTACTCAGCCAAGAATGACTTGCCCGCATACTGTTGTGGATTATGGTTCCACATACACATTGCAGTTTTGTGGGTAGGTTGTTCTTGGCAAAGCATCGCTCTCTTCCTTTCATGCCAGGCC	33	53	5	1.15	MA_24473_prc	GGTGATGGAGCCAAGGATGACTTGCCAACACCAACTTATAATCTGCAAAGAAGAAAGCCTGTTTGAGACGTCATGATATGCAGGATAGAGTTGGCAAGTTGTACTTGGCTACATATC	8	28	5
18	Pab-miR171	4	1	Pab-miR171.1	AGATATTGGAGCGGTTCAACCA	22	MA_119585_prc	CTTGAGATATTGGAGCGGTTCAACCAGACAACATTATTAAAAAGAATGTAATTTTGTTGTTCGTTTGAGCCGTGCCAATATCGCACTAGA	5	26	5	0		MA_76927_prc	AAGAGATATTGGGGCGGTTCAATCCCATGACGCAATTACAGTGCAGGTGTAATGCGATCTCGGATTGAGCCGCGCCAATATCACTT	4	25	5	1.4
			2	Pab-miR171.3	TGATTGAGCCGTGCCAATATC	21	MA_119585_prc	CTTGAGATATTGGAGCGGTTCAACCAGACAACATTATTAAAAAGAATGTAATTTTGTTGTTCGTTTGAGCCGTGCCAATATCGCACTAGA	62	82	3	0.4		MA_138621_prc	AGCAGCATGGGCTTTGACAAACATAGCTTCAGGAACATCAGAGCATACACGAGTTGTGATTGACCGTGGAGCTGTGCCAATATTTGTGCAGCTGCT	64	84	3	1.95		MA_179192_prc	AAGGCGATATTGACGTGCCTCAATTTGAAGACATTGTTAGAGGAATTCTAGCTCTGTGCTCTGATTGAGCCGCGTCAATATCCCCTT	62	82	3	2	MA_76927_prc	AAGAGATATTGGGGCGGTTCAATCCCATGACGCAATTACAGTGCAGGTGTAATGCGATCTCGGATTGAGCCGCGCCAATATCACTT	62	82	3	1.15	MA_8858341_prc	GATGCTGGTGCGGTTCAATCCGAAGATAGCATTACAACATGAATGTAATGTCGTCTCAGATTGAGCCGCGCCAATATC	58	78	3	1.15	MA_8998417_prc	GTGATAGTGGCACGGTTCAATCGGATTACTTCTGTTGATTTCTGCATCCAACACTGTGATCGAATTGAGCCGTGCCAATATCAC	62	82	3	0.3
			3	Pab-miR171.7	TTGAGCCGTGCCAATATCGCA	21	MA_119585_prc	CTTGAGATATTGGAGCGGTTCAACCAGACAACATTATTAAAAAGAATGTAATTTTGTTGTTCGTTTGAGCCGTGCCAATATCGCACTAGA	65	85	3	0		MA_138621_prc	AGCAGCATGGGCTTTGACAAACATAGCTTCAGGAACATCAGAGCATACACGAGTTGTGATTGACCGTGGAGCTGTGCCAATATTTGTGCAGCTGCT	67	87	3	1.95		MA_76927_prc	AAGAGATATTGGGGCGGTTCAATCCCATGACGCAATTACAGTGCAGGTGTAATGCGATCTCGGATTGAGCCGCGCCAATATCACTT	65	85	3	1.4
			4	Pab-miR171.8	TTGAGCCGCGCCAATATCACT	21	MA_119585_prc	CTTGAGATATTGGAGCGGTTCAACCAGACAACATTATTAAAAAGAATGTAATTTTGTTGTTCGTTTGAGCCGTGCCAATATCGCACTAGA	65	85	3	1.4		MA_179192_prc	AAGGCGATATTGACGTGCCTCAATTTGAAGACATTGTTAGAGGAATTCTAGCTCTGTGCTCTGATTGAGCCGCGTCAATATCCCCTT	65	85	3	1.4		MA_76927_prc	AAGAGATATTGGGGCGGTTCAATCCCATGACGCAATTACAGTGCAGGTGTAATGCGATCTCGGATTGAGCCGCGCCAATATCACTT	65	85	3	0
19	Pab-miR172	3	1	Pab-miR172.1	AGAATCCTGATGATGCTGCAT	21	MA_19796_prc	TTGATGCAGCATCATCAGGATTCTCCCCTCAAACTTTAGCAATTTAGCAATTGGGCATTTACAGAAGCATGTCTCTAAATTTCTTGGCACCTATAGATCCCCAAATACCCAAAACCCATTGATGACTACAGTGCTTGGGTGCAGATTTAGTCAATATGTAGACAGACAGATAGCTAGAGATCTCATATTGTGAATCCGAATATGGTAGAAAACATTGTTGGGCATTGAGGTGTGAATCGTGATGATGCTGCAGCCTCAA	233	253	3	1.3
			2	Pab-miR172.2	AGAATCTTGATGATGCTGCAT	21	MA_19796_prc	TTGATGCAGCATCATCAGGATTCTCCCCTCAAACTTTAGCAATTTAGCAATTGGGCATTTACAGAAGCATGTCTCTAAATTTCTTGGCACCTATAGATCCCCAAATACCCAAAACCCATTGATGACTACAGTGCTTGGGTGCAGATTTAGTCAATATGTAGACAGACAGATAGCTAGAGATCTCATATTGTGAATCCGAATATGGTAGAAAACATTGTTGGGCATTGAGGTGTGAATCGTGATGATGCTGCAGCCTCAA	233	253	3	1.3
			3	Pab-miR172.3	CGAATCTTGATGATGCTGCAT	21	MA_19796_prc	TTGATGCAGCATCATCAGGATTCTCCCCTCAAACTTTAGCAATTTAGCAATTGGGCATTTACAGAAGCATGTCTCTAAATTTCTTGGCACCTATAGATCCCCAAATACCCAAAACCCATTGATGACTACAGTGCTTGGGTGCAGATTTAGTCAATATGTAGACAGACAGATAGCTAGAGATCTCATATTGTGAATCCGAATATGGTAGAAAACATTGTTGGGCATTGAGGTGTGAATCGTGATGATGCTGCAGCCTCAA	233	253	3	1.3
20	Pab-miR2916	2	1	Pab-miR2916.5	TGGGGGCTCGAAGACGATCAGAT	23
			2	Pab-miR2916.6	TTGGGGGCTCGAAGACGATC	20
21	Pab-miR2950	1	1	Pab-miR2950	TTCCATCTCTTGCACACTGAG	21	MA_121719_prc	AGGGATGGCCAAGATGTTCCATCTCTTGCACACTGAGTCATATTCCTCACTACAACTGGAAATGACTTGGTGTGCAAGGTATGGCATATCTTGCCTGTCTCT	17	37	5	0
22	Pab-miR319	16	1	Pab-miR319.1	CGTGAATGATCCGGGAGCTGA	21	MA_1391_prc1	GGTTGATGCGTGAATGATCCGGGAGCTGATTTCGTCCAGTGAATGTCTTTTCTTGGACTGAAGGGAGCTCCCTCAGGTAGTGTATATC	9	29	5	0		MA_1391_prc2	TGAAACTGCTGCCGGCTCATTCATTCACCAGCTCACTCTCAACACACAGACGAGACGACTGGGTTGATGCGTGAATGATCCGGGAGCTGATTTCG	70	90	3	0		MA_10186366_prc	TGGGTTGATGTGTGAATGATGCGGGAGCTGATTTCGTCCGGGAAATGTCTTTTCTTGGACTGAAGGGAGCTCCCTCAGGTAGTATAAATTATTCCTA	11	31	5	1.15	MA_13696_prc	GGGAGTTCCCTTCAGCCCAGCAAAGGATGGTGAGCTGTTCGAAACAGCTGCCGACTCATTCATTCACCAACTCATTCTTTAGACGCGGACGAGAAGACTGGGTTGATGTTTGAATGATGCGGGAGCCGATTTCGTCAGAGAAATGTCTTTTCTTGGACTGAAGGGAGCTCCC	109	129	3	1.55
			2	Pab-miR319.12	TGCTGCCGGCTCATTCATTCA	21	MA_1391_prc2	TGAAACTGCTGCCGGCTCATTCATTCACCAGCTCACTCTCAACACACAGACGAGACGACTGGGTTGATGCGTGAATGATCCGGGAGCTGATTTCG	7	27	5	0		MA_13696_prc	GGGAGTTCCCTTCAGCCCAGCAAAGGATGGTGAGCTGTTCGAAACAGCTGCCGACTCATTCATTCACCAACTCATTCTTTAGACGCGGACGAGAAGACTGGGTTGATGTTTGAATGATGCGGGAGCCGATTTCGTCAGAGAAATGTCTTTTCTTGGACTGAAGGGAGCTCCC	46	66	5	1.15		MA_348195_prc	CGTGCTGACAGAAGAGAGTGGGCACACATATCCCCTAGCATAGTTTATGTGTGAGGCGATGTGTGCCCACCGGCTCATTCTGTCTGCATG	65	85	3	1.45	MA_631928_prc	GTGCTGACAGAAGAGAGTGGGCACACATATCCCCTAGCATGGCTTATGTGTGAGGCGATGCGTGCCCACCGGCTCATTCTGTCTGCAT	64	84	3	1.45
			3	Pab-miR319.14	CTTGGCCTGAAGGGAGCTCC	20	MA_1391_prc1	GGTTGATGCGTGAATGATCCGGGAGCTGATTTCGTCCAGTGAATGTCTTTTCTTGGACTGAAGGGAGCTCCCTCAGGTAGTGTATATC	52	71	3	1		>MA_10186366_prc	TGGGTTGATGTGTGAATGATGCGGGAGCTGATTTCGTCCGGGAAATGTCTTTTCTTGGACTGAAGGGAGCTCCCTCAGGTAGTATAAATTATTCCTA	54	73	3	1		>MA_102525_prc	GGAATTGAATGAAGAGAGCTTTCTTCCGTCCAACCGAGGAGGTTTATAGGCTATTTCAGCTGCTGACTTATGCAATCGTATGCCATGCTGATGATGAGAATGGTGGCAGCAGCGCAACCGTCTGCATGATGCAGGAGCAGAAGAGTCTGGATTTCTCTTCTCTTGGACTGAAGGGAGCTCCCTCTCAAATTCC	162	181	3	1	>MA_103876_prc	GAGGTAACATAATGGGGAGCTTCCTTCACTTCAATAGAAAGACAACAAGGAGAATGATCAGATGCCGCCTCATGTGTCTGACTATTCTGTCTTTTCTTGGCTTAAACAGACAGATTAGCCAAATGCTTGATGCGGGACCTGCTGTTCTTCTTTTTCTTGTCATTCTTTGGACTGAAGGGAGCTCCCCTTTCTCCCACATATCTC	166	185	3	1.15	>MA_104055_prc	AAGCCCAGATGGGAGCTTCCTTAAGTCCAAAGGACGTCCAAATTTTTTACAGGGATAGCTCGAATCCTTTGGACTGAAGGGAGCTCCCATCTGGGTTT	68	87	3	1.15	>MA_13696_prc	GGGAGTTCCCTTCAGCCCAGCAAAGGATGGTGAGCTGTTCGAAACAGCTGCCGACTCATTCATTCACCAACTCATTCTTTAGACGCGGACGAGAAGACTGGGTTGATGTTTGAATGATGCGGGAGCCGATTTCGTCAGAGAAATGTCTTTTCTTGGACTGAAGGGAGCTCCC	2	21	5	1.55	>MA_13696_prc	GGGAGTTCCCTTCAGCCCAGCAAAGGATGGTGAGCTGTTCGAAACAGCTGCCGACTCATTCATTCACCAACTCATTCTTTAGACGCGGACGAGAAGACTGGGTTGATGTTTGAATGATGCGGGAGCCGATTTCGTCAGAGAAATGTCTTTTCTTGGACTGAAGGGAGCTCCC	152	171	3
			4	Pab-miR319.15	TTGGACTGAAGGGAGCTCCCC	21	MA_1391_prc1	GGTTGATGCGTGAATGATCCGGGAGCTGATTTCGTCCAGTGAATGTCTTTTCTTGGACTGAAGGGAGCTCCCTCAGGTAGTGTATATC	53	73	3	0.15		MA_10186366_prc	TGGGTTGATGTGTGAATGATGCGGGAGCTGATTTCGTCCGGGAAATGTCTTTTCTTGGACTGAAGGGAGCTCCCTCAGGTAGTATAAATTATTCCTA	55	75	3	0.15		MA_102525_prc	GGAATTGAATGAAGAGAGCTTTCTTCCGTCCAACCGAGGAGGTTTATAGGCTATTTCAGCTGCTGACTTATGCAATCGTATGCCATGCTGATGATGAGAATGGTGGCAGCAGCGCAACCGTCTGCATGATGCAGGAGCAGAAGAGTCTGGATTTCTCTTCTCTTGGACTGAAGGGAGCTCCCTCTCAAATTCC	163	183	3	0.15	MA_10331_prc	ATGGTAGAGTTCCTTTTATACCAATCAAGGCCTGTGCAAAAGTGATCCGACTGCCGATTTATGCATCCTTCTGCCCTGCCAGTGTTCGTTGTTACAGGCCCGATTTCATTGCAGGTTAGTGGTGTGCATAAGGCGGGAGTTGTATTGATTTTGTGTTGCCCTCGTTTGGTTTGAAGGGAGCTCTACTGGGCGA	166	186	3	1.65	MA_103876_prc	GAGGTAACATAATGGGGAGCTTCCTTCACTTCAATAGAAAGACAACAAGGAGAATGATCAGATGCCGCCTCATGTGTCTGACTATTCTGTCTTTTCTTGGCTTAAACAGACAGATTAGCCAAATGCTTGATGCGGGACCTGCTGTTCTTCTTTTTCTTGTCATTCTTTGGACTGAAGGGAGCTCCCCTTTCTCCCACATATCTC	167	187	3	0	MA_104055_prc	AAGCCCAGATGGGAGCTTCCTTAAGTCCAAAGGACGTCCAAATTTTTTACAGGGATAGCTCGAATCCTTTGGACTGAAGGGAGCTCCCATCTGGGTTT	69	89	3	0.15	MA_10433715_prc	CGGGGCGCTTCCTTCAACCCAATAAATGGCTGTGTAGGGATGATTCAACTGCTGGTTCATGGATTCTATTACATTGTCACGTTGCTGGAGCTATTTTTCGTGGCAAGATAATGGTGTACATGACACAGGAGTTGGAATGCCACTATGCGGCGTTATATTGGATTGAAGGGAGCTCCTCG	158	178	3
			5	Pab-miR319.16	TTGGACTGAAGGGAGCTCCTA	21	MA_1391_prc1	GGTTGATGCGTGAATGATCCGGGAGCTGATTTCGTCCAGTGAATGTCTTTTCTTGGACTGAAGGGAGCTCCCTCAGGTAGTGTATATC	53	73	3	0.3		MA_10186366_prc	TGGGTTGATGTGTGAATGATGCGGGAGCTGATTTCGTCCGGGAAATGTCTTTTCTTGGACTGAAGGGAGCTCCCTCAGGTAGTATAAATTATTCCTA	55	75	3	0.3		MA_102525_prc	GGAATTGAATGAAGAGAGCTTTCTTCCGTCCAACCGAGGAGGTTTATAGGCTATTTCAGCTGCTGACTTATGCAATCGTATGCCATGCTGATGATGAGAATGGTGGCAGCAGCGCAACCGTCTGCATGATGCAGGAGCAGAAGAGTCTGGATTTCTCTTCTCTTGGACTGAAGGGAGCTCCCTCTCAAATTCC	163	183	3	0.3	MA_10331_prc	ATGGTAGAGTTCCTTTTATACCAATCAAGGCCTGTGCAAAAGTGATCCGACTGCCGATTTATGCATCCTTCTGCCCTGCCAGTGTTCGTTGTTACAGGCCCGATTTCATTGCAGGTTAGTGGTGTGCATAAGGCGGGAGTTGTATTGATTTTGTGTTGCCCTCGTTTGGTTTGAAGGGAGCTCTACTGGGCGA	166	186	3	1.8	MA_103876_prc	GAGGTAACATAATGGGGAGCTTCCTTCACTTCAATAGAAAGACAACAAGGAGAATGATCAGATGCCGCCTCATGTGTCTGACTATTCTGTCTTTTCTTGGCTTAAACAGACAGATTAGCCAAATGCTTGATGCGGGACCTGCTGTTCTTCTTTTTCTTGTCATTCTTTGGACTGAAGGGAGCTCCCCTTTCTCCCACATATCTC	167	187	3	0.3	MA_104055_prc	AAGCCCAGATGGGAGCTTCCTTAAGTCCAAAGGACGTCCAAATTTTTTACAGGGATAGCTCGAATCCTTTGGACTGAAGGGAGCTCCCATCTGGGTTT	69	89	3	0.15	MA_10433715_prc	CGGGGCGCTTCCTTCAACCCAATAAATGGCTGTGTAGGGATGATTCAACTGCTGGTTCATGGATTCTATTACATTGTCACGTTGCTGGAGCTATTTTTCGTGGCAAGATAATGGTGTACATGACACAGGAGTTGGAATGCCACTATGCGGCGTTATATTGGATTGAAGGGAGCTCCTCG	158	178	3
			6	Pab-miR319.18	TTTGGACTGAAGGGAGCTCCT	21	MA_1391_prc1	GGTTGATGCGTGAATGATCCGGGAGCTGATTTCGTCCAGTGAATGTCTTTTCTTGGACTGAAGGGAGCTCCCTCAGGTAGTGTATATC	52	72	3	0.3		MA_10186366_prc	TGGGTTGATGTGTGAATGATGCGGGAGCTGATTTCGTCCGGGAAATGTCTTTTCTTGGACTGAAGGGAGCTCCCTCAGGTAGTATAAATTATTCCTA	54	74	3	0.3		MA_102525_prc	GGAATTGAATGAAGAGAGCTTTCTTCCGTCCAACCGAGGAGGTTTATAGGCTATTTCAGCTGCTGACTTATGCAATCGTATGCCATGCTGATGATGAGAATGGTGGCAGCAGCGCAACCGTCTGCATGATGCAGGAGCAGAAGAGTCTGGATTTCTCTTCTCTTGGACTGAAGGGAGCTCCCTCTCAAATTCC	162	182	3	0.3	MA_103876_prc	GAGGTAACATAATGGGGAGCTTCCTTCACTTCAATAGAAAGACAACAAGGAGAATGATCAGATGCCGCCTCATGTGTCTGACTATTCTGTCTTTTCTTGGCTTAAACAGACAGATTAGCCAAATGCTTGATGCGGGACCTGCTGTTCTTCTTTTTCTTGTCATTCTTTGGACTGAAGGGAGCTCCCCTTTCTCCCACATATCTC	166	186	3	0.15	MA_104055_prc	AAGCCCAGATGGGAGCTTCCTTAAGTCCAAAGGACGTCCAAATTTTTTACAGGGATAGCTCGAATCCTTTGGACTGAAGGGAGCTCCCATCTGGGTTT	68	88	3	0.15	MA_10433715_prc	CGGGGCGCTTCCTTCAACCCAATAAATGGCTGTGTAGGGATGATTCAACTGCTGGTTCATGGATTCTATTACATTGTCACGTTGCTGGAGCTATTTTTCGTGGCAAGATAATGGTGTACATGACACAGGAGTTGGAATGCCACTATGCGGCGTTATATTGGATTGAAGGGAGCTCCTCG	157	177	3	1.15	MA_13696_prc	GGGAGTTCCCTTCAGCCCAGCAAAGGATGGTGAGCTGTTCGAAACAGCTGCCGACTCATTCATTCACCAACTCATTCTTTAGACGCGGACGAGAAGACTGGGTTGATGTTTGAATGATGCGGGAGCCGATTTCGTCAGAGAAATGTCTTTTCTTGGACTGAAGGGAGCTCCC	152	172	3
			7	Pab-miR319.19	ATTGGACTGAAGGGAGCTCCC	21	MA_1391_prc1	GGTTGATGCGTGAATGATCCGGGAGCTGATTTCGTCCAGTGAATGTCTTTTCTTGGACTGAAGGGAGCTCCCTCAGGTAGTGTATATC	52	72	3	0.15		MA_10186366_prc	TGGGTTGATGTGTGAATGATGCGGGAGCTGATTTCGTCCGGGAAATGTCTTTTCTTGGACTGAAGGGAGCTCCCTCAGGTAGTATAAATTATTCCTA	54	74	3	0.15		MA_102525_prc	GGAATTGAATGAAGAGAGCTTTCTTCCGTCCAACCGAGGAGGTTTATAGGCTATTTCAGCTGCTGACTTATGCAATCGTATGCCATGCTGATGATGAGAATGGTGGCAGCAGCGCAACCGTCTGCATGATGCAGGAGCAGAAGAGTCTGGATTTCTCTTCTCTTGGACTGAAGGGAGCTCCCTCTCAAATTCC	162	182	3	0.15	MA_103876_prc	GAGGTAACATAATGGGGAGCTTCCTTCACTTCAATAGAAAGACAACAAGGAGAATGATCAGATGCCGCCTCATGTGTCTGACTATTCTGTCTTTTCTTGGCTTAAACAGACAGATTAGCCAAATGCTTGATGCGGGACCTGCTGTTCTTCTTTTTCTTGTCATTCTTTGGACTGAAGGGAGCTCCCCTTTCTCCCACATATCTC	166	186	3	0.15	MA_104055_prc	AAGCCCAGATGGGAGCTTCCTTAAGTCCAAAGGACGTCCAAATTTTTTACAGGGATAGCTCGAATCCTTTGGACTGAAGGGAGCTCCCATCTGGGTTT	68	88	3	0.15	MA_10433715_prc	CGGGGCGCTTCCTTCAACCCAATAAATGGCTGTGTAGGGATGATTCAACTGCTGGTTCATGGATTCTATTACATTGTCACGTTGCTGGAGCTATTTTTCGTGGCAAGATAATGGTGTACATGACACAGGAGTTGGAATGCCACTATGCGGCGTTATATTGGATTGAAGGGAGCTCCTCG	157	177	3	1.15	MA_13696_prc	GGGAGTTCCCTTCAGCCCAGCAAAGGATGGTGAGCTGTTCGAAACAGCTGCCGACTCATTCATTCACCAACTCATTCTTTAGACGCGGACGAGAAGACTGGGTTGATGTTTGAATGATGCGGGAGCCGATTTCGTCAGAGAAATGTCTTTTCTTGGACTGAAGGGAGCTCCC	152	172	3
			8	Pab-miR319.2	GGGAGCTCCCTTCAGTCCAAT	21	MA_10377894_prc	ACTCTCTGTTCCTGGGTGTGCGGGGAAAATGTTTGTGGCCTTGCGTTTTTCCAGTGGTGATTGTTTTACGTTTGAATGACTTCTCCGTCTTTGGACTAAGACGTTCGAANNNNNNNCCGTGCATTCATCACTGGAAGGATGTGTGGTGTCGGATGTTTTGTTCGCATGACGCGGGTGGGGGGAGT	105	125	3	1.95		MA_19624_prc	GGGTGTGTTGGAGCTCCCTTCAGTCCAACCAAAGCTTGTGCGGCGGTGGTTCAGCTGCTGATTCATGCATTCGACTGCCCTGTCCGTGACTTTCCAGCAGCCTGAATCAATCAAGCTATCTCCATGACAGGATAGTGGTGTGCATGACGCAGGAGATGTATTGTCACTGGACACGCATTCCTTGGATTGAAGGGAGCTCCACTTATCC	9	29	5	0.3		MA_636865_prc	GCCAGAGGTGACGGGGCGCTCCCTTCAGTCCAACCAAGGGCCGTGTGGGGATGATTTAACTGCTGGTTCCTGGACTCTATTGTCTTGCAATGCTGGAGAAGCCATTTTCGTGGAAAGATAATGGTGTGCATGACACAGGAGTTATATTACTCTTACGCTGGTTTTATTTGGATTGAAGAGAGCTCCCCGAAGTCGTAGGGC	14	34	5	0.4	MA_7940_prc	GAAATTAGGAGGAGAGATGACGGGGCGCTCCCTTCAGTCCAACCAAGGGCTGTGTGGGGATGATTCAACTGCTGGTTCATGGATTCTATTGTCTTGTCATGTTGGTGGAGCTGGCTAGATAATGGTGTGCATGACACAGGAGTTGTATTGCCACCATGCGACTTTTACTTGGATTGAAGGGAGCTCCTCGAAGGCCTCCTACTTTC	23	43	5	0.4	MA_9003617_prc	GAAATTAGGAGGAGAGATGACGGGGCGCTCCCTTCAGTCCAACCAAGGGCTGTGTGGGGATGATTCAACTGCTGGTTCATGGATTCTATTGTCTTGTCATGTTGGTGGAGCTGGCTAGATAATGGTGTGCATGACACAGGAGTTGTATTGCCACCATGCGACTTTTACTTGGATTGAAGGGAGCTCCTCGAAGGCCTCCTACTTTC	23	43	5	0.4
			9	Pab-miR319.21	TTAGACTGAAGGGAGCTCCC	20	MA_1391_prc1	GGTTGATGCGTGAATGATCCGGGAGCTGATTTCGTCCAGTGAATGTCTTTTCTTGGACTGAAGGGAGCTCCCTCAGGTAGTGTATATC	53	72	3	0.25		MA_10186366_prc	TGGGTTGATGTGTGAATGATGCGGGAGCTGATTTCGTCCGGGAAATGTCTTTTCTTGGACTGAAGGGAGCTCCCTCAGGTAGTATAAATTATTCCTA	55	74	3	0.25		MA_102525_prc	GGAATTGAATGAAGAGAGCTTTCTTCCGTCCAACCGAGGAGGTTTATAGGCTATTTCAGCTGCTGACTTATGCAATCGTATGCCATGCTGATGATGAGAATGGTGGCAGCAGCGCAACCGTCTGCATGATGCAGGAGCAGAAGAGTCTGGATTTCTCTTCTCTTGGACTGAAGGGAGCTCCCTCTCAAATTCC	163	182	3	0.25	MA_10331_prc	ATGGTAGAGTTCCTTTTATACCAATCAAGGCCTGTGCAAAAGTGATCCGACTGCCGATTTATGCATCCTTCTGCCCTGCCAGTGTTCGTTGTTACAGGCCCGATTTCATTGCAGGTTAGTGGTGTGCATAAGGCGGGAGTTGTATTGATTTTGTGTTGCCCTCGTTTGGTTTGAAGGGAGCTCTACTGGGCGA	166	185	3	1.8	MA_103876_prc	GAGGTAACATAATGGGGAGCTTCCTTCACTTCAATAGAAAGACAACAAGGAGAATGATCAGATGCCGCCTCATGTGTCTGACTATTCTGTCTTTTCTTGGCTTAAACAGACAGATTAGCCAAATGCTTGATGCGGGACCTGCTGTTCTTCTTTTTCTTGTCATTCTTTGGACTGAAGGGAGCTCCCCTTTCTCCCACATATCTC	167	186	3	0.25	MA_104055_prc	AAGCCCAGATGGGAGCTTCCTTAAGTCCAAAGGACGTCCAAATTTTTTACAGGGATAGCTCGAATCCTTTGGACTGAAGGGAGCTCCCATCTGGGTTT	69	88	3	0.25	MA_10433715_prc	CGGGGCGCTTCCTTCAACCCAATAAATGGCTGTGTAGGGATGATTCAACTGCTGGTTCATGGATTCTATTACATTGTCACGTTGCTGGAGCTATTTTTCGTGGCAAGATAATGGTGTACATGACACAGGAGTTGGAATGCCACTATGCGGCGTTATATTGGATTGAAGGGAGCTCCTCG	158	177	3
			10	Pab-miR319.23	TTGGACTGAAGGGAGCTCCCA	21	MA_1391_prc1	GGTTGATGCGTGAATGATCCGGGAGCTGATTTCGTCCAGTGAATGTCTTTTCTTGGACTGAAGGGAGCTCCCTCAGGTAGTGTATATC	53	73	3	0.15		MA_10186366_prc	TGGGTTGATGTGTGAATGATGCGGGAGCTGATTTCGTCCGGGAAATGTCTTTTCTTGGACTGAAGGGAGCTCCCTCAGGTAGTATAAATTATTCCTA	55	75	3	0.15		MA_102525_prc	GGAATTGAATGAAGAGAGCTTTCTTCCGTCCAACCGAGGAGGTTTATAGGCTATTTCAGCTGCTGACTTATGCAATCGTATGCCATGCTGATGATGAGAATGGTGGCAGCAGCGCAACCGTCTGCATGATGCAGGAGCAGAAGAGTCTGGATTTCTCTTCTCTTGGACTGAAGGGAGCTCCCTCTCAAATTCC	163	183	3	0.15	MA_10331_prc	ATGGTAGAGTTCCTTTTATACCAATCAAGGCCTGTGCAAAAGTGATCCGACTGCCGATTTATGCATCCTTCTGCCCTGCCAGTGTTCGTTGTTACAGGCCCGATTTCATTGCAGGTTAGTGGTGTGCATAAGGCGGGAGTTGTATTGATTTTGTGTTGCCCTCGTTTGGTTTGAAGGGAGCTCTACTGGGCGA	166	186	3	1.8	MA_103876_prc	GAGGTAACATAATGGGGAGCTTCCTTCACTTCAATAGAAAGACAACAAGGAGAATGATCAGATGCCGCCTCATGTGTCTGACTATTCTGTCTTTTCTTGGCTTAAACAGACAGATTAGCCAAATGCTTGATGCGGGACCTGCTGTTCTTCTTTTTCTTGTCATTCTTTGGACTGAAGGGAGCTCCCCTTTCTCCCACATATCTC	167	187	3	0.15	MA_104055_prc	AAGCCCAGATGGGAGCTTCCTTAAGTCCAAAGGACGTCCAAATTTTTTACAGGGATAGCTCGAATCCTTTGGACTGAAGGGAGCTCCCATCTGGGTTT	69	89	3	0	MA_10433715_prc	CGGGGCGCTTCCTTCAACCCAATAAATGGCTGTGTAGGGATGATTCAACTGCTGGTTCATGGATTCTATTACATTGTCACGTTGCTGGAGCTATTTTTCGTGGCAAGATAATGGTGTACATGACACAGGAGTTGGAATGCCACTATGCGGCGTTATATTGGATTGAAGGGAGCTCCTCG	158	178	3
			11	Pab-miR319.24	TTGGACTGAAGTGAGCTCCC	20	MA_1391_prc1	GGTTGATGCGTGAATGATCCGGGAGCTGATTTCGTCCAGTGAATGTCTTTTCTTGGACTGAAGGGAGCTCCCTCAGGTAGTGTATATC	53	72	3	1		MA_10186366_prc	TGGGTTGATGTGTGAATGATGCGGGAGCTGATTTCGTCCGGGAAATGTCTTTTCTTGGACTGAAGGGAGCTCCCTCAGGTAGTATAAATTATTCCTA	55	74	3	1		MA_102525_prc	GGAATTGAATGAAGAGAGCTTTCTTCCGTCCAACCGAGGAGGTTTATAGGCTATTTCAGCTGCTGACTTATGCAATCGTATGCCATGCTGATGATGAGAATGGTGGCAGCAGCGCAACCGTCTGCATGATGCAGGAGCAGAAGAGTCTGGATTTCTCTTCTCTTGGACTGAAGGGAGCTCCCTCTCAAATTCC	163	182	3	1	MA_103876_prc	GAGGTAACATAATGGGGAGCTTCCTTCACTTCAATAGAAAGACAACAAGGAGAATGATCAGATGCCGCCTCATGTGTCTGACTATTCTGTCTTTTCTTGGCTTAAACAGACAGATTAGCCAAATGCTTGATGCGGGACCTGCTGTTCTTCTTTTTCTTGTCATTCTTTGGACTGAAGGGAGCTCCCCTTTCTCCCACATATCTC	167	186	3	1	MA_104055_prc	AAGCCCAGATGGGAGCTTCCTTAAGTCCAAAGGACGTCCAAATTTTTTACAGGGATAGCTCGAATCCTTTGGACTGAAGGGAGCTCCCATCTGGGTTT	69	88	3	1	MA_13696_prc	GGGAGTTCCCTTCAGCCCAGCAAAGGATGGTGAGCTGTTCGAAACAGCTGCCGACTCATTCATTCACCAACTCATTCTTTAGACGCGGACGAGAAGACTGGGTTGATGTTTGAATGATGCGGGAGCCGATTTCGTCAGAGAAATGTCTTTTCTTGGACTGAAGGGAGCTCCC	153	172	3	1	MA_224860_prc	GGACGAGCCGGGAGGCTATATTGAGGGGTCTGAAAGTCCAATTTCTTAGTCTGCTGGAAATGGAGAGGAGAAGGCTATCCCAGGAGATGGAGCTGGGAGCAGTGCCCGTGAGGGGGACGCCTAGGTAGTTGGACTGAAGGGAGCTCCTTGGTATGCCTAGGAGTCT	129	148	3
			12	Pab-miR319.3	GTGGAGCTCCCTTCAGTCCAA	21	MA_19624_prc	GGGTGTGTTGGAGCTCCCTTCAGTCCAACCAAAGCTTGTGCGGCGGTGGTTCAGCTGCTGATTCATGCATTCGACTGCCCTGTCCGTGACTTTCCAGCAGCCTGAATCAATCAAGCTATCTCCATGACAGGATAGTGGTGTGCATGACGCAGGAGATGTATTGTCACTGGACACGCATTCCTTGGATTGAAGGGAGCTCCACTTATCC	8	28	5	0.15		MA_636865_prc	GCCAGAGGTGACGGGGCGCTCCCTTCAGTCCAACCAAGGGCCGTGTGGGGATGATTTAACTGCTGGTTCCTGGACTCTATTGTCTTGCAATGCTGGAGAAGCCATTTTCGTGGAAAGATAATGGTGTGCATGACACAGGAGTTATATTACTCTTACGCTGGTTTTATTTGGATTGAAGAGAGCTCCCCGAAGTCGTAGGGC	13	33	5	0.4		MA_7940_prc	GAAATTAGGAGGAGAGATGACGGGGCGCTCCCTTCAGTCCAACCAAGGGCTGTGTGGGGATGATTCAACTGCTGGTTCATGGATTCTATTGTCTTGTCATGTTGGTGGAGCTGGCTAGATAATGGTGTGCATGACACAGGAGTTGTATTGCCACCATGCGACTTTTACTTGGATTGAAGGGAGCTCCTCGAAGGCCTCCTACTTTC	22	42	5	0.4	MA_9003617_prc	GAAATTAGGAGGAGAGATGACGGGGCGCTCCCTTCAGTCCAACCAAGGGCTGTGTGGGGATGATTCAACTGCTGGTTCATGGATTCTATTGTCTTGTCATGTTGGTGGAGCTGGCTAGATAATGGTGTGCATGACACAGGAGTTGTATTGCCACCATGCGACTTTTACTTGGATTGAAGGGAGCTCCTCGAAGGCCTCCTACTTTC	22	42	5	0.4
			13	Pab-miR319.4	TCTTGGACTGAAGGGAGCTCCCA	23	MA_1391_prc1	GGTTGATGCGTGAATGATCCGGGAGCTGATTTCGTCCAGTGAATGTCTTTTCTTGGACTGAAGGGAGCTCCCTCAGGTAGTGTATATC	51	73	3	0.15		MA_10186366_prc	TGGGTTGATGTGTGAATGATGCGGGAGCTGATTTCGTCCGGGAAATGTCTTTTCTTGGACTGAAGGGAGCTCCCTCAGGTAGTATAAATTATTCCTA	53	75	3	0.15		MA_102525_prc	GGAATTGAATGAAGAGAGCTTTCTTCCGTCCAACCGAGGAGGTTTATAGGCTATTTCAGCTGCTGACTTATGCAATCGTATGCCATGCTGATGATGAGAATGGTGGCAGCAGCGCAACCGTCTGCATGATGCAGGAGCAGAAGAGTCTGGATTTCTCTTCTCTTGGACTGAAGGGAGCTCCCTCTCAAATTCC	161	183	3	0.15	MA_103876_prc	GAGGTAACATAATGGGGAGCTTCCTTCACTTCAATAGAAAGACAACAAGGAGAATGATCAGATGCCGCCTCATGTGTCTGACTATTCTGTCTTTTCTTGGCTTAAACAGACAGATTAGCCAAATGCTTGATGCGGGACCTGCTGTTCTTCTTTTTCTTGTCATTCTTTGGACTGAAGGGAGCTCCCCTTTCTCCCACATATCTC	165	187	3	0.45	MA_104055_prc	AAGCCCAGATGGGAGCTTCCTTAAGTCCAAAGGACGTCCAAATTTTTTACAGGGATAGCTCGAATCCTTTGGACTGAAGGGAGCTCCCATCTGGGTTT	67	89	3	0.3	MA_10433715_prc	CGGGGCGCTTCCTTCAACCCAATAAATGGCTGTGTAGGGATGATTCAACTGCTGGTTCATGGATTCTATTACATTGTCACGTTGCTGGAGCTATTTTTCGTGGCAAGATAATGGTGTACATGACACAGGAGTTGGAATGCCACTATGCGGCGTTATATTGGATTGAAGGGAGCTCCTCG	156	178	3	1.45	MA_19624_prc	GGGTGTGTTGGAGCTCCCTTCAGTCCAACCAAAGCTTGTGCGGCGGTGGTTCAGCTGCTGATTCATGCATTCGACTGCCCTGTCCGTGACTTTCCAGCAGCCTGAATCAATCAAGCTATCTCCATGACAGGATAGTGGTGTGCATGACGCAGGAGATGTATTGTCACTGGACACGCATTCCTTGGATTGAAGGGAGCTCCACTTATCC	180	202	3
			14	Pab-miR319.6	TTGGACTGAAGGGAGCTCCA	20	MA_1391_prc1	GGTTGATGCGTGAATGATCCGGGAGCTGATTTCGTCCAGTGAATGTCTTTTCTTGGACTGAAGGGAGCTCCCTCAGGTAGTGTATATC	53	72	3	0.15		MA_10186366_prc	TGGGTTGATGTGTGAATGATGCGGGAGCTGATTTCGTCCGGGAAATGTCTTTTCTTGGACTGAAGGGAGCTCCCTCAGGTAGTATAAATTATTCCTA	55	74	3	0.15		MA_102525_prc	GGAATTGAATGAAGAGAGCTTTCTTCCGTCCAACCGAGGAGGTTTATAGGCTATTTCAGCTGCTGACTTATGCAATCGTATGCCATGCTGATGATGAGAATGGTGGCAGCAGCGCAACCGTCTGCATGATGCAGGAGCAGAAGAGTCTGGATTTCTCTTCTCTTGGACTGAAGGGAGCTCCCTCTCAAATTCC	163	182	3	0.15	MA_10331_prc	ATGGTAGAGTTCCTTTTATACCAATCAAGGCCTGTGCAAAAGTGATCCGACTGCCGATTTATGCATCCTTCTGCCCTGCCAGTGTTCGTTGTTACAGGCCCGATTTCATTGCAGGTTAGTGGTGTGCATAAGGCGGGAGTTGTATTGATTTTGTGTTGCCCTCGTTTGGTTTGAAGGGAGCTCTACTGGGCGA	166	185	3	1.4	MA_103876_prc	GAGGTAACATAATGGGGAGCTTCCTTCACTTCAATAGAAAGACAACAAGGAGAATGATCAGATGCCGCCTCATGTGTCTGACTATTCTGTCTTTTCTTGGCTTAAACAGACAGATTAGCCAAATGCTTGATGCGGGACCTGCTGTTCTTCTTTTTCTTGTCATTCTTTGGACTGAAGGGAGCTCCCCTTTCTCCCACATATCTC	167	186	3	0.15	MA_104055_prc	AAGCCCAGATGGGAGCTTCCTTAAGTCCAAAGGACGTCCAAATTTTTTACAGGGATAGCTCGAATCCTTTGGACTGAAGGGAGCTCCCATCTGGGTTT	69	88	3	0.15	MA_10433715_prc	CGGGGCGCTTCCTTCAACCCAATAAATGGCTGTGTAGGGATGATTCAACTGCTGGTTCATGGATTCTATTACATTGTCACGTTGCTGGAGCTATTTTTCGTGGCAAGATAATGGTGTACATGACACAGGAGTTGGAATGCCACTATGCGGCGTTATATTGGATTGAAGGGAGCTCCTCG	158	177	3
			15	Pab-miR319.7	TTGGGACTGAAGGGAGCTCCC	21	MA_1391_prc1	GGTTGATGCGTGAATGATCCGGGAGCTGATTTCGTCCAGTGAATGTCTTTTCTTGGACTGAAGGGAGCTCCCTCAGGTAGTGTATATC	52	72	3	0.4		MA_10186366_prc	TGGGTTGATGTGTGAATGATGCGGGAGCTGATTTCGTCCGGGAAATGTCTTTTCTTGGACTGAAGGGAGCTCCCTCAGGTAGTATAAATTATTCCTA	54	74	3	0.4		MA_102525_prc	GGAATTGAATGAAGAGAGCTTTCTTCCGTCCAACCGAGGAGGTTTATAGGCTATTTCAGCTGCTGACTTATGCAATCGTATGCCATGCTGATGATGAGAATGGTGGCAGCAGCGCAACCGTCTGCATGATGCAGGAGCAGAAGAGTCTGGATTTCTCTTCTCTTGGACTGAAGGGAGCTCCCTCTCAAATTCC	162	182	3	0.4	MA_103876_prc	GAGGTAACATAATGGGGAGCTTCCTTCACTTCAATAGAAAGACAACAAGGAGAATGATCAGATGCCGCCTCATGTGTCTGACTATTCTGTCTTTTCTTGGCTTAAACAGACAGATTAGCCAAATGCTTGATGCGGGACCTGCTGTTCTTCTTTTTCTTGTCATTCTTTGGACTGAAGGGAGCTCCCCTTTCTCCCACATATCTC	166	186	3	0.25	MA_104055_prc	AAGCCCAGATGGGAGCTTCCTTAAGTCCAAAGGACGTCCAAATTTTTTACAGGGATAGCTCGAATCCTTTGGACTGAAGGGAGCTCCCATCTGGGTTT	68	88	3	0.25	MA_10433715_prc	CGGGGCGCTTCCTTCAACCCAATAAATGGCTGTGTAGGGATGATTCAACTGCTGGTTCATGGATTCTATTACATTGTCACGTTGCTGGAGCTATTTTTCGTGGCAAGATAATGGTGTACATGACACAGGAGTTGGAATGCCACTATGCGGCGTTATATTGGATTGAAGGGAGCTCCTCG	157	177	3	1.55	MA_13696_prc	GGGAGTTCCCTTCAGCCCAGCAAAGGATGGTGAGCTGTTCGAAACAGCTGCCGACTCATTCATTCACCAACTCATTCTTTAGACGCGGACGAGAAGACTGGGTTGATGTTTGAATGATGCGGGAGCCGATTTCGTCAGAGAAATGTCTTTTCTTGGACTGAAGGGAGCTCCC	152	172	3
			16	Pab-miR319.8	CTTGGACTGAAGGGAGCTCCCT	22	MA_1391_prc1	GGTTGATGCGTGAATGATCCGGGAGCTGATTTCGTCCAGTGAATGTCTTTTCTTGGACTGAAGGGAGCTCCCTCAGGTAGTGTATATC	52	73	3	0		MA_10186366_prc	TGGGTTGATGTGTGAATGATGCGGGAGCTGATTTCGTCCGGGAAATGTCTTTTCTTGGACTGAAGGGAGCTCCCTCAGGTAGTATAAATTATTCCTA	54	75	3	0		MA_102525_prc	GGAATTGAATGAAGAGAGCTTTCTTCCGTCCAACCGAGGAGGTTTATAGGCTATTTCAGCTGCTGACTTATGCAATCGTATGCCATGCTGATGATGAGAATGGTGGCAGCAGCGCAACCGTCTGCATGATGCAGGAGCAGAAGAGTCTGGATTTCTCTTCTCTTGGACTGAAGGGAGCTCCCTCTCAAATTCC	162	183	3	0	MA_103876_prc	GAGGTAACATAATGGGGAGCTTCCTTCACTTCAATAGAAAGACAACAAGGAGAATGATCAGATGCCGCCTCATGTGTCTGACTATTCTGTCTTTTCTTGGCTTAAACAGACAGATTAGCCAAATGCTTGATGCGGGACCTGCTGTTCTTCTTTTTCTTGTCATTCTTTGGACTGAAGGGAGCTCCCCTTTCTCCCACATATCTC	166	187	3	0.3	MA_104055_prc	AAGCCCAGATGGGAGCTTCCTTAAGTCCAAAGGACGTCCAAATTTTTTACAGGGATAGCTCGAATCCTTTGGACTGAAGGGAGCTCCCATCTGGGTTT	68	89	3	0.3	MA_10433715_prc	CGGGGCGCTTCCTTCAACCCAATAAATGGCTGTGTAGGGATGATTCAACTGCTGGTTCATGGATTCTATTACATTGTCACGTTGCTGGAGCTATTTTTCGTGGCAAGATAATGGTGTACATGACACAGGAGTTGGAATGCCACTATGCGGCGTTATATTGGATTGAAGGGAGCTCCTCG	157	178	3	1.45	MA_19624_prc	GGGTGTGTTGGAGCTCCCTTCAGTCCAACCAAAGCTTGTGCGGCGGTGGTTCAGCTGCTGATTCATGCATTCGACTGCCCTGTCCGTGACTTTCCAGCAGCCTGAATCAATCAAGCTATCTCCATGACAGGATAGTGGTGTGCATGACGCAGGAGATGTATTGTCACTGGACACGCATTCCTTGGATTGAAGGGAGCTCCACTTATCC	181	202	3
23	Pab-miR3693	1	1	Pab-miR3693.3	TATGAGCAGCTCATGACAACC	21	MA_10139353_prc	CTTTCACTAAGGTACTCAGGAGCTGCTCGTAGGTGAGGGATGCACAGAGGCCTTACTCAAACACTTGAGCAGATCTGTTTGTTGAAAACAAGCGCTCAAATGGAGCAAACTTCCATCTATAAGCAGCTCATGAGTACCTTCTGAAGG	118	138	3	0.75		MA_10429656_prc	TTCAAGAGGGTGCTCATGAACTGCTCATAGGTGGCGGCTGCACAGAGGCCTTACTCAAACACAAGAGCCCAAATGGAGCAAACTTGCATCTATGAGCAGCTCATGACAACCTTCTGAA	91	111	3	0		MA_338080_prc	GGGTGCACATGACTGCTCATAGATAGGATTTTGCTCATAATCCCATGACAGCAGATCTGTTTGTTTAATCTACAAACGCCCAAATATGAGCAAAATCCCATCTACGAGCAGTTCATGACCGCCC	103	123	3	1.75	MA_7318333_prc	CGCCTTTCACGAAGGTACTCAGGAGCTGCTCGTAGGTGAGGGATGCACAGAGGCCTTACTCAAACACTTGAGCAGATCTGTTTGTTGAAAACACAAGCGCTCAAATGGAGCAAACTTCCATCTATGAGCAGCTCATGAGCACCTTCTGAAGGACG	123	143	3	0.5
24	Pab-miR3694	2	1	Pab-miR3694.1	ATTAAGGGTGCGGGTGAGGCT	21	MA_10324021_prc	GCTTGTCATTTTGTGTTGTGCATCCCCTCTTCGATGGAGAGTGCGGGTGAGGCTTTGGTTCCATGATGGGAAAAACGTTACAGGGATCCCTTGCTATGTTGTGGGAGCTTTTCCTAGCCATTCTTCATCGTAGGGTGGATGCTCGGTGCTGTGTGAGAAGT	34	54	5	1.5		MA_20246_prc	AAAGAAGCCCATTGGCTGATTCCCACATTATTAAATTTTAGTAGTGATTAAGGGTGCGGGTGCGGCTTCAT	47	67	3	0.25
			2	Pab-miR3694.3	ATTAAGGGTGCGGGTGCGGCTA	22	MA_20246_prc	AAAGAAGCCCATTGGCTGATTCCCACATTATTAAATTTTAGTAGTGATTAAGGGTGCGGGTGCGGCTTCAT	47	68	3	0.15
25	Pab-miR3695	1	1	Pab-miR3695.1	TGTCGCCTGGTCGTTGTGGGG	21	MA_683786_prc1	AGCCCTCACTGTCGCCTGGTCGTTGTGGGGGGTTGATGATCATTACTAGAAAAGTGAAGTTTTCTAGTAATGGTCATCAAGCTCTTACAACGGCCAGGCGACATTGCGGACT	10	30	5	0		>MA_683786_prc1	AGCCCTCACTGTCGCCTGGTCGTTGTGGGGGGTTGATGATCATTACTAGAAAAGTGAAGTTTTCTAGTAATGGTCATCAAGCTCTTACAACGGCCAGGCGACATTGCGGACT	83	103	3	1.65		>MA_683786_prc2	GTGCCGTTGTTTAAGTCCGCAATGTCGCCTGGCCGTTGTAAGAGCTTGATGACCATTACTAGAAAACTTCACTTTTCTAGTAATGATCATCAACCCCCCACAACGACCAGGCGACAGTGAGGGCTGAAAGAAAGGCAC	23	43	5	1.65	>MA_683786_prc2	GTGCCGTTGTTTAAGTCCGCAATGTCGCCTGGCCGTTGTAAGAGCTTGATGACCATTACTAGAAAACTTCACTTTTCTAGTAATGATCATCAACCCCCCACAACGACCAGGCGACAGTGAGGGCTGAAAGAAAGGCAC	96	116	3	0	>MA_10427648_prc	AGCCCTCATTGTCGCCTGGTCGTTGTGGGGGCTTGATGATCGTTACTAGAAAAGTGAAGTTTTCTAGTAACGGTCATCAAGCTCTTACAACGGCCAGGCGACATTGCGGACT	10	30	5	0	>MA_10427648_prc	AGCCCTCATTGTCGCCTGGTCGTTGTGGGGGCTTGATGATCGTTACTAGAAAAGTGAAGTTTTCTAGTAACGGTCATCAAGCTCTTACAACGGCCAGGCGACATTGCGGACT	83	103	3	1.65	>MA_114953_prc	GTGCCGTTCTTTCTGTCCTCAATGTCGCCTGGCCGTCGTCTGAGCTTCATTACCATTATAGAAAAGTTAACGCATCTAACTACACGCATTAATTTTTCTAGTAATGGTCATCAAGCTCCTACAACGGCCAGGCGACATTGTGGATTTAAAGAGTGGCAC	117	137	3
26	Pab-miR3696	4	1	Pab-miR3696.1	AGCTACCATCGTGACGATCC	20
			2	Pab-miR3696.2	TCGAGCTACCATCGTGACGAT	21
			3	Pab-miR3696.3	TGACGATCCATCAATACTA	19	MA_1164601_prc	CAAATGATCCATCACTGCCATAGTCGAAATGACTGCTAGGAGGAGAACTATGTACATTTGAGAATGGTGGTAATCCGCTGGAGCATTTG	2	20	5	1.95		MA_18584_prc	TCTTCAACTTCCTATGCAGTTCTTATTAATGGATCCCTGTCATATTTTTTCAGTTTTCAAGAGGACGAGGATCCATTAATAAGAACTGCATAGGAAGCTGAAGA	66	84	3	1.8		MA_255697_prc	CAAATGATCCATCACTGCCATAGTCGAAATGACTGCTAGGAGGAGAACTATGTACATTTGAGAATGGTGGTAATCCGCTGGAGCATTTG	2	20	5	1.95
			4	Pab-miR3696.5	TTTCGAGCTACCATCGTGACG	21
27	Pab-miR3697	6	1	Pab-miR3697	TAGCCCCTGACTTCAACATGAGA	23	MA_138043_prc1	TAATGGTAGCCCCTGACTTCAACATGAGGAAGAGAAGCAGCTCCTTTTCGTGTTGAAGTCAGGTCTATCATTG	7	29	5	0.15		MA_138043_prc3	AGAAGGCGCGATTAATAATGGTAGCCCCTGACTTCAACATGAGGAAGAGAAGCAGCTCCTCTTCGTGTTGAAGTCAGGTCTATCATTGCTCCTGT	22	44	5	0.15		MA_138043_2_prc	GTAGCCCCTGACTTCAACATGAGGAAGAGAAGCAGCTCCTTTTCGTGTTGAAGTCAGGTCTATCAT	2	24	5	0.15	MA_5242338_prc	TAATGGTAGCCCCTGACTTCAACATGAGGAAGAGAAGCAGCTCCTCTTCGTGTTGAAGTCAGGTCTATCATTG	7	29	5	0.15	MA_9528013_prc	TAATGGTAGCCCCTGACTTCAACATGAGGAAGAGAAGCAGCTCCTTTTCGTGTTGAAGTCAGGTCTATCATTG	7	29	5	0.15
			2	Pab-miR3697.1_3p	CGTGTTGAAGTCAGGTCTATC	21	MA_138043_prc1	TAATGGTAGCCCCTGACTTCAACATGAGGAAGAGAAGCAGCTCCTTTTCGTGTTGAAGTCAGGTCTATCATTG	49	69	3	0		MA_138043_prc3	AGAAGGCGCGATTAATAATGGTAGCCCCTGACTTCAACATGAGGAAGAGAAGCAGCTCCTCTTCGTGTTGAAGTCAGGTCTATCATTGCTCCTGT	64	84	3	0		MA_138043_2_prc	GTAGCCCCTGACTTCAACATGAGGAAGAGAAGCAGCTCCTTTTCGTGTTGAAGTCAGGTCTATCAT	44	64	3	0	MA_5242338_prc	TAATGGTAGCCCCTGACTTCAACATGAGGAAGAGAAGCAGCTCCTCTTCGTGTTGAAGTCAGGTCTATCATTG	49	69	3	0	MA_9528013_prc	TAATGGTAGCCCCTGACTTCAACATGAGGAAGAGAAGCAGCTCCTTTTCGTGTTGAAGTCAGGTCTATCATTG	49	69	3	0
			3	Pab-miR3697.2_5p	GTAGCCCCTGACTTCAACATGAG	23	MA_138043_prc1	TAATGGTAGCCCCTGACTTCAACATGAGGAAGAGAAGCAGCTCCTTTTCGTGTTGAAGTCAGGTCTATCATTG	6	28	5	0		MA_138043_prc3	AGAAGGCGCGATTAATAATGGTAGCCCCTGACTTCAACATGAGGAAGAGAAGCAGCTCCTCTTCGTGTTGAAGTCAGGTCTATCATTGCTCCTGT	21	43	5	0		MA_138043_2_prc	GTAGCCCCTGACTTCAACATGAGGAAGAGAAGCAGCTCCTTTTCGTGTTGAAGTCAGGTCTATCAT	1	23	5	0	MA_5242338_prc	TAATGGTAGCCCCTGACTTCAACATGAGGAAGAGAAGCAGCTCCTCTTCGTGTTGAAGTCAGGTCTATCATTG	6	28	5	0	MA_9528013_prc	TAATGGTAGCCCCTGACTTCAACATGAGGAAGAGAAGCAGCTCCTTTTCGTGTTGAAGTCAGGTCTATCATTG	6	28	5	0
			4	Pab-miR3697.3_5p	GTAGCCCCTGACTTCAACATGAGA	24	MA_138043_prc1	TAATGGTAGCCCCTGACTTCAACATGAGGAAGAGAAGCAGCTCCTTTTCGTGTTGAAGTCAGGTCTATCATTG	6	29	5	0.15		MA_138043_prc3	AGAAGGCGCGATTAATAATGGTAGCCCCTGACTTCAACATGAGGAAGAGAAGCAGCTCCTCTTCGTGTTGAAGTCAGGTCTATCATTGCTCCTGT	21	44	5	0.15		MA_138043_2_prc	GTAGCCCCTGACTTCAACATGAGGAAGAGAAGCAGCTCCTTTTCGTGTTGAAGTCAGGTCTATCAT	1	24	5	0.15	MA_5242338_prc	TAATGGTAGCCCCTGACTTCAACATGAGGAAGAGAAGCAGCTCCTCTTCGTGTTGAAGTCAGGTCTATCATTG	6	29	5	0.15	MA_9528013_prc	TAATGGTAGCCCCTGACTTCAACATGAGGAAGAGAAGCAGCTCCTTTTCGTGTTGAAGTCAGGTCTATCATTG	6	29	5	0.15
			5	Pab-miR3697.4_5p	TAGCCCCTGACTTCAACATGAG	22	MA_138043_prc1	TAATGGTAGCCCCTGACTTCAACATGAGGAAGAGAAGCAGCTCCTTTTCGTGTTGAAGTCAGGTCTATCATTG	7	28	5	0		MA_138043_prc3	AGAAGGCGCGATTAATAATGGTAGCCCCTGACTTCAACATGAGGAAGAGAAGCAGCTCCTCTTCGTGTTGAAGTCAGGTCTATCATTGCTCCTGT	22	43	5	0		MA_138043_2_prc	GTAGCCCCTGACTTCAACATGAGGAAGAGAAGCAGCTCCTTTTCGTGTTGAAGTCAGGTCTATCAT	2	23	5	0	MA_5242338_prc	TAATGGTAGCCCCTGACTTCAACATGAGGAAGAGAAGCAGCTCCTCTTCGTGTTGAAGTCAGGTCTATCATTG	7	28	5	0	MA_9528013_prc	TAATGGTAGCCCCTGACTTCAACATGAGGAAGAGAAGCAGCTCCTTTTCGTGTTGAAGTCAGGTCTATCATTG	7	28	5	0
			6	Pab-miR3697.5_5p	TAGCCCCTGACTTCAACATGA	21	MA_138043_prc1	TAATGGTAGCCCCTGACTTCAACATGAGGAAGAGAAGCAGCTCCTTTTCGTGTTGAAGTCAGGTCTATCATTG	7	27	5	0		>MA_138043_prc1	TAATGGTAGCCCCTGACTTCAACATGAGGAAGAGAAGCAGCTCCTTTTCGTGTTGAAGTCAGGTCTATCATTG	48	68	3	1.3		>MA_138043_prc3	AGAAGGCGCGATTAATAATGGTAGCCCCTGACTTCAACATGAGGAAGAGAAGCAGCTCCTCTTCGTGTTGAAGTCAGGTCTATCATTGCTCCTGT	22	42	5	0	>MA_138043_prc3	AGAAGGCGCGATTAATAATGGTAGCCCCTGACTTCAACATGAGGAAGAGAAGCAGCTCCTCTTCGTGTTGAAGTCAGGTCTATCATTGCTCCTGT	63	83	3	1.3	>MA_138043_2_prc	GTAGCCCCTGACTTCAACATGAGGAAGAGAAGCAGCTCCTTTTCGTGTTGAAGTCAGGTCTATCAT	2	22	5	0	>MA_138043_2_prc	GTAGCCCCTGACTTCAACATGAGGAAGAGAAGCAGCTCCTTTTCGTGTTGAAGTCAGGTCTATCAT	43	63	3	1.3	>MA_5242338_prc	TAATGGTAGCCCCTGACTTCAACATGAGGAAGAGAAGCAGCTCCTCTTCGTGTTGAAGTCAGGTCTATCATTG	7	27	5
28	Pab-miR3699	1	1	Pab-miR3699.4	TGACAGAAGATAGACTTTGGTC	22	MA_10429984_prc	AACCACCAAGCAGTGCAGCATTAATAATAATATATCATGGAAGATATACTTTGGCATATACCGCCGAGAGCGACTTGAAGTAAATGCTCTGCAGTTCAGTACATAATGTTTACCATACACTTTGGGATATACACCTTGGCAGGTGGAATGCCTCAACGGGACAGTATGTAAACCATGATATATTACCATCAATGTAGCACTGCTCTTTGGTT	35	56	5	1.95		MA_90442_prc	TTGTTTCTTGACAGAAGATAGACTTTGGTCCTATGGAGAAACAAGAAGGGCAAGGTTAAGGGCAAGTTTCGCCATATCAGGTGACCAGAGTCCATCTTTGTCAGGAAACAA	9	30	5	0
29	Pab-miR3700	4	1	Pab-miR3700.1	ATCTTGAGATGGGTACTCGTGA	22	MA_103565_prc	GGAAGGATTGATCTTGAGATGGGTACTCGTGGTGTTATGGCCACCATAAGACGCCCAAAACTGAAGGTCATAAATACCCA	11	32	5	0.15
			2	Pab-miR3700.2	GATCTTGAGATGGGTACTCGTA	22	MA_103565_prc	GGAAGGATTGATCTTGAGATGGGTACTCGTGGTGTTATGGCCACCATAAGACGCCCAAAACTGAAGGTCATAAATACCCA	10	31	5	0.15
			3	Pab-miR3700.3	TACCCAAAACTGAAGGTCAT	20	MA_103565_prc	GGAAGGATTGATCTTGAGATGGGTACTCGTGGTGTTATGGCCACCATAAGACGCCCAAAACTGAAGGTCATAAATACCCA	52	71	3	0.3
			4	Pab-miR3700.5	TGGGTACTCGTGGTGTTATGGA	22
30	Pab-miR3701	26	1	Pab-miR3701.11	CGAAGGGTCGGACTTGTTTAGC	22	MA_10437200_prc1	CCTGCCACAGGCGAAGGGTCGGACTTGTTTAGCAGAAGAGTTTTCTCTGTTGCAGGATATGGAGGATTTGCCAAAATTTTGCTATCAAATCGAAAAGCTATAGTAGCTTTAATGCAATTTGTTTGGTAATATCCTCTATATTATTTGCCCCTAAAAATTCTTCTCTTGAACAATGCCC	12	33	5	0		MA_10437200_prc2	CACAGGCGAAGGGTCGGACTTGTTTAGCAGAAGAGTTTTCTCTGTTGCAGGATATGGAGGATTTGCCAAAATTTTGCTATCAAATCGAAAAGCTATAGTAGCTTTAATGCAATTTGTTTGGTAATATCCTCTATATTATTTGCCCCTAAAAATTCTTCTCTTGAACAATGCCCACCCTTCGTCTCTGG	7	28	5	0		MA_3037016_prc	CCTGCCACAGGCGAAGGGTCGGACTTGTTTAGCAGAAGAGTTTTCTCTGTTGCAGGATATGGAGGATTTGCCAAAATTTTGCTATCAAATCGAAAAGCTATAGTAGCTTTAATGCAATTTGTTTGGTAATATCCTCTATATTATTTGCCCCTAAAAATTCTTCTCTTGAACAATGCCCACCCTTCGTCTCTGGACAT	12	33	5	0	MA_36495_prc	ATGGGTTTGGCTGCCACAGACGAAGGGTCGGAGTTGTTTGGTAGAAGAGTTTTCTCTGTTGCAGGATATGGAGGATATGCCAAAATTTTGCTATCAAATCGAAAGGCTACAGTAGCTTGACTGCAATTTGCTTGGTAATATCCTCTAAATTCTTTTCCCCCCCAAAACTCTTTTCTTAAACAATGCCCACCCTTCATCTCTGGACATATTCCCAT	21	42	5	1.4	MA_8836430_prc	CGAAGGGTCGGACTTGTTTAGCAGAAGAGTTTTCTCTGTTGCAGGATATGGATGATTTGCCAAAATTTTTCTATCAAATCGAAAGGCTACAGTAGCTTTAATGCAATTTGTTTGGTAATATCTTCTATATTCTTTGCCCCTAAAAATTCTTCTCTTGAACAATGCCCACCCTTCGTCTCTGGACAT	1	22	5	0
			2	Pab-miR3701.13	CGAAGGGTCGGAGTTGTTTGGTA	23	MA_10437200_prc1	CCTGCCACAGGCGAAGGGTCGGACTTGTTTAGCAGAAGAGTTTTCTCTGTTGCAGGATATGGAGGATTTGCCAAAATTTTGCTATCAAATCGAAAAGCTATAGTAGCTTTAATGCAATTTGTTTGGTAATATCCTCTATATTATTTGCCCCTAAAAATTCTTCTCTTGAACAATGCCC	12	34	5	1.4		MA_10437200_prc2	CACAGGCGAAGGGTCGGACTTGTTTAGCAGAAGAGTTTTCTCTGTTGCAGGATATGGAGGATTTGCCAAAATTTTGCTATCAAATCGAAAAGCTATAGTAGCTTTAATGCAATTTGTTTGGTAATATCCTCTATATTATTTGCCCCTAAAAATTCTTCTCTTGAACAATGCCCACCCTTCGTCTCTGG	7	29	5	1.4		MA_10377797_prc	CCACAGACAAAGGGTAGGAGTTGTTTGGTAGAAGAGTTTTCTCTGTTGCAGGATATGGGGGGTTTTCCAAAATATTTGCCATCAAATCAAAGGGCTACAGTGGATTTATTGCAATTTGTTTGGCAATATCCTCTATATTCTTCTACCCTAAAAATTCTTCTCTGAAACAATGCCCACCCTTCATCTCTGG	8	30	5	1.15	MA_160943_prc	TGCCACAGACGAAGGGTAGGAGTTGTTTGGTAGAAGAGTTTTCTCTGTTGTAGGATATGGGGGGTTTTCCAAAATATTTTCCATCAAATCAAAGTGCTACAGTGGCTTTATTGCAATCTGTTTGGCAATATCCTCTATATTCTTCTACCCTAAAAATTCTTCTCTGAAACAATGCCCATCCTTCATCTCTGGACA	10	32	5	1	MA_20347_prc	TGCCACAGACAAAGGGTAGGAGTTGTTTGGTAGAAGGGTTTTCTCTATTGTAGGATATGGGGGGTTTTCCAAAATATTTGCCATCAAATCAAAGGGCTACAGTGGCTTTATTGCAATTTGTTTGGCAATATTCTCTATATTCTTCTACCCTAAAAATTCTTCTCTGAAACAATGCCCACCCTTCATCTCTGGACA	10	32	5	1.15	MA_299604_prc	ATATGGGTTTTCCTGCCACAGACGAAGGGTAGGAGTTGTTTGGTAGAGGAGTTTTCTCTGTTGCGGGATATGGGGGTTTTCCAAAATATTTTCCATCAAATCAAAGGGCTACGTTGGCTTTATTGCAATTTGTTTGGCAATATCCTCTATATTATTCTACCCTAAAAATTCTTCTCTTAAACAATGCCCACCCTTCATCTCTTGACATATTCCCATGT	23	45	5	1	MA_3037016_prc	CCTGCCACAGGCGAAGGGTCGGACTTGTTTAGCAGAAGAGTTTTCTCTGTTGCAGGATATGGAGGATTTGCCAAAATTTTGCTATCAAATCGAAAAGCTATAGTAGCTTTAATGCAATTTGTTTGGTAATATCCTCTATATTATTTGCCCCTAAAAATTCTTCTCTTGAACAATGCCCACCCTTCGTCTCTGGACAT	12	34	5
			3	Pab-miR3701.15	GAATATGGAGGATTTGCCAAA	21	MA_10436756_prc1	CACAGACGAAGGGTAAGCGTTGTTTGGCAGAAGAGTTTTCTCTGTTGCAGAACATAGAGGATTTGCCAAAATTATCGTCATCAAATGAAAAGGCTCCAGTAGCTTTATTGCAATTTGTTTGGCAATAGCCTCTATGTTCTTTGAATGTAAAAACTCTTCTCTTAAACAATGCCCACCCTTCATCTCTG	50	70	5	1.25		MA_10436756_prc2	TGCCACAGACGAAGGGTAAGCGTTGTTTGGCAGAAGAGTTTTCTCTGTTGCAGAACATAGAGGATTTGCCAAAATTATCGTCATCAAATGAAAAGGCTCCAGTAGCTTTATTGCAATTTGTTTGGCAATAGCCTCTATGTTCTTTGAATGTAAAAACTCTTCTCTTAAACAATGCCCACCCTTCATCTCTGGACA	53	73	5	1.25		MA_10437200_prc1	CCTGCCACAGGCGAAGGGTCGGACTTGTTTAGCAGAAGAGTTTTCTCTGTTGCAGGATATGGAGGATTTGCCAAAATTTTGCTATCAAATCGAAAAGCTATAGTAGCTTTAATGCAATTTGTTTGGTAATATCCTCTATATTATTTGCCCCTAAAAATTCTTCTCTTGAACAATGCCC	55	75	5	0.15	MA_10437200_prc2	CACAGGCGAAGGGTCGGACTTGTTTAGCAGAAGAGTTTTCTCTGTTGCAGGATATGGAGGATTTGCCAAAATTTTGCTATCAAATCGAAAAGCTATAGTAGCTTTAATGCAATTTGTTTGGTAATATCCTCTATATTATTTGCCCCTAAAAATTCTTCTCTTGAACAATGCCCACCCTTCGTCTCTGG	50	70	5	0.15	MA_56476_prc1	GGTTGCGAAAAAAAAATGGAGGAATTGCCAAACAAATGGCCGTAAGTGTAAAAGTTACAGCTCATTGTTATTTGTCTGGCAACATCCTCTATTTCATTCTCCAGCC	12	32	5	1.4	MA_12427_prc	GGTTTCACAGGGACGCTGTGCACTTTGGTCTTTAGGCTTTGGAGGATTTGGAAAGGCATAGTCATTATTGTTACCGAGGATCATCGATTTTCTCTGATCCTTTCCAACGCCTCCCATGCCTATAGTCCTCATTGCACATCCCTGTTATTCC	35	55	5	1.3	MA_3037016_prc	CCTGCCACAGGCGAAGGGTCGGACTTGTTTAGCAGAAGAGTTTTCTCTGTTGCAGGATATGGAGGATTTGCCAAAATTTTGCTATCAAATCGAAAAGCTATAGTAGCTTTAATGCAATTTGTTTGGTAATATCCTCTATATTATTTGCCCCTAAAAATTCTTCTCTTGAACAATGCCCACCCTTCGTCTCTGGACAT	55	75	5
			4	Pab-miR3701.16	GGATATGGAGGATTTGCCAAA	21	MA_10436756_prc1	CACAGACGAAGGGTAAGCGTTGTTTGGCAGAAGAGTTTTCTCTGTTGCAGAACATAGAGGATTTGCCAAAATTATCGTCATCAAATGAAAAGGCTCCAGTAGCTTTATTGCAATTTGTTTGGCAATAGCCTCTATGTTCTTTGAATGTAAAAACTCTTCTCTTAAACAATGCCCACCCTTCATCTCTG	50	70	5	1.4		MA_10436756_prc2	TGCCACAGACGAAGGGTAAGCGTTGTTTGGCAGAAGAGTTTTCTCTGTTGCAGAACATAGAGGATTTGCCAAAATTATCGTCATCAAATGAAAAGGCTCCAGTAGCTTTATTGCAATTTGTTTGGCAATAGCCTCTATGTTCTTTGAATGTAAAAACTCTTCTCTTAAACAATGCCCACCCTTCATCTCTGGACA	53	73	5	1.4		MA_10437200_prc1	CCTGCCACAGGCGAAGGGTCGGACTTGTTTAGCAGAAGAGTTTTCTCTGTTGCAGGATATGGAGGATTTGCCAAAATTTTGCTATCAAATCGAAAAGCTATAGTAGCTTTAATGCAATTTGTTTGGTAATATCCTCTATATTATTTGCCCCTAAAAATTCTTCTCTTGAACAATGCCC	55	75	5	0	MA_10437200_prc2	CACAGGCGAAGGGTCGGACTTGTTTAGCAGAAGAGTTTTCTCTGTTGCAGGATATGGAGGATTTGCCAAAATTTTGCTATCAAATCGAAAAGCTATAGTAGCTTTAATGCAATTTGTTTGGTAATATCCTCTATATTATTTGCCCCTAAAAATTCTTCTCTTGAACAATGCCCACCCTTCGTCTCTGG	50	70	5	0	MA_56476_prc1	GGTTGCGAAAAAAAAATGGAGGAATTGCCAAACAAATGGCCGTAAGTGTAAAAGTTACAGCTCATTGTTATTTGTCTGGCAACATCCTCTATTTCATTCTCCAGCC	12	32	5	1.55	MA_12427_prc	GGTTTCACAGGGACGCTGTGCACTTTGGTCTTTAGGCTTTGGAGGATTTGGAAAGGCATAGTCATTATTGTTACCGAGGATCATCGATTTTCTCTGATCCTTTCCAACGCCTCCCATGCCTATAGTCCTCATTGCACATCCCTGTTATTCC	35	55	5	1.15	MA_3037016_prc	CCTGCCACAGGCGAAGGGTCGGACTTGTTTAGCAGAAGAGTTTTCTCTGTTGCAGGATATGGAGGATTTGCCAAAATTTTGCTATCAAATCGAAAAGCTATAGTAGCTTTAATGCAATTTGTTTGGTAATATCCTCTATATTATTTGCCCCTAAAAATTCTTCTCTTGAACAATGCCCACCCTTCGTCTCTGGACAT	55	75	5
			5	Pab-miR3701.17	TAAAACAGTGCCCACCCTTCATC	23	MA_10436756_prc1	CACAGACGAAGGGTAAGCGTTGTTTGGCAGAAGAGTTTTCTCTGTTGCAGAACATAGAGGATTTGCCAAAATTATCGTCATCAAATGAAAAGGCTCCAGTAGCTTTATTGCAATTTGTTTGGCAATAGCCTCTATGTTCTTTGAATGTAAAAACTCTTCTCTTAAACAATGCCCACCCTTCATCTCTG	162	184	3	1.15		MA_10436756_prc2	TGCCACAGACGAAGGGTAAGCGTTGTTTGGCAGAAGAGTTTTCTCTGTTGCAGAACATAGAGGATTTGCCAAAATTATCGTCATCAAATGAAAAGGCTCCAGTAGCTTTATTGCAATTTGTTTGGCAATAGCCTCTATGTTCTTTGAATGTAAAAACTCTTCTCTTAAACAATGCCCACCCTTCATCTCTGGACA	165	187	3	1.15		MA_10437200_prc2	CACAGGCGAAGGGTCGGACTTGTTTAGCAGAAGAGTTTTCTCTGTTGCAGGATATGGAGGATTTGCCAAAATTTTGCTATCAAATCGAAAAGCTATAGTAGCTTTAATGCAATTTGTTTGGTAATATCCTCTATATTATTTGCCCCTAAAAATTCTTCTCTTGAACAATGCCCACCCTTCGTCTCTGG	161	183	3	1.65	MA_10377797_prc	CCACAGACAAAGGGTAGGAGTTGTTTGGTAGAAGAGTTTTCTCTGTTGCAGGATATGGGGGGTTTTCCAAAATATTTGCCATCAAATCAAAGGGCTACAGTGGATTTATTGCAATTTGTTTGGCAATATCCTCTATATTCTTCTACCCTAAAAATTCTTCTCTGAAACAATGCCCACCCTTCATCTCTGG	163	185	3	1.15	MA_20347_prc	TGCCACAGACAAAGGGTAGGAGTTGTTTGGTAGAAGGGTTTTCTCTATTGTAGGATATGGGGGGTTTTCCAAAATATTTGCCATCAAATCAAAGGGCTACAGTGGCTTTATTGCAATTTGTTTGGCAATATTCTCTATATTCTTCTACCCTAAAAATTCTTCTCTGAAACAATGCCCACCCTTCATCTCTGGACA	165	187	3	1.15	MA_299604_prc	ATATGGGTTTTCCTGCCACAGACGAAGGGTAGGAGTTGTTTGGTAGAGGAGTTTTCTCTGTTGCGGGATATGGGGGTTTTCCAAAATATTTTCCATCAAATCAAAGGGCTACGTTGGCTTTATTGCAATTTGTTTGGCAATATCCTCTATATTATTCTACCCTAAAAATTCTTCTCTTAAACAATGCCCACCCTTCATCTCTTGACATATTCCCATGT	177	199	3	1.15	MA_3037016_prc	CCTGCCACAGGCGAAGGGTCGGACTTGTTTAGCAGAAGAGTTTTCTCTGTTGCAGGATATGGAGGATTTGCCAAAATTTTGCTATCAAATCGAAAAGCTATAGTAGCTTTAATGCAATTTGTTTGGTAATATCCTCTATATTATTTGCCCCTAAAAATTCTTCTCTTGAACAATGCCCACCCTTCGTCTCTGGACAT	166	188	3
			6	Pab-miR3701.19	TAAACAATGCCCACACTTCATC	22	MA_10436756_prc1	CACAGACGAAGGGTAAGCGTTGTTTGGCAGAAGAGTTTTCTCTGTTGCAGAACATAGAGGATTTGCCAAAATTATCGTCATCAAATGAAAAGGCTCCAGTAGCTTTATTGCAATTTGTTTGGCAATAGCCTCTATGTTCTTTGAATGTAAAAACTCTTCTCTTAAACAATGCCCACCCTTCATCTCTG	163	184	3	1		MA_10436756_prc2	TGCCACAGACGAAGGGTAAGCGTTGTTTGGCAGAAGAGTTTTCTCTGTTGCAGAACATAGAGGATTTGCCAAAATTATCGTCATCAAATGAAAAGGCTCCAGTAGCTTTATTGCAATTTGTTTGGCAATAGCCTCTATGTTCTTTGAATGTAAAAACTCTTCTCTTAAACAATGCCCACCCTTCATCTCTGGACA	166	187	3	1		MA_10437200_prc2	CACAGGCGAAGGGTCGGACTTGTTTAGCAGAAGAGTTTTCTCTGTTGCAGGATATGGAGGATTTGCCAAAATTTTGCTATCAAATCGAAAAGCTATAGTAGCTTTAATGCAATTTGTTTGGTAATATCCTCTATATTATTTGCCCCTAAAAATTCTTCTCTTGAACAATGCCCACCCTTCGTCTCTGG	162	183	3	1.4	MA_10377797_prc	CCACAGACAAAGGGTAGGAGTTGTTTGGTAGAAGAGTTTTCTCTGTTGCAGGATATGGGGGGTTTTCCAAAATATTTGCCATCAAATCAAAGGGCTACAGTGGATTTATTGCAATTTGTTTGGCAATATCCTCTATATTCTTCTACCCTAAAAATTCTTCTCTGAAACAATGCCCACCCTTCATCTCTGG	164	185	3	1.15	MA_20347_prc	TGCCACAGACAAAGGGTAGGAGTTGTTTGGTAGAAGGGTTTTCTCTATTGTAGGATATGGGGGGTTTTCCAAAATATTTGCCATCAAATCAAAGGGCTACAGTGGCTTTATTGCAATTTGTTTGGCAATATTCTCTATATTCTTCTACCCTAAAAATTCTTCTCTGAAACAATGCCCACCCTTCATCTCTGGACA	166	187	3	1.15	MA_299604_prc	ATATGGGTTTTCCTGCCACAGACGAAGGGTAGGAGTTGTTTGGTAGAGGAGTTTTCTCTGTTGCGGGATATGGGGGTTTTCCAAAATATTTTCCATCAAATCAAAGGGCTACGTTGGCTTTATTGCAATTTGTTTGGCAATATCCTCTATATTATTCTACCCTAAAAATTCTTCTCTTAAACAATGCCCACCCTTCATCTCTTGACATATTCCCATGT	178	199	3	1	MA_3037016_prc	CCTGCCACAGGCGAAGGGTCGGACTTGTTTAGCAGAAGAGTTTTCTCTGTTGCAGGATATGGAGGATTTGCCAAAATTTTGCTATCAAATCGAAAAGCTATAGTAGCTTTAATGCAATTTGTTTGGTAATATCCTCTATATTATTTGCCCCTAAAAATTCTTCTCTTGAACAATGCCCACCCTTCGTCTCTGGACAT	167	188	3
			7	Pab-miR3701.23	TAAACAATGCCCACCCTTCATCTA	24	MA_10436756_prc1	CACAGACGAAGGGTAAGCGTTGTTTGGCAGAAGAGTTTTCTCTGTTGCAGAACATAGAGGATTTGCCAAAATTATCGTCATCAAATGAAAAGGCTCCAGTAGCTTTATTGCAATTTGTTTGGCAATAGCCTCTATGTTCTTTGAATGTAAAAACTCTTCTCTTAAACAATGCCCACCCTTCATCTCTG	163	186	3	0.15		MA_10436756_prc2	TGCCACAGACGAAGGGTAAGCGTTGTTTGGCAGAAGAGTTTTCTCTGTTGCAGAACATAGAGGATTTGCCAAAATTATCGTCATCAAATGAAAAGGCTCCAGTAGCTTTATTGCAATTTGTTTGGCAATAGCCTCTATGTTCTTTGAATGTAAAAACTCTTCTCTTAAACAATGCCCACCCTTCATCTCTGGACA	166	189	3	0.15		MA_10437200_prc2	CACAGGCGAAGGGTCGGACTTGTTTAGCAGAAGAGTTTTCTCTGTTGCAGGATATGGAGGATTTGCCAAAATTTTGCTATCAAATCGAAAAGCTATAGTAGCTTTAATGCAATTTGTTTGGTAATATCCTCTATATTATTTGCCCCTAAAAATTCTTCTCTTGAACAATGCCCACCCTTCGTCTCTGG	162	185	3	0.55	MA_10376143_prc	GCCATAGACAAAGGGTAGGAATTGTTTGGTAGAAGAGTTTTCTCTGTTGCAGGATATGGGGGGTTTTCCAAAATATTTGCCATCAAATCAAAGGGCTGCAGTGGCTTTATTGCAATTTGTTTGGCAATATCCTCTATATTCTTCTACCCTAAAAATTATTCTCTGAAACAATGCCGACCCTTCATCTCTGGAC	165	188	3	1.3	MA_10377797_prc	CCACAGACAAAGGGTAGGAGTTGTTTGGTAGAAGAGTTTTCTCTGTTGCAGGATATGGGGGGTTTTCCAAAATATTTGCCATCAAATCAAAGGGCTACAGTGGATTTATTGCAATTTGTTTGGCAATATCCTCTATATTCTTCTACCCTAAAAATTCTTCTCTGAAACAATGCCCACCCTTCATCTCTGG	164	187	3	0.3	MA_160943_prc	TGCCACAGACGAAGGGTAGGAGTTGTTTGGTAGAAGAGTTTTCTCTGTTGTAGGATATGGGGGGTTTTCCAAAATATTTTCCATCAAATCAAAGTGCTACAGTGGCTTTATTGCAATCTGTTTGGCAATATCCTCTATATTCTTCTACCCTAAAAATTCTTCTCTGAAACAATGCCCATCCTTCATCTCTGGACA	166	189	3	1.3	MA_20347_prc	TGCCACAGACAAAGGGTAGGAGTTGTTTGGTAGAAGGGTTTTCTCTATTGTAGGATATGGGGGGTTTTCCAAAATATTTGCCATCAAATCAAAGGGCTACAGTGGCTTTATTGCAATTTGTTTGGCAATATTCTCTATATTCTTCTACCCTAAAAATTCTTCTCTGAAACAATGCCCACCCTTCATCTCTGGACA	166	189	3
			8	Pab-miR3701.24	TAAACAATGCCCACCCTTCGTC	22	MA_10436756_prc1	CACAGACGAAGGGTAAGCGTTGTTTGGCAGAAGAGTTTTCTCTGTTGCAGAACATAGAGGATTTGCCAAAATTATCGTCATCAAATGAAAAGGCTCCAGTAGCTTTATTGCAATTTGTTTGGCAATAGCCTCTATGTTCTTTGAATGTAAAAACTCTTCTCTTAAACAATGCCCACCCTTCATCTCTG	163	184	3	0.25		MA_10436756_prc2	TGCCACAGACGAAGGGTAAGCGTTGTTTGGCAGAAGAGTTTTCTCTGTTGCAGAACATAGAGGATTTGCCAAAATTATCGTCATCAAATGAAAAGGCTCCAGTAGCTTTATTGCAATTTGTTTGGCAATAGCCTCTATGTTCTTTGAATGTAAAAACTCTTCTCTTAAACAATGCCCACCCTTCATCTCTGGACA	166	187	3	0.25		MA_10437200_prc2	CACAGGCGAAGGGTCGGACTTGTTTAGCAGAAGAGTTTTCTCTGTTGCAGGATATGGAGGATTTGCCAAAATTTTGCTATCAAATCGAAAAGCTATAGTAGCTTTAATGCAATTTGTTTGGTAATATCCTCTATATTATTTGCCCCTAAAAATTCTTCTCTTGAACAATGCCCACCCTTCGTCTCTGG	162	183	3	0.15	MA_10376143_prc	GCCATAGACAAAGGGTAGGAATTGTTTGGTAGAAGAGTTTTCTCTGTTGCAGGATATGGGGGGTTTTCCAAAATATTTGCCATCAAATCAAAGGGCTGCAGTGGCTTTATTGCAATTTGTTTGGCAATATCCTCTATATTCTTCTACCCTAAAAATTATTCTCTGAAACAATGCCGACCCTTCATCTCTGGAC	165	186	3	1.4	MA_10377797_prc	CCACAGACAAAGGGTAGGAGTTGTTTGGTAGAAGAGTTTTCTCTGTTGCAGGATATGGGGGGTTTTCCAAAATATTTGCCATCAAATCAAAGGGCTACAGTGGATTTATTGCAATTTGTTTGGCAATATCCTCTATATTCTTCTACCCTAAAAATTCTTCTCTGAAACAATGCCCACCCTTCATCTCTGG	164	185	3	0.4	MA_160943_prc	TGCCACAGACGAAGGGTAGGAGTTGTTTGGTAGAAGAGTTTTCTCTGTTGTAGGATATGGGGGGTTTTCCAAAATATTTTCCATCAAATCAAAGTGCTACAGTGGCTTTATTGCAATCTGTTTGGCAATATCCTCTATATTCTTCTACCCTAAAAATTCTTCTCTGAAACAATGCCCATCCTTCATCTCTGGACA	166	187	3	1.4	MA_20347_prc	TGCCACAGACAAAGGGTAGGAGTTGTTTGGTAGAAGGGTTTTCTCTATTGTAGGATATGGGGGGTTTTCCAAAATATTTGCCATCAAATCAAAGGGCTACAGTGGCTTTATTGCAATTTGTTTGGCAATATTCTCTATATTCTTCTACCCTAAAAATTCTTCTCTGAAACAATGCCCACCCTTCATCTCTGGACA	166	187	3
			9	Pab-miR3701.26	TAAACAGTGCCAACCCTTCATC	22	MA_10436756_prc1	CACAGACGAAGGGTAAGCGTTGTTTGGCAGAAGAGTTTTCTCTGTTGCAGAACATAGAGGATTTGCCAAAATTATCGTCATCAAATGAAAAGGCTCCAGTAGCTTTATTGCAATTTGTTTGGCAATAGCCTCTATGTTCTTTGAATGTAAAAACTCTTCTCTTAAACAATGCCCACCCTTCATCTCTG	163	184	3	2		MA_10436756_prc2	TGCCACAGACGAAGGGTAAGCGTTGTTTGGCAGAAGAGTTTTCTCTGTTGCAGAACATAGAGGATTTGCCAAAATTATCGTCATCAAATGAAAAGGCTCCAGTAGCTTTATTGCAATTTGTTTGGCAATAGCCTCTATGTTCTTTGAATGTAAAAACTCTTCTCTTAAACAATGCCCACCCTTCATCTCTGGACA	166	187	3	2		MA_299604_prc	ATATGGGTTTTCCTGCCACAGACGAAGGGTAGGAGTTGTTTGGTAGAGGAGTTTTCTCTGTTGCGGGATATGGGGGTTTTCCAAAATATTTTCCATCAAATCAAAGGGCTACGTTGGCTTTATTGCAATTTGTTTGGCAATATCCTCTATATTATTCTACCCTAAAAATTCTTCTCTTAAACAATGCCCACCCTTCATCTCTTGACATATTCCCATGT	178	199	3	2	MA_36495_prc	ATGGGTTTGGCTGCCACAGACGAAGGGTCGGAGTTGTTTGGTAGAAGAGTTTTCTCTGTTGCAGGATATGGAGGATATGCCAAAATTTTGCTATCAAATCGAAAGGCTACAGTAGCTTGACTGCAATTTGCTTGGTAATATCCTCTAAATTCTTTTCCCCCCCAAAACTCTTTTCTTAAACAATGCCCACCCTTCATCTCTGGACATATTCCCAT	177	198	3	2	MA_444283_prc	TATGGGTTTGCCTGCCACAGACGAAGGGTAAGCGTTGTTTGGAAGAAGAGTTTTCTCTGTTGCAGAGTATAGAGGATTTGCCAAAATTATCGTTATCAAATGAAAAAGCTACAGTAGCTTTATTGCAATTTGTTTGGCAATAGCCTCTATGTTCTTTGAATGTAAAAACTCTTCTCTTAAACAGTGCCCACCCTTCATCTCTGGACATATTCCCATG	178	199	3	1	MA_4542805_prc	ATATGGGTTTTCCTGCCACAGACAAAGGGTAGGAGTTGTTTGGTAGAAGAGTTTTCTCTGTTGCGGGATATGGGGGATTTTCCAAAATATTTGCCATCAAATCAAAGGGCTACGTTGGCTTTATGGCAATTTGTTTGGCAATGTCTTCTATATTATTCTACCCTAAAAATTCTTCTCTTAAACAATGCCCACCCTTCATCTCTGGACATATTCCCATGT	179	200	3	2	MA_4716244_prc	CACAGACGAAGGGTAGGCGTTGTTTGGCAGAAGAGTTTTCTCTGTTGCAGAATATGGAGGATTTGCCAAAATTATCGTCATCAAATGAAAAGGCTACAGTAGCTTTATTGCAATTTGTTTGGCAATAGCCTCTATGTTCTTTGAATGTAAAAACTCTTCTCTTAAACAGTGCCCACCCTTCATCTCTG	163	184	3
			10	Pab-miR3701.28	TAAACAGTGCCCACCCTTCATC	22	MA_10436756_prc1	CACAGACGAAGGGTAAGCGTTGTTTGGCAGAAGAGTTTTCTCTGTTGCAGAACATAGAGGATTTGCCAAAATTATCGTCATCAAATGAAAAGGCTCCAGTAGCTTTATTGCAATTTGTTTGGCAATAGCCTCTATGTTCTTTGAATGTAAAAACTCTTCTCTTAAACAATGCCCACCCTTCATCTCTG	163	184	3	1		MA_10436756_prc2	TGCCACAGACGAAGGGTAAGCGTTGTTTGGCAGAAGAGTTTTCTCTGTTGCAGAACATAGAGGATTTGCCAAAATTATCGTCATCAAATGAAAAGGCTCCAGTAGCTTTATTGCAATTTGTTTGGCAATAGCCTCTATGTTCTTTGAATGTAAAAACTCTTCTCTTAAACAATGCCCACCCTTCATCTCTGGACA	166	187	3	1		MA_10437200_prc2	CACAGGCGAAGGGTCGGACTTGTTTAGCAGAAGAGTTTTCTCTGTTGCAGGATATGGAGGATTTGCCAAAATTTTGCTATCAAATCGAAAAGCTATAGTAGCTTTAATGCAATTTGTTTGGTAATATCCTCTATATTATTTGCCCCTAAAAATTCTTCTCTTGAACAATGCCCACCCTTCGTCTCTGG	162	183	3	1.4	MA_10377797_prc	CCACAGACAAAGGGTAGGAGTTGTTTGGTAGAAGAGTTTTCTCTGTTGCAGGATATGGGGGGTTTTCCAAAATATTTGCCATCAAATCAAAGGGCTACAGTGGATTTATTGCAATTTGTTTGGCAATATCCTCTATATTCTTCTACCCTAAAAATTCTTCTCTGAAACAATGCCCACCCTTCATCTCTGG	164	185	3	1.15	MA_20347_prc	TGCCACAGACAAAGGGTAGGAGTTGTTTGGTAGAAGGGTTTTCTCTATTGTAGGATATGGGGGGTTTTCCAAAATATTTGCCATCAAATCAAAGGGCTACAGTGGCTTTATTGCAATTTGTTTGGCAATATTCTCTATATTCTTCTACCCTAAAAATTCTTCTCTGAAACAATGCCCACCCTTCATCTCTGGACA	166	187	3	1.15	MA_299604_prc	ATATGGGTTTTCCTGCCACAGACGAAGGGTAGGAGTTGTTTGGTAGAGGAGTTTTCTCTGTTGCGGGATATGGGGGTTTTCCAAAATATTTTCCATCAAATCAAAGGGCTACGTTGGCTTTATTGCAATTTGTTTGGCAATATCCTCTATATTATTCTACCCTAAAAATTCTTCTCTTAAACAATGCCCACCCTTCATCTCTTGACATATTCCCATGT	178	199	3	1	MA_3037016_prc	CCTGCCACAGGCGAAGGGTCGGACTTGTTTAGCAGAAGAGTTTTCTCTGTTGCAGGATATGGAGGATTTGCCAAAATTTTGCTATCAAATCGAAAAGCTATAGTAGCTTTAATGCAATTTGTTTGGTAATATCCTCTATATTATTTGCCCCTAAAAATTCTTCTCTTGAACAATGCCCACCCTTCGTCTCTGGACAT	167	188	3
			11	Pab-miR3701.29	TAAACAGTGCCCACCCTTCATCT	23	MA_10436756_prc1	CACAGACGAAGGGTAAGCGTTGTTTGGCAGAAGAGTTTTCTCTGTTGCAGAACATAGAGGATTTGCCAAAATTATCGTCATCAAATGAAAAGGCTCCAGTAGCTTTATTGCAATTTGTTTGGCAATAGCCTCTATGTTCTTTGAATGTAAAAACTCTTCTCTTAAACAATGCCCACCCTTCATCTCTG	163	185	3	1		MA_10436756_prc2	TGCCACAGACGAAGGGTAAGCGTTGTTTGGCAGAAGAGTTTTCTCTGTTGCAGAACATAGAGGATTTGCCAAAATTATCGTCATCAAATGAAAAGGCTCCAGTAGCTTTATTGCAATTTGTTTGGCAATAGCCTCTATGTTCTTTGAATGTAAAAACTCTTCTCTTAAACAATGCCCACCCTTCATCTCTGGACA	166	188	3	1		MA_10437200_prc2	CACAGGCGAAGGGTCGGACTTGTTTAGCAGAAGAGTTTTCTCTGTTGCAGGATATGGAGGATTTGCCAAAATTTTGCTATCAAATCGAAAAGCTATAGTAGCTTTAATGCAATTTGTTTGGTAATATCCTCTATATTATTTGCCCCTAAAAATTCTTCTCTTGAACAATGCCCACCCTTCGTCTCTGG	162	184	3	1.4	MA_10377797_prc	CCACAGACAAAGGGTAGGAGTTGTTTGGTAGAAGAGTTTTCTCTGTTGCAGGATATGGGGGGTTTTCCAAAATATTTGCCATCAAATCAAAGGGCTACAGTGGATTTATTGCAATTTGTTTGGCAATATCCTCTATATTCTTCTACCCTAAAAATTCTTCTCTGAAACAATGCCCACCCTTCATCTCTGG	164	186	3	1.15	MA_20347_prc	TGCCACAGACAAAGGGTAGGAGTTGTTTGGTAGAAGGGTTTTCTCTATTGTAGGATATGGGGGGTTTTCCAAAATATTTGCCATCAAATCAAAGGGCTACAGTGGCTTTATTGCAATTTGTTTGGCAATATTCTCTATATTCTTCTACCCTAAAAATTCTTCTCTGAAACAATGCCCACCCTTCATCTCTGGACA	166	188	3	1.15	MA_299604_prc	ATATGGGTTTTCCTGCCACAGACGAAGGGTAGGAGTTGTTTGGTAGAGGAGTTTTCTCTGTTGCGGGATATGGGGGTTTTCCAAAATATTTTCCATCAAATCAAAGGGCTACGTTGGCTTTATTGCAATTTGTTTGGCAATATCCTCTATATTATTCTACCCTAAAAATTCTTCTCTTAAACAATGCCCACCCTTCATCTCTTGACATATTCCCATGT	178	200	3	1	MA_3037016_prc	CCTGCCACAGGCGAAGGGTCGGACTTGTTTAGCAGAAGAGTTTTCTCTGTTGCAGGATATGGAGGATTTGCCAAAATTTTGCTATCAAATCGAAAAGCTATAGTAGCTTTAATGCAATTTGTTTGGTAATATCCTCTATATTATTTGCCCCTAAAAATTCTTCTCTTGAACAATGCCCACCCTTCGTCTCTGGACAT	167	189	3
			12	Pab-miR3701.30	TAAACAGTGCCCACCCTTCATT	22	MA_10436756_prc1	CACAGACGAAGGGTAAGCGTTGTTTGGCAGAAGAGTTTTCTCTGTTGCAGAACATAGAGGATTTGCCAAAATTATCGTCATCAAATGAAAAGGCTCCAGTAGCTTTATTGCAATTTGTTTGGCAATAGCCTCTATGTTCTTTGAATGTAAAAACTCTTCTCTTAAACAATGCCCACCCTTCATCTCTG	163	184	3	1.15		MA_10436756_prc2	TGCCACAGACGAAGGGTAAGCGTTGTTTGGCAGAAGAGTTTTCTCTGTTGCAGAACATAGAGGATTTGCCAAAATTATCGTCATCAAATGAAAAGGCTCCAGTAGCTTTATTGCAATTTGTTTGGCAATAGCCTCTATGTTCTTTGAATGTAAAAACTCTTCTCTTAAACAATGCCCACCCTTCATCTCTGGACA	166	187	3	1.15		MA_10437200_prc2	CACAGGCGAAGGGTCGGACTTGTTTAGCAGAAGAGTTTTCTCTGTTGCAGGATATGGAGGATTTGCCAAAATTTTGCTATCAAATCGAAAAGCTATAGTAGCTTTAATGCAATTTGTTTGGTAATATCCTCTATATTATTTGCCCCTAAAAATTCTTCTCTTGAACAATGCCCACCCTTCGTCTCTGG	162	183	3	1.55	MA_10377797_prc	CCACAGACAAAGGGTAGGAGTTGTTTGGTAGAAGAGTTTTCTCTGTTGCAGGATATGGGGGGTTTTCCAAAATATTTGCCATCAAATCAAAGGGCTACAGTGGATTTATTGCAATTTGTTTGGCAATATCCTCTATATTCTTCTACCCTAAAAATTCTTCTCTGAAACAATGCCCACCCTTCATCTCTGG	164	185	3	1.3	MA_20347_prc	TGCCACAGACAAAGGGTAGGAGTTGTTTGGTAGAAGGGTTTTCTCTATTGTAGGATATGGGGGGTTTTCCAAAATATTTGCCATCAAATCAAAGGGCTACAGTGGCTTTATTGCAATTTGTTTGGCAATATTCTCTATATTCTTCTACCCTAAAAATTCTTCTCTGAAACAATGCCCACCCTTCATCTCTGGACA	166	187	3	1.3	MA_299604_prc	ATATGGGTTTTCCTGCCACAGACGAAGGGTAGGAGTTGTTTGGTAGAGGAGTTTTCTCTGTTGCGGGATATGGGGGTTTTCCAAAATATTTTCCATCAAATCAAAGGGCTACGTTGGCTTTATTGCAATTTGTTTGGCAATATCCTCTATATTATTCTACCCTAAAAATTCTTCTCTTAAACAATGCCCACCCTTCATCTCTTGACATATTCCCATGT	178	199	3	1.15	MA_3037016_prc	CCTGCCACAGGCGAAGGGTCGGACTTGTTTAGCAGAAGAGTTTTCTCTGTTGCAGGATATGGAGGATTTGCCAAAATTTTGCTATCAAATCGAAAAGCTATAGTAGCTTTAATGCAATTTGTTTGGTAATATCCTCTATATTATTTGCCCCTAAAAATTCTTCTCTTGAACAATGCCCACCCTTCGTCTCTGGACAT	167	188	3
			13	Pab-miR3701.32	TAAGGGTCGGACTTGTTTAGC	21	MA_10437200_prc1	CCTGCCACAGGCGAAGGGTCGGACTTGTTTAGCAGAAGAGTTTTCTCTGTTGCAGGATATGGAGGATTTGCCAAAATTTTGCTATCAAATCGAAAAGCTATAGTAGCTTTAATGCAATTTGTTTGGTAATATCCTCTATATTATTTGCCCCTAAAAATTCTTCTCTTGAACAATGCCC	13	33	5	0.15		MA_10437200_prc2	CACAGGCGAAGGGTCGGACTTGTTTAGCAGAAGAGTTTTCTCTGTTGCAGGATATGGAGGATTTGCCAAAATTTTGCTATCAAATCGAAAAGCTATAGTAGCTTTAATGCAATTTGTTTGGTAATATCCTCTATATTATTTGCCCCTAAAAATTCTTCTCTTGAACAATGCCCACCCTTCGTCTCTGG	8	28	5	0.15		MA_3037016_prc	CCTGCCACAGGCGAAGGGTCGGACTTGTTTAGCAGAAGAGTTTTCTCTGTTGCAGGATATGGAGGATTTGCCAAAATTTTGCTATCAAATCGAAAAGCTATAGTAGCTTTAATGCAATTTGTTTGGTAATATCCTCTATATTATTTGCCCCTAAAAATTCTTCTCTTGAACAATGCCCACCCTTCGTCTCTGGACAT	13	33	5	0.15	MA_36495_prc	ATGGGTTTGGCTGCCACAGACGAAGGGTCGGAGTTGTTTGGTAGAAGAGTTTTCTCTGTTGCAGGATATGGAGGATATGCCAAAATTTTGCTATCAAATCGAAAGGCTACAGTAGCTTGACTGCAATTTGCTTGGTAATATCCTCTAAATTCTTTTCCCCCCCAAAACTCTTTTCTTAAACAATGCCCACCCTTCATCTCTGGACATATTCCCAT	22	42	5	1.55	MA_8836430_prc	CGAAGGGTCGGACTTGTTTAGCAGAAGAGTTTTCTCTGTTGCAGGATATGGATGATTTGCCAAAATTTTTCTATCAAATCGAAAGGCTACAGTAGCTTTAATGCAATTTGTTTGGTAATATCTTCTATATTCTTTGCCCCTAAAAATTCTTCTCTTGAACAATGCCCACCCTTCGTCTCTGGACAT	2	22	5	0.15
			14	Pab-miR3701.34	TCTTCTCTTAAACAATGCCCAC	22	MA_10436756_prc1	CACAGACGAAGGGTAAGCGTTGTTTGGCAGAAGAGTTTTCTCTGTTGCAGAACATAGAGGATTTGCCAAAATTATCGTCATCAAATGAAAAGGCTCCAGTAGCTTTATTGCAATTTGTTTGGCAATAGCCTCTATGTTCTTTGAATGTAAAAACTCTTCTCTTAAACAATGCCCACCCTTCATCTCTG	155	176	3	0		MA_10436756_prc2	TGCCACAGACGAAGGGTAAGCGTTGTTTGGCAGAAGAGTTTTCTCTGTTGCAGAACATAGAGGATTTGCCAAAATTATCGTCATCAAATGAAAAGGCTCCAGTAGCTTTATTGCAATTTGTTTGGCAATAGCCTCTATGTTCTTTGAATGTAAAAACTCTTCTCTTAAACAATGCCCACCCTTCATCTCTGGACA	158	179	3	0		MA_10437200_prc2	CACAGGCGAAGGGTCGGACTTGTTTAGCAGAAGAGTTTTCTCTGTTGCAGGATATGGAGGATTTGCCAAAATTTTGCTATCAAATCGAAAAGCTATAGTAGCTTTAATGCAATTTGTTTGGTAATATCCTCTATATTATTTGCCCCTAAAAATTCTTCTCTTGAACAATGCCCACCCTTCGTCTCTGG	154	175	3	1	MA_10376143_prc	GCCATAGACAAAGGGTAGGAATTGTTTGGTAGAAGAGTTTTCTCTGTTGCAGGATATGGGGGGTTTTCCAAAATATTTGCCATCAAATCAAAGGGCTGCAGTGGCTTTATTGCAATTTGTTTGGCAATATCCTCTATATTCTTCTACCCTAAAAATTATTCTCTGAAACAATGCCGACCCTTCATCTCTGGAC	157	178	3	1.4	MA_10377797_prc	CCACAGACAAAGGGTAGGAGTTGTTTGGTAGAAGAGTTTTCTCTGTTGCAGGATATGGGGGGTTTTCCAAAATATTTGCCATCAAATCAAAGGGCTACAGTGGATTTATTGCAATTTGTTTGGCAATATCCTCTATATTCTTCTACCCTAAAAATTCTTCTCTGAAACAATGCCCACCCTTCATCTCTGG	156	177	3	1	MA_160943_prc	TGCCACAGACGAAGGGTAGGAGTTGTTTGGTAGAAGAGTTTTCTCTGTTGTAGGATATGGGGGGTTTTCCAAAATATTTTCCATCAAATCAAAGTGCTACAGTGGCTTTATTGCAATCTGTTTGGCAATATCCTCTATATTCTTCTACCCTAAAAATTCTTCTCTGAAACAATGCCCATCCTTCATCTCTGGACA	158	179	3	1.15	MA_20347_prc	TGCCACAGACAAAGGGTAGGAGTTGTTTGGTAGAAGGGTTTTCTCTATTGTAGGATATGGGGGGTTTTCCAAAATATTTGCCATCAAATCAAAGGGCTACAGTGGCTTTATTGCAATTTGTTTGGCAATATTCTCTATATTCTTCTACCCTAAAAATTCTTCTCTGAAACAATGCCCACCCTTCATCTCTGGACA	158	179	3
			15	Pab-miR3701.35	TCTTCTCTTAAACAATGCCCAT	22	MA_10436756_prc1	CACAGACGAAGGGTAAGCGTTGTTTGGCAGAAGAGTTTTCTCTGTTGCAGAACATAGAGGATTTGCCAAAATTATCGTCATCAAATGAAAAGGCTCCAGTAGCTTTATTGCAATTTGTTTGGCAATAGCCTCTATGTTCTTTGAATGTAAAAACTCTTCTCTTAAACAATGCCCACCCTTCATCTCTG	155	176	3	0.15		MA_10436756_prc2	TGCCACAGACGAAGGGTAAGCGTTGTTTGGCAGAAGAGTTTTCTCTGTTGCAGAACATAGAGGATTTGCCAAAATTATCGTCATCAAATGAAAAGGCTCCAGTAGCTTTATTGCAATTTGTTTGGCAATAGCCTCTATGTTCTTTGAATGTAAAAACTCTTCTCTTAAACAATGCCCACCCTTCATCTCTGGACA	158	179	3	0.15		MA_10437200_prc2	CACAGGCGAAGGGTCGGACTTGTTTAGCAGAAGAGTTTTCTCTGTTGCAGGATATGGAGGATTTGCCAAAATTTTGCTATCAAATCGAAAAGCTATAGTAGCTTTAATGCAATTTGTTTGGTAATATCCTCTATATTATTTGCCCCTAAAAATTCTTCTCTTGAACAATGCCCACCCTTCGTCTCTGG	154	175	3	1.15	MA_10376143_prc	GCCATAGACAAAGGGTAGGAATTGTTTGGTAGAAGAGTTTTCTCTGTTGCAGGATATGGGGGGTTTTCCAAAATATTTGCCATCAAATCAAAGGGCTGCAGTGGCTTTATTGCAATTTGTTTGGCAATATCCTCTATATTCTTCTACCCTAAAAATTATTCTCTGAAACAATGCCGACCCTTCATCTCTGGAC	157	178	3	1.55	MA_10377797_prc	CCACAGACAAAGGGTAGGAGTTGTTTGGTAGAAGAGTTTTCTCTGTTGCAGGATATGGGGGGTTTTCCAAAATATTTGCCATCAAATCAAAGGGCTACAGTGGATTTATTGCAATTTGTTTGGCAATATCCTCTATATTCTTCTACCCTAAAAATTCTTCTCTGAAACAATGCCCACCCTTCATCTCTGG	156	177	3	1.15	MA_160943_prc	TGCCACAGACGAAGGGTAGGAGTTGTTTGGTAGAAGAGTTTTCTCTGTTGTAGGATATGGGGGGTTTTCCAAAATATTTTCCATCAAATCAAAGTGCTACAGTGGCTTTATTGCAATCTGTTTGGCAATATCCTCTATATTCTTCTACCCTAAAAATTCTTCTCTGAAACAATGCCCATCCTTCATCTCTGGACA	158	179	3	1	MA_20347_prc	TGCCACAGACAAAGGGTAGGAGTTGTTTGGTAGAAGGGTTTTCTCTATTGTAGGATATGGGGGGTTTTCCAAAATATTTGCCATCAAATCAAAGGGCTACAGTGGCTTTATTGCAATTTGTTTGGCAATATTCTCTATATTCTTCTACCCTAAAAATTCTTCTCTGAAACAATGCCCACCCTTCATCTCTGGACA	158	179	3
			16	Pab-miR3701.36	TGAACAATGCACACCCTTCGTC	22	MA_10436756_prc1	CACAGACGAAGGGTAAGCGTTGTTTGGCAGAAGAGTTTTCTCTGTTGCAGAACATAGAGGATTTGCCAAAATTATCGTCATCAAATGAAAAGGCTCCAGTAGCTTTATTGCAATTTGTTTGGCAATAGCCTCTATGTTCTTTGAATGTAAAAACTCTTCTCTTAAACAATGCCCACCCTTCATCTCTG	163	184	3	1.4		MA_10436756_prc2	TGCCACAGACGAAGGGTAAGCGTTGTTTGGCAGAAGAGTTTTCTCTGTTGCAGAACATAGAGGATTTGCCAAAATTATCGTCATCAAATGAAAAGGCTCCAGTAGCTTTATTGCAATTTGTTTGGCAATAGCCTCTATGTTCTTTGAATGTAAAAACTCTTCTCTTAAACAATGCCCACCCTTCATCTCTGGACA	166	187	3	1.4		MA_10437200_prc2	CACAGGCGAAGGGTCGGACTTGTTTAGCAGAAGAGTTTTCTCTGTTGCAGGATATGGAGGATTTGCCAAAATTTTGCTATCAAATCGAAAAGCTATAGTAGCTTTAATGCAATTTGTTTGGTAATATCCTCTATATTATTTGCCCCTAAAAATTCTTCTCTTGAACAATGCCCACCCTTCGTCTCTGG	162	183	3	1	MA_10377797_prc	CCACAGACAAAGGGTAGGAGTTGTTTGGTAGAAGAGTTTTCTCTGTTGCAGGATATGGGGGGTTTTCCAAAATATTTGCCATCAAATCAAAGGGCTACAGTGGATTTATTGCAATTTGTTTGGCAATATCCTCTATATTCTTCTACCCTAAAAATTCTTCTCTGAAACAATGCCCACCCTTCATCTCTGG	164	185	3	1.55	MA_20347_prc	TGCCACAGACAAAGGGTAGGAGTTGTTTGGTAGAAGGGTTTTCTCTATTGTAGGATATGGGGGGTTTTCCAAAATATTTGCCATCAAATCAAAGGGCTACAGTGGCTTTATTGCAATTTGTTTGGCAATATTCTCTATATTCTTCTACCCTAAAAATTCTTCTCTGAAACAATGCCCACCCTTCATCTCTGGACA	166	187	3	1.55	MA_299604_prc	ATATGGGTTTTCCTGCCACAGACGAAGGGTAGGAGTTGTTTGGTAGAGGAGTTTTCTCTGTTGCGGGATATGGGGGTTTTCCAAAATATTTTCCATCAAATCAAAGGGCTACGTTGGCTTTATTGCAATTTGTTTGGCAATATCCTCTATATTATTCTACCCTAAAAATTCTTCTCTTAAACAATGCCCACCCTTCATCTCTTGACATATTCCCATGT	178	199	3	1.4	MA_3037016_prc	CCTGCCACAGGCGAAGGGTCGGACTTGTTTAGCAGAAGAGTTTTCTCTGTTGCAGGATATGGAGGATTTGCCAAAATTTTGCTATCAAATCGAAAAGCTATAGTAGCTTTAATGCAATTTGTTTGGTAATATCCTCTATATTATTTGCCCCTAAAAATTCTTCTCTTGAACAATGCCCACCCTTCGTCTCTGGACAT	167	188	3
			17	Pab-miR3701.38	TGAACAATGCCCACCCTTAGTC	22	MA_10436756_prc1	CACAGACGAAGGGTAAGCGTTGTTTGGCAGAAGAGTTTTCTCTGTTGCAGAACATAGAGGATTTGCCAAAATTATCGTCATCAAATGAAAAGGCTCCAGTAGCTTTATTGCAATTTGTTTGGCAATAGCCTCTATGTTCTTTGAATGTAAAAACTCTTCTCTTAAACAATGCCCACCCTTCATCTCTG	163	184	3	0.65		MA_10436756_prc2	TGCCACAGACGAAGGGTAAGCGTTGTTTGGCAGAAGAGTTTTCTCTGTTGCAGAACATAGAGGATTTGCCAAAATTATCGTCATCAAATGAAAAGGCTCCAGTAGCTTTATTGCAATTTGTTTGGCAATAGCCTCTATGTTCTTTGAATGTAAAAACTCTTCTCTTAAACAATGCCCACCCTTCATCTCTGGACA	166	187	3	0.65		MA_10437200_prc2	CACAGGCGAAGGGTCGGACTTGTTTAGCAGAAGAGTTTTCTCTGTTGCAGGATATGGAGGATTTGCCAAAATTTTGCTATCAAATCGAAAAGCTATAGTAGCTTTAATGCAATTTGTTTGGTAATATCCTCTATATTATTTGCCCCTAAAAATTCTTCTCTTGAACAATGCCCACCCTTCGTCTCTGG	162	183	3	0.25	MA_10376143_prc	GCCATAGACAAAGGGTAGGAATTGTTTGGTAGAAGAGTTTTCTCTGTTGCAGGATATGGGGGGTTTTCCAAAATATTTGCCATCAAATCAAAGGGCTGCAGTGGCTTTATTGCAATTTGTTTGGCAATATCCTCTATATTCTTCTACCCTAAAAATTATTCTCTGAAACAATGCCGACCCTTCATCTCTGGAC	165	186	3	1.8	MA_10377797_prc	CCACAGACAAAGGGTAGGAGTTGTTTGGTAGAAGAGTTTTCTCTGTTGCAGGATATGGGGGGTTTTCCAAAATATTTGCCATCAAATCAAAGGGCTACAGTGGATTTATTGCAATTTGTTTGGCAATATCCTCTATATTCTTCTACCCTAAAAATTCTTCTCTGAAACAATGCCCACCCTTCATCTCTGG	164	185	3	0.8	MA_160943_prc	TGCCACAGACGAAGGGTAGGAGTTGTTTGGTAGAAGAGTTTTCTCTGTTGTAGGATATGGGGGGTTTTCCAAAATATTTTCCATCAAATCAAAGTGCTACAGTGGCTTTATTGCAATCTGTTTGGCAATATCCTCTATATTCTTCTACCCTAAAAATTCTTCTCTGAAACAATGCCCATCCTTCATCTCTGGACA	166	187	3	1.8	MA_20347_prc	TGCCACAGACAAAGGGTAGGAGTTGTTTGGTAGAAGGGTTTTCTCTATTGTAGGATATGGGGGGTTTTCCAAAATATTTGCCATCAAATCAAAGGGCTACAGTGGCTTTATTGCAATTTGTTTGGCAATATTCTCTATATTCTTCTACCCTAAAAATTCTTCTCTGAAACAATGCCCACCCTTCATCTCTGGACA	166	187	3
			18	Pab-miR3701.40	TGAACAATGCCCACCCTTCATC	22	MA_10436756_prc1	CACAGACGAAGGGTAAGCGTTGTTTGGCAGAAGAGTTTTCTCTGTTGCAGAACATAGAGGATTTGCCAAAATTATCGTCATCAAATGAAAAGGCTCCAGTAGCTTTATTGCAATTTGTTTGGCAATAGCCTCTATGTTCTTTGAATGTAAAAACTCTTCTCTTAAACAATGCCCACCCTTCATCTCTG	163	184	3	0.15		MA_10436756_prc2	TGCCACAGACGAAGGGTAAGCGTTGTTTGGCAGAAGAGTTTTCTCTGTTGCAGAACATAGAGGATTTGCCAAAATTATCGTCATCAAATGAAAAGGCTCCAGTAGCTTTATTGCAATTTGTTTGGCAATAGCCTCTATGTTCTTTGAATGTAAAAACTCTTCTCTTAAACAATGCCCACCCTTCATCTCTGGACA	166	187	3	0.15		MA_10437200_prc2	CACAGGCGAAGGGTCGGACTTGTTTAGCAGAAGAGTTTTCTCTGTTGCAGGATATGGAGGATTTGCCAAAATTTTGCTATCAAATCGAAAAGCTATAGTAGCTTTAATGCAATTTGTTTGGTAATATCCTCTATATTATTTGCCCCTAAAAATTCTTCTCTTGAACAATGCCCACCCTTCGTCTCTGG	162	183	3	0.25	MA_10376143_prc	GCCATAGACAAAGGGTAGGAATTGTTTGGTAGAAGAGTTTTCTCTGTTGCAGGATATGGGGGGTTTTCCAAAATATTTGCCATCAAATCAAAGGGCTGCAGTGGCTTTATTGCAATTTGTTTGGCAATATCCTCTATATTCTTCTACCCTAAAAATTATTCTCTGAAACAATGCCGACCCTTCATCTCTGGAC	165	186	3	1.3	MA_10377797_prc	CCACAGACAAAGGGTAGGAGTTGTTTGGTAGAAGAGTTTTCTCTGTTGCAGGATATGGGGGGTTTTCCAAAATATTTGCCATCAAATCAAAGGGCTACAGTGGATTTATTGCAATTTGTTTGGCAATATCCTCTATATTCTTCTACCCTAAAAATTCTTCTCTGAAACAATGCCCACCCTTCATCTCTGG	164	185	3	0.3	MA_160943_prc	TGCCACAGACGAAGGGTAGGAGTTGTTTGGTAGAAGAGTTTTCTCTGTTGTAGGATATGGGGGGTTTTCCAAAATATTTTCCATCAAATCAAAGTGCTACAGTGGCTTTATTGCAATCTGTTTGGCAATATCCTCTATATTCTTCTACCCTAAAAATTCTTCTCTGAAACAATGCCCATCCTTCATCTCTGGACA	166	187	3	1.3	MA_20347_prc	TGCCACAGACAAAGGGTAGGAGTTGTTTGGTAGAAGGGTTTTCTCTATTGTAGGATATGGGGGGTTTTCCAAAATATTTGCCATCAAATCAAAGGGCTACAGTGGCTTTATTGCAATTTGTTTGGCAATATTCTCTATATTCTTCTACCCTAAAAATTCTTCTCTGAAACAATGCCCACCCTTCATCTCTGGACA	166	187	3
			19	Pab-miR3701.42	TGAACAATGCCCACCCTTCGT	21	MA_10436756_prc1	CACAGACGAAGGGTAAGCGTTGTTTGGCAGAAGAGTTTTCTCTGTTGCAGAACATAGAGGATTTGCCAAAATTATCGTCATCAAATGAAAAGGCTCCAGTAGCTTTATTGCAATTTGTTTGGCAATAGCCTCTATGTTCTTTGAATGTAAAAACTCTTCTCTTAAACAATGCCCACCCTTCATCTCTG	163	183	3	0.3		MA_10436756_prc2	TGCCACAGACGAAGGGTAAGCGTTGTTTGGCAGAAGAGTTTTCTCTGTTGCAGAACATAGAGGATTTGCCAAAATTATCGTCATCAAATGAAAAGGCTCCAGTAGCTTTATTGCAATTTGTTTGGCAATAGCCTCTATGTTCTTTGAATGTAAAAACTCTTCTCTTAAACAATGCCCACCCTTCATCTCTGGACA	166	186	3	0.3		MA_10437200_prc2	CACAGGCGAAGGGTCGGACTTGTTTAGCAGAAGAGTTTTCTCTGTTGCAGGATATGGAGGATTTGCCAAAATTTTGCTATCAAATCGAAAAGCTATAGTAGCTTTAATGCAATTTGTTTGGTAATATCCTCTATATTATTTGCCCCTAAAAATTCTTCTCTTGAACAATGCCCACCCTTCGTCTCTGG	162	182	3	0	MA_10376143_prc	GCCATAGACAAAGGGTAGGAATTGTTTGGTAGAAGAGTTTTCTCTGTTGCAGGATATGGGGGGTTTTCCAAAATATTTGCCATCAAATCAAAGGGCTGCAGTGGCTTTATTGCAATTTGTTTGGCAATATCCTCTATATTCTTCTACCCTAAAAATTATTCTCTGAAACAATGCCGACCCTTCATCTCTGGAC	165	185	3	1.45	MA_10377797_prc	CCACAGACAAAGGGTAGGAGTTGTTTGGTAGAAGAGTTTTCTCTGTTGCAGGATATGGGGGGTTTTCCAAAATATTTGCCATCAAATCAAAGGGCTACAGTGGATTTATTGCAATTTGTTTGGCAATATCCTCTATATTCTTCTACCCTAAAAATTCTTCTCTGAAACAATGCCCACCCTTCATCTCTGG	164	184	3	0.45	MA_10377894_prc	ACTCTCTGTTCCTGGGTGTGCGGGGAAAATGTTTGTGGCCTTGCGTTTTTCCAGTGGTGATTGTTTTACGTTTGAATGACTTCTCCGTCTTTGGACTAAGACGTTCGAANNNNNNNCCGTGCATTCATCACTGGAAGGATGTGTGGTGTCGGATGTTTTGTTCGCATGACGCGGGTGGGGGGAGT	103	123	3	1.85	MA_160943_prc	TGCCACAGACGAAGGGTAGGAGTTGTTTGGTAGAAGAGTTTTCTCTGTTGTAGGATATGGGGGGTTTTCCAAAATATTTTCCATCAAATCAAAGTGCTACAGTGGCTTTATTGCAATCTGTTTGGCAATATCCTCTATATTCTTCTACCCTAAAAATTCTTCTCTGAAACAATGCCCATCCTTCATCTCTGGACA	166	186	3
			20	Pab-miR3701.43	TGAACAATGCCCACCCTTCGTC	22	MA_10436756_prc1	CACAGACGAAGGGTAAGCGTTGTTTGGCAGAAGAGTTTTCTCTGTTGCAGAACATAGAGGATTTGCCAAAATTATCGTCATCAAATGAAAAGGCTCCAGTAGCTTTATTGCAATTTGTTTGGCAATAGCCTCTATGTTCTTTGAATGTAAAAACTCTTCTCTTAAACAATGCCCACCCTTCATCTCTG	163	184	3	0.4		MA_10436756_prc2	TGCCACAGACGAAGGGTAAGCGTTGTTTGGCAGAAGAGTTTTCTCTGTTGCAGAACATAGAGGATTTGCCAAAATTATCGTCATCAAATGAAAAGGCTCCAGTAGCTTTATTGCAATTTGTTTGGCAATAGCCTCTATGTTCTTTGAATGTAAAAACTCTTCTCTTAAACAATGCCCACCCTTCATCTCTGGACA	166	187	3	0.4		MA_10437200_prc2	CACAGGCGAAGGGTCGGACTTGTTTAGCAGAAGAGTTTTCTCTGTTGCAGGATATGGAGGATTTGCCAAAATTTTGCTATCAAATCGAAAAGCTATAGTAGCTTTAATGCAATTTGTTTGGTAATATCCTCTATATTATTTGCCCCTAAAAATTCTTCTCTTGAACAATGCCCACCCTTCGTCTCTGG	162	183	3	0	MA_10376143_prc	GCCATAGACAAAGGGTAGGAATTGTTTGGTAGAAGAGTTTTCTCTGTTGCAGGATATGGGGGGTTTTCCAAAATATTTGCCATCAAATCAAAGGGCTGCAGTGGCTTTATTGCAATTTGTTTGGCAATATCCTCTATATTCTTCTACCCTAAAAATTATTCTCTGAAACAATGCCGACCCTTCATCTCTGGAC	165	186	3	1.55	MA_10377797_prc	CCACAGACAAAGGGTAGGAGTTGTTTGGTAGAAGAGTTTTCTCTGTTGCAGGATATGGGGGGTTTTCCAAAATATTTGCCATCAAATCAAAGGGCTACAGTGGATTTATTGCAATTTGTTTGGCAATATCCTCTATATTCTTCTACCCTAAAAATTCTTCTCTGAAACAATGCCCACCCTTCATCTCTGG	164	185	3	0.55	MA_160943_prc	TGCCACAGACGAAGGGTAGGAGTTGTTTGGTAGAAGAGTTTTCTCTGTTGTAGGATATGGGGGGTTTTCCAAAATATTTTCCATCAAATCAAAGTGCTACAGTGGCTTTATTGCAATCTGTTTGGCAATATCCTCTATATTCTTCTACCCTAAAAATTCTTCTCTGAAACAATGCCCATCCTTCATCTCTGGACA	166	187	3	1.55	MA_20347_prc	TGCCACAGACAAAGGGTAGGAGTTGTTTGGTAGAAGGGTTTTCTCTATTGTAGGATATGGGGGGTTTTCCAAAATATTTGCCATCAAATCAAAGGGCTACAGTGGCTTTATTGCAATTTGTTTGGCAATATTCTCTATATTCTTCTACCCTAAAAATTCTTCTCTGAAACAATGCCCACCCTTCATCTCTGGACA	166	187	3
			21	Pab-miR3701.44	TGAACAATGCCCACCCTTCGTCT	23	MA_10436756_prc1	CACAGACGAAGGGTAAGCGTTGTTTGGCAGAAGAGTTTTCTCTGTTGCAGAACATAGAGGATTTGCCAAAATTATCGTCATCAAATGAAAAGGCTCCAGTAGCTTTATTGCAATTTGTTTGGCAATAGCCTCTATGTTCTTTGAATGTAAAAACTCTTCTCTTAAACAATGCCCACCCTTCATCTCTG	163	185	3	0.4		MA_10436756_prc2	TGCCACAGACGAAGGGTAAGCGTTGTTTGGCAGAAGAGTTTTCTCTGTTGCAGAACATAGAGGATTTGCCAAAATTATCGTCATCAAATGAAAAGGCTCCAGTAGCTTTATTGCAATTTGTTTGGCAATAGCCTCTATGTTCTTTGAATGTAAAAACTCTTCTCTTAAACAATGCCCACCCTTCATCTCTGGACA	166	188	3	0.4		MA_10437200_prc2	CACAGGCGAAGGGTCGGACTTGTTTAGCAGAAGAGTTTTCTCTGTTGCAGGATATGGAGGATTTGCCAAAATTTTGCTATCAAATCGAAAAGCTATAGTAGCTTTAATGCAATTTGTTTGGTAATATCCTCTATATTATTTGCCCCTAAAAATTCTTCTCTTGAACAATGCCCACCCTTCGTCTCTGG	162	184	3	0	MA_10376143_prc	GCCATAGACAAAGGGTAGGAATTGTTTGGTAGAAGAGTTTTCTCTGTTGCAGGATATGGGGGGTTTTCCAAAATATTTGCCATCAAATCAAAGGGCTGCAGTGGCTTTATTGCAATTTGTTTGGCAATATCCTCTATATTCTTCTACCCTAAAAATTATTCTCTGAAACAATGCCGACCCTTCATCTCTGGAC	165	187	3	1.55	MA_10377797_prc	CCACAGACAAAGGGTAGGAGTTGTTTGGTAGAAGAGTTTTCTCTGTTGCAGGATATGGGGGGTTTTCCAAAATATTTGCCATCAAATCAAAGGGCTACAGTGGATTTATTGCAATTTGTTTGGCAATATCCTCTATATTCTTCTACCCTAAAAATTCTTCTCTGAAACAATGCCCACCCTTCATCTCTGG	164	186	3	0.55	MA_160943_prc	TGCCACAGACGAAGGGTAGGAGTTGTTTGGTAGAAGAGTTTTCTCTGTTGTAGGATATGGGGGGTTTTCCAAAATATTTTCCATCAAATCAAAGTGCTACAGTGGCTTTATTGCAATCTGTTTGGCAATATCCTCTATATTCTTCTACCCTAAAAATTCTTCTCTGAAACAATGCCCATCCTTCATCTCTGGACA	166	188	3	1.55	MA_20347_prc	TGCCACAGACAAAGGGTAGGAGTTGTTTGGTAGAAGGGTTTTCTCTATTGTAGGATATGGGGGGTTTTCCAAAATATTTGCCATCAAATCAAAGGGCTACAGTGGCTTTATTGCAATTTGTTTGGCAATATTCTCTATATTCTTCTACCCTAAAAATTCTTCTCTGAAACAATGCCCACCCTTCATCTCTGGACA	166	188	3
			22	Pab-miR3701.45	TGAACAATGCCCACCCTTCGTCTC	24	MA_10436756_prc1	CACAGACGAAGGGTAAGCGTTGTTTGGCAGAAGAGTTTTCTCTGTTGCAGAACATAGAGGATTTGCCAAAATTATCGTCATCAAATGAAAAGGCTCCAGTAGCTTTATTGCAATTTGTTTGGCAATAGCCTCTATGTTCTTTGAATGTAAAAACTCTTCTCTTAAACAATGCCCACCCTTCATCTCTG	163	186	3	0.4		MA_10436756_prc2	TGCCACAGACGAAGGGTAAGCGTTGTTTGGCAGAAGAGTTTTCTCTGTTGCAGAACATAGAGGATTTGCCAAAATTATCGTCATCAAATGAAAAGGCTCCAGTAGCTTTATTGCAATTTGTTTGGCAATAGCCTCTATGTTCTTTGAATGTAAAAACTCTTCTCTTAAACAATGCCCACCCTTCATCTCTGGACA	166	189	3	0.4		MA_10437200_prc2	CACAGGCGAAGGGTCGGACTTGTTTAGCAGAAGAGTTTTCTCTGTTGCAGGATATGGAGGATTTGCCAAAATTTTGCTATCAAATCGAAAAGCTATAGTAGCTTTAATGCAATTTGTTTGGTAATATCCTCTATATTATTTGCCCCTAAAAATTCTTCTCTTGAACAATGCCCACCCTTCGTCTCTGG	162	185	3	0	MA_10376143_prc	GCCATAGACAAAGGGTAGGAATTGTTTGGTAGAAGAGTTTTCTCTGTTGCAGGATATGGGGGGTTTTCCAAAATATTTGCCATCAAATCAAAGGGCTGCAGTGGCTTTATTGCAATTTGTTTGGCAATATCCTCTATATTCTTCTACCCTAAAAATTATTCTCTGAAACAATGCCGACCCTTCATCTCTGGAC	165	188	3	1.55	MA_10377797_prc	CCACAGACAAAGGGTAGGAGTTGTTTGGTAGAAGAGTTTTCTCTGTTGCAGGATATGGGGGGTTTTCCAAAATATTTGCCATCAAATCAAAGGGCTACAGTGGATTTATTGCAATTTGTTTGGCAATATCCTCTATATTCTTCTACCCTAAAAATTCTTCTCTGAAACAATGCCCACCCTTCATCTCTGG	164	187	3	0.55	MA_160943_prc	TGCCACAGACGAAGGGTAGGAGTTGTTTGGTAGAAGAGTTTTCTCTGTTGTAGGATATGGGGGGTTTTCCAAAATATTTTCCATCAAATCAAAGTGCTACAGTGGCTTTATTGCAATCTGTTTGGCAATATCCTCTATATTCTTCTACCCTAAAAATTCTTCTCTGAAACAATGCCCATCCTTCATCTCTGGACA	166	189	3	1.55	MA_20347_prc	TGCCACAGACAAAGGGTAGGAGTTGTTTGGTAGAAGGGTTTTCTCTATTGTAGGATATGGGGGGTTTTCCAAAATATTTGCCATCAAATCAAAGGGCTACAGTGGCTTTATTGCAATTTGTTTGGCAATATTCTCTATATTCTTCTACCCTAAAAATTCTTCTCTGAAACAATGCCCACCCTTCATCTCTGGACA	166	189	3
			23	Pab-miR3701.46	TGAACAATGCCCACTCTTCGTC	22	MA_10436756_prc1	CACAGACGAAGGGTAAGCGTTGTTTGGCAGAAGAGTTTTCTCTGTTGCAGAACATAGAGGATTTGCCAAAATTATCGTCATCAAATGAAAAGGCTCCAGTAGCTTTATTGCAATTTGTTTGGCAATAGCCTCTATGTTCTTTGAATGTAAAAACTCTTCTCTTAAACAATGCCCACCCTTCATCTCTG	163	184	3	1.4		MA_10436756_prc2	TGCCACAGACGAAGGGTAAGCGTTGTTTGGCAGAAGAGTTTTCTCTGTTGCAGAACATAGAGGATTTGCCAAAATTATCGTCATCAAATGAAAAGGCTCCAGTAGCTTTATTGCAATTTGTTTGGCAATAGCCTCTATGTTCTTTGAATGTAAAAACTCTTCTCTTAAACAATGCCCACCCTTCATCTCTGGACA	166	187	3	1.4		MA_10437200_prc2	CACAGGCGAAGGGTCGGACTTGTTTAGCAGAAGAGTTTTCTCTGTTGCAGGATATGGAGGATTTGCCAAAATTTTGCTATCAAATCGAAAAGCTATAGTAGCTTTAATGCAATTTGTTTGGTAATATCCTCTATATTATTTGCCCCTAAAAATTCTTCTCTTGAACAATGCCCACCCTTCGTCTCTGG	162	183	3	1	MA_10377797_prc	CCACAGACAAAGGGTAGGAGTTGTTTGGTAGAAGAGTTTTCTCTGTTGCAGGATATGGGGGGTTTTCCAAAATATTTGCCATCAAATCAAAGGGCTACAGTGGATTTATTGCAATTTGTTTGGCAATATCCTCTATATTCTTCTACCCTAAAAATTCTTCTCTGAAACAATGCCCACCCTTCATCTCTGG	164	185	3	1.55	MA_20347_prc	TGCCACAGACAAAGGGTAGGAGTTGTTTGGTAGAAGGGTTTTCTCTATTGTAGGATATGGGGGGTTTTCCAAAATATTTGCCATCAAATCAAAGGGCTACAGTGGCTTTATTGCAATTTGTTTGGCAATATTCTCTATATTCTTCTACCCTAAAAATTCTTCTCTGAAACAATGCCCACCCTTCATCTCTGGACA	166	187	3	1.55	MA_299604_prc	ATATGGGTTTTCCTGCCACAGACGAAGGGTAGGAGTTGTTTGGTAGAGGAGTTTTCTCTGTTGCGGGATATGGGGGTTTTCCAAAATATTTTCCATCAAATCAAAGGGCTACGTTGGCTTTATTGCAATTTGTTTGGCAATATCCTCTATATTATTCTACCCTAAAAATTCTTCTCTTAAACAATGCCCACCCTTCATCTCTTGACATATTCCCATGT	178	199	3	1.4	MA_3037016_prc	CCTGCCACAGGCGAAGGGTCGGACTTGTTTAGCAGAAGAGTTTTCTCTGTTGCAGGATATGGAGGATTTGCCAAAATTTTGCTATCAAATCGAAAAGCTATAGTAGCTTTAATGCAATTTGTTTGGTAATATCCTCTATATTATTTGCCCCTAAAAATTCTTCTCTTGAACAATGCCCACCCTTCGTCTCTGGACAT	167	188	3
			24	Pab-miR3701.47	TGAACAATGCCCATCCTTCGTC	22	MA_10436756_prc1	CACAGACGAAGGGTAAGCGTTGTTTGGCAGAAGAGTTTTCTCTGTTGCAGAACATAGAGGATTTGCCAAAATTATCGTCATCAAATGAAAAGGCTCCAGTAGCTTTATTGCAATTTGTTTGGCAATAGCCTCTATGTTCTTTGAATGTAAAAACTCTTCTCTTAAACAATGCCCACCCTTCATCTCTG	163	184	3	1.4		MA_10436756_prc2	TGCCACAGACGAAGGGTAAGCGTTGTTTGGCAGAAGAGTTTTCTCTGTTGCAGAACATAGAGGATTTGCCAAAATTATCGTCATCAAATGAAAAGGCTCCAGTAGCTTTATTGCAATTTGTTTGGCAATAGCCTCTATGTTCTTTGAATGTAAAAACTCTTCTCTTAAACAATGCCCACCCTTCATCTCTGGACA	166	187	3	1.4		MA_10437200_prc2	CACAGGCGAAGGGTCGGACTTGTTTAGCAGAAGAGTTTTCTCTGTTGCAGGATATGGAGGATTTGCCAAAATTTTGCTATCAAATCGAAAAGCTATAGTAGCTTTAATGCAATTTGTTTGGTAATATCCTCTATATTATTTGCCCCTAAAAATTCTTCTCTTGAACAATGCCCACCCTTCGTCTCTGG	162	183	3	1	MA_10377797_prc	CCACAGACAAAGGGTAGGAGTTGTTTGGTAGAAGAGTTTTCTCTGTTGCAGGATATGGGGGGTTTTCCAAAATATTTGCCATCAAATCAAAGGGCTACAGTGGATTTATTGCAATTTGTTTGGCAATATCCTCTATATTCTTCTACCCTAAAAATTCTTCTCTGAAACAATGCCCACCCTTCATCTCTGG	164	185	3	1.55	MA_160943_prc	TGCCACAGACGAAGGGTAGGAGTTGTTTGGTAGAAGAGTTTTCTCTGTTGTAGGATATGGGGGGTTTTCCAAAATATTTTCCATCAAATCAAAGTGCTACAGTGGCTTTATTGCAATCTGTTTGGCAATATCCTCTATATTCTTCTACCCTAAAAATTCTTCTCTGAAACAATGCCCATCCTTCATCTCTGGACA	166	187	3	0.55	MA_20347_prc	TGCCACAGACAAAGGGTAGGAGTTGTTTGGTAGAAGGGTTTTCTCTATTGTAGGATATGGGGGGTTTTCCAAAATATTTGCCATCAAATCAAAGGGCTACAGTGGCTTTATTGCAATTTGTTTGGCAATATTCTCTATATTCTTCTACCCTAAAAATTCTTCTCTGAAACAATGCCCACCCTTCATCTCTGGACA	166	187	3	1.55	MA_299604_prc	ATATGGGTTTTCCTGCCACAGACGAAGGGTAGGAGTTGTTTGGTAGAGGAGTTTTCTCTGTTGCGGGATATGGGGGTTTTCCAAAATATTTTCCATCAAATCAAAGGGCTACGTTGGCTTTATTGCAATTTGTTTGGCAATATCCTCTATATTATTCTACCCTAAAAATTCTTCTCTTAAACAATGCCCACCCTTCATCTCTTGACATATTCCCATGT	178	199	3
			25	Pab-miR3701.49	TGGCAATAGCCTCTATGTTCTC	22	MA_10436756_prc1	CACAGACGAAGGGTAAGCGTTGTTTGGCAGAAGAGTTTTCTCTGTTGCAGAACATAGAGGATTTGCCAAAATTATCGTCATCAAATGAAAAGGCTCCAGTAGCTTTATTGCAATTTGTTTGGCAATAGCCTCTATGTTCTTTGAATGTAAAAACTCTTCTCTTAAACAATGCCCACCCTTCATCTCTG	120	141	3	0.15		MA_10436756_prc2	TGCCACAGACGAAGGGTAAGCGTTGTTTGGCAGAAGAGTTTTCTCTGTTGCAGAACATAGAGGATTTGCCAAAATTATCGTCATCAAATGAAAAGGCTCCAGTAGCTTTATTGCAATTTGTTTGGCAATAGCCTCTATGTTCTTTGAATGTAAAAACTCTTCTCTTAAACAATGCCCACCCTTCATCTCTGGACA	123	144	3	0.15		MA_444283_prc	TATGGGTTTGCCTGCCACAGACGAAGGGTAAGCGTTGTTTGGAAGAAGAGTTTTCTCTGTTGCAGAGTATAGAGGATTTGCCAAAATTATCGTTATCAAATGAAAAAGCTACAGTAGCTTTATTGCAATTTGTTTGGCAATAGCCTCTATGTTCTTTGAATGTAAAAACTCTTCTCTTAAACAGTGCCCACCCTTCATCTCTGGACATATTCCCATG	135	156	3	0.15	MA_4716244_prc	CACAGACGAAGGGTAGGCGTTGTTTGGCAGAAGAGTTTTCTCTGTTGCAGAATATGGAGGATTTGCCAAAATTATCGTCATCAAATGAAAAGGCTACAGTAGCTTTATTGCAATTTGTTTGGCAATAGCCTCTATGTTCTTTGAATGTAAAAACTCTTCTCTTAAACAGTGCCCACCCTTCATCTCTG	120	141	3	0.15	MA_71538_prc	ATGCCGCAGCAGAGTGCATAGAGGCTGTTGGATCTAGGGGTATTCCAGATCCAACAGCCTCTATGTACTCTGCAGTGGCAT	49	70	3	1.8	MA_9428077_prc	CACAGACGAAGGGTAAGCGTTGTTTGGCAGAAGAGTTTTCTCTGTTGCAGGATATGGAGGATTTGCCAAAAATATCGTCATCAAATGAAAAGGCTACAGTAGCTTTATTGCAGTTTGTTTGGCAATAGCCTCTATGTTCTTTGAATGTAAAAACTCTTCTCTTAAACAATGCCCACCCTTCATCTCTG	120	141	3	0.15
			26	Pab-miR3701.50	TGGCAATAGCCTCTATGTTCTT	22	MA_10436756_prc1	CACAGACGAAGGGTAAGCGTTGTTTGGCAGAAGAGTTTTCTCTGTTGCAGAACATAGAGGATTTGCCAAAATTATCGTCATCAAATGAAAAGGCTCCAGTAGCTTTATTGCAATTTGTTTGGCAATAGCCTCTATGTTCTTTGAATGTAAAAACTCTTCTCTTAAACAATGCCCACCCTTCATCTCTG	120	141	3	0		MA_10436756_prc2	TGCCACAGACGAAGGGTAAGCGTTGTTTGGCAGAAGAGTTTTCTCTGTTGCAGAACATAGAGGATTTGCCAAAATTATCGTCATCAAATGAAAAGGCTCCAGTAGCTTTATTGCAATTTGTTTGGCAATAGCCTCTATGTTCTTTGAATGTAAAAACTCTTCTCTTAAACAATGCCCACCCTTCATCTCTGGACA	123	144	3	0		MA_10376143_prc	GCCATAGACAAAGGGTAGGAATTGTTTGGTAGAAGAGTTTTCTCTGTTGCAGGATATGGGGGGTTTTCCAAAATATTTGCCATCAAATCAAAGGGCTGCAGTGGCTTTATTGCAATTTGTTTGGCAATATCCTCTATATTCTTCTACCCTAAAAATTATTCTCTGAAACAATGCCGACCCTTCATCTCTGGAC	122	143	3	2	MA_10377797_prc	CCACAGACAAAGGGTAGGAGTTGTTTGGTAGAAGAGTTTTCTCTGTTGCAGGATATGGGGGGTTTTCCAAAATATTTGCCATCAAATCAAAGGGCTACAGTGGATTTATTGCAATTTGTTTGGCAATATCCTCTATATTCTTCTACCCTAAAAATTCTTCTCTGAAACAATGCCCACCCTTCATCTCTGG	121	142	3	2	MA_160943_prc	TGCCACAGACGAAGGGTAGGAGTTGTTTGGTAGAAGAGTTTTCTCTGTTGTAGGATATGGGGGGTTTTCCAAAATATTTTCCATCAAATCAAAGTGCTACAGTGGCTTTATTGCAATCTGTTTGGCAATATCCTCTATATTCTTCTACCCTAAAAATTCTTCTCTGAAACAATGCCCATCCTTCATCTCTGGACA	123	144	3	2	MA_444283_prc	TATGGGTTTGCCTGCCACAGACGAAGGGTAAGCGTTGTTTGGAAGAAGAGTTTTCTCTGTTGCAGAGTATAGAGGATTTGCCAAAATTATCGTTATCAAATGAAAAAGCTACAGTAGCTTTATTGCAATTTGTTTGGCAATAGCCTCTATGTTCTTTGAATGTAAAAACTCTTCTCTTAAACAGTGCCCACCCTTCATCTCTGGACATATTCCCATG	135	156	3	0	MA_4716244_prc	CACAGACGAAGGGTAGGCGTTGTTTGGCAGAAGAGTTTTCTCTGTTGCAGAATATGGAGGATTTGCCAAAATTATCGTCATCAAATGAAAAGGCTACAGTAGCTTTATTGCAATTTGTTTGGCAATAGCCTCTATGTTCTTTGAATGTAAAAACTCTTCTCTTAAACAGTGCCCACCCTTCATCTCTG	120	141	3
31	Pab-miR3702	3	1	Pab-miR3702.2	AATCTCTTGGTGCTTATTCGCA	22	MA_10435747_prc	TAAACAATAAACACCGAGCAGTAGAACATTAATGACAATATATGCTAAAATATACACCTCTGGATGTATATGCACTGAAACCTAATGGTGTATATTTGTGTATATACTGTCATTAATGCTCTGCTGCTTGGTGCTTATTGTTTG	122	143	3	1.85		MA_11344_prc	ACGCAATCTCTTGGTGCTTATTCGCAATCATGGCTGTGGATCGGATGCCTGGAACACTAAAACGAAGAGATCACGGCCATGATTGCTAATGAACTACATGGTTGAGT	5	26	5	0
			2	Pab-miR3702.3	AATCTCTTGGTGCTTATTCGT	21	MA_10435747_prc	TAAACAATAAACACCGAGCAGTAGAACATTAATGACAATATATGCTAAAATATACACCTCTGGATGTATATGCACTGAAACCTAATGGTGTATATTTGTGTATATACTGTCATTAATGCTCTGCTGCTTGGTGCTTATTGTTTG	122	142	3	1.45		MA_11344_prc	ACGCAATCTCTTGGTGCTTATTCGCAATCATGGCTGTGGATCGGATGCCTGGAACACTAAAACGAAGAGATCACGGCCATGATTGCTAATGAACTACATGGTTGAGT	5	25	5	0.15		MA_207797_prc	GTAGATCCATCTTAACTCCGGATCTATTATGCAGTGAGAGAGATCAAAAATAAATTGAGATGCAAATCTCTTGGTGCTTAAAATATCTTGAGTTAGGATGGTTCTAT	65	85	3	1.05	MA_252675_prc	GGATCTATTTTGCACCAAGAGGGATCGAATTTCTCATGGTGCAAACTTATTTTACAGTGAAACACTTGAGGAAATCTTTGCACCTTGAGAGATTTGACCTCTCTTGGTGCTTGATAGATCC	98	118	3	1.95	MA_76280_prc	GGATAAAAAAGAAATTGAAGTACAAACCTCTTGATGCTTAAAAGTCCAGAGTTCTGGTGCTTAAAAGTCTAGAGTTCTCGGTGCTTAAAAGCAGAACTCTTGACTTTTAAGCACTGAGAGATTTGTACGTTGATTTGTTTTTTATCC	25	45	5	2	MA_85875_prc	CAGTCTAGATCTATCTTAACCCAGATCTTCTAAGTACGAAGAGTTTTGAGCCTTCGTTTCTTGTTGATCCCTCTTGGTGCTTAATAGATCTGGGTCAAGATGGATCTAAACTG	68	88	3	1.2
			3	Pab-miR3702.4	AGATCACGGCCATGATTGCTA	21	MA_11344_prc	ACGCAATCTCTTGGTGCTTATTCGCAATCATGGCTGTGGATCGGATGCCTGGAACACTAAAACGAAGAGATCACGGCCATGATTGCTAATGAACTACATGGTTGAGT	68	88	3	0
32	Pab-miR3703	7	1	Pab-miR3703.1	AAGTAGACTCTATCAGCCTTG	21	MA_10260994_prc	TTTACAAGTAGACTCTATCAGCCTTGTCCTGATATAACATTTGAATAACTGGTTGAAAAGTTTTTAGATGCCTGCCATGGATTGCCATTATCACTTAAAGGGATTGGAGCGCTTATTTGTAGA	6	26	5	0
			2	Pab-miR3703.3	AAGTAGATTCTATCAGCCTTG	21	MA_10260994_prc	TTTACAAGTAGACTCTATCAGCCTTGTCCTGATATAACATTTGAATAACTGGTTGAAAAGTTTTTAGATGCCTGCCATGGATTGCCATTATCACTTAAAGGGATTGGAGCGCTTATTTGTAGA	6	26	5	1
			3	Pab-miR3703.4	ACTTAAAGGGATTGGAGCGCT	21	MA_10051537_prc	TAGATACATCTTGACTCTGGATCTATCATGTGCTAAGAAGGATCAAATCTCTTGAGGTTCAAACTTTTTTTAAAGCACAAACACTTGAAAAAAGGTTTGCACCTCAAGGGATTTGATCCCTTTTGGTGCATGATAGATCCAGAGTTAAGATGGATCTA	101	121	3	2		MA_10260994_prc	TTTACAAGTAGACTCTATCAGCCTTGTCCTGATATAACATTTGAATAACTGGTTGAAAAGTTTTTAGATGCCTGCCATGGATTGCCATTATCACTTAAAGGGATTGGAGCGCTTATTTGTAGA	93	113	3	0
			4	Pab-miR3703.5	AGTAGACTCTATCAGCCTTGT	21	MA_10260994_prc	TTTACAAGTAGACTCTATCAGCCTTGTCCTGATATAACATTTGAATAACTGGTTGAAAAGTTTTTAGATGCCTGCCATGGATTGCCATTATCACTTAAAGGGATTGGAGCGCTTATTTGTAGA	7	27	5	0
			5	Pab-miR3703.6	AGTAGATTCTATCAGCCTTGT	21	MA_10260994_prc	TTTACAAGTAGACTCTATCAGCCTTGTCCTGATATAACATTTGAATAACTGGTTGAAAAGTTTTTAGATGCCTGCCATGGATTGCCATTATCACTTAAAGGGATTGGAGCGCTTATTTGTAGA	7	27	5	1
			6	Pab-miR3703.7	TAGACTCTATCAGCCTTGTCC	21	MA_10260994_prc	TTTACAAGTAGACTCTATCAGCCTTGTCCTGATATAACATTTGAATAACTGGTTGAAAAGTTTTTAGATGCCTGCCATGGATTGCCATTATCACTTAAAGGGATTGGAGCGCTTATTTGTAGA	9	29	5	0
			7	Pab-miR3703.8	TAGATTCTATCAGCCTTGTCC	21	MA_10260994_prc	TTTACAAGTAGACTCTATCAGCCTTGTCCTGATATAACATTTGAATAACTGGTTGAAAAGTTTTTAGATGCCTGCCATGGATTGCCATTATCACTTAAAGGGATTGGAGCGCTTATTTGTAGA	9	29	5	0.25
33	Pab-miR3704	1	1	Pab-miR3704	GGTCTCGGTGGAGTGGGGAAAA	22	MA_945007_prc1	AGGTCTCGGAGAGCAGGGAAAAACCAGGCAGTAACTCATGATCCCATGTGATTTATGAACTGTTACAGTTTTCCCCACTCCACCGAGACCT	69	90	3	0		>MA_945007_prc2	CCATAGGTCTCGGTGGAGTGGGGAAAACTGTAACAGTTCATAAATCACATGGGATCATGAGTTACTGCCTGGTTTTTCCCTGCTCTCCGAGACCTAATGG	6	27	5	0		>MA_945007_2_prc	AGGTCTCGGAGAGCAGGGAAAAACCAGGCAGTAACTCATGATCCCATGTGATTTATGAACTGTTACAGTTTTCCCCACTCCACCGAGACCT	69	90	3	0
34	Pab-miR3705	5	1	Pab-miR3705.3	CGACGGCGGCAAGTTTAACGG	21
			2	Pab-miR3705.4	GTAAGTGGTTATGATCTGGAC	21	MA_10430493_prc	TTTTGCAGACGTAAGTGGTTATGATCTGGACGGCGGCAAGTTTAACGGGTGAGACCTCCAACTCCCTCTCTATGGATAGAATATATTATATATGATGCTTTGCCTATGATTTCGATTATTTATTTGTTTGTTTGA	11	31	5	0		MA_10434515_prc	GCAGACGTAAGTGGTTTTGATCTGGACGGCGGCAAGTTTAACGGGTGAGACCTCCAACTCCCTCTCTATGGATAGAATATATTATATATGATGCTCTGCCTATGGTTTCAATTATTTATTTGTTTGT	7	27	5	1
			3	Pab-miR3705.6	TATGATGCTCTGCCTATGGTT	21
			4	Pab-miR3705.7	TCAAAAGTGGAGAAATGCTCTA	22
			5	Pab-miR3705.8	TCCAACTCCCTCTCTATGGATA	22
35	Pab-miR3706	3	1	Pab-miR3706.2	AATGACAGTTATATTGCATGGA	22	MA_133151_prc	GCAAATGACAGTTATATTGCATGGTTTCGGAGGAATGGGTAAGACCATTCTCATTGCATGGTTTCGGAGGAATGGATAAGACAATTGCG	4	25	5	0.15
			2	Pab-miR3706.3	TGCATGGTTTCGGAGGAATGGA	22	MA_133151_prc	GCAAATGACAGTTATATTGCATGGTTTCGGAGGAATGGGTAAGACCATTCTCATTGCATGGTTTCGGAGGAATGGATAAGACAATTGCG	55	76	3	0
			3	Pab-miR3706.4	TTTCGGAGGAATGGGTAAGAC	21	MA_10433397_prc1	AGGGATATGGTTAGTTGGAGGGCAATGGGTATGGGAGGAATGGGCAAAGCTCACTGCTCAGAGCTCAAGGAATGAGTTGTTTGAGTCTTCCCTAAACCTCCCAAACCCATCATTACCTTTCACAGCGCATCCCTC	30	50	5	1.8		MA_10433397_prc2	ATGGGTATGGGAGGAATGGGCAAAGCTCACTGCTCAGAGCTCAAGGAATGAGTTGTTTGAGTCTTCCCTAAACCTCCCAAACCCAT	6	26	5	1.8		MA_133151_prc	GCAAATGACAGTTATATTGCATGGTTTCGGAGGAATGGGTAAGACCATTCTCATTGCATGGTTTCGGAGGAATGGATAAGACAATTGCG	62	82	3	1
36	Pab-miR3707	6	1	Pab-miR3707.1	AATCCTGGTACTAGATGTGGCA	22	MA_10434734_prc	GCAAATCCTGGTACTAGATGTGGCTTGACCTTGTAAAATACTGGAATTATGGTAGCCCTTGACTTCACTGTGAGGTCGAGCTCCTCTAAACACCAGTGGGAT	4	25	5	0.15
			2	Pab-miR3707.2	ACTAGATGTGGCTTGACCTTG	21	MA_10434734_prc	GCAAATCCTGGTACTAGATGTGGCTTGACCTTGTAAAATACTGGAATTATGGTAGCCCTTGACTTCACTGTGAGGTCGAGCTCCTCTAAACACCAGTGGGAT	13	33	5	0
			3	Pab-miR3707.3	AGCTCCTCTAAACACCAGTGGA	22	MA_10434734_prc	GCAAATCCTGGTACTAGATGTGGCTTGACCTTGTAAAATACTGGAATTATGGTAGCCCTTGACTTCACTGTGAGGTCGAGCTCCTCTAAACACCAGTGGGAT	79	100	3	0.15
			4	Pab-miR3707.4	ATGATCTGCCATTATCCTTG	20	MA_74069_prc	AAGCCACATCCAGTACCAGGATTTATAGATTTGGGAGATTGACTTATAATGACATGTGATGATCTGCCATTATCCTTGAAAGTATTTGGAGTGCTTG	59	78	3	0
			5	Pab-miR3707.5	ATTGACTTATAATGACATGTGA	22
			6	Pab-miR3707.6	TCGAGCTCCTCTAAACACCAG	21	MA_10434734_prc	GCAAATCCTGGTACTAGATGTGGCTTGACCTTGTAAAATACTGGAATTATGGTAGCCCTTGACTTCACTGTGAGGTCGAGCTCCTCTAAACACCAGTGGGAT	76	96	3	0
37	Pab-miR3708	5	1	Pab-miR3708.1	AAGTGTTGTGATTCTGGTTGA	21	MA_19990_prc	GTCCACGAATCTGGGGCGGGAAGTGTTGTGATTCTGGTTGATAACTTGCTGAATCATGTATCACACAACATTGCTCGTACACGCCAGCCGAGGGC	21	41	5	0
			2	Pab-miR3708.2	ACACAACATTGCTCGTACACG	21	MA_19990_prc	GTCCACGAATCTGGGGCGGGAAGTGTTGTGATTCTGGTTGATAACTTGCTGAATCATGTATCACACAACATTGCTCGTACACGCCAGCCGAGGGC	63	83	3	0
			3	Pab-miR3708.3	AGTCCACGAATCTGGGGCGGGA	22
			4	Pab-miR3708.4	ATCTGGGGCGGGAAGTGTTGTA	22	MA_19990_prc	GTCCACGAATCTGGGGCGGGAAGTGTTGTGATTCTGGTTGATAACTTGCTGAATCATGTATCACACAACATTGCTCGTACACGCCAGCCGAGGGC	9	30	5	0.15
			5	Pab-miR3708.5	TAACTTGCTGAATCATGTATC	21
38	Pab-miR3709	5	1	Pab-miR3709.3	TCAGATGCTTTAAATTCCCGACA	23	MA_111392_prc	TAAATCCAAGAACTTTAAATGCCTTAAATTCCCGATAAATTCAGGCGATGACCGAATATATTTCGGGATTTAAAGCATTTGAAGTTCTGGATTTA	15	37	5	1.55		>MA_910894_prc	TGGAATAAATTCAGGAACTTCAAATGCTTTAAAATCCCGATGGATTCAGGCGATGATCGATTGGATTTGGGGATTTAAAGAATTTGAGTTCCGAATTTATCCCA	20	42	5	1.55
			2	Pab-miR3709.4	TCAGATGCTTTAAATTCCCGAT	22	MA_111392_prc	TAAATCCAAGAACTTTAAATGCCTTAAATTCCCGATAAATTCAGGCGATGACCGAATATATTTCGGGATTTAAAGCATTTGAAGTTCTGGATTTA	15	36	5	1.4		MA_910894_prc	TGGAATAAATTCAGGAACTTCAAATGCTTTAAAATCCCGATGGATTCAGGCGATGATCGATTGGATTTGGGGATTTAAAGAATTTGAGTTCCGAATTTATCCCA	20	41	5	1.25
			3	Pab-miR3709.5	TTCAGATGCTTTAAATTCCCGA	22	MA_111392_prc	TAAATCCAAGAACTTTAAATGCCTTAAATTCCCGATAAATTCAGGCGATGACCGAATATATTTCGGGATTTAAAGCATTTGAAGTTCTGGATTTA	14	35	5	1.5		MA_480696_prc	TAAATTCAAGAATTTCAGATGCTTTAAATTCCCGACAGATTCTTGCGATGACCAAATGGATTTCGGGATTTAAATTATTTTAAATTCCCGACAGATTCTTGCGATGACCAAATGGATTTCGGGATTTAAAGCATTTGAAGCTCTGGATTTA	14	35	5	0		MA_910894_prc	TGGAATAAATTCAGGAACTTCAAATGCTTTAAAATCCCGATGGATTCAGGCGATGATCGATTGGATTTGGGGATTTAAAGAATTTGAGTTCCGAATTTATCCCA	19	40	5	1.25
			4	Pab-miR3709.8	TTTAAAATGCCTTAAATTCCCG	22	MA_111392_prc	TAAATCCAAGAACTTTAAATGCCTTAAATTCCCGATAAATTCAGGCGATGACCGAATATATTTCGGGATTTAAAGCATTTGAAGTTCTGGATTTA	13	34	5	0.4
			5	Pab-miR3709.9	TTTAAATGCCTTAAATTCCCGA	22	MA_111392_prc	TAAATCCAAGAACTTTAAATGCCTTAAATTCCCGATAAATTCAGGCGATGACCGAATATATTTCGGGATTTAAAGCATTTGAAGTTCTGGATTTA	14	35	5	0		MA_480696_prc	TAAATTCAAGAATTTCAGATGCTTTAAATTCCCGACAGATTCTTGCGATGACCAAATGGATTTCGGGATTTAAATTATTTTAAATTCCCGACAGATTCTTGCGATGACCAAATGGATTTCGGGATTTAAAGCATTTGAAGCTCTGGATTTA	14	35	5	1.5
39	Pab-miR3710	20	1	Pab-miR3710.1	AAGTTCCCAACCGAGTCTGGG	21	MA_10042710_prc	AGGTTCCCAACCGAGTCTGGAAGCGTCCGCAGAGTGTCGCAAAAGGTCATGAAAAGAGTTTGGAGGCTCGTCAGCTTCCCAACCGAGTCTGGAAGCCT	1	21	5	0.3		MA_10042710_prc	AGGTTCCCAACCGAGTCTGGAAGCGTCCGCAGAGTGTCGCAAAAGGTCATGAAAAGAGTTTGGAGGCTCGTCAGCTTCCCAACCGAGTCTGGAAGCCT	73	93	3	0.55		MA_1603776_prc	TTGGAAGCCCGTCAGTTTTCCAACCGAGTCTTGGAGCGTATGCAGAGTGGAACACCTGCCCGATTCAAGACTTTGGAGGCCCGTCAAGTTCCCAA	14	34	5	1.65	MA_2144818_prc	AGGCCCATCAAGTTCCCAACCGAGTCTGGGAGGGTCTGCAAAGTGGAACATCTGGTCAAGTCAAGACTTTGGAGGCCCATTAGGTTCCCAACCGAATGTGGAAGCCTCTGCAGAGTGGAGCACCTAGTCAAGTCAAAACTTTGAAGGCCCCTCAAGTTCCCAACCGAGTCTGGAAGCCT	10	30	5	0	MA_2144818_prc	AGGCCCATCAAGTTCCCAACCGAGTCTGGGAGGGTCTGCAAAGTGGAACATCTGGTCAAGTCAAGACTTTGGAGGCCCATTAGGTTCCCAACCGAATGTGGAAGCCTCTGCAGAGTGGAGCACCTAGTCAAGTCAAAACTTTGAAGGCCCCTCAAGTTCCCAACCGAGTCTGGAAGCCT	154	174	3	0.15	MA_7007816_prc	CCTTGGAGGCCGTTAGGTCTCCAACCGAGTCTGGGACTGTCTGCAGAGTGGAGCATCCGCCCAGTTCAAGACTTTGGAGGCTTGTCAGGTTCCCAAGG	15	35	5	1.4	MA_9667127_prc	GTTTCCCAACCGACTCTGGGAGCGTCTGTAGAGTGTAGCACCCGATCAATTCAAGTGTTTGGAAGCTCGTAAGGTTCCCAACCGAGTCTGGGAGCATCT	72	92	3
			2	Pab-miR3710.10	TTGGAAACCTGACGGGCCTCC	21	MA_143611_prc	GGTTGGGAATCTGACGGGCCTCCAACGTCTTAACTTGTCCTGGTGCTCCGCTCTGCAAACTCTCCCAAACTCTGTTGGGAACCTGAGGGGCCTCCAAAGTCTTGACT	3	23	5	1.25		>MA_143611_prc	GGTTGGGAATCTGACGGGCCTCCAACGTCTTAACTTGTCCTGGTGCTCCGCTCTGCAAACTCTCCCAAACTCTGTTGGGAACCTGAGGGGCCTCCAAAGTCTTGACT	75	95	3	1.25		>MA_1603776_prc	TTGGAAGCCCGTCAGTTTTCCAACCGAGTCTTGGAGCGTATGCAGAGTGGAACACCTGCCCGATTCAAGACTTTGGAGGCCCGTCAAGTTCCCAA	3	23	5	1.25	>MA_1603776_prc	TTGGAAGCCCGTCAGTTTTCCAACCGAGTCTTGGAGCGTATGCAGAGTGGAACACCTGCCCGATTCAAGACTTTGGAGGCCCGTCAAGTTCCCAA	75	95	3	1.25	>MA_2235109_prc	ATGCTCCCAGACTCGGTCGGGAACCTGACGGGCCTTCGAAACCTCGACTTGGGCGGGTGCTCCTCTTTGCAGACGCTCCCAGACTCCGTCGGGAACCTGACGGGCCTCCAAAGCAT	89	109	3	0.4	>MA_3875900_prc	GGTTGGGAACCTGACGGGCCTCCAAAGTCTTTACTTGGGCAAGTGCTCCACTCTGCAGATGCTCCCAGACTCTATTGGGAACCTGAGGGGCCTCC	3	23	5	0.25	>MA_3875900_prc	GGTTGGGAACCTGACGGGCCTCCAAAGTCTTTACTTGGGCAAGTGCTCCACTCTGCAGATGCTCCCAGACTCTATTGGGAACCTGAGGGGCCTCC	75	95	3
			3	Pab-miR3710.11	TGGGAAGCTGACGGGCCTCCA	21	MA_143611_prc	GGTTGGGAATCTGACGGGCCTCCAACGTCTTAACTTGTCCTGGTGCTCCGCTCTGCAAACTCTCCCAAACTCTGTTGGGAACCTGAGGGGCCTCCAAAGTCTTGACT	4	24	5	1		MA_143611_prc	GGTTGGGAATCTGACGGGCCTCCAACGTCTTAACTTGTCCTGGTGCTCCGCTCTGCAAACTCTCCCAAACTCTGTTGGGAACCTGAGGGGCCTCCAAAGTCTTGACT	76	96	3	2		MA_2235109_prc	ATGCTCCCAGACTCGGTCGGGAACCTGACGGGCCTTCGAAACCTCGACTTGGGCGGGTGCTCCTCTTTGCAGACGCTCCCAGACTCCGTCGGGAACCTGACGGGCCTCCAAAGCAT	90	110	3	1.15	MA_3875900_prc	GGTTGGGAACCTGACGGGCCTCCAAAGTCTTTACTTGGGCAAGTGCTCCACTCTGCAGATGCTCCCAGACTCTATTGGGAACCTGAGGGGCCTCC	4	24	5	1	MA_6240194_prc	GGTTGGGAAGCTGACGGGCCTCCAAAGTCTTAACCTGTGCTTCTGCTCCGCTCTGCAGACGCTCCCAGACTCGGTTGGGAAGCTGACGGGCCTCCATAGTCTTGAC	4	24	5	0	MA_6240194_prc	GGTTGGGAAGCTGACGGGCCTCCAAAGTCTTAACCTGTGCTTCTGCTCCGCTCTGCAGACGCTCCCAGACTCGGTTGGGAAGCTGACGGGCCTCCATAGTCTTGAC	76	96	3	0	MA_6702751_prc	ACTGGGAACCTGACGGGCCTCCGAATGCTGAACTTGAGATACTGTTACACTTTGCAGACGCTTCCAGACTCGGTTGGGAACCTGACGGGCCTCCAAA	3	23	5
			4	Pab-miR3710.12	TGGGGAACCTGACGGGCCTCC	21	MA_143611_prc	GGTTGGGAATCTGACGGGCCTCCAACGTCTTAACTTGTCCTGGTGCTCCGCTCTGCAAACTCTCCCAAACTCTGTTGGGAACCTGAGGGGCCTCCAAAGTCTTGACT	3	23	5	1.15		MA_143611_prc	GGTTGGGAATCTGACGGGCCTCCAACGTCTTAACTTGTCCTGGTGCTCCGCTCTGCAAACTCTCCCAAACTCTGTTGGGAACCTGAGGGGCCTCCAAAGTCTTGACT	75	95	3	1.15		MA_2235109_prc	ATGCTCCCAGACTCGGTCGGGAACCTGACGGGCCTTCGAAACCTCGACTTGGGCGGGTGCTCCTCTTTGCAGACGCTCCCAGACTCCGTCGGGAACCTGACGGGCCTCCAAAGCAT	89	109	3	0.15	MA_3875900_prc	GGTTGGGAACCTGACGGGCCTCCAAAGTCTTTACTTGGGCAAGTGCTCCACTCTGCAGATGCTCCCAGACTCTATTGGGAACCTGAGGGGCCTCC	3	23	5	0.15	MA_3875900_prc	GGTTGGGAACCTGACGGGCCTCCAAAGTCTTTACTTGGGCAAGTGCTCCACTCTGCAGATGCTCCCAGACTCTATTGGGAACCTGAGGGGCCTCC	75	95	3	1.15	MA_6240194_prc	GGTTGGGAAGCTGACGGGCCTCCAAAGTCTTAACCTGTGCTTCTGCTCCGCTCTGCAGACGCTCCCAGACTCGGTTGGGAAGCTGACGGGCCTCCATAGTCTTGAC	3	23	5	1.15	MA_6240194_prc	GGTTGGGAAGCTGACGGGCCTCCAAAGTCTTAACCTGTGCTTCTGCTCCGCTCTGCAGACGCTCCCAGACTCGGTTGGGAAGCTGACGGGCCTCCATAGTCTTGAC	75	95	3
			5	Pab-miR3710.14	TTGGAAATCTGACGGGCCTCC	21	MA_143611_prc	GGTTGGGAATCTGACGGGCCTCCAACGTCTTAACTTGTCCTGGTGCTCCGCTCTGCAAACTCTCCCAAACTCTGTTGGGAACCTGAGGGGCCTCCAAAGTCTTGACT	3	23	5	0.25		MA_2235109_prc	ATGCTCCCAGACTCGGTCGGGAACCTGACGGGCCTTCGAAACCTCGACTTGGGCGGGTGCTCCTCTTTGCAGACGCTCCCAGACTCCGTCGGGAACCTGACGGGCCTCCAAAGCAT	89	109	3	1.4		MA_3875900_prc	GGTTGGGAACCTGACGGGCCTCCAAAGTCTTTACTTGGGCAAGTGCTCCACTCTGCAGATGCTCCCAGACTCTATTGGGAACCTGAGGGGCCTCC	3	23	5	1.25	MA_6240194_prc	GGTTGGGAAGCTGACGGGCCTCCAAAGTCTTAACCTGTGCTTCTGCTCCGCTCTGCAGACGCTCCCAGACTCGGTTGGGAAGCTGACGGGCCTCCATAGTCTTGAC	3	23	5	1.25	MA_6240194_prc	GGTTGGGAAGCTGACGGGCCTCCAAAGTCTTAACCTGTGCTTCTGCTCCGCTCTGCAGACGCTCCCAGACTCGGTTGGGAAGCTGACGGGCCTCCATAGTCTTGAC	75	95	3	1.25	MA_6702751_prc	ACTGGGAACCTGACGGGCCTCCGAATGCTGAACTTGAGATACTGTTACACTTTGCAGACGCTTCCAGACTCGGTTGGGAACCTGACGGGCCTCCAAA	2	22	5	1.4	MA_6702751_prc	ACTGGGAACCTGACGGGCCTCCGAATGCTGAACTTGAGATACTGTTACACTTTGCAGACGCTTCCAGACTCGGTTGGGAACCTGACGGGCCTCCAAA	74	94	3
			6	Pab-miR3710.15	TTGGGAACCTGACGGGCCTCC	21	MA_143611_prc	GGTTGGGAATCTGACGGGCCTCCAACGTCTTAACTTGTCCTGGTGCTCCGCTCTGCAAACTCTCCCAAACTCTGTTGGGAACCTGAGGGGCCTCCAAAGTCTTGACT	3	23	5	1		MA_143611_prc	GGTTGGGAATCTGACGGGCCTCCAACGTCTTAACTTGTCCTGGTGCTCCGCTCTGCAAACTCTCCCAAACTCTGTTGGGAACCTGAGGGGCCTCCAAAGTCTTGACT	75	95	3	1		MA_2235109_prc	ATGCTCCCAGACTCGGTCGGGAACCTGACGGGCCTTCGAAACCTCGACTTGGGCGGGTGCTCCTCTTTGCAGACGCTCCCAGACTCCGTCGGGAACCTGACGGGCCTCCAAAGCAT	89	109	3	0.15	MA_3875900_prc	GGTTGGGAACCTGACGGGCCTCCAAAGTCTTTACTTGGGCAAGTGCTCCACTCTGCAGATGCTCCCAGACTCTATTGGGAACCTGAGGGGCCTCC	3	23	5	0	MA_3875900_prc	GGTTGGGAACCTGACGGGCCTCCAAAGTCTTTACTTGGGCAAGTGCTCCACTCTGCAGATGCTCCCAGACTCTATTGGGAACCTGAGGGGCCTCC	75	95	3	1	MA_6240194_prc	GGTTGGGAAGCTGACGGGCCTCCAAAGTCTTAACCTGTGCTTCTGCTCCGCTCTGCAGACGCTCCCAGACTCGGTTGGGAAGCTGACGGGCCTCCATAGTCTTGAC	3	23	5	1	MA_6240194_prc	GGTTGGGAAGCTGACGGGCCTCCAAAGTCTTAACCTGTGCTTCTGCTCCGCTCTGCAGACGCTCCCAGACTCGGTTGGGAAGCTGACGGGCCTCCATAGTCTTGAC	75	95	3
			7	Pab-miR3710.16	TTGGGAACCTGACGGGCCTCT	21	MA_143611_prc	GGTTGGGAATCTGACGGGCCTCCAACGTCTTAACTTGTCCTGGTGCTCCGCTCTGCAAACTCTCCCAAACTCTGTTGGGAACCTGAGGGGCCTCCAAAGTCTTGACT	3	23	5	1.15		MA_143611_prc	GGTTGGGAATCTGACGGGCCTCCAACGTCTTAACTTGTCCTGGTGCTCCGCTCTGCAAACTCTCCCAAACTCTGTTGGGAACCTGAGGGGCCTCCAAAGTCTTGACT	75	95	3	1.15		MA_2235109_prc	ATGCTCCCAGACTCGGTCGGGAACCTGACGGGCCTTCGAAACCTCGACTTGGGCGGGTGCTCCTCTTTGCAGACGCTCCCAGACTCCGTCGGGAACCTGACGGGCCTCCAAAGCAT	89	109	3	0.3	MA_3875900_prc	GGTTGGGAACCTGACGGGCCTCCAAAGTCTTTACTTGGGCAAGTGCTCCACTCTGCAGATGCTCCCAGACTCTATTGGGAACCTGAGGGGCCTCC	3	23	5	0.15	MA_3875900_prc	GGTTGGGAACCTGACGGGCCTCCAAAGTCTTTACTTGGGCAAGTGCTCCACTCTGCAGATGCTCCCAGACTCTATTGGGAACCTGAGGGGCCTCC	75	95	3	1.15	MA_6240194_prc	GGTTGGGAAGCTGACGGGCCTCCAAAGTCTTAACCTGTGCTTCTGCTCCGCTCTGCAGACGCTCCCAGACTCGGTTGGGAAGCTGACGGGCCTCCATAGTCTTGAC	3	23	5	1.15	MA_6240194_prc	GGTTGGGAAGCTGACGGGCCTCCAAAGTCTTAACCTGTGCTTCTGCTCCGCTCTGCAGACGCTCCCAGACTCGGTTGGGAAGCTGACGGGCCTCCATAGTCTTGAC	75	95	3
			8	Pab-miR3710.17	TTGGGAACCTGACGGGTCTCC	21	MA_143611_prc	GGTTGGGAATCTGACGGGCCTCCAACGTCTTAACTTGTCCTGGTGCTCCGCTCTGCAAACTCTCCCAAACTCTGTTGGGAACCTGAGGGGCCTCCAAAGTCTTGACT	3	23	5	1.25		MA_143611_prc	GGTTGGGAATCTGACGGGCCTCCAACGTCTTAACTTGTCCTGGTGCTCCGCTCTGCAAACTCTCCCAAACTCTGTTGGGAACCTGAGGGGCCTCCAAAGTCTTGACT	75	95	3	1.25		MA_2235109_prc	ATGCTCCCAGACTCGGTCGGGAACCTGACGGGCCTTCGAAACCTCGACTTGGGCGGGTGCTCCTCTTTGCAGACGCTCCCAGACTCCGTCGGGAACCTGACGGGCCTCCAAAGCAT	89	109	3	0.4	MA_3875900_prc	GGTTGGGAACCTGACGGGCCTCCAAAGTCTTTACTTGGGCAAGTGCTCCACTCTGCAGATGCTCCCAGACTCTATTGGGAACCTGAGGGGCCTCC	3	23	5	0.25	MA_3875900_prc	GGTTGGGAACCTGACGGGCCTCCAAAGTCTTTACTTGGGCAAGTGCTCCACTCTGCAGATGCTCCCAGACTCTATTGGGAACCTGAGGGGCCTCC	75	95	3	1.25	MA_6240194_prc	GGTTGGGAAGCTGACGGGCCTCCAAAGTCTTAACCTGTGCTTCTGCTCCGCTCTGCAGACGCTCCCAGACTCGGTTGGGAAGCTGACGGGCCTCCATAGTCTTGAC	3	23	5	1.25	MA_6240194_prc	GGTTGGGAAGCTGACGGGCCTCCAAAGTCTTAACCTGTGCTTCTGCTCCGCTCTGCAGACGCTCCCAGACTCGGTTGGGAAGCTGACGGGCCTCCATAGTCTTGAC	75	95	3
			9	Pab-miR3710.18	TTGGGAACCTGACGGGTCTCC	21	MA_143611_prc	GGTTGGGAATCTGACGGGCCTCCAACGTCTTAACTTGTCCTGGTGCTCCGCTCTGCAAACTCTCCCAAACTCTGTTGGGAACCTGAGGGGCCTCCAAAGTCTTGACT	3	23	5	1.25		>MA_143611_prc	GGTTGGGAATCTGACGGGCCTCCAACGTCTTAACTTGTCCTGGTGCTCCGCTCTGCAAACTCTCCCAAACTCTGTTGGGAACCTGAGGGGCCTCCAAAGTCTTGACT	75	95	3	1.25		>MA_1603776_prc	TTGGAAGCCCGTCAGTTTTCCAACCGAGTCTTGGAGCGTATGCAGAGTGGAACACCTGCCCGATTCAAGACTTTGGAGGCCCGTCAAGTTCCCAA	3	23	5	1.75	>MA_1603776_prc	TTGGAAGCCCGTCAGTTTTCCAACCGAGTCTTGGAGCGTATGCAGAGTGGAACACCTGCCCGATTCAAGACTTTGGAGGCCCGTCAAGTTCCCAA	75	95	3	1.25	>MA_2235109_prc	ATGCTCCCAGACTCGGTCGGGAACCTGACGGGCCTTCGAAACCTCGACTTGGGCGGGTGCTCCTCTTTGCAGACGCTCCCAGACTCCGTCGGGAACCTGACGGGCCTCCAAAGCAT	89	109	3	0.4	>MA_3875900_prc	GGTTGGGAACCTGACGGGCCTCCAAAGTCTTTACTTGGGCAAGTGCTCCACTCTGCAGATGCTCCCAGACTCTATTGGGAACCTGAGGGGCCTCC	3	23	5	0.25	>MA_3875900_prc	GGTTGGGAACCTGACGGGCCTCCAAAGTCTTTACTTGGGCAAGTGCTCCACTCTGCAGATGCTCCCAGACTCTATTGGGAACCTGAGGGGCCTCC	75	95	3
			10	Pab-miR3710.19	TTGGGAAGCTGACCGGCCTCC	21	MA_143611_prc	GGTTGGGAATCTGACGGGCCTCCAACGTCTTAACTTGTCCTGGTGCTCCGCTCTGCAAACTCTCCCAAACTCTGTTGGGAACCTGAGGGGCCTCCAAAGTCTTGACT	3	23	5	2		MA_3875900_prc	GGTTGGGAACCTGACGGGCCTCCAAAGTCTTTACTTGGGCAAGTGCTCCACTCTGCAGATGCTCCCAGACTCTATTGGGAACCTGAGGGGCCTCC	3	23	5	2		MA_6240194_prc	GGTTGGGAAGCTGACGGGCCTCCAAAGTCTTAACCTGTGCTTCTGCTCCGCTCTGCAGACGCTCCCAGACTCGGTTGGGAAGCTGACGGGCCTCCATAGTCTTGAC	3	23	5	1	MA_6240194_prc	GGTTGGGAAGCTGACGGGCCTCCAAAGTCTTAACCTGTGCTTCTGCTCCGCTCTGCAGACGCTCCCAGACTCGGTTGGGAAGCTGACGGGCCTCCATAGTCTTGAC	75	95	3	1	MA_6702751_prc	ACTGGGAACCTGACGGGCCTCCGAATGCTGAACTTGAGATACTGTTACACTTTGCAGACGCTTCCAGACTCGGTTGGGAACCTGACGGGCCTCCAAA	74	94	3	2
			11	Pab-miR3710.2	ATTGGAAACCTGACGGGCCTC	21	MA_2235109_prc	ATGCTCCCAGACTCGGTCGGGAACCTGACGGGCCTTCGAAACCTCGACTTGGGCGGGTGCTCCTCTTTGCAGACGCTCCCAGACTCCGTCGGGAACCTGACGGGCCTCCAAAGCAT	88	108	3	1.4		MA_3875900_prc	GGTTGGGAACCTGACGGGCCTCCAAAGTCTTTACTTGGGCAAGTGCTCCACTCTGCAGATGCTCCCAGACTCTATTGGGAACCTGAGGGGCCTCC	2	22	5	1.15		MA_3875900_prc	GGTTGGGAACCTGACGGGCCTCCAAAGTCTTTACTTGGGCAAGTGCTCCACTCTGCAGATGCTCCCAGACTCTATTGGGAACCTGAGGGGCCTCC	74	94	3	2	MA_6702751_prc	ACTGGGAACCTGACGGGCCTCCGAATGCTGAACTTGAGATACTGTTACACTTTGCAGACGCTTCCAGACTCGGTTGGGAACCTGACGGGCCTCCAAA	1	21	5	1.15	MA_6702751_prc	ACTGGGAACCTGACGGGCCTCCGAATGCTGAACTTGAGATACTGTTACACTTTGCAGACGCTTCCAGACTCGGTTGGGAACCTGACGGGCCTCCAAA	73	93	3	1.15
			12	Pab-miR3710.20	TTGGGAAGCTGACGGGCCTCC	21	MA_143611_prc	GGTTGGGAATCTGACGGGCCTCCAACGTCTTAACTTGTCCTGGTGCTCCGCTCTGCAAACTCTCCCAAACTCTGTTGGGAACCTGAGGGGCCTCCAAAGTCTTGACT	3	23	5	1		MA_143611_prc	GGTTGGGAATCTGACGGGCCTCCAACGTCTTAACTTGTCCTGGTGCTCCGCTCTGCAAACTCTCCCAAACTCTGTTGGGAACCTGAGGGGCCTCCAAAGTCTTGACT	75	95	3	2		MA_2235109_prc	ATGCTCCCAGACTCGGTCGGGAACCTGACGGGCCTTCGAAACCTCGACTTGGGCGGGTGCTCCTCTTTGCAGACGCTCCCAGACTCCGTCGGGAACCTGACGGGCCTCCAAAGCAT	89	109	3	1.15	MA_3875900_prc	GGTTGGGAACCTGACGGGCCTCCAAAGTCTTTACTTGGGCAAGTGCTCCACTCTGCAGATGCTCCCAGACTCTATTGGGAACCTGAGGGGCCTCC	3	23	5	1	MA_3875900_prc	GGTTGGGAACCTGACGGGCCTCCAAAGTCTTTACTTGGGCAAGTGCTCCACTCTGCAGATGCTCCCAGACTCTATTGGGAACCTGAGGGGCCTCC	75	95	3	2	MA_6240194_prc	GGTTGGGAAGCTGACGGGCCTCCAAAGTCTTAACCTGTGCTTCTGCTCCGCTCTGCAGACGCTCCCAGACTCGGTTGGGAAGCTGACGGGCCTCCATAGTCTTGAC	3	23	5	0	MA_6240194_prc	GGTTGGGAAGCTGACGGGCCTCCAAAGTCTTAACCTGTGCTTCTGCTCCGCTCTGCAGACGCTCCCAGACTCGGTTGGGAAGCTGACGGGCCTCCATAGTCTTGAC	75	95	3
			13	Pab-miR3710.21	TTGGGAATCTGACGGGCCTCC	21	MA_143611_prc	GGTTGGGAATCTGACGGGCCTCCAACGTCTTAACTTGTCCTGGTGCTCCGCTCTGCAAACTCTCCCAAACTCTGTTGGGAACCTGAGGGGCCTCCAAAGTCTTGACT	3	23	5	0		MA_143611_prc	GGTTGGGAATCTGACGGGCCTCCAACGTCTTAACTTGTCCTGGTGCTCCGCTCTGCAAACTCTCCCAAACTCTGTTGGGAACCTGAGGGGCCTCCAAAGTCTTGACT	75	95	3	2		MA_2235109_prc	ATGCTCCCAGACTCGGTCGGGAACCTGACGGGCCTTCGAAACCTCGACTTGGGCGGGTGCTCCTCTTTGCAGACGCTCCCAGACTCCGTCGGGAACCTGACGGGCCTCCAAAGCAT	89	109	3	1.15	MA_3875900_prc	GGTTGGGAACCTGACGGGCCTCCAAAGTCTTTACTTGGGCAAGTGCTCCACTCTGCAGATGCTCCCAGACTCTATTGGGAACCTGAGGGGCCTCC	3	23	5	1	MA_3875900_prc	GGTTGGGAACCTGACGGGCCTCCAAAGTCTTTACTTGGGCAAGTGCTCCACTCTGCAGATGCTCCCAGACTCTATTGGGAACCTGAGGGGCCTCC	75	95	3	2	MA_6240194_prc	GGTTGGGAAGCTGACGGGCCTCCAAAGTCTTAACCTGTGCTTCTGCTCCGCTCTGCAGACGCTCCCAGACTCGGTTGGGAAGCTGACGGGCCTCCATAGTCTTGAC	3	23	5	1	MA_6240194_prc	GGTTGGGAAGCTGACGGGCCTCCAAAGTCTTAACCTGTGCTTCTGCTCCGCTCTGCAGACGCTCCCAGACTCGGTTGGGAAGCTGACGGGCCTCCATAGTCTTGAC	75	95	3
			14	Pab-miR3710.3	GCAGACGCTCCCAGACTCGGT	21	MA_2363138_prc	TGCAGACGCTCCCAGACTCGGTTGGGGAGCTGACGGGCCTCCAAAGTCTTGACATGCGCGGGTGCTCCGCTCTGCAGACGCTCCCAGACTCGGTTGGGAAGCTGACG	2	22	5	0		MA_3875900_prc	GGTTGGGAACCTGACGGGCCTCCAAAGTCTTTACTTGGGCAAGTGCTCCACTCTGCAGATGCTCCCAGACTCTATTGGGAACCTGAGGGGCCTCC	55	75	3	1.4		MA_6240194_prc	GGTTGGGAAGCTGACGGGCCTCCAAAGTCTTAACCTGTGCTTCTGCTCCGCTCTGCAGACGCTCCCAGACTCGGTTGGGAAGCTGACGGGCCTCCATAGTCTTGAC	55	75	3	0	MA_6702751_prc	ACTGGGAACCTGACGGGCCTCCGAATGCTGAACTTGAGATACTGTTACACTTTGCAGACGCTTCCAGACTCGGTTGGGAACCTGACGGGCCTCCAAA	54	74	3	1
			15	Pab-miR3710.4	TCAAGACTTTGGAGGCCCGTTA	22	MA_1603776_prc	TTGGAAGCCCGTCAGTTTTCCAACCGAGTCTTGGAGCGTATGCAGAGTGGAACACCTGCCCGATTCAAGACTTTGGAGGCCCGTCAAGTTCCCAA	65	86	3	0.15		MA_177123_prc	GAGCTTGGGAGCGTCTCCAGACTTCTGATCTCCTGTAAGTCAAGACTTTGGAGGCCTGTCAAGTTC	40	61	3	0.4		MA_7007816_prc	CCTTGGAGGCCGTTAGGTCTCCAACCGAGTCTGGGACTGTCTGCAGAGTGGAGCATCCGCCCAGTTCAAGACTTTGGAGGCTTGTCAGGTTCCCAAGG	66	87	3	1.4	MA_943282_prc	AGGTCAAGACTTTGGAGGCCAAGGGCTCAAATGAGACTTGGCGCTACAAGGCTCAGGCCT	4	25	5	1.05
			16	Pab-miR3710.5	TCCACTCTGCAGATGCTCCCA	21
			17	Pab-miR3710.6	TCGGGAACCTGACGGGCCTCC	21	MA_143611_prc	GGTTGGGAATCTGACGGGCCTCCAACGTCTTAACTTGTCCTGGTGCTCCGCTCTGCAAACTCTCCCAAACTCTGTTGGGAACCTGAGGGGCCTCCAAAGTCTTGACT	3	23	5	1.15		MA_143611_prc	GGTTGGGAATCTGACGGGCCTCCAACGTCTTAACTTGTCCTGGTGCTCCGCTCTGCAAACTCTCCCAAACTCTGTTGGGAACCTGAGGGGCCTCCAAAGTCTTGACT	75	95	3	1.15		MA_2235109_prc	ATGCTCCCAGACTCGGTCGGGAACCTGACGGGCCTTCGAAACCTCGACTTGGGCGGGTGCTCCTCTTTGCAGACGCTCCCAGACTCCGTCGGGAACCTGACGGGCCTCCAAAGCAT	89	109	3	0	MA_3875900_prc	GGTTGGGAACCTGACGGGCCTCCAAAGTCTTTACTTGGGCAAGTGCTCCACTCTGCAGATGCTCCCAGACTCTATTGGGAACCTGAGGGGCCTCC	3	23	5	0.15	MA_3875900_prc	GGTTGGGAACCTGACGGGCCTCCAAAGTCTTTACTTGGGCAAGTGCTCCACTCTGCAGATGCTCCCAGACTCTATTGGGAACCTGAGGGGCCTCC	75	95	3	1.15	MA_6240194_prc	GGTTGGGAAGCTGACGGGCCTCCAAAGTCTTAACCTGTGCTTCTGCTCCGCTCTGCAGACGCTCCCAGACTCGGTTGGGAAGCTGACGGGCCTCCATAGTCTTGAC	3	23	5	1.15	MA_6240194_prc	GGTTGGGAAGCTGACGGGCCTCCAAAGTCTTAACCTGTGCTTCTGCTCCGCTCTGCAGACGCTCCCAGACTCGGTTGGGAAGCTGACGGGCCTCCATAGTCTTGAC	75	95	3
			18	Pab-miR3710.7	TGGAAATCTGACGGGCCTCC	20	MA_143611_prc	GGTTGGGAATCTGACGGGCCTCCAACGTCTTAACTTGTCCTGGTGCTCCGCTCTGCAAACTCTCCCAAACTCTGTTGGGAACCTGAGGGGCCTCCAAAGTCTTGACT	4	23	5	0.25		MA_2235109_prc	ATGCTCCCAGACTCGGTCGGGAACCTGACGGGCCTTCGAAACCTCGACTTGGGCGGGTGCTCCTCTTTGCAGACGCTCCCAGACTCCGTCGGGAACCTGACGGGCCTCCAAAGCAT	90	109	3	1.4		MA_3875900_prc	GGTTGGGAACCTGACGGGCCTCCAAAGTCTTTACTTGGGCAAGTGCTCCACTCTGCAGATGCTCCCAGACTCTATTGGGAACCTGAGGGGCCTCC	4	23	5	1.25	MA_6240194_prc	GGTTGGGAAGCTGACGGGCCTCCAAAGTCTTAACCTGTGCTTCTGCTCCGCTCTGCAGACGCTCCCAGACTCGGTTGGGAAGCTGACGGGCCTCCATAGTCTTGAC	4	23	5	1.25	MA_6240194_prc	GGTTGGGAAGCTGACGGGCCTCCAAAGTCTTAACCTGTGCTTCTGCTCCGCTCTGCAGACGCTCCCAGACTCGGTTGGGAAGCTGACGGGCCTCCATAGTCTTGAC	76	95	3	1.25	MA_6702751_prc	ACTGGGAACCTGACGGGCCTCCGAATGCTGAACTTGAGATACTGTTACACTTTGCAGACGCTTCCAGACTCGGTTGGGAACCTGACGGGCCTCCAAA	3	22	5	1.25	MA_6702751_prc	ACTGGGAACCTGACGGGCCTCCGAATGCTGAACTTGAGATACTGTTACACTTTGCAGACGCTTCCAGACTCGGTTGGGAACCTGACGGGCCTCCAAA	75	94	3
			19	Pab-miR3710.8	GGAACCTGACGGGCCTCCAAA	21	MA_10042710_prc	AGGTTCCCAACCGAGTCTGGAAGCGTCCGCAGAGTGTCGCAAAAGGTCATGAAAAGAGTTTGGAGGCTCGTCAGCTTCCCAACCGAGTCTGGAAGCCT	59	79	3	1.25		>MA_143611_prc	GGTTGGGAATCTGACGGGCCTCCAACGTCTTAACTTGTCCTGGTGCTCCGCTCTGCAAACTCTCCCAAACTCTGTTGGGAACCTGAGGGGCCTCCAAAGTCTTGACT	6	26	5	0.4		>MA_143611_prc	GGTTGGGAATCTGACGGGCCTCCAACGTCTTAACTTGTCCTGGTGCTCCGCTCTGCAAACTCTCCCAAACTCTGTTGGGAACCTGAGGGGCCTCCAAAGTCTTGACT	78	98	3	1	>MA_1603776_prc	TTGGAAGCCCGTCAGTTTTCCAACCGAGTCTTGGAGCGTATGCAGAGTGGAACACCTGCCCGATTCAAGACTTTGGAGGCCCGTCAAGTTCCCAA	72	92	3	1	>MA_2235109_prc	ATGCTCCCAGACTCGGTCGGGAACCTGACGGGCCTTCGAAACCTCGACTTGGGCGGGTGCTCCTCTTTGCAGACGCTCCCAGACTCCGTCGGGAACCTGACGGGCCTCCAAAGCAT	92	112	3	0	>MA_3875900_prc	GGTTGGGAACCTGACGGGCCTCCAAAGTCTTTACTTGGGCAAGTGCTCCACTCTGCAGATGCTCCCAGACTCTATTGGGAACCTGAGGGGCCTCC	6	26	5	0	>MA_6240194_prc	GGTTGGGAAGCTGACGGGCCTCCAAAGTCTTAACCTGTGCTTCTGCTCCGCTCTGCAGACGCTCCCAGACTCGGTTGGGAAGCTGACGGGCCTCCATAGTCTTGAC	6	26	5
			20	Pab-miR3710.9	TGGGAACCTGACGGGCCTCCA	21	MA_143611_prc	GGTTGGGAATCTGACGGGCCTCCAACGTCTTAACTTGTCCTGGTGCTCCGCTCTGCAAACTCTCCCAAACTCTGTTGGGAACCTGAGGGGCCTCCAAAGTCTTGACT	4	24	5	1		MA_143611_prc	GGTTGGGAATCTGACGGGCCTCCAACGTCTTAACTTGTCCTGGTGCTCCGCTCTGCAAACTCTCCCAAACTCTGTTGGGAACCTGAGGGGCCTCCAAAGTCTTGACT	76	96	3	1		MA_2235109_prc	ATGCTCCCAGACTCGGTCGGGAACCTGACGGGCCTTCGAAACCTCGACTTGGGCGGGTGCTCCTCTTTGCAGACGCTCCCAGACTCCGTCGGGAACCTGACGGGCCTCCAAAGCAT	90	110	3	0.15	MA_3875900_prc	GGTTGGGAACCTGACGGGCCTCCAAAGTCTTTACTTGGGCAAGTGCTCCACTCTGCAGATGCTCCCAGACTCTATTGGGAACCTGAGGGGCCTCC	4	24	5	0	MA_6240194_prc	GGTTGGGAAGCTGACGGGCCTCCAAAGTCTTAACCTGTGCTTCTGCTCCGCTCTGCAGACGCTCCCAGACTCGGTTGGGAAGCTGACGGGCCTCCATAGTCTTGAC	4	24	5	1	MA_6240194_prc	GGTTGGGAAGCTGACGGGCCTCCAAAGTCTTAACCTGTGCTTCTGCTCCGCTCTGCAGACGCTCCCAGACTCGGTTGGGAAGCTGACGGGCCTCCATAGTCTTGAC	76	96	3	1	MA_6702751_prc	ACTGGGAACCTGACGGGCCTCCGAATGCTGAACTTGAGATACTGTTACACTTTGCAGACGCTTCCAGACTCGGTTGGGAACCTGACGGGCCTCCAAA	3	23	5
40	Pab-miR3711	2	1	Pab-miR3711.2	TCATGCCCTCCTTCTAGCGCCA	22	MA_109350_prc	TCGTTTGATGTGGTTGTTGTTTGAGGGATGATGTTATCATTTTAATGACTTCTTGTCACTATAGGTGAGCAGTTGGGTGGTGGAGGAGTCTTACGACTGCCTTGTGCCATTAATAATTTTCAGGCCCTCCTTCTAGCGCCATTTGTTGA	120	141	3	0.25
			2	Pab-miR3711.3	TTCAGGCCCTCCTTCTAGCGCCA	23	MA_109350_prc	TCGTTTGATGTGGTTGTTGTTTGAGGGATGATGTTATCATTTTAATGACTTCTTGTCACTATAGGTGAGCAGTTGGGTGGTGGAGGAGTCTTACGACTGCCTTGTGCCATTAATAATTTTCAGGCCCTCCTTCTAGCGCCATTTGTTGA	119	141	3	0
41	Pab-miR3712	8	1	Pab-miR3712.1	CTGATCTTGAACACCCTCGTG	21
			2	Pab-miR3712.10	TGTGATCAAGATCAGACTACCAA	23	MA_10254503_prc1	TATCACGAGATGTGATCAAGATCAGACTACCAAATCCTACAGCATTTGAGGTCTCTACTTGCTCAATATCATCCATAACATG	11	33	5	0		MA_10254503_prc2	ACGAGATGTGATCAAGATCAGACTACCAAATCCTACAGCATTTGAGGTCTCTACTTGCTCAATATCATCCATAACATGAGCTCCGGAAAACTCATCTCGTAAAATACCCTTCCTTTCACTGCTATTTTGAATATACATAGTTTTAGCCTTTGAATTCTTATTGTCTTGGATGATAGTCGGCAAACAGAGAGTCTGCTTTTGTAGGATCTTGTGGTCTGATCTTGAACACCCTCGT	7	29	5	0
			3	Pab-miR3712.11	TGTGATCAAGATCAGACTACCAT	23	MA_10254503_prc1	TATCACGAGATGTGATCAAGATCAGACTACCAAATCCTACAGCATTTGAGGTCTCTACTTGCTCAATATCATCCATAACATG	11	33	5	0.15		MA_10254503_prc2	ACGAGATGTGATCAAGATCAGACTACCAAATCCTACAGCATTTGAGGTCTCTACTTGCTCAATATCATCCATAACATGAGCTCCGGAAAACTCATCTCGTAAAATACCCTTCCTTTCACTGCTATTTTGAATATACATAGTTTTAGCCTTTGAATTCTTATTGTCTTGGATGATAGTCGGCAAACAGAGAGTCTGCTTTTGTAGGATCTTGTGGTCTGATCTTGAACACCCTCGT	7	29	5	0.15
			4	Pab-miR3712.13	TGTGATCAAGATCAGACTGCC	21	MA_10254503_prc1	TATCACGAGATGTGATCAAGATCAGACTACCAAATCCTACAGCATTTGAGGTCTCTACTTGCTCAATATCATCCATAACATG	11	31	5	0.25		MA_10254503_prc2	ACGAGATGTGATCAAGATCAGACTACCAAATCCTACAGCATTTGAGGTCTCTACTTGCTCAATATCATCCATAACATGAGCTCCGGAAAACTCATCTCGTAAAATACCCTTCCTTTCACTGCTATTTTGAATATACATAGTTTTAGCCTTTGAATTCTTATTGTCTTGGATGATAGTCGGCAAACAGAGAGTCTGCTTTTGTAGGATCTTGTGGTCTGATCTTGAACACCCTCGT	7	27	5	0.25
			5	Pab-miR3712.2	GTGGTCTGATCTTGAACACCC	21	MA_10254503_prc2	ACGAGATGTGATCAAGATCAGACTACCAAATCCTACAGCATTTGAGGTCTCTACTTGCTCAATATCATCCATAACATGAGCTCCGGAAAACTCATCTCGTAAAATACCCTTCCTTTCACTGCTATTTTGAATATACATAGTTTTAGCCTTTGAATTCTTATTGTCTTGGATGATAGTCGGCAAACAGAGAGTCTGCTTTTGTAGGATCTTGTGGTCTGATCTTGAACACCCTCGT	211	231	3	0		MA_10254503_prc3	TTATGGATGATATTGAGCAAGTAGAGACCTCAAATGCTGTAGGATTTGGTAGTCTGATCTTGATCACATCTCGTGA	49	69	3	1.55
			6	Pab-miR3712.4	TGGGTAGTCTGATCTTGATCACA	23	MA_10254503_prc2	ACGAGATGTGATCAAGATCAGACTACCAAATCCTACAGCATTTGAGGTCTCTACTTGCTCAATATCATCCATAACATGAGCTCCGGAAAACTCATCTCGTAAAATACCCTTCCTTTCACTGCTATTTTGAATATACATAGTTTTAGCCTTTGAATTCTTATTGTCTTGGATGATAGTCGGCAAACAGAGAGTCTGCTTTTGTAGGATCTTGTGGTCTGATCTTGAACACCCTCGT	208	230	3	1.95		MA_10254503_prc3	TTATGGATGATATTGAGCAAGTAGAGACCTCAAATGCTGTAGGATTTGGTAGTCTGATCTTGATCACATCTCGTGA	46	68	3	0.15
			7	Pab-miR3712.7	TGTGATCAAGATCAGACTACA	21	MA_10254503_prc1	TATCACGAGATGTGATCAAGATCAGACTACCAAATCCTACAGCATTTGAGGTCTCTACTTGCTCAATATCATCCATAACATG	11	31	5	0.15		MA_10254503_prc2	ACGAGATGTGATCAAGATCAGACTACCAAATCCTACAGCATTTGAGGTCTCTACTTGCTCAATATCATCCATAACATGAGCTCCGGAAAACTCATCTCGTAAAATACCCTTCCTTTCACTGCTATTTTGAATATACATAGTTTTAGCCTTTGAATTCTTATTGTCTTGGATGATAGTCGGCAAACAGAGAGTCTGCTTTTGTAGGATCTTGTGGTCTGATCTTGAACACCCTCGT	7	27	5	0.15
			8	Pab-miR3712.9	TGTGATCAAGATCAGACTACCA	22	MA_10254503_prc1	TATCACGAGATGTGATCAAGATCAGACTACCAAATCCTACAGCATTTGAGGTCTCTACTTGCTCAATATCATCCATAACATG	11	32	5	0		MA_10254503_prc2	ACGAGATGTGATCAAGATCAGACTACCAAATCCTACAGCATTTGAGGTCTCTACTTGCTCAATATCATCCATAACATGAGCTCCGGAAAACTCATCTCGTAAAATACCCTTCCTTTCACTGCTATTTTGAATATACATAGTTTTAGCCTTTGAATTCTTATTGTCTTGGATGATAGTCGGCAAACAGAGAGTCTGCTTTTGTAGGATCTTGTGGTCTGATCTTGAACACCCTCGT	7	28	5	0
42	Pab-miR390	5	1	Pab-miR390.1	AAAGCTCAGGAGGGATAGCGCCA	23	MA_127009_prc1	AAAGCTCAGGAGGGATAGCGCCCATGGTATGTGAACTGCCTCTTGCAGCCATGAGACGCTATCCATCCTGAGTTTT	1	23	5	0.15		MA_127009_prc2	AGGGAGAAGTCAAAAAACTCAGGATGGATAGCGTCTCATGGCTGCAAGAGGCAGTTCACATACCATGGGCGCTATCCCTCCTGAGCTTTGCAAATCCACCATACTTTCGCTGATTCATTCAGCCAAATCCTT	14	36	5	1.65		MA_3202_prc	GAATTATAAAGCTCAGGAGGGATAGCGCCCGCTGCAAGACACGCCCGTATCTCAAGTGGCGCTATCCATCCTGGGCTTCATAATTT	8	30	5	0.15
			2	Pab-miR390.10	CGCTATCCATCCTGAGTTTTT	21	MA_127009_prc2	AGGGAGAAGTCAAAAAACTCAGGATGGATAGCGTCTCATGGCTGCAAGAGGCAGTTCACATACCATGGGCGCTATCCCTCCTGAGCTTTGCAAATCCACCATACTTTCGCTGATTCATTCAGCCAAATCCTT	70	90	5	1.4		MA_3202_prc	GAATTATAAAGCTCAGGAGGGATAGCGCCCGCTGCAAGACACGCCCGTATCTCAAGTGGCGCTATCCATCCTGGGCTTCATAATTT	60	80	3	1.55
			3	Pab-miR390.2	CGCTATCCATCCTGGGCTTCA	21	MA_3202_prc	GAATTATAAAGCTCAGGAGGGATAGCGCCCGCTGCAAGACACGCCCGTATCTCAAGTGGCGCTATCCATCCTGGGCTTCATAATTT	60	80	3	0
			4	Pab-miR390.5	AAGCTCAGGAGGGATAGCGCT	21	MA_127009_prc1	AAAGCTCAGGAGGGATAGCGCCCATGGTATGTGAACTGCCTCTTGCAGCCATGAGACGCTATCCATCCTGAGTTTT	2	22	5	0.15		MA_127009_prc2	AGGGAGAAGTCAAAAAACTCAGGATGGATAGCGTCTCATGGCTGCAAGAGGCAGTTCACATACCATGGGCGCTATCCCTCCTGAGCTTTGCAAATCCACCATACTTTCGCTGATTCATTCAGCCAAATCCTT	15	35	5	1.55		MA_3202_prc	GAATTATAAAGCTCAGGAGGGATAGCGCCCGCTGCAAGACACGCCCGTATCTCAAGTGGCGCTATCCATCCTGGGCTTCATAATTT	9	29	5	0.15
			5	Pab-miR390.9	CGCTATCCATCCTGAGTTTTA	21	MA_127009_prc2	AGGGAGAAGTCAAAAAACTCAGGATGGATAGCGTCTCATGGCTGCAAGAGGCAGTTCACATACCATGGGCGCTATCCCTCCTGAGCTTTGCAAATCCACCATACTTTCGCTGATTCATTCAGCCAAATCCTT	70	90	5	1.4		MA_3202_prc	GAATTATAAAGCTCAGGAGGGATAGCGCCCGCTGCAAGACACGCCCGTATCTCAAGTGGCGCTATCCATCCTGGGCTTCATAATTT	60	80	3	1.4
43	Pab-miR394	5	1	Pab-miR394.1	CTGGCATTCCGTCCACCTCC	20	MA_588365_prc	CCAGATGCGGTTGCCATAAAACTTCTTCCAGAGAGTGCTGGCATTCTGTCCACCTCCATATACATTCTCTGCCACAATCACCATCTGCAGATTATATGGAGGCGGGCGATATGCCAAGCAAGCTCTGCCAGGCGTTTTCCGGCAGCCTCATCTGG	38	57	5	1		MA_81590_prc	GAGCATGTTGGCATTCTGTCCACCTCCATATGTATTTTAACAGCGGATAGTTTTGGTTCAGATGTTGTTGGTACTATGAAATTTATGGAGGCGGATTGAAATGCCAAGCAAGCTC	8	27	5	1.15
			2	Pab-miR394.2	CTGGCATTCTGTCCACCTCCA	21	MA_588365_prc	CCAGATGCGGTTGCCATAAAACTTCTTCCAGAGAGTGCTGGCATTCTGTCCACCTCCATATACATTCTCTGCCACAATCACCATCTGCAGATTATATGGAGGCGGGCGATATGCCAAGCAAGCTCTGCCAGGCGTTTTCCGGCAGCCTCATCTGG	38	58	5	0		MA_81590_prc	GAGCATGTTGGCATTCTGTCCACCTCCATATGTATTTTAACAGCGGATAGTTTTGGTTCAGATGTTGTTGGTACTATGAAATTTATGGAGGCGGATTGAAATGCCAAGCAAGCTC	8	28	5	0.15
			3	Pab-miR394.3	CTGGCATTCTGTCCACCTCCA	21	MA_588365_prc	CCAGATGCGGTTGCCATAAAACTTCTTCCAGAGAGTGCTGGCATTCTGTCCACCTCCATATACATTCTCTGCCACAATCACCATCTGCAGATTATATGGAGGCGGGCGATATGCCAAGCAAGCTCTGCCAGGCGTTTTCCGGCAGCCTCATCTGG	38	58	5	0		>MA_81590_prc	GAGCATGTTGGCATTCTGTCCACCTCCATATGTATTTTAACAGCGGATAGTTTTGGTTCAGATGTTGTTGGTACTATGAAATTTATGGAGGCGGATTGAAATGCCAAGCAAGCTC	8	28	5	0.15
			4	Pab-miR394.4	TTGGCATTCTGTCCACCTCCAT	22	MA_588365_prc	CCAGATGCGGTTGCCATAAAACTTCTTCCAGAGAGTGCTGGCATTCTGTCCACCTCCATATACATTCTCTGCCACAATCACCATCTGCAGATTATATGGAGGCGGGCGATATGCCAAGCAAGCTCTGCCAGGCGTTTTCCGGCAGCCTCATCTGG	38	59	5	0.15		MA_81590_prc	GAGCATGTTGGCATTCTGTCCACCTCCATATGTATTTTAACAGCGGATAGTTTTGGTTCAGATGTTGTTGGTACTATGAAATTTATGGAGGCGGATTGAAATGCCAAGCAAGCTC	8	29	5	0
			5	Pab-miR395.5	CAGAAGTGTTTGGGTGGACTC	21	MA_3207_prc	TCCTGGAGTTCTCCCAAACACTTCGGTGAGAAGCTCCCTAGGGTAATTCCCAGAAGTGTTTGGGTGGACTCTGGGA	6	26	5	1.4		>MA_3207_prc	TCCTGGAGTTCTCCCAAACACTTCGGTGAGAAGCTCCCTAGGGTAATTCCCAGAAGTGTTTGGGTGGACTCTGGGA	51	71	3	0		>MA_411836_prc	TCCTGGAGTTCTCCCAAACACTTCAGTGAACAGATCCCTAGGGAATTCACAGAAGTGTTTGGGGGGACTCTGGGA	6	26	5	1.4	>MA_411836_prc	TCCTGGAGTTCTCCCAAACACTTCAGTGAACAGATCCCTAGGGAATTCACAGAAGTGTTTGGGGGGACTCTGGGA	50	70	3	1	>MA_460099_prc	CTCCTGGAGTTCCCTCAAACACTTCAGTGAAGTAGTGAATGAATCATCACTATCCCAGAAGTGTTTGGGGGGACTCTGGGAG	56	76	3	1	>MA_6456942_prc	TCCTCGATTTCGCCCTAATATTTCTGTGAACATCTCTCTAGGGTGATTCACAGAAGTGTTTGGGGGGACTCTGGGA	51	71	3	1	>MA_9871317_prc	TCCTGGAGTTCTCCCAGACACTTCGGTGAAGAGCCTCCTTGGTTAATTCCCAGAAGTGTTTGGGTGGACTCTGGGA	51	71	3
44	Pab-miR396	19	1	Pab-miR396.1	TTCCACGGCTTTCTTGAACTTA	22	MA_10434401_prc1	ATATTTTTCCACGGCTTTCTTGAACTTCCCGATCGGCAGTGTTGGCGGTCAATCTCACCGCTAACAGATCCGCATAAGAAGCTCAAGAAAGCCGTGGGAA	7	28	5	0.15		>MA_10434401_prc1	ATATTTTTCCACGGCTTTCTTGAACTTCCCGATCGGCAGTGTTGGCGGTCAATCTCACCGCTAACAGATCCGCATAAGAAGCTCAAGAAAGCCGTGGGAA	78	99	3	0.55		>MA_10434401_prc2	TTTCCACGGCTTTCTTGAACTTCCCGATCGGGAGTGTTGGCGACAGATCGCACCGCTAACAGATCCGCATACGAAGCTCAAGAAAGCCGTGGGAA	2	23	5	0.15	>MA_10434401_prc2	TTTCCACGGCTTTCTTGAACTTCCCGATCGGGAGTGTTGGCGACAGATCGCACCGCTAACAGATCCGCATACGAAGCTCAAGAAAGCCGTGGGAA	73	94	3	0.55	>MA_1702_prc1	GAATCCCGTCATGCTTTTCCACAGCTTTCTTGAACTTAGTGCCGTGGGGATTGGTGTGGGAACAAGCCTTGAATCAGAAACGGGGTGTAATCCTGCCTAATCTACGTGCAAAGCTCAAGAAAGCTGTGGGAAAAGATGGCAGGGTTC	17	38	5	1	>MA_1702_prc1	GAATCCCGTCATGCTTTTCCACAGCTTTCTTGAACTTAGTGCCGTGGGGATTGGTGTGGGAACAAGCCTTGAATCAGAAACGGGGTGTAATCCTGCCTAATCTACGTGCAAAGCTCAAGAAAGCTGTGGGAAAAGATGGCAGGGTTC	110	131	3	1.55	>MA_1702_prc2	AATCCCGCCATGCTCTTCCACAGCTTTCTTGAACTAAGAGTCGATCGGATCCGGTCAGTTCAGAGCTCAAGAAAGCTGTGGGAAAACATGGGCGGATTCG	16	37	5
			2	Pab-miR396.11	TTTCCACAGCTTTCTTGAACTTA	23	MA_10434401_prc1	ATATTTTTCCACGGCTTTCTTGAACTTCCCGATCGGCAGTGTTGGCGGTCAATCTCACCGCTAACAGATCCGCATAAGAAGCTCAAGAAAGCCGTGGGAA	6	28	5	1.15		MA_10434401_prc2	TTTCCACGGCTTTCTTGAACTTCCCGATCGGGAGTGTTGGCGACAGATCGCACCGCTAACAGATCCGCATACGAAGCTCAAGAAAGCCGTGGGAA	1	23	5	1.15		MA_1702_prc1	GAATCCCGTCATGCTTTTCCACAGCTTTCTTGAACTTAGTGCCGTGGGGATTGGTGTGGGAACAAGCCTTGAATCAGAAACGGGGTGTAATCCTGCCTAATCTACGTGCAAAGCTCAAGAAAGCTGTGGGAAAAGATGGCAGGGTTC	16	38	5	0	MA_1702_prc2	AATCCCGCCATGCTCTTCCACAGCTTTCTTGAACTAAGAGTCGATCGGATCCGGTCAGTTCAGAGCTCAAGAAAGCTGTGGGAAAACATGGGCGGATTCG	15	37	5	0.3	MA_20512_prc1	GAATCCTGTCATATTTTTCCACGGCTTTCTTGAACTTGAAGATCAGTAGTGGCCGCGGCCGATCGTATCGAGAACAGATCCGAATCACAAGTTCAAGAAAGCCGTGGGAAAATATAGAGGGATTC	16	38	5	1.15	MA_20512_prc2	GAATCCTGTCATATTTTTCCACGGCTTTCTTGAACTTGAAGATCAGTAGTGTTTGCGGCGGCCGACCGATCGTATCGAGAACAGATCCGAATCACAGGTTCAAGAAAGTCGTGGGAAAATATAGAGGGATTC	16	38	5	1.15	MA_10167861_prc	GAATCCTGTTATATTTTTCCACGGCTTTCTTGAACTTCACGATCAGTACTGTTGGCAGCGGTCGCATAGATAACAGATCCGGATGACAAGCTCAAGAAAGCCGTGGGAAAATATAGAGGGATTC	16	38	5
			3	Pab-miR396.12	TTTCCACGGCTTTCTTGAACTA	22	MA_10434401_prc1	ATATTTTTCCACGGCTTTCTTGAACTTCCCGATCGGCAGTGTTGGCGGTCAATCTCACCGCTAACAGATCCGCATAAGAAGCTCAAGAAAGCCGTGGGAA	6	27	5	0.15		MA_10434401_prc2	TTTCCACGGCTTTCTTGAACTTCCCGATCGGGAGTGTTGGCGACAGATCGCACCGCTAACAGATCCGCATACGAAGCTCAAGAAAGCCGTGGGAA	1	22	5	0.15		MA_1702_prc1	GAATCCCGTCATGCTTTTCCACAGCTTTCTTGAACTTAGTGCCGTGGGGATTGGTGTGGGAACAAGCCTTGAATCAGAAACGGGGTGTAATCCTGCCTAATCTACGTGCAAAGCTCAAGAAAGCTGTGGGAAAAGATGGCAGGGTTC	16	37	5	1.15	MA_1702_prc2	AATCCCGCCATGCTCTTCCACAGCTTTCTTGAACTAAGAGTCGATCGGATCCGGTCAGTTCAGAGCTCAAGAAAGCTGTGGGAAAACATGGGCGGATTCG	15	36	5	1.15	MA_20512_prc1	GAATCCTGTCATATTTTTCCACGGCTTTCTTGAACTTGAAGATCAGTAGTGGCCGCGGCCGATCGTATCGAGAACAGATCCGAATCACAAGTTCAAGAAAGCCGTGGGAAAATATAGAGGGATTC	16	37	5	0.15	MA_20512_prc2	GAATCCTGTCATATTTTTCCACGGCTTTCTTGAACTTGAAGATCAGTAGTGTTTGCGGCGGCCGACCGATCGTATCGAGAACAGATCCGAATCACAGGTTCAAGAAAGTCGTGGGAAAATATAGAGGGATTC	16	37	5	0.15	MA_10167861_prc	GAATCCTGTTATATTTTTCCACGGCTTTCTTGAACTTCACGATCAGTACTGTTGGCAGCGGTCGCATAGATAACAGATCCGGATGACAAGCTCAAGAAAGCCGTGGGAAAATATAGAGGGATTC	16	37	5
			4	Pab-miR396.13	CTCAAGAAAGCTGTGGGAAA	20	MA_1702_prc1	GAATCCCGTCATGCTTTTCCACAGCTTTCTTGAACTTAGTGCCGTGGGGATTGGTGTGGGAACAAGCCTTGAATCAGAAACGGGGTGTAATCCTGCCTAATCTACGTGCAAAGCTCAAGAAAGCTGTGGGAAAAGATGGCAGGGTTC	114	133	3	0		MA_1702_prc2	AATCCCGCCATGCTCTTCCACAGCTTTCTTGAACTAAGAGTCGATCGGATCCGGTCAGTTCAGAGCTCAAGAAAGCTGTGGGAAAACATGGGCGGATTCG	66	85	3	0		MA_20512_prc1	GAATCCTGTCATATTTTTCCACGGCTTTCTTGAACTTGAAGATCAGTAGTGGCCGCGGCCGATCGTATCGAGAACAGATCCGAATCACAAGTTCAAGAAAGCCGTGGGAAAATATAGAGGGATTC	92	111	3	1.15	MA_10167861_prc	GAATCCTGTTATATTTTTCCACGGCTTTCTTGAACTTCACGATCAGTACTGTTGGCAGCGGTCGCATAGATAACAGATCCGGATGACAAGCTCAAGAAAGCCGTGGGAAAATATAGAGGGATTC	91	110	3	1	MA_10273857_prc	TTTTCCACGGCTTTCTTGAACTTCCCGATCGGGAGTGTTGGCGGCGGATCGCACCGCTAACAGATCCGCATAAGAAGCTCAAGAAAGCCGTGGGAAA	78	97	3	1	MA_10377894_prc	ACTCTCTGTTCCTGGGTGTGCGGGGAAAATGTTTGTGGCCTTGCGTTTTTCCAGTGGTGATTGTTTTACGTTTGAATGACTTCTCCGTCTTTGGACTAAGACGTTCGAANNNNNNNCCGTGCATTCATCACTGGAAGGATGTGTGGTGTCGGATGTTTTGTTCGCATGACGCGGGTGGGGGGAGT	102	121	3	1.95	MA_158728_prc	TTTTCCACGGCTTTCTTGAACTTCTCGATCGGAAATGTTGGCGGTCAGTCGCATCGATAACAGATCCGGATAACAAGCTCAAGAAAGCCGTGGGAAA	78	97	3
			5	Pab-miR396.18	TTACACAGCTTTCTTGAACTT	21	MA_10434401_prc1	ATATTTTTCCACGGCTTTCTTGAACTTCCCGATCGGCAGTGTTGGCGGTCAATCTCACCGCTAACAGATCCGCATAAGAAGCTCAAGAAAGCCGTGGGAA	7	27	5	1.25		MA_10434401_prc2	TTTCCACGGCTTTCTTGAACTTCCCGATCGGGAGTGTTGGCGACAGATCGCACCGCTAACAGATCCGCATACGAAGCTCAAGAAAGCCGTGGGAA	2	22	5	1.25		MA_1702_prc1	GAATCCCGTCATGCTTTTCCACAGCTTTCTTGAACTTAGTGCCGTGGGGATTGGTGTGGGAACAAGCCTTGAATCAGAAACGGGGTGTAATCCTGCCTAATCTACGTGCAAAGCTCAAGAAAGCTGTGGGAAAAGATGGCAGGGTTC	17	37	5	0.25	MA_1702_prc2	AATCCCGCCATGCTCTTCCACAGCTTTCTTGAACTAAGAGTCGATCGGATCCGGTCAGTTCAGAGCTCAAGAAAGCTGTGGGAAAACATGGGCGGATTCG	16	36	5	0.4	MA_20512_prc1	GAATCCTGTCATATTTTTCCACGGCTTTCTTGAACTTGAAGATCAGTAGTGGCCGCGGCCGATCGTATCGAGAACAGATCCGAATCACAAGTTCAAGAAAGCCGTGGGAAAATATAGAGGGATTC	17	37	5	1.25	MA_20512_prc2	GAATCCTGTCATATTTTTCCACGGCTTTCTTGAACTTGAAGATCAGTAGTGTTTGCGGCGGCCGACCGATCGTATCGAGAACAGATCCGAATCACAGGTTCAAGAAAGTCGTGGGAAAATATAGAGGGATTC	17	37	5	1.25	MA_10167861_prc	GAATCCTGTTATATTTTTCCACGGCTTTCTTGAACTTCACGATCAGTACTGTTGGCAGCGGTCGCATAGATAACAGATCCGGATGACAAGCTCAAGAAAGCCGTGGGAAAATATAGAGGGATTC	17	37	5
			6	Pab-miR396.19	TTCAACAGCTTTCTTGAACTT	21	MA_10434401_prc1	ATATTTTTCCACGGCTTTCTTGAACTTCCCGATCGGCAGTGTTGGCGGTCAATCTCACCGCTAACAGATCCGCATAAGAAGCTCAAGAAAGCCGTGGGAA	7	27	5	1.25		MA_10434401_prc2	TTTCCACGGCTTTCTTGAACTTCCCGATCGGGAGTGTTGGCGACAGATCGCACCGCTAACAGATCCGCATACGAAGCTCAAGAAAGCCGTGGGAA	2	22	5	1.25		MA_1702_prc1	GAATCCCGTCATGCTTTTCCACAGCTTTCTTGAACTTAGTGCCGTGGGGATTGGTGTGGGAACAAGCCTTGAATCAGAAACGGGGTGTAATCCTGCCTAATCTACGTGCAAAGCTCAAGAAAGCTGTGGGAAAAGATGGCAGGGTTC	17	37	5	0.25	MA_1702_prc2	AATCCCGCCATGCTCTTCCACAGCTTTCTTGAACTAAGAGTCGATCGGATCCGGTCAGTTCAGAGCTCAAGAAAGCTGTGGGAAAACATGGGCGGATTCG	16	36	5	0.4	MA_20512_prc1	GAATCCTGTCATATTTTTCCACGGCTTTCTTGAACTTGAAGATCAGTAGTGGCCGCGGCCGATCGTATCGAGAACAGATCCGAATCACAAGTTCAAGAAAGCCGTGGGAAAATATAGAGGGATTC	17	37	5	1.25	MA_20512_prc2	GAATCCTGTCATATTTTTCCACGGCTTTCTTGAACTTGAAGATCAGTAGTGTTTGCGGCGGCCGACCGATCGTATCGAGAACAGATCCGAATCACAGGTTCAAGAAAGTCGTGGGAAAATATAGAGGGATTC	17	37	5	1.25	MA_10167861_prc	GAATCCTGTTATATTTTTCCACGGCTTTCTTGAACTTCACGATCAGTACTGTTGGCAGCGGTCGCATAGATAACAGATCCGGATGACAAGCTCAAGAAAGCCGTGGGAAAATATAGAGGGATTC	17	37	5
			7	Pab-miR396.2	AAGCTCAAGAAAGCTGTGGGA	21	MA_10434401_prc1	ATATTTTTCCACGGCTTTCTTGAACTTCCCGATCGGCAGTGTTGGCGGTCAATCTCACCGCTAACAGATCCGCATAAGAAGCTCAAGAAAGCCGTGGGAA	7	27	5	1.4		>MA_10434401_prc1	ATATTTTTCCACGGCTTTCTTGAACTTCCCGATCGGCAGTGTTGGCGGTCAATCTCACCGCTAACAGATCCGCATAAGAAGCTCAAGAAAGCCGTGGGAA	79	99	3	1		>MA_10434401_prc2	TTTCCACGGCTTTCTTGAACTTCCCGATCGGGAGTGTTGGCGACAGATCGCACCGCTAACAGATCCGCATACGAAGCTCAAGAAAGCCGTGGGAA	2	22	5	1.4	>MA_10434401_prc2	TTTCCACGGCTTTCTTGAACTTCCCGATCGGGAGTGTTGGCGACAGATCGCACCGCTAACAGATCCGCATACGAAGCTCAAGAAAGCCGTGGGAA	74	94	3	1	>MA_1702_prc1	GAATCCCGTCATGCTTTTCCACAGCTTTCTTGAACTTAGTGCCGTGGGGATTGGTGTGGGAACAAGCCTTGAATCAGAAACGGGGTGTAATCCTGCCTAATCTACGTGCAAAGCTCAAGAAAGCTGTGGGAAAAGATGGCAGGGTTC	17	37	5	0.4	>MA_1702_prc1	GAATCCCGTCATGCTTTTCCACAGCTTTCTTGAACTTAGTGCCGTGGGGATTGGTGTGGGAACAAGCCTTGAATCAGAAACGGGGTGTAATCCTGCCTAATCTACGTGCAAAGCTCAAGAAAGCTGTGGGAAAAGATGGCAGGGTTC	111	131	3	0	>MA_1702_prc2	AATCCCGCCATGCTCTTCCACAGCTTTCTTGAACTAAGAGTCGATCGGATCCGGTCAGTTCAGAGCTCAAGAAAGCTGTGGGAAAACATGGGCGGATTCG	16	36	5
			8	Pab-miR396.20	TTCCACAGCCTTCTTGAACTT	21	MA_10434401_prc1	ATATTTTTCCACGGCTTTCTTGAACTTCCCGATCGGCAGTGTTGGCGGTCAATCTCACCGCTAACAGATCCGCATAAGAAGCTCAAGAAAGCCGTGGGAA	7	27	5	2		MA_10434401_prc2	TTTCCACGGCTTTCTTGAACTTCCCGATCGGGAGTGTTGGCGACAGATCGCACCGCTAACAGATCCGCATACGAAGCTCAAGAAAGCCGTGGGAA	2	22	5	2		MA_1702_prc1	GAATCCCGTCATGCTTTTCCACAGCTTTCTTGAACTTAGTGCCGTGGGGATTGGTGTGGGAACAAGCCTTGAATCAGAAACGGGGTGTAATCCTGCCTAATCTACGTGCAAAGCTCAAGAAAGCTGTGGGAAAAGATGGCAGGGTTC	17	37	5	1	MA_1702_prc2	AATCCCGCCATGCTCTTCCACAGCTTTCTTGAACTAAGAGTCGATCGGATCCGGTCAGTTCAGAGCTCAAGAAAGCTGTGGGAAAACATGGGCGGATTCG	16	36	5	1.15	MA_20512_prc1	GAATCCTGTCATATTTTTCCACGGCTTTCTTGAACTTGAAGATCAGTAGTGGCCGCGGCCGATCGTATCGAGAACAGATCCGAATCACAAGTTCAAGAAAGCCGTGGGAAAATATAGAGGGATTC	17	37	5	2	MA_20512_prc2	GAATCCTGTCATATTTTTCCACGGCTTTCTTGAACTTGAAGATCAGTAGTGTTTGCGGCGGCCGACCGATCGTATCGAGAACAGATCCGAATCACAGGTTCAAGAAAGTCGTGGGAAAATATAGAGGGATTC	17	37	5	2	MA_10167861_prc	GAATCCTGTTATATTTTTCCACGGCTTTCTTGAACTTCACGATCAGTACTGTTGGCAGCGGTCGCATAGATAACAGATCCGGATGACAAGCTCAAGAAAGCCGTGGGAAAATATAGAGGGATTC	17	37	5
			9	Pab-miR396.22	TTCCACAGCTTTCTTGAACTA	21	MA_10434401_prc1	ATATTTTTCCACGGCTTTCTTGAACTTCCCGATCGGCAGTGTTGGCGGTCAATCTCACCGCTAACAGATCCGCATAAGAAGCTCAAGAAAGCCGTGGGAA	7	27	5	1.15		MA_10434401_prc2	TTTCCACGGCTTTCTTGAACTTCCCGATCGGGAGTGTTGGCGACAGATCGCACCGCTAACAGATCCGCATACGAAGCTCAAGAAAGCCGTGGGAA	2	22	5	1.15		MA_1702_prc1	GAATCCCGTCATGCTTTTCCACAGCTTTCTTGAACTTAGTGCCGTGGGGATTGGTGTGGGAACAAGCCTTGAATCAGAAACGGGGTGTAATCCTGCCTAATCTACGTGCAAAGCTCAAGAAAGCTGTGGGAAAAGATGGCAGGGTTC	17	37	5	0.15	MA_1702_prc2	AATCCCGCCATGCTCTTCCACAGCTTTCTTGAACTAAGAGTCGATCGGATCCGGTCAGTTCAGAGCTCAAGAAAGCTGTGGGAAAACATGGGCGGATTCG	16	36	5	0	MA_20512_prc1	GAATCCTGTCATATTTTTCCACGGCTTTCTTGAACTTGAAGATCAGTAGTGGCCGCGGCCGATCGTATCGAGAACAGATCCGAATCACAAGTTCAAGAAAGCCGTGGGAAAATATAGAGGGATTC	17	37	5	1.15	MA_20512_prc2	GAATCCTGTCATATTTTTCCACGGCTTTCTTGAACTTGAAGATCAGTAGTGTTTGCGGCGGCCGACCGATCGTATCGAGAACAGATCCGAATCACAGGTTCAAGAAAGTCGTGGGAAAATATAGAGGGATTC	17	37	5	1.15	MA_10167861_prc	GAATCCTGTTATATTTTTCCACGGCTTTCTTGAACTTCACGATCAGTACTGTTGGCAGCGGTCGCATAGATAACAGATCCGGATGACAAGCTCAAGAAAGCCGTGGGAAAATATAGAGGGATTC	17	37	5
			10	Pab-miR396.24	TTCCACAGCTTTCTTTAACTT	21	MA_10434401_prc1	ATATTTTTCCACGGCTTTCTTGAACTTCCCGATCGGCAGTGTTGGCGGTCAATCTCACCGCTAACAGATCCGCATAAGAAGCTCAAGAAAGCCGTGGGAA	7	27	5	2		MA_10434401_prc2	TTTCCACGGCTTTCTTGAACTTCCCGATCGGGAGTGTTGGCGACAGATCGCACCGCTAACAGATCCGCATACGAAGCTCAAGAAAGCCGTGGGAA	2	22	5	2		MA_1702_prc1	GAATCCCGTCATGCTTTTCCACAGCTTTCTTGAACTTAGTGCCGTGGGGATTGGTGTGGGAACAAGCCTTGAATCAGAAACGGGGTGTAATCCTGCCTAATCTACGTGCAAAGCTCAAGAAAGCTGTGGGAAAAGATGGCAGGGTTC	17	37	5	1	MA_1702_prc2	AATCCCGCCATGCTCTTCCACAGCTTTCTTGAACTAAGAGTCGATCGGATCCGGTCAGTTCAGAGCTCAAGAAAGCTGTGGGAAAACATGGGCGGATTCG	16	36	5	1.15	MA_20512_prc1	GAATCCTGTCATATTTTTCCACGGCTTTCTTGAACTTGAAGATCAGTAGTGGCCGCGGCCGATCGTATCGAGAACAGATCCGAATCACAAGTTCAAGAAAGCCGTGGGAAAATATAGAGGGATTC	17	37	5	2	MA_20512_prc2	GAATCCTGTCATATTTTTCCACGGCTTTCTTGAACTTGAAGATCAGTAGTGTTTGCGGCGGCCGACCGATCGTATCGAGAACAGATCCGAATCACAGGTTCAAGAAAGTCGTGGGAAAATATAGAGGGATTC	17	37	5	2	MA_10167861_prc	GAATCCTGTTATATTTTTCCACGGCTTTCTTGAACTTCACGATCAGTACTGTTGGCAGCGGTCGCATAGATAACAGATCCGGATGACAAGCTCAAGAAAGCCGTGGGAAAATATAGAGGGATTC	17	37	5
			11	Pab-miR396.27	TTCTACAGCTTTCTTGAACTT	21	MA_10434401_prc1	ATATTTTTCCACGGCTTTCTTGAACTTCCCGATCGGCAGTGTTGGCGGTCAATCTCACCGCTAACAGATCCGCATAAGAAGCTCAAGAAAGCCGTGGGAA	7	27	5	1.25		MA_10434401_prc2	TTTCCACGGCTTTCTTGAACTTCCCGATCGGGAGTGTTGGCGACAGATCGCACCGCTAACAGATCCGCATACGAAGCTCAAGAAAGCCGTGGGAA	2	22	5	1.25		MA_1702_prc1	GAATCCCGTCATGCTTTTCCACAGCTTTCTTGAACTTAGTGCCGTGGGGATTGGTGTGGGAACAAGCCTTGAATCAGAAACGGGGTGTAATCCTGCCTAATCTACGTGCAAAGCTCAAGAAAGCTGTGGGAAAAGATGGCAGGGTTC	17	37	5	0.25	MA_1702_prc2	AATCCCGCCATGCTCTTCCACAGCTTTCTTGAACTAAGAGTCGATCGGATCCGGTCAGTTCAGAGCTCAAGAAAGCTGTGGGAAAACATGGGCGGATTCG	16	36	5	0.4	MA_20512_prc1	GAATCCTGTCATATTTTTCCACGGCTTTCTTGAACTTGAAGATCAGTAGTGGCCGCGGCCGATCGTATCGAGAACAGATCCGAATCACAAGTTCAAGAAAGCCGTGGGAAAATATAGAGGGATTC	17	37	5	1.25	MA_20512_prc2	GAATCCTGTCATATTTTTCCACGGCTTTCTTGAACTTGAAGATCAGTAGTGTTTGCGGCGGCCGACCGATCGTATCGAGAACAGATCCGAATCACAGGTTCAAGAAAGTCGTGGGAAAATATAGAGGGATTC	17	37	5	1.25	MA_10167861_prc	GAATCCTGTTATATTTTTCCACGGCTTTCTTGAACTTCACGATCAGTACTGTTGGCAGCGGTCGCATAGATAACAGATCCGGATGACAAGCTCAAGAAAGCCGTGGGAAAATATAGAGGGATTC	17	37	5
			12	Pab-miR396.29	GCTCAAGAAAGCTGTGGGAAA	21	MA_1702_prc1	GAATCCCGTCATGCTTTTCCACAGCTTTCTTGAACTTAGTGCCGTGGGGATTGGTGTGGGAACAAGCCTTGAATCAGAAACGGGGTGTAATCCTGCCTAATCTACGTGCAAAGCTCAAGAAAGCTGTGGGAAAAGATGGCAGGGTTC	113	133	3	0		MA_1702_prc2	AATCCCGCCATGCTCTTCCACAGCTTTCTTGAACTAAGAGTCGATCGGATCCGGTCAGTTCAGAGCTCAAGAAAGCTGTGGGAAAACATGGGCGGATTCG	65	85	3	0		MA_20512_prc1	GAATCCTGTCATATTTTTCCACGGCTTTCTTGAACTTGAAGATCAGTAGTGGCCGCGGCCGATCGTATCGAGAACAGATCCGAATCACAAGTTCAAGAAAGCCGTGGGAAAATATAGAGGGATTC	91	111	3	1.15	MA_10167861_prc	GAATCCTGTTATATTTTTCCACGGCTTTCTTGAACTTCACGATCAGTACTGTTGGCAGCGGTCGCATAGATAACAGATCCGGATGACAAGCTCAAGAAAGCCGTGGGAAAATATAGAGGGATTC	90	110	3	1	MA_10273857_prc	TTTTCCACGGCTTTCTTGAACTTCCCGATCGGGAGTGTTGGCGGCGGATCGCACCGCTAACAGATCCGCATAAGAAGCTCAAGAAAGCCGTGGGAAA	77	97	3	1	MA_158728_prc	TTTTCCACGGCTTTCTTGAACTTCTCGATCGGAAATGTTGGCGGTCAGTCGCATCGATAACAGATCCGGATAACAAGCTCAAGAAAGCCGTGGGAAA	77	97	3	1	MA_180436_prc	TCATACTTTTCCACAGCTTTCTTGAACTTTACGTGTACGGGACGAGGAGATTCTGATTTCTACGTCTGCGATTAAAGTTCAAGAAAACTGTGGGAAAGCATGG	77	97	3
			13	Pab-miR396.3	TCCACGGCTTTCTTGAACTTCA	22	MA_10434401_prc1	ATATTTTTCCACGGCTTTCTTGAACTTCCCGATCGGCAGTGTTGGCGGTCAATCTCACCGCTAACAGATCCGCATAAGAAGCTCAAGAAAGCCGTGGGAA	8	29	5	0.15		>MA_10434401_prc1	ATATTTTTCCACGGCTTTCTTGAACTTCCCGATCGGCAGTGTTGGCGGTCAATCTCACCGCTAACAGATCCGCATAAGAAGCTCAAGAAAGCCGTGGGAA	77	98	3	1.3		>MA_10434401_prc2	TTTCCACGGCTTTCTTGAACTTCCCGATCGGGAGTGTTGGCGACAGATCGCACCGCTAACAGATCCGCATACGAAGCTCAAGAAAGCCGTGGGAA	3	24	5	0.15	>MA_10434401_prc2	TTTCCACGGCTTTCTTGAACTTCCCGATCGGGAGTGTTGGCGACAGATCGCACCGCTAACAGATCCGCATACGAAGCTCAAGAAAGCCGTGGGAA	72	93	3	1.3	>MA_1702_prc1	GAATCCCGTCATGCTTTTCCACAGCTTTCTTGAACTTAGTGCCGTGGGGATTGGTGTGGGAACAAGCCTTGAATCAGAAACGGGGTGTAATCCTGCCTAATCTACGTGCAAAGCTCAAGAAAGCTGTGGGAAAAGATGGCAGGGTTC	18	39	5	1.3	>MA_1702_prc2	AATCCCGCCATGCTCTTCCACAGCTTTCTTGAACTAAGAGTCGATCGGATCCGGTCAGTTCAGAGCTCAAGAAAGCTGTGGGAAAACATGGGCGGATTCG	17	38	5	1.55	>MA_20512_prc2	GAATCCTGTCATATTTTTCCACGGCTTTCTTGAACTTGAAGATCAGTAGTGTTTGCGGCGGCCGACCGATCGTATCGAGAACAGATCCGAATCACAGGTTCAAGAAAGTCGTGGGAAAATATAGAGGGATTC	18	39	5
			14	Pab-miR396.31	TTCCCACAGCTTTCTTGAACTT	22	MA_10434401_prc1	ATATTTTTCCACGGCTTTCTTGAACTTCCCGATCGGCAGTGTTGGCGGTCAATCTCACCGCTAACAGATCCGCATAAGAAGCTCAAGAAAGCCGTGGGAA	6	27	5	1.25		MA_10434401_prc2	TTTCCACGGCTTTCTTGAACTTCCCGATCGGGAGTGTTGGCGACAGATCGCACCGCTAACAGATCCGCATACGAAGCTCAAGAAAGCCGTGGGAA	1	22	5	1.25		MA_1702_prc1	GAATCCCGTCATGCTTTTCCACAGCTTTCTTGAACTTAGTGCCGTGGGGATTGGTGTGGGAACAAGCCTTGAATCAGAAACGGGGTGTAATCCTGCCTAATCTACGTGCAAAGCTCAAGAAAGCTGTGGGAAAAGATGGCAGGGTTC	16	37	5	0.25	MA_1702_prc2	AATCCCGCCATGCTCTTCCACAGCTTTCTTGAACTAAGAGTCGATCGGATCCGGTCAGTTCAGAGCTCAAGAAAGCTGTGGGAAAACATGGGCGGATTCG	15	36	5	0.55	MA_20512_prc1	GAATCCTGTCATATTTTTCCACGGCTTTCTTGAACTTGAAGATCAGTAGTGGCCGCGGCCGATCGTATCGAGAACAGATCCGAATCACAAGTTCAAGAAAGCCGTGGGAAAATATAGAGGGATTC	16	37	5	1.25	MA_20512_prc2	GAATCCTGTCATATTTTTCCACGGCTTTCTTGAACTTGAAGATCAGTAGTGTTTGCGGCGGCCGACCGATCGTATCGAGAACAGATCCGAATCACAGGTTCAAGAAAGTCGTGGGAAAATATAGAGGGATTC	16	37	5	1.25	MA_10167861_prc	GAATCCTGTTATATTTTTCCACGGCTTTCTTGAACTTCACGATCAGTACTGTTGGCAGCGGTCGCATAGATAACAGATCCGGATGACAAGCTCAAGAAAGCCGTGGGAAAATATAGAGGGATTC	16	37	5
			15	Pab-miR396.4	TTCAAGAAAACTGTGGGAA	19	MA_1702_prc1	GAATCCCGTCATGCTTTTCCACAGCTTTCTTGAACTTAGTGCCGTGGGGATTGGTGTGGGAACAAGCCTTGAATCAGAAACGGGGTGTAATCCTGCCTAATCTACGTGCAAAGCTCAAGAAAGCTGTGGGAAAAGATGGCAGGGTTC	114	132	3	1.15		MA_1702_prc2	AATCCCGCCATGCTCTTCCACAGCTTTCTTGAACTAAGAGTCGATCGGATCCGGTCAGTTCAGAGCTCAAGAAAGCTGTGGGAAAACATGGGCGGATTCG	66	84	3	1.15		MA_20512_prc1	GAATCCTGTCATATTTTTCCACGGCTTTCTTGAACTTGAAGATCAGTAGTGGCCGCGGCCGATCGTATCGAGAACAGATCCGAATCACAAGTTCAAGAAAGCCGTGGGAAAATATAGAGGGATTC	92	110	3	2	MA_945007_prc2	CCATAGGTCTCGGTGGAGTGGGGAAAACTGTAACAGTTCATAAATCACATGGGATCATGAGTTACTGCCTGGTTTTTCCCTGCTCTCCGAGACCTAATGG	18	36	5	1.8	MA_10377894_prc	ACTCTCTGTTCCTGGGTGTGCGGGGAAAATGTTTGTGGCCTTGCGTTTTTCCAGTGGTGATTGTTTTACGTTTGAATGACTTCTCCGTCTTTGGACTAAGACGTTCGAANNNNNNNCCGTGCATTCATCACTGGAAGGATGTGTGGTGTCGGATGTTTTGTTCGCATGACGCGGGTGGGGGGAGT	102	120	3	1.85	MA_180436_prc	TCATACTTTTCCACAGCTTTCTTGAACTTTACGTGTACGGGACGAGGAGATTCTGATTTCTACGTCTGCGATTAAAGTTCAAGAAAACTGTGGGAAAGCATGG	78	96	3	0	MA_217342_prc	TTTCATATTTTCCCACTGCTTTCTTGAACTTGATTTGTTGTCTGTATGTGGATCTATATCTATGGAAAAGCTCAAGAAAGCTGTGGGAAAACATGAAA	71	89	3
			16	Pab-miR396.5	GCTCAAGAAAGCCGTGGGAA	20	MA_10434401_prc1	ATATTTTTCCACGGCTTTCTTGAACTTCCCGATCGGCAGTGTTGGCGGTCAATCTCACCGCTAACAGATCCGCATAAGAAGCTCAAGAAAGCCGTGGGAA	6	25	5	0.4		>MA_10434401_prc1	ATATTTTTCCACGGCTTTCTTGAACTTCCCGATCGGCAGTGTTGGCGGTCAATCTCACCGCTAACAGATCCGCATAAGAAGCTCAAGAAAGCCGTGGGAA	81	100	3	0		>MA_10434401_prc2	TTTCCACGGCTTTCTTGAACTTCCCGATCGGGAGTGTTGGCGACAGATCGCACCGCTAACAGATCCGCATACGAAGCTCAAGAAAGCCGTGGGAA	1	20	5	0.4	>MA_10434401_prc2	TTTCCACGGCTTTCTTGAACTTCCCGATCGGGAGTGTTGGCGACAGATCGCACCGCTAACAGATCCGCATACGAAGCTCAAGAAAGCCGTGGGAA	76	95	3	0	>MA_1702_prc1	GAATCCCGTCATGCTTTTCCACAGCTTTCTTGAACTTAGTGCCGTGGGGATTGGTGTGGGAACAAGCCTTGAATCAGAAACGGGGTGTAATCCTGCCTAATCTACGTGCAAAGCTCAAGAAAGCTGTGGGAAAAGATGGCAGGGTTC	16	35	5	1.4	>MA_1702_prc1	GAATCCCGTCATGCTTTTCCACAGCTTTCTTGAACTTAGTGCCGTGGGGATTGGTGTGGGAACAAGCCTTGAATCAGAAACGGGGTGTAATCCTGCCTAATCTACGTGCAAAGCTCAAGAAAGCTGTGGGAAAAGATGGCAGGGTTC	113	132	3	1	>MA_1702_prc2	AATCCCGCCATGCTCTTCCACAGCTTTCTTGAACTAAGAGTCGATCGGATCCGGTCAGTTCAGAGCTCAAGAAAGCTGTGGGAAAACATGGGCGGATTCG	15	34	5
			17	Pab-miR396.6	TTCCACAGCTTTCTTGAACTCA	22	MA_10434401_prc1	ATATTTTTCCACGGCTTTCTTGAACTTCCCGATCGGCAGTGTTGGCGGTCAATCTCACCGCTAACAGATCCGCATAAGAAGCTCAAGAAAGCCGTGGGAA	7	28	5	1.3		MA_10434401_prc2	TTTCCACGGCTTTCTTGAACTTCCCGATCGGGAGTGTTGGCGACAGATCGCACCGCTAACAGATCCGCATACGAAGCTCAAGAAAGCCGTGGGAA	2	23	5	1.3		MA_1702_prc1	GAATCCCGTCATGCTTTTCCACAGCTTTCTTGAACTTAGTGCCGTGGGGATTGGTGTGGGAACAAGCCTTGAATCAGAAACGGGGTGTAATCCTGCCTAATCTACGTGCAAAGCTCAAGAAAGCTGTGGGAAAAGATGGCAGGGTTC	17	38	5	0.15	MA_1702_prc2	AATCCCGCCATGCTCTTCCACAGCTTTCTTGAACTAAGAGTCGATCGGATCCGGTCAGTTCAGAGCTCAAGAAAGCTGTGGGAAAACATGGGCGGATTCG	16	37	5	0.15	MA_20512_prc1	GAATCCTGTCATATTTTTCCACGGCTTTCTTGAACTTGAAGATCAGTAGTGGCCGCGGCCGATCGTATCGAGAACAGATCCGAATCACAAGTTCAAGAAAGCCGTGGGAAAATATAGAGGGATTC	17	38	5	1.3	MA_20512_prc2	GAATCCTGTCATATTTTTCCACGGCTTTCTTGAACTTGAAGATCAGTAGTGTTTGCGGCGGCCGACCGATCGTATCGAGAACAGATCCGAATCACAGGTTCAAGAAAGTCGTGGGAAAATATAGAGGGATTC	17	38	5	1.3	MA_10167861_prc	GAATCCTGTTATATTTTTCCACGGCTTTCTTGAACTTCACGATCAGTACTGTTGGCAGCGGTCGCATAGATAACAGATCCGGATGACAAGCTCAAGAAAGCCGTGGGAAAATATAGAGGGATTC	17	38	5
			18	Pab-miR396.7	TCCCACGGCTTTCTTGAACTT	21	MA_10434401_prc1	ATATTTTTCCACGGCTTTCTTGAACTTCCCGATCGGCAGTGTTGGCGGTCAATCTCACCGCTAACAGATCCGCATAAGAAGCTCAAGAAAGCCGTGGGAA	7	27	5	0.15		>MA_10434401_prc1	ATATTTTTCCACGGCTTTCTTGAACTTCCCGATCGGCAGTGTTGGCGGTCAATCTCACCGCTAACAGATCCGCATAAGAAGCTCAAGAAAGCCGTGGGAA	79	99	3	0.25		>MA_10434401_prc2	TTTCCACGGCTTTCTTGAACTTCCCGATCGGGAGTGTTGGCGACAGATCGCACCGCTAACAGATCCGCATACGAAGCTCAAGAAAGCCGTGGGAA	2	22	5	0.15	>MA_10434401_prc2	TTTCCACGGCTTTCTTGAACTTCCCGATCGGGAGTGTTGGCGACAGATCGCACCGCTAACAGATCCGCATACGAAGCTCAAGAAAGCCGTGGGAA	74	94	3	0.25	>MA_1702_prc1	GAATCCCGTCATGCTTTTCCACAGCTTTCTTGAACTTAGTGCCGTGGGGATTGGTGTGGGAACAAGCCTTGAATCAGAAACGGGGTGTAATCCTGCCTAATCTACGTGCAAAGCTCAAGAAAGCTGTGGGAAAAGATGGCAGGGTTC	17	37	5	1.15	>MA_1702_prc1	GAATCCCGTCATGCTTTTCCACAGCTTTCTTGAACTTAGTGCCGTGGGGATTGGTGTGGGAACAAGCCTTGAATCAGAAACGGGGTGTAATCCTGCCTAATCTACGTGCAAAGCTCAAGAAAGCTGTGGGAAAAGATGGCAGGGTTC	111	131	3	1.25	>MA_1702_prc2	AATCCCGCCATGCTCTTCCACAGCTTTCTTGAACTAAGAGTCGATCGGATCCGGTCAGTTCAGAGCTCAAGAAAGCTGTGGGAAAACATGGGCGGATTCG	16	36	5
			19	Pab-miR396.9	TTCCACAGCTTTCTTGAACTTT	22	MA_10434401_prc1	ATATTTTTCCACGGCTTTCTTGAACTTCCCGATCGGCAGTGTTGGCGGTCAATCTCACCGCTAACAGATCCGCATAAGAAGCTCAAGAAAGCCGTGGGAA	7	28	5	1.15		MA_10434401_prc2	TTTCCACGGCTTTCTTGAACTTCCCGATCGGGAGTGTTGGCGACAGATCGCACCGCTAACAGATCCGCATACGAAGCTCAAGAAAGCCGTGGGAA	2	23	5	1.15		MA_1702_prc1	GAATCCCGTCATGCTTTTCCACAGCTTTCTTGAACTTAGTGCCGTGGGGATTGGTGTGGGAACAAGCCTTGAATCAGAAACGGGGTGTAATCCTGCCTAATCTACGTGCAAAGCTCAAGAAAGCTGTGGGAAAAGATGGCAGGGTTC	17	38	5	0.15	MA_1702_prc2	AATCCCGCCATGCTCTTCCACAGCTTTCTTGAACTAAGAGTCGATCGGATCCGGTCAGTTCAGAGCTCAAGAAAGCTGTGGGAAAACATGGGCGGATTCG	16	37	5	0.3	MA_20512_prc1	GAATCCTGTCATATTTTTCCACGGCTTTCTTGAACTTGAAGATCAGTAGTGGCCGCGGCCGATCGTATCGAGAACAGATCCGAATCACAAGTTCAAGAAAGCCGTGGGAAAATATAGAGGGATTC	17	38	5	1.15	MA_20512_prc2	GAATCCTGTCATATTTTTCCACGGCTTTCTTGAACTTGAAGATCAGTAGTGTTTGCGGCGGCCGACCGATCGTATCGAGAACAGATCCGAATCACAGGTTCAAGAAAGTCGTGGGAAAATATAGAGGGATTC	17	38	5	1.15	MA_10167861_prc	GAATCCTGTTATATTTTTCCACGGCTTTCTTGAACTTCACGATCAGTACTGTTGGCAGCGGTCGCATAGATAACAGATCCGGATGACAAGCTCAAGAAAGCCGTGGGAAAATATAGAGGGATTC	17	38	5
45	Pab-miR397	4	1	Pab-miR397.2	TATTGAGTGCAGCGTTGACGGA	22	MA_137946_prc2	GGCCCAGGCAACCACATTATTGAGTGCAGCGTTGACGATGATAAAAATTTTCTACAAAATATCTATCTTTGTAGAATGATAAGTATATCGTTAACTTTGCACTCTATAATCTGTTTGCCAATGGCT	18	39	5	0.3		>MA_11748_prc	AGCCGTGGCAACCACATCATTGAGTGCAGCGTTGACGATAGAAATTCCACCAATAGATTTGATAATATCTATCTATTTGTGGAATGCCATTGATATTGTTAACCCTGCACTCAATAGTATGTTTGCCAATGGCT	18	39	5	0.45		>MA_2232_prc	AGAAAGCAGTTGCTGGTGGCCCGGGTAACCACATTATTGAGTGCAGCGTTGAAGATTATAAAATTTTTTCACAAAATATCTATCTTTGTAGAATGATAAGTATATCGTTAACTTTGCACTCTCTAATCTGTTTGCCAATGGCTCCATTTACAATAATTTTCT	35	56	5	0.55	>MA_23413_prc	GGCAACCACATTATTGAGTGCAGCGTTGACGATGATAAAAATTTTCTACAAAATATCCATCTTTGTAGAATGATAAGTATATCGTTAACTCTGCACTCTATAATCTGTTTGCC	12	33	5	0.3	>MA_44194_prc	AGCCCGGGCAACCACATTATTGAGTGCAGCGTTGACGGTAATCAAAATTCCCCACGAAATATCTATCTATTGGGACATGCTATGTATATCGTTAACTCTGCACTCTATAATATGTTTGCCAATGGCT	18	39	5	0.15	>MA_46203_prc	ACCACATTATTGAGTGCAGCGTTGACGATAATAAAAATTGCCCACAAAGTATTTCTCTCTCTCTCTCTGTGGAATTCTGTGTATATCGTTAACTTTGCATTCGATAATCTGCT	8	29	5	0.3	>MA_75500_prc	GGCCCAGGCAACCACATTATTGAGTGCAGCGTTGACGATGATAAAAATTTTCTACAAAATATCTATCTTTGTAGAATGATAAGTATATCGTAACTTTGCACTCTCTAATCTGTTTGCCAATGGCT	18	39	5
			2	Pab-miR397.3	CATTGAGTGCAGCGTTGACGA	21	MA_137946_prc2	GGCCCAGGCAACCACATTATTGAGTGCAGCGTTGACGATGATAAAAATTTTCTACAAAATATCTATCTTTGTAGAATGATAAGTATATCGTTAACTTTGCACTCTATAATCTGTTTGCCAATGGCT	18	38	5	0.15		MA_10432988_prc	GCTCATCATTGAGTGCAGCATTGACCCTTTGAACCAAACAACAATTTGATGGGTCGATGCTGCATTCAACGATAAGC	7	27	5	1.3		MA_11748_prc	AGCCGTGGCAACCACATCATTGAGTGCAGCGTTGACGATAGAAATTCCACCAATAGATTTGATAATATCTATCTATTTGTGGAATGCCATTGATATTGTTAACCCTGCACTCAATAGTATGTTTGCCAATGGCT	18	38	5	0	MA_2232_prc	AGAAAGCAGTTGCTGGTGGCCCGGGTAACCACATTATTGAGTGCAGCGTTGAAGATTATAAAATTTTTTCACAAAATATCTATCTTTGTAGAATGATAAGTATATCGTTAACTTTGCACTCTCTAATCTGTTTGCCAATGGCTCCATTTACAATAATTTTCT	35	55	5	0.4	MA_23413_prc	GGCAACCACATTATTGAGTGCAGCGTTGACGATGATAAAAATTTTCTACAAAATATCCATCTTTGTAGAATGATAAGTATATCGTTAACTCTGCACTCTATAATCTGTTTGCC	12	32	5	0.15	MA_44194_prc	AGCCCGGGCAACCACATTATTGAGTGCAGCGTTGACGGTAATCAAAATTCCCCACGAAATATCTATCTATTGGGACATGCTATGTATATCGTTAACTCTGCACTCTATAATATGTTTGCCAATGGCT	18	38	5	0.3	MA_46203_prc	ACCACATTATTGAGTGCAGCGTTGACGATAATAAAAATTGCCCACAAAGTATTTCTCTCTCTCTCTCTGTGGAATTCTGTGTATATCGTTAACTTTGCATTCGATAATCTGCT	8	28	5
			3	Pab-miR397.4	CATTGAGTGCAGCGTTGACGA	21	MA_137946_prc2	GGCCCAGGCAACCACATTATTGAGTGCAGCGTTGACGATGATAAAAATTTTCTACAAAATATCTATCTTTGTAGAATGATAAGTATATCGTTAACTTTGCACTCTATAATCTGTTTGCCAATGGCT	18	38	5	0.15		>MA_10432988_prc	GCTCATCATTGAGTGCAGCATTGACCCTTTGAACCAAACAACAATTTGATGGGTCGATGCTGCATTCAACGATAAGC	7	27	5	1.3		>MA_11748_prc	AGCCGTGGCAACCACATCATTGAGTGCAGCGTTGACGATAGAAATTCCACCAATAGATTTGATAATATCTATCTATTTGTGGAATGCCATTGATATTGTTAACCCTGCACTCAATAGTATGTTTGCCAATGGCT	18	38	5	0	>MA_11748_prc	AGCCGTGGCAACCACATCATTGAGTGCAGCGTTGACGATAGAAATTCCACCAATAGATTTGATAATATCTATCTATTTGTGGAATGCCATTGATATTGTTAACCCTGCACTCAATAGTATGTTTGCCAATGGCT	96	116	3	1.55	>MA_2232_prc	AGAAAGCAGTTGCTGGTGGCCCGGGTAACCACATTATTGAGTGCAGCGTTGAAGATTATAAAATTTTTTCACAAAATATCTATCTTTGTAGAATGATAAGTATATCGTTAACTTTGCACTCTCTAATCTGTTTGCCAATGGCTCCATTTACAATAATTTTCT	35	55	5	0.4	>MA_23413_prc	GGCAACCACATTATTGAGTGCAGCGTTGACGATGATAAAAATTTTCTACAAAATATCCATCTTTGTAGAATGATAAGTATATCGTTAACTCTGCACTCTATAATCTGTTTGCC	12	32	5	0.15	>MA_23413_prc	GGCAACCACATTATTGAGTGCAGCGTTGACGATGATAAAAATTTTCTACAAAATATCCATCTTTGTAGAATGATAAGTATATCGTTAACTCTGCACTCTATAATCTGTTTGCC	82	102	3
			4	Pab-miR397.6	TATTGAGTGCAGCGTTGACGAT	22	MA_137946_prc2	GGCCCAGGCAACCACATTATTGAGTGCAGCGTTGACGATGATAAAAATTTTCTACAAAATATCTATCTTTGTAGAATGATAAGTATATCGTTAACTTTGCACTCTATAATCTGTTTGCCAATGGCT	18	39	5	0		MA_11748_prc	AGCCGTGGCAACCACATCATTGAGTGCAGCGTTGACGATAGAAATTCCACCAATAGATTTGATAATATCTATCTATTTGTGGAATGCCATTGATATTGTTAACCCTGCACTCAATAGTATGTTTGCCAATGGCT	18	39	5	0.15		MA_2232_prc	AGAAAGCAGTTGCTGGTGGCCCGGGTAACCACATTATTGAGTGCAGCGTTGAAGATTATAAAATTTTTTCACAAAATATCTATCTTTGTAGAATGATAAGTATATCGTTAACTTTGCACTCTCTAATCTGTTTGCCAATGGCTCCATTTACAATAATTTTCT	35	56	5	0.25	MA_23413_prc	GGCAACCACATTATTGAGTGCAGCGTTGACGATGATAAAAATTTTCTACAAAATATCCATCTTTGTAGAATGATAAGTATATCGTTAACTCTGCACTCTATAATCTGTTTGCC	12	33	5	0	MA_44194_prc	AGCCCGGGCAACCACATTATTGAGTGCAGCGTTGACGGTAATCAAAATTCCCCACGAAATATCTATCTATTGGGACATGCTATGTATATCGTTAACTCTGCACTCTATAATATGTTTGCCAATGGCT	18	39	5	0.15	MA_46203_prc	ACCACATTATTGAGTGCAGCGTTGACGATAATAAAAATTGCCCACAAAGTATTTCTCTCTCTCTCTCTGTGGAATTCTGTGTATATCGTTAACTTTGCATTCGATAATCTGCT	8	29	5	0	MA_75500_prc	GGCCCAGGCAACCACATTATTGAGTGCAGCGTTGACGATGATAAAAATTTTCTACAAAATATCTATCTTTGTAGAATGATAAGTATATCGTAACTTTGCACTCTCTAATCTGTTTGCCAATGGCT	18	39	5
46	Pab-miR398	3	1	Pab-miR398.1	CGTGTTCTCAGGTCACCCCTG	21	MA_199245_prc	AGACAGAGCAGGCTCGACTGGGGTCACCTTGGAACACATTCACATTCATATTCACAGGACTGATGATGCGATCTAGAGATTAGATTCATGTGGACGTGTTCCCAGGTCGCCCCTGTCGAAACCTCCTCTGCT	95	115	3	2
			2	Pab-miR398.2	CGTGTTCCCAGGTCGCCCCTG	21	MA_136386_prc	TCCTACAGGGGTGACCTGAGAACACGCACCCACAGCATCCGCCATTGACAAGTGCAAAGTGAAAGATATGGAAGCAGAGGGTTTCAAAATTTAAAAAGATTATGGAGATAACGTGGAGATGTCTCAGGGCATGTGTTCCCAGTATTACCCCTGTTG	6	26	5	2		>MA_199245_prc	AGACAGAGCAGGCTCGACTGGGGTCACCTTGGAACACATTCACATTCATATTCACAGGACTGATGATGCGATCTAGAGATTAGATTCATGTGGACGTGTTCCCAGGTCGCCCCTGTCGAAACCTCCTCTGCT	95	115	3	0
			3	Pab-miR399.3	CGCCAAAGGAGAGTTGCCCTG	21	MA_1036543_prc	TGTGGCGACCATTTGCGCTGCAGCTCTTCTTTGGCGGGCAGGACAATGGGCTGAATTTGACGCCGCTCTATCATTTCCCTGTTCTAATGCTCACGATGCATTACAGACAGTACAACATTTTGATGAGCAATTAAGAGCGATCGTCAGTCTGTTTGACGTCCGCCAAAGGAGAGTTGCCTTCCGACTGCTCGCCACA	161	181	3	0.4		>MA_112341_prc	AGGAGAATCACAGGATAACTCTTCTTTTGCCGGGAATTCTGATTAGATTTGATTTCTGCACTTAATTCATCCATCTTCATTGCCTGCCAAAGGAGAGTTGCCCTGCGATTGTTCT	85	105	3	0.15		>MA_154603_prc	TGTGGCGACCATTTGCGCTGCAGCTCTTCTTTGGCGGGCAGGACAATGGGCTGAATTTGACGCCGCTCTATCATTTCCCTGTTCTAATGCTCACGATGCATTACAGACAGTACAACATTTTGATGAGCAATTAAGAGCGATCGTCAGTCTGTTTGACGTCCGCCAAAGGAGAGTTGCCTTCCGACTGCTCGCCACA	161	181	3	0.4	>MA_214874_prc	GTACAGGGAAGTTACAGGCAGCTCTCCTTTGGCAGGAGGGAGGATGATTCATGATACATATAGTAGTGAATTTATGTTGTTACATATAGTAGTGAATTGGTCCAGTAATTAGACTGCCATTCCTGCCTGCCAAAGGAGAATTGCCCTGCGACTGCACTGTAT	14	34	5	1.7	>MA_214874_prc	GTACAGGGAAGTTACAGGCAGCTCTCCTTTGGCAGGAGGGAGGATGATTCATGATACATATAGTAGTGAATTTATGTTGTTACATATAGTAGTGAATTGGTCCAGTAATTAGACTGCCATTCCTGCCTGCCAAAGGAGAATTGCCCTGCGACTGCACTGTAT	128	148	3	1.15	>MA_628614_prc	GTGGTGACCATTTGCGGGGTAACTCTCCATTGGCGGGCAGGAGTAAGGGCTTATAGTAAGAATGCTACACCCATCATCATGAATGATTATGGTGGTGGTAGTCTATTACATATCCGCCAAAGGAGAGTTGCTCAGCGATTGCTCCTTAC	115	135	3	0.4	>MA_9071042_prc	GGGAGAATTACAGGATAACTTTCCTTTTGCAGGGAATTGGGATTTCGTTTTATGTATTAATTGCTCCATCTCGATTGCCCGCCAAAGGAGAGTTGCCCTGTGATTGTTCT	80	100	3
47	Pab-miR408	2	1	Pab-miR408.1	ACAGGGAAGAGTTAGGGCATGA	22	MA_101556_prc	GGGAGGCACAGAGAGACAGGGAAGAGTTAGGGCATGGGAATTGCACAGGCAGAAACGTCTGCTTCTGCCATTCTCATGCACTGCCTCTTCCCTGGCTCACTTCTTCTC	16	37	5	0.15
			2	Pab-miR408.3	TGCACTGCCTCTTCCCTGGCT	21	MA_101556_prc	GGGAGGCACAGAGAGACAGGGAAGAGTTAGGGCATGGGAATTGCACAGGCAGAAACGTCTGCTTCTGCCATTCTCATGCACTGCCTCTTCCCTGGCTCACTTCTTCTC	77	97	3	0
48	Pab-miR4414	1	1	Pab-miR4414	TATGAACGATGCGGGAGCTGA	21	MA_10186366_prc	TGGGTTGATGTGTGAATGATGCGGGAGCTGATTTCGTCCGGGAAATGTCTTTTCTTGGACTGAAGGGAGCTCCCTCAGGTAGTATAAATTATTCCTA	11	31	5	1.15		MA_13696_prc	GGGAGTTCCCTTCAGCCCAGCAAAGGATGGTGAGCTGTTCGAAACAGCTGCCGACTCATTCATTCACCAACTCATTCTTTAGACGCGGACGAGAAGACTGGGTTGATGTTTGAATGATGCGGGAGCCGATTTCGTCAGAGAAATGTCTTTTCTTGGACTGAAGGGAGCTCCC	109	129	3	1.4		MA_54068_prc	AAGCAGCTGCCGACTCGTTCATGCGCCTGCTGTATCTCGTACTGGCGAAGAGGAGAAGCGATCGAGATAAATATAGAGATACTGTAGATGTATGAACGATGCGGGAGCTGATTT	91	111	3	0
49	Pab-miR482	28	1	Pab-miR482.10	AGTGGAAGGATAGGGTAAGACTA	23	MA_10207503_prc1	GGAGTGGAAGGATAGGGTAAGACTGCGGTTAAGTGAGACTGCTTCAATAATTCTTTGCTCTAATCTCACCAGTCTTCCCTACTCCTCCCATTCCTGTTG	3	25	5	0.15		MA_272990_prc	GTACAGTGGAAGGATAGGGTAAGACTGATGGTAAGAGGTCATCAGTACTCTATGACCTATTCAGTAC	5	27	5	0.15
			2	Pab-miR482.11	AGTGGGAGCAGAGGATAAGACTA	23	MA_945007_prc3	AGGAGTGGGAGCAGAGGATAAGACTGCTGCTTTGAATATTACCAGTCTTTCCTACTCCTCCCATTCCT	4	26	5	0.15
			3	Pab-miR482.12	CTTTCCAACACCTCCCATGCCT	22	MA_120076_prc	ACAGGGATGCTGTGCAGTGTGGGGCATTAGGCCTGGGACGATTGGAAAGACTTGGTCTATTTTCTCCGCTTAGTCTTCCCAACCCCTCCCATGCCTATATTCCCCACTGCACATCCCTGT	75	96	3	1.25		>MA_12427_prc	GGTTTCACAGGGACGCTGTGCACTTTGGTCTTTAGGCTTTGGAGGATTTGGAAAGGCATAGTCATTATTGTTACCGAGGATCATCGATTTTCTCTGATCCTTTCCAACGCCTCCCATGCCTATAGTCCTCATTGCACATCCCTGTTATTCC	100	121	3	1
			4	Pab-miR482.15	GTCTTCCCTACTCCTCCCATTCC	23	MA_10207503_prc1	GGAGTGGAAGGATAGGGTAAGACTGCGGTTAAGTGAGACTGCTTCAATAATTCTTTGCTCTAATCTCACCAGTCTTCCCTACTCCTCCCATTCCTGTTG	72	94	3	0		MA_945007_prc3	AGGAGTGGGAGCAGAGGATAAGACTGCTGCTTTGAATATTACCAGTCTTTCCTACTCCTCCCATTCCT	45	67	3	1		MA_75889_prc	TTGGGAAGGGATTGGTTATGTGGATGGAAGTCTTGAGGATTGGGAGGATAGGAGAAGGCTGTTTGCTTAATTATCAGTTGAAACCTGATTAGTCTTCCCTATTCCTCCCATTCCTATTGCCTCCATCACACATCCCTTCACA	92	114	3	1
			5	Pab-miR482.16	GTCTTTCCTACTCCTCCCATTCC	23	MA_10207503_prc1	GGAGTGGAAGGATAGGGTAAGACTGCGGTTAAGTGAGACTGCTTCAATAATTCTTTGCTCTAATCTCACCAGTCTTCCCTACTCCTCCCATTCCTGTTG	72	94	3	1		MA_945007_prc3	AGGAGTGGGAGCAGAGGATAAGACTGCTGCTTTGAATATTACCAGTCTTTCCTACTCCTCCCATTCCT	45	67	3	0		MA_482332_prc	AGGGGAGAAAGGCCAAAGGCTTGCGAGGATAGGAAAAACTCGTGTGGTGTTGTATTTTCTCACTCACCGATCTACAGTTTTTCCCACTCCTCCCAAGCCCATGGCCTTGCCTTCCCT	77	99	3	1.75	MA_75889_prc	TTGGGAAGGGATTGGTTATGTGGATGGAAGTCTTGAGGATTGGGAGGATAGGAGAAGGCTGTTTGCTTAATTATCAGTTGAAACCTGATTAGTCTTCCCTATTCCTCCCATTCCTATTGCCTCCATCACACATCCCTTCACA	92	114	3	2
			6	Pab-miR482.17	GTTCCCTATTCCTCCCATTCCT	22	MA_10207503_prc1	GGAGTGGAAGGATAGGGTAAGACTGCGGTTAAGTGAGACTGCTTCAATAATTCTTTGCTCTAATCTCACCAGTCTTCCCTACTCCTCCCATTCCTGTTG	74	95	3	1.15		MA_945007_prc3	AGGAGTGGGAGCAGAGGATAAGACTGCTGCTTTGAATATTACCAGTCTTTCCTACTCCTCCCATTCCT	47	68	3	1.4		MA_75889_prc	TTGGGAAGGGATTGGTTATGTGGATGGAAGTCTTGAGGATTGGGAGGATAGGAGAAGGCTGTTTGCTTAATTATCAGTTGAAACCTGATTAGTCTTCCCTATTCCTCCCATTCCTATTGCCTCCATCACACATCCCTTCACA	94	115	3	0.15
			7	Pab-miR482.18	TCCCTATTCCTCCCATTCCTA	21	MA_10207503_prc1	GGAGTGGAAGGATAGGGTAAGACTGCGGTTAAGTGAGACTGCTTCAATAATTCTTTGCTCTAATCTCACCAGTCTTCCCTACTCCTCCCATTCCTGTTG	76	96	3	1.15		MA_75889_prc	TTGGGAAGGGATTGGTTATGTGGATGGAAGTCTTGAGGATTGGGAGGATAGGAGAAGGCTGTTTGCTTAATTATCAGTTGAAACCTGATTAGTCTTCCCTATTCCTCCCATTCCTATTGCCTCCATCACACATCCCTTCACA	96	116	3	0
			8	Pab-miR482.19	TCCTTCCTACTCCTCCCATTCC	22	MA_10207503_prc1	GGAGTGGAAGGATAGGGTAAGACTGCGGTTAAGTGAGACTGCTTCAATAATTCTTTGCTCTAATCTCACCAGTCTTCCCTACTCCTCCCATTCCTGTTG	73	94	3	0.5		MA_945007_prc3	AGGAGTGGGAGCAGAGGATAAGACTGCTGCTTTGAATATTACCAGTCTTTCCTACTCCTCCCATTCCT	46	67	3	0.25		MA_482332_prc	AGGGGAGAAAGGCCAAAGGCTTGCGAGGATAGGAAAAACTCGTGTGGTGTTGTATTTTCTCACTCACCGATCTACAGTTTTTCCCACTCCTCCCAAGCCCATGGCCTTGCCTTCCCT	78	99	3	1.9	MA_75889_prc	TTGGGAAGGGATTGGTTATGTGGATGGAAGTCTTGAGGATTGGGAGGATAGGAGAAGGCTGTTTGCTTAATTATCAGTTGAAACCTGATTAGTCTTCCCTATTCCTCCCATTCCTATTGCCTCCATCACACATCCCTTCACA	93	114	3	1.5
			9	Pab-miR482.20	TCTTCCCTACTCCCCCCATTCC	22	MA_10207503_prc1	GGAGTGGAAGGATAGGGTAAGACTGCGGTTAAGTGAGACTGCTTCAATAATTCTTTGCTCTAATCTCACCAGTCTTCCCTACTCCTCCCATTCCTGTTG	73	94	3	1		MA_945007_prc3	AGGAGTGGGAGCAGAGGATAAGACTGCTGCTTTGAATATTACCAGTCTTTCCTACTCCTCCCATTCCT	46	67	3	1.25		MA_75889_prc	TTGGGAAGGGATTGGTTATGTGGATGGAAGTCTTGAGGATTGGGAGGATAGGAGAAGGCTGTTTGCTTAATTATCAGTTGAAACCTGATTAGTCTTCCCTATTCCTCCCATTCCTATTGCCTCCATCACACATCCCTTCACA	93	114	3	2
			10	Pab-miR482.22	TCTTCCCTACTCCTCCCATTCC	22	MA_10207503_prc1	GGAGTGGAAGGATAGGGTAAGACTGCGGTTAAGTGAGACTGCTTCAATAATTCTTTGCTCTAATCTCACCAGTCTTCCCTACTCCTCCCATTCCTGTTG	73	94	3	0		MA_945007_prc3	AGGAGTGGGAGCAGAGGATAAGACTGCTGCTTTGAATATTACCAGTCTTTCCTACTCCTCCCATTCCT	46	67	3	0.25		MA_482332_prc	AGGGGAGAAAGGCCAAAGGCTTGCGAGGATAGGAAAAACTCGTGTGGTGTTGTATTTTCTCACTCACCGATCTACAGTTTTTCCCACTCCTCCCAAGCCCATGGCCTTGCCTTCCCT	78	99	3	1.9	MA_75889_prc	TTGGGAAGGGATTGGTTATGTGGATGGAAGTCTTGAGGATTGGGAGGATAGGAGAAGGCTGTTTGCTTAATTATCAGTTGAAACCTGATTAGTCTTCCCTATTCCTCCCATTCCTATTGCCTCCATCACACATCCCTTCACA	93	114	3	1
			11	Pab-miR482.23	TCTTCCCTACTCCTCCCATTCT	22	MA_10207503_prc1	GGAGTGGAAGGATAGGGTAAGACTGCGGTTAAGTGAGACTGCTTCAATAATTCTTTGCTCTAATCTCACCAGTCTTCCCTACTCCTCCCATTCCTGTTG	73	94	3	0.15		MA_945007_prc3	AGGAGTGGGAGCAGAGGATAAGACTGCTGCTTTGAATATTACCAGTCTTTCCTACTCCTCCCATTCCT	46	67	3	0.4		MA_75889_prc	TTGGGAAGGGATTGGTTATGTGGATGGAAGTCTTGAGGATTGGGAGGATAGGAGAAGGCTGTTTGCTTAATTATCAGTTGAAACCTGATTAGTCTTCCCTATTCCTCCCATTCCTATTGCCTCCATCACACATCCCTTCACA	93	114	3	1.15
			12	Pab-miR482.26	TCTTTCCTACTCCTCCCATTCC	22	MA_10207503_prc1	GGAGTGGAAGGATAGGGTAAGACTGCGGTTAAGTGAGACTGCTTCAATAATTCTTTGCTCTAATCTCACCAGTCTTCCCTACTCCTCCCATTCCTGTTG	73	94	3	0.25		MA_945007_prc3	AGGAGTGGGAGCAGAGGATAAGACTGCTGCTTTGAATATTACCAGTCTTTCCTACTCCTCCCATTCCT	46	67	3	0		MA_482332_prc	AGGGGAGAAAGGCCAAAGGCTTGCGAGGATAGGAAAAACTCGTGTGGTGTTGTATTTTCTCACTCACCGATCTACAGTTTTTCCCACTCCTCCCAAGCCCATGGCCTTGCCTTCCCT	78	99	3	1.65	MA_75889_prc	TTGGGAAGGGATTGGTTATGTGGATGGAAGTCTTGAGGATTGGGAGGATAGGAGAAGGCTGTTTGCTTAATTATCAGTTGAAACCTGATTAGTCTTCCCTATTCCTCCCATTCCTATTGCCTCCATCACACATCCCTTCACA	93	114	3	1.25
			13	Pab-miR482.27	TCTTTCCTACTCCTCCCATTCT	22	MA_10207503_prc1	GGAGTGGAAGGATAGGGTAAGACTGCGGTTAAGTGAGACTGCTTCAATAATTCTTTGCTCTAATCTCACCAGTCTTCCCTACTCCTCCCATTCCTGTTG	73	94	3	0.4		MA_945007_prc3	AGGAGTGGGAGCAGAGGATAAGACTGCTGCTTTGAATATTACCAGTCTTTCCTACTCCTCCCATTCCT	46	67	3	0.15		MA_482332_prc	AGGGGAGAAAGGCCAAAGGCTTGCGAGGATAGGAAAAACTCGTGTGGTGTTGTATTTTCTCACTCACCGATCTACAGTTTTTCCCACTCCTCCCAAGCCCATGGCCTTGCCTTCCCT	78	99	3	1.8	MA_75889_prc	TTGGGAAGGGATTGGTTATGTGGATGGAAGTCTTGAGGATTGGGAGGATAGGAGAAGGCTGTTTGCTTAATTATCAGTTGAAACCTGATTAGTCTTCCCTATTCCTCCCATTCCTATTGCCTCCATCACACATCCCTTCACA	93	114	3	1.4
			14	Pab-miR482.28	TCTTTCCTACTCCTCCTATTCC	22	MA_10207503_prc1	GGAGTGGAAGGATAGGGTAAGACTGCGGTTAAGTGAGACTGCTTCAATAATTCTTTGCTCTAATCTCACCAGTCTTCCCTACTCCTCCCATTCCTGTTG	73	94	3	1.25		MA_945007_prc3	AGGAGTGGGAGCAGAGGATAAGACTGCTGCTTTGAATATTACCAGTCTTTCCTACTCCTCCCATTCCT	46	67	3	1
			15	Pab-miR482.29	TTCCCCTATTCCTCCCATTCCT	22	MA_10207503_prc1	GGAGTGGAAGGATAGGGTAAGACTGCGGTTAAGTGAGACTGCTTCAATAATTCTTTGCTCTAATCTCACCAGTCTTCCCTACTCCTCCCATTCCTGTTG	74	95	3	1.4		MA_945007_prc3	AGGAGTGGGAGCAGAGGATAAGACTGCTGCTTTGAATATTACCAGTCTTTCCTACTCCTCCCATTCCT	47	68	3	1.65		MA_75889_prc	TTGGGAAGGGATTGGTTATGTGGATGGAAGTCTTGAGGATTGGGAGGATAGGAGAAGGCTGTTTGCTTAATTATCAGTTGAAACCTGATTAGTCTTCCCTATTCCTCCCATTCCTATTGCCTCCATCACACATCCCTTCACA	94	115	3	0.4
			16	Pab-miR482.3	GGATTGGGAGGATAGGAGA	19	MA_10207503_prc1	GGAGTGGAAGGATAGGGTAAGACTGCGGTTAAGTGAGACTGCTTCAATAATTCTTTGCTCTAATCTCACCAGTCTTCCCTACTCCTCCCATTCCTGTTG	1	19	5	1.65		MA_10207503_prc2	TTAAGGCCACTGGGTCTGGGAGGAGAGGAAAAACCCATGCAGTCACTCATGATTTCATCTGATCTGATGTGATATAGGCATTGTGACAGTTTTTCCAACTCCACCTAGACCTATTGCCTTCA	13	31	5	1.65		MA_272990_prc	GTACAGTGGAAGGATAGGGTAAGACTGATGGTAAGAGGTCATCAGTACTCTATGACCTATTCAGTAC	3	21	5	1.95	MA_36495_prc	ATGGGTTTGGCTGCCACAGACGAAGGGTCGGAGTTGTTTGGTAGAAGAGTTTTCTCTGTTGCAGGATATGGAGGATATGCCAAAATTTTGCTATCAAATCGAAAGGCTACAGTAGCTTGACTGCAATTTGCTTGGTAATATCCTCTAAATTCTTTTCCCCCCCAAAACTCTTTTCTTAAACAATGCCCACCCTTCATCTCTGGACATATTCCCAT	64	82	5	1.9	MA_482332_prc	AGGGGAGAAAGGCCAAAGGCTTGCGAGGATAGGAAAAACTCGTGTGGTGTTGTATTTTCTCACTCACCGATCTACAGTTTTTCCCACTCCTCCCAAGCCCATGGCCTTGCCTTCCCT	18	36	5	1.4	MA_75889_prc	TTGGGAAGGGATTGGTTATGTGGATGGAAGTCTTGAGGATTGGGAGGATAGGAGAAGGCTGTTTGCTTAATTATCAGTTGAAACCTGATTAGTCTTCCCTATTCCTCCCATTCCTATTGCCTCCATCACACATCCCTTCACA	37	55	5	0
			17	Pab-miR482.33	TTCCCTATTCCTCCCATTCCC	21	MA_10207503_prc1	GGAGTGGAAGGATAGGGTAAGACTGCGGTTAAGTGAGACTGCTTCAATAATTCTTTGCTCTAATCTCACCAGTCTTCCCTACTCCTCCCATTCCTGTTG	75	95	3	1.15		MA_945007_prc3	AGGAGTGGGAGCAGAGGATAAGACTGCTGCTTTGAATATTACCAGTCTTTCCTACTCCTCCCATTCCT	48	68	3	1.4		MA_75889_prc	TTGGGAAGGGATTGGTTATGTGGATGGAAGTCTTGAGGATTGGGAGGATAGGAGAAGGCTGTTTGCTTAATTATCAGTTGAAACCTGATTAGTCTTCCCTATTCCTCCCATTCCTATTGCCTCCATCACACATCCCTTCACA	95	115	3	0.15	MA_8106005_prc	TGATAAAAGTGGGAGGAATATACATGCCTCTCAATGAGACGAGGTTTTTAATTATATATAGAAACGAAGCCCAGAAAGATGCACAGGAAAGGGAATAGCCATTTCCCGTGCATCTTTCTGGGCTTCATTTGTGTATATAATTAAAACCCTTGTCTCATTGAGAGGCCTGTATATTCCTCCCACTTTTATCA	167	187	3	1.7
			18	Pab-miR482.34	TTCCCTATTCCTCCCATTCCT	21	MA_10207503_prc1	GGAGTGGAAGGATAGGGTAAGACTGCGGTTAAGTGAGACTGCTTCAATAATTCTTTGCTCTAATCTCACCAGTCTTCCCTACTCCTCCCATTCCTGTTG	75	95	3	1		MA_945007_prc3	AGGAGTGGGAGCAGAGGATAAGACTGCTGCTTTGAATATTACCAGTCTTTCCTACTCCTCCCATTCCT	48	68	3	1.25		MA_75889_prc	TTGGGAAGGGATTGGTTATGTGGATGGAAGTCTTGAGGATTGGGAGGATAGGAGAAGGCTGTTTGCTTAATTATCAGTTGAAACCTGATTAGTCTTCCCTATTCCTCCCATTCCTATTGCCTCCATCACACATCCCTTCACA	95	115	3	0	MA_8106005_prc	TGATAAAAGTGGGAGGAATATACATGCCTCTCAATGAGACGAGGTTTTTAATTATATATAGAAACGAAGCCCAGAAAGATGCACAGGAAAGGGAATAGCCATTTCCCGTGCATCTTTCTGGGCTTCATTTGTGTATATAATTAAAACCCTTGTCTCATTGAGAGGCCTGTATATTCCTCCCACTTTTATCA	167	187	3	1.55
			19	Pab-miR482.35	TTTCCCACTCCTCCCAAGCCCA	22	MA_482332_prc	AGGGGAGAAAGGCCAAAGGCTTGCGAGGATAGGAAAAACTCGTGTGGTGTTGTATTTTCTCACTCACCGATCTACAGTTTTTCCCACTCCTCCCAAGCCCATGGCCTTGCCTTCCCT	80	101	3	0
			20	Pab-miR482.36	TTTCCTACTCCTCCCAAGCCCA	22	MA_10207503_prc1	GGAGTGGAAGGATAGGGTAAGACTGCGGTTAAGTGAGACTGCTTCAATAATTCTTTGCTCTAATCTCACCAGTCTTCCCTACTCCTCCCATTCCTGTTG	75	96	3	1.8		MA_482332_prc	AGGGGAGAAAGGCCAAAGGCTTGCGAGGATAGGAAAAACTCGTGTGGTGTTGTATTTTCTCACTCACCGATCTACAGTTTTTCCCACTCCTCCCAAGCCCATGGCCTTGCCTTCCCT	80	101	3	1
			21	Pab-miR482.38	CTTGCGAGGATAGGAAAAACT	21	MA_10207503_prc2	TTAAGGCCACTGGGTCTGGGAGGAGAGGAAAAACCCATGCAGTCACTCATGATTTCATCTGATCTGATGTGATATAGGCATTGTGACAGTTTTTCCAACTCCACCTAGACCTATTGCCTTCA	15	35	5	1.7		MA_482332_prc	AGGGGAGAAAGGCCAAAGGCTTGCGAGGATAGGAAAAACTCGTGTGGTGTTGTATTTTCTCACTCACCGATCTACAGTTTTTCCCACTCCTCCCAAGCCCATGGCCTTGCCTTCCCT	20	40	5	0		MA_75889_prc	TTGGGAAGGGATTGGTTATGTGGATGGAAGTCTTGAGGATTGGGAGGATAGGAGAAGGCTGTTTGCTTAATTATCAGTTGAAACCTGATTAGTCTTCCCTATTCCTCCCATTCCTATTGCCTCCATCACACATCCCTTCACA	39	59	5	1.95
			22	Pab-miR482.39	TTTCCAACGCCTCCCATGCCTA	22	MA_789115_prc2	AAACTCTACAAGTTTGCGTGATTGGTGTGTATGGAGTGGCCCCGTTGGAAAAATCTTGTTGCTCGATATTATCTACATTGACTACAAAGTGATTGATGCGTCTTGATACTCTGATTTGGTCACAGTCTCTCAAGTTTGTTGAGGGAAAAATAACTTAGAGATGGATGAAATTCAGTTTACAGAGTAAAATTTTTTATTCATATCTAAGTTGATTCCTTGAACAATTTTGAGAGACTGTGAGCCAAATCACAATATCATGCATACATCACTGACCTTGTAAGTGTTGTATTGTAGACTATTTTGAGCAACGATGTCTTTCCAACGCCGCCCATTCCATATACACCGATCACGCCTACTTGTGGGGTTTCA	316	337	3	1.55		MA_120076_prc	ACAGGGATGCTGTGCAGTGTGGGGCATTAGGCCTGGGACGATTGGAAAGACTTGGTCTATTTTCTCCGCTTAGTCTTCCCAACCCCTCCCATGCCTATATTCCCCACTGCACATCCCTGT	76	97	3	1.25		MA_12427_prc	GGTTTCACAGGGACGCTGTGCACTTTGGTCTTTAGGCTTTGGAGGATTTGGAAAGGCATAGTCATTATTGTTACCGAGGATCATCGATTTTCTCTGATCCTTTCCAACGCCTCCCATGCCTATAGTCCTCATTGCACATCCCTGTTATTCC	101	122	3	0	MA_31723_1_prc	GCGTGATTGGTGTGTATGGAGTGGCCCCGTTGGAAAAATCTTGTTGCTCGATATTATCTACATTAACTACAAGTGATTGATGCGTCTGATAATGTGATTTAGTCAGAGTGTCTCAAGTTTGTTGAGGGAAAAATAAATTAGAGATGGTTGAAATTCAGTTTACAGAGTAAACCATTTCATTCATATCTAAGTTGATTCGCTGAGCAAATTGAGAAATTATGAGCCAAATCACAATATCATGCATACATCACTGACCTTGTAAGTGTTGTATTGTAGACTATTTTGAGCAACGATGTCTTTCCAACGCCGCCCATTCCATATACACCAATCACGC	298	319	3	1.55	MA_31723_2_prc	GGAAACTCTACAAGTTCGCGTGATTGGTGTGTATGGAGTGGCCCCGTTGGAAAAATCTTGTTGCTCGATATTATCTACATTAACTACAAGTGATTGATGCGTCTGATAATGTGATTTAGTCAGAGTGTCTCAAGTTTGTTGAGGGAAAAATAAATTAGAGATGGTTGAAATTCAGTTTACAGAGTAAACCATTTCATTCATATCTAAGTTGATTCGCTGAGCAAATTGAGAAATTATGAGCCAAATCACAATATCATGCATACATCACTGACCTTGTAAGTGTTGTATTGTAGACTATTTTGAGCAACGATGTCTTTCCAACGCCGCCCATTCCATATACACCAATCACGCTAATTTGTGGAGTTTCA	315	336	3	1.55
			23	Pab-miR482.4	TCTTCCCTATTCCTCCCATTCCA	23	MA_10207503_prc1	GGAGTGGAAGGATAGGGTAAGACTGCGGTTAAGTGAGACTGCTTCAATAATTCTTTGCTCTAATCTCACCAGTCTTCCCTACTCCTCCCATTCCTGTTG	73	95	3	1.15		MA_945007_prc3	AGGAGTGGGAGCAGAGGATAAGACTGCTGCTTTGAATATTACCAGTCTTTCCTACTCCTCCCATTCCT	46	68	3	1.4		MA_75889_prc	TTGGGAAGGGATTGGTTATGTGGATGGAAGTCTTGAGGATTGGGAGGATAGGAGAAGGCTGTTTGCTTAATTATCAGTTGAAACCTGATTAGTCTTCCCTATTCCTCCCATTCCTATTGCCTCCATCACACATCCCTTCACA	93	115	3	0.15
			24	Pab-miR482.5	AGGCTTGCGAGGATAGGAAAAA	22	MA_482332_prc	AGGGGAGAAAGGCCAAAGGCTTGCGAGGATAGGAAAAACTCGTGTGGTGTTGTATTTTCTCACTCACCGATCTACAGTTTTTCCCACTCCTCCCAAGCCCATGGCCTTGCCTTCCCT	17	38	5	0		>MA_75889_prc	TTGGGAAGGGATTGGTTATGTGGATGGAAGTCTTGAGGATTGGGAGGATAGGAGAAGGCTGTTTGCTTAATTATCAGTTGAAACCTGATTAGTCTTCCCTATTCCTCCCATTCCTATTGCCTCCATCACACATCCCTTCACA	36	57	5	1.65
			25	Pab-miR482.6	TCTTTAGGCTTTGGAGGATTTA	22	MA_12427_prc	GGTTTCACAGGGACGCTGTGCACTTTGGTCTTTAGGCTTTGGAGGATTTGGAAAGGCATAGTCATTATTGTTACCGAGGATCATCGATTTTCTCTGATCCTTTCCAACGCCTCCCATGCCTATAGTCCTCATTGCACATCCCTGTTATTCC	29	50	5	0.15		MA_35656_prc	GGTCTTTAGGCTTTGGAGGATTTGAAAGGCCTAGTCATTATTTTTACCGAGGATCATCGATTTTTTCTGATCCTTTCCAACACCTCCCATGCCTATAGTCC	3	24	5	0.15
			26	Pab-miR482.7	TGGGCTTGGGAGGAGTGGGAAA	22
			27	Pab-miR482.8	AGTCTTTCCTACTCCTCCCATTCC	24	MA_10207503_prc1	GGAGTGGAAGGATAGGGTAAGACTGCGGTTAAGTGAGACTGCTTCAATAATTCTTTGCTCTAATCTCACCAGTCTTCCCTACTCCTCCCATTCCTGTTG	71	94	3	1		MA_945007_prc3	AGGAGTGGGAGCAGAGGATAAGACTGCTGCTTTGAATATTACCAGTCTTTCCTACTCCTCCCATTCCT	44	67	3	0		MA_482332_prc	AGGGGAGAAAGGCCAAAGGCTTGCGAGGATAGGAAAAACTCGTGTGGTGTTGTATTTTCTCACTCACCGATCTACAGTTTTTCCCACTCCTCCCAAGCCCATGGCCTTGCCTTCCCT	76	99	3	1.75	MA_75889_prc	TTGGGAAGGGATTGGTTATGTGGATGGAAGTCTTGAGGATTGGGAGGATAGGAGAAGGCTGTTTGCTTAATTATCAGTTGAAACCTGATTAGTCTTCCCTATTCCTCCCATTCCTATTGCCTCCATCACACATCCCTTCACA	91	114	3	2
			28	Pab-miR482.9	AGTCTTTCCTACTCCTCCCATTCT	24	MA_10207503_prc1	GGAGTGGAAGGATAGGGTAAGACTGCGGTTAAGTGAGACTGCTTCAATAATTCTTTGCTCTAATCTCACCAGTCTTCCCTACTCCTCCCATTCCTGTTG	71	94	3	1.15		MA_945007_prc3	AGGAGTGGGAGCAGAGGATAAGACTGCTGCTTTGAATATTACCAGTCTTTCCTACTCCTCCCATTCCT	44	67	3	0.15		MA_482332_prc	AGGGGAGAAAGGCCAAAGGCTTGCGAGGATAGGAAAAACTCGTGTGGTGTTGTATTTTCTCACTCACCGATCTACAGTTTTTCCCACTCCTCCCAAGCCCATGGCCTTGCCTTCCCT	76	99	3	1.9
50	Pab-miR535	6	1	Pab-miR535.1	GTGACAACGAGAGAGAGCACGCA	23	MA_10219691_prc	ATTTGGGTGACAACGAGAGAGAGCACGCTTGTGGAAATCCATGGACATTCATGTAAAATACATGTGTCTACAGGCGTGCTCTCTTGTTGTCACCCGAAT	7	29	5	0.15		MA_10432105_prc	TTGGGTGACAACGAGAGAGAGCACGCTCGTGGAAATTCATGGACATTCATGTACAATATAGGCATCAGTTCTCTTGTTGTCACCCAA	5	27	5	0.15		MA_6594514_prc	TGGGTGACAACGAGAGAGAGCACGCTAGTGGAAATTCATGGACATTTATGTACAATACAGGCGTGAACTCTCTTGTTGTCACCCA	4	26	5	0.15	MA_886658_prc	TTGCTGACAACGAGAGAGAGCACGCCTGTATTCTCTTATATGAATTTTGCATATGTGGGCGTCCATGCGTGCTCTCTGCTTGTAGTCAGCAA	4	26	5	0.3
			2	Pab-miR535.2	TGACAGAGAGAGAGAGCACGC	21	MA_10219691_prc	ATTTGGGTGACAACGAGAGAGAGCACGCTTGTGGAAATCCATGGACATTCATGTAAAATACATGTGTCTACAGGCGTGCTCTCTTGTTGTCACCCGAAT	8	28	5	2		>MA_10432105_prc	TTGGGTGACAACGAGAGAGAGCACGCTCGTGGAAATTCATGGACATTCATGTACAATATAGGCATCAGTTCTCTTGTTGTCACCCAA	6	26	5	2		>MA_23798_prc	TTGCTGACAGAGAGAGAGAGCACGCCTGTATTCTCTTATATGGATTTTGCATATGTGGGCGTACATGCGTGCTCTCTACTTGTAGTCAGCAA	5	25	5	0	>MA_25675_prc	TCGCTGACACCCGTGGGTGAAGAGAGAGAGTACAGCCCCTACATTGTTAGAATCATTCATTGCTTCTTGGGGGAGGAAGAGTATTTTCAGTAAAGACTGTGCTCTCTCTCTTCTTCTATGGTATTCGGTGA	97	117	3	1.95	>MA_3778483_prc	GTATGTCTGACTCTAAAGGAGAGAGAGATAGAGAGAGGTATAAGTGAGTATATCCGACTCAAAAGGAGAGAGGTACTCTCTCTCTCTCTCTCTCCTTTTGTGTCAGACATAC	71	91	3	0.95	>MA_6594514_prc	TGGGTGACAACGAGAGAGAGCACGCTAGTGGAAATTCATGGACATTTATGTACAATACAGGCGTGAACTCTCTTGTTGTCACCCA	5	25	5	2	>MA_75539_prc	TGACAACGAGAGAGAGCACGCTTGTCAACGCGCGTGTATAGACACGTTCGTATACATGCGTGCTCTCCCTCGGAGTCA	1	21	5
			3	Pab-miR535.3	TGACAACGAGAGAGAGCACGCA	22	MA_10219691_prc	ATTTGGGTGACAACGAGAGAGAGCACGCTTGTGGAAATCCATGGACATTCATGTAAAATACATGTGTCTACAGGCGTGCTCTCTTGTTGTCACCCGAAT	8	29	5	0.15		MA_10432105_prc	TTGGGTGACAACGAGAGAGAGCACGCTCGTGGAAATTCATGGACATTCATGTACAATATAGGCATCAGTTCTCTTGTTGTCACCCAA	6	27	5	0.15		MA_6594514_prc	TGGGTGACAACGAGAGAGAGCACGCTAGTGGAAATTCATGGACATTTATGTACAATACAGGCGTGAACTCTCTTGTTGTCACCCA	5	26	5	0.15	MA_75539_prc	TGACAACGAGAGAGAGCACGCTTGTCAACGCGCGTGTATAGACACGTTCGTATACATGCGTGCTCTCCCTCGGAGTCA	1	22	5	0.15	MA_886658_prc	TTGCTGACAACGAGAGAGAGCACGCCTGTATTCTCTTATATGAATTTTGCATATGTGGGCGTCCATGCGTGCTCTCTGCTTGTAGTCAGCAA	5	26	5	0.15
			4	Pab-miR535.4	TGACAACGAGAGAGAGCACGCC	22	MA_10219691_prc	ATTTGGGTGACAACGAGAGAGAGCACGCTTGTGGAAATCCATGGACATTCATGTAAAATACATGTGTCTACAGGCGTGCTCTCTTGTTGTCACCCGAAT	8	29	5	0.15		MA_10432105_prc	TTGGGTGACAACGAGAGAGAGCACGCTCGTGGAAATTCATGGACATTCATGTACAATATAGGCATCAGTTCTCTTGTTGTCACCCAA	6	27	5	0.15		MA_23798_prc	TTGCTGACAGAGAGAGAGAGCACGCCTGTATTCTCTTATATGGATTTTGCATATGTGGGCGTACATGCGTGCTCTCTACTTGTAGTCAGCAA	5	26	5	2	MA_6594514_prc	TGGGTGACAACGAGAGAGAGCACGCTAGTGGAAATTCATGGACATTTATGTACAATACAGGCGTGAACTCTCTTGTTGTCACCCA	5	26	5	0.15	MA_75539_prc	TGACAACGAGAGAGAGCACGCTTGTCAACGCGCGTGTATAGACACGTTCGTATACATGCGTGCTCTCCCTCGGAGTCA	1	22	5	0.15	MA_886658_prc	TTGCTGACAACGAGAGAGAGCACGCCTGTATTCTCTTATATGAATTTTGCATATGTGGGCGTCCATGCGTGCTCTCTGCTTGTAGTCAGCAA	5	26	5	0
			5	Pab-miR535.5	TGACAACGAGAGAGAGCACGCTT	23	MA_10219691_prc	ATTTGGGTGACAACGAGAGAGAGCACGCTTGTGGAAATCCATGGACATTCATGTAAAATACATGTGTCTACAGGCGTGCTCTCTTGTTGTCACCCGAAT	8	30	5	0		MA_10432105_prc	TTGGGTGACAACGAGAGAGAGCACGCTCGTGGAAATTCATGGACATTCATGTACAATATAGGCATCAGTTCTCTTGTTGTCACCCAA	6	28	5	0.15		MA_6594514_prc	TGGGTGACAACGAGAGAGAGCACGCTAGTGGAAATTCATGGACATTTATGTACAATACAGGCGTGAACTCTCTTGTTGTCACCCA	5	27	5	0.15	MA_75539_prc	TGACAACGAGAGAGAGCACGCTTGTCAACGCGCGTGTATAGACACGTTCGTATACATGCGTGCTCTCCCTCGGAGTCA	1	23	5	0	MA_886658_prc	TTGCTGACAACGAGAGAGAGCACGCCTGTATTCTCTTATATGAATTTTGCATATGTGGGCGTCCATGCGTGCTCTCTGCTTGTAGTCAGCAA	5	27	5	0.15
			6	Pab-miR535.6	TGACAACGAGAGAGAGCACGT	21	MA_10219691_prc	ATTTGGGTGACAACGAGAGAGAGCACGCTTGTGGAAATCCATGGACATTCATGTAAAATACATGTGTCTACAGGCGTGCTCTCTTGTTGTCACCCGAAT	8	28	5	0.15		MA_10432105_prc	TTGGGTGACAACGAGAGAGAGCACGCTCGTGGAAATTCATGGACATTCATGTACAATATAGGCATCAGTTCTCTTGTTGTCACCCAA	6	26	5	0.15		MA_6594514_prc	TGGGTGACAACGAGAGAGAGCACGCTAGTGGAAATTCATGGACATTTATGTACAATACAGGCGTGAACTCTCTTGTTGTCACCCA	5	25	5	0.15	MA_75539_prc	TGACAACGAGAGAGAGCACGCTTGTCAACGCGCGTGTATAGACACGTTCGTATACATGCGTGCTCTCCCTCGGAGTCA	1	21	5	0.15	MA_886658_prc	TTGCTGACAACGAGAGAGAGCACGCCTGTATTCTCTTATATGAATTTTGCATATGTGGGCGTCCATGCGTGCTCTCTGCTTGTAGTCAGCAA	5	25	5	0.15
51	Pab-miR6478	2	1	Pab-miR6478.1	CCGACCTTAGCTCAGTTGGA	20	MA_10428748_prc1	TCATACACCTTAGCTCAGCTAGCTGCTTAAGCTTCTTGGGTCATTTGGTATGGACTTCTTCTTCCCTCTTGCTCAATATTAATATTATTAGCAAATCATTTATCTCCAAGATCAGCAAATAACTCACCGGATATCGAGATAGAAACAAA	4	23	5	1.2		MA_10052783_prc	GCAAGAGATCCTTCATACACCTTAGCTCAGCTAGCTGCTTAAGCTTCTTGCGTCATTTGGTATGGACTTCTTCTTCCCTCTTGCTCAATATTAATATTATTAGCAAATCATTTATCTCCAAGATCAGCAAATAACTCCCCGGATATCGAGATAGAAACAAA	16	35	5	1.2		MA_159128_prc	AAATGCGCGCCCGTAGCTCAGCTGGATAGAGCACCAGACTACGAATCTGGGGGTCAGGAGTTCGAATCTCTTCGGGCGCGCCATTT	7	26	5	1.65	MA_188330_prc	GAGGATTTTCAGGTCTATGCGTTTGGAGTGAACACTTAGCTCAGCATGAGGGCAACAACAAATGATGGAGAATAATGTTTCTGTTGCCTTGATGATGAGTGAAGTGTTCACTCAAAATGTGTAGGCCTGAAAAATCTC	30	49	5	1.8
			2	Pab-miR6478.3	CCGACCTTAGCTCAGTTGGTAG	22
52	Pab-miR828	1	1	Pab-miR828	TCTTGCTCAAATGAGTGTTCCA	22	MA_20759_prc2	AAATCCTCCGCTGTCAAGTTTCTTGCTCAAATGAGTGTTCCACATAATTTTTTGTCCTCTTCTTTGAATCAATCATTTTAGTTTAGCTTAGCCGGTAAAGCTAGCTGCTAATTTTCCAGTGGTGGCCAGATTTTCGTCTTCTCTGTCATCGTTACGACAAAAAATTTAATATTCCTATACAATAATGTGCACATTGTAATATTTAGAAAGCAACAATTATGTTGAGAAAATCCGAGCAAGAAAGTGAAAATGGAGAAAATTATAGAAATACTCATTTGAGCAAGGAGTTTGGCATCGGAGGTTATTG	21	42	5	0		>MA_20759_prc2	AAATCCTCCGCTGTCAAGTTTCTTGCTCAAATGAGTGTTCCACATAATTTTTTGTCCTCTTCTTTGAATCAATCATTTTAGTTTAGCTTAGCCGGTAAAGCTAGCTGCTAATTTTCCAGTGGTGGCCAGATTTTCGTCTTCTCTGTCATCGTTACGACAAAAAATTTAATATTCCTATACAATAATGTGCACATTGTAATATTTAGAAAGCAACAATTATGTTGAGAAAATCCGAGCAAGAAAGTGAAAATGGAGAAAATTATAGAAATACTCATTTGAGCAAGGAGTTTGGCATCGGAGGTTATTG	264	285	3	1.55
53	Pab-miR946	34	1	Pab-miR946	CAGCCCTTCTGCTATCCACAACA	23	MA_10431262_prc	CGGTTGTGGATAGCAGAAGGGCTGGTAAAGACAAACAGGCAACCCATTTGATGAGTATGGCCATCAAAATGCATTTGATTGAACACGGTTGTTTGATCTCGAATAGCCAACAATCTACAATAAGTTGATTGAACACGGTTGTTTGATCTCGAATAGCCAACAATCTACAATAAGATGCTCTCACAGAATCTCTATTAAATGGGTTTTGTATATATGTGCTAACTAACCCTCCTATATCCACATCTG	2	24	5	0.15		>MA_10433553_prc	TGTACAGATGTGGATATAGGAGGGTTAGTTAGCACATATATACAAAACCCATTTAATAGAGTTTCTGTGAGAGCATCTTATTGTAGATTGTTGGCTATTCGAGATCAAACAACCGTGTTCAATCAAATGCATTTTGATGGCCATACTCATCAAATGGGTTGTCTGTTTGTCTTTACCAGCCCTTCTGCTATCCACAACCGTA	177	199	3	0.15		>MA_10434984_prc	TTCTTGCAATATGAAGAAATTGATGTGTTCAGATTGTACAGATGTGGATATGGAAGGGCTAGGTAACATAAAATACAAAACCAATTTAATGCAGATTGCACAAGGGCCATCTTATTGTAGATTGTTGGTTGTTTGAGATCAAGCAACTCTGTACCAGCAGCTGTATTTAGATGGCCATGCTCATTGGGTTGCCTTTTGCTCTTTACCAGCCCTTCTGCTATCCACATTCGTACTAATTTGTCCACATCAATTTCTTTGAAGG	207	229	3	0.55	>MA_10435240_prc	AATTGATGCGTTCGAGTATAGATGTGGATATAGAAGGGTTTGTAGAAATTACAAAACTTATTTAATAGAAATTACATTGGTTGTTCAAGATCAAGCAACTGTGTTCAAACAGCTGCATCTTGATGGCCATACTCTTGTACCAGCCCTTCTTCTATCCACATTTGTATTAGATTGTCCACATCAGTT	141	163	3	1.55	>MA_53821_prc	TGTACAGATGTGGATATAGAAGGGTTAGTTAGTAAACAGTACGAAGCCCATCTAATAGAGATTCCATGAGAGGCATTTTATTGCAAGATGTTGGCTGTTCGAGATCAAGCGACTGTGTTCGAGCAGTGCATTTTAATGGCAATACTCATTAAATGGGTTGCCTGTTTTTTCTTTACCAGCCCTTCTGCTATCCACAACAGTAC	177	199	3	0	>MA_85105_prc	TTCCTGCAGTATGAAGAAATTGTTGTGTTCAGAGTGTACAGATGTGGATATATAAGGGTTAGTAAACAGTACAAAACCCATTTAATAGAGATTCCGTGAGAAACATCTTATTGTAGATTGTTGGCTGTTTCAGATCCAGCAAGCAACAAAGCAGCTGTATTTTGATCGCCATACTCATTAAATGGGTTGTCTGTTTGCTCTTTACCAGCCCTTCTGCTATCCACATTCGTACTAGTTTGTCCACATCAATTTCTTCGACGG	206	228	3	0.55
			2	Pab-miR946.1	ACTAACCCTCCTATATCCACA	21	MA_10431262_prc	CGGTTGTGGATAGCAGAAGGGCTGGTAAAGACAAACAGGCAACCCATTTGATGAGTATGGCCATCAAAATGCATTTGATTGAACACGGTTGTTTGATCTCGAATAGCCAACAATCTACAATAAGTTGATTGAACACGGTTGTTTGATCTCGAATAGCCAACAATCTACAATAAGATGCTCTCACAGAATCTCTATTAAATGGGTTTTGTATATATGTGCTAACTAACCCTCCTATATCCACATCTG	222	242	3	0
			3	Pab-miR946.10	CCAGCCCCTCTGCTATCCACA	21	MA_10433553_prc	TGTACAGATGTGGATATAGGAGGGTTAGTTAGCACATATATACAAAACCCATTTAATAGAGTTTCTGTGAGAGCATCTTATTGTAGATTGTTGGCTATTCGAGATCAAACAACCGTGTTCAATCAAATGCATTTTGATGGCCATACTCATCAAATGGGTTGTCTGTTTGTCTTTACCAGCCCTTCTGCTATCCACAACCGTA	176	196	3	1		MA_10434984_prc	TTCTTGCAATATGAAGAAATTGATGTGTTCAGATTGTACAGATGTGGATATGGAAGGGCTAGGTAACATAAAATACAAAACCAATTTAATGCAGATTGCACAAGGGCCATCTTATTGTAGATTGTTGGTTGTTTGAGATCAAGCAACTCTGTACCAGCAGCTGTATTTAGATGGCCATGCTCATTGGGTTGCCTTTTGCTCTTTACCAGCCCTTCTGCTATCCACATTCGTACTAATTTGTCCACATCAATTTCTTTGAAGG	206	226	3	1		MA_10435240_prc	AATTGATGCGTTCGAGTATAGATGTGGATATAGAAGGGTTTGTAGAAATTACAAAACTTATTTAATAGAAATTACATTGGTTGTTCAAGATCAAGCAACTGTGTTCAAACAGCTGCATCTTGATGGCCATACTCTTGTACCAGCCCTTCTTCTATCCACATTTGTATTAGATTGTCCACATCAGTT	140	160	3	2	MA_53821_prc	TGTACAGATGTGGATATAGAAGGGTTAGTTAGTAAACAGTACGAAGCCCATCTAATAGAGATTCCATGAGAGGCATTTTATTGCAAGATGTTGGCTGTTCGAGATCAAGCGACTGTGTTCGAGCAGTGCATTTTAATGGCAATACTCATTAAATGGGTTGCCTGTTTTTTCTTTACCAGCCCTTCTGCTATCCACAACAGTAC	176	196	3	1	MA_85105_prc	TTCCTGCAGTATGAAGAAATTGTTGTGTTCAGAGTGTACAGATGTGGATATATAAGGGTTAGTAAACAGTACAAAACCCATTTAATAGAGATTCCGTGAGAAACATCTTATTGTAGATTGTTGGCTGTTTCAGATCCAGCAAGCAACAAAGCAGCTGTATTTTGATCGCCATACTCATTAAATGGGTTGTCTGTTTGCTCTTTACCAGCCCTTCTGCTATCCACATTCGTACTAGTTTGTCCACATCAATTTCTTCGACGG	205	225	3	1
			4	Pab-miR946.11	CCAGCCCTTCTACTATCCACA	21	MA_10433553_prc	TGTACAGATGTGGATATAGGAGGGTTAGTTAGCACATATATACAAAACCCATTTAATAGAGTTTCTGTGAGAGCATCTTATTGTAGATTGTTGGCTATTCGAGATCAAACAACCGTGTTCAATCAAATGCATTTTGATGGCCATACTCATCAAATGGGTTGTCTGTTTGTCTTTACCAGCCCTTCTGCTATCCACAACCGTA	176	196	3	1		MA_10434984_prc	TTCTTGCAATATGAAGAAATTGATGTGTTCAGATTGTACAGATGTGGATATGGAAGGGCTAGGTAACATAAAATACAAAACCAATTTAATGCAGATTGCACAAGGGCCATCTTATTGTAGATTGTTGGTTGTTTGAGATCAAGCAACTCTGTACCAGCAGCTGTATTTAGATGGCCATGCTCATTGGGTTGCCTTTTGCTCTTTACCAGCCCTTCTGCTATCCACATTCGTACTAATTTGTCCACATCAATTTCTTTGAAGG	206	226	3	1		MA_10435240_prc	AATTGATGCGTTCGAGTATAGATGTGGATATAGAAGGGTTTGTAGAAATTACAAAACTTATTTAATAGAAATTACATTGGTTGTTCAAGATCAAGCAACTGTGTTCAAACAGCTGCATCTTGATGGCCATACTCTTGTACCAGCCCTTCTTCTATCCACATTTGTATTAGATTGTCCACATCAGTT	140	160	3	1	MA_53821_prc	TGTACAGATGTGGATATAGAAGGGTTAGTTAGTAAACAGTACGAAGCCCATCTAATAGAGATTCCATGAGAGGCATTTTATTGCAAGATGTTGGCTGTTCGAGATCAAGCGACTGTGTTCGAGCAGTGCATTTTAATGGCAATACTCATTAAATGGGTTGCCTGTTTTTTCTTTACCAGCCCTTCTGCTATCCACAACAGTAC	176	196	3	1	MA_781091_prc	TGTACATATGTGGATATAGAAGGGTTAGTTAGTAAATAGTACAAAACCCATTTAATAGAGATTCCATGAGAGGCATTTTATTATAGATTGTTGGTTGTTCGAGACCAAAGGACTGTCTTCAAGAAACTGCATTTTGATGGTCATATTAATTAAATGGGTTGCTTGTTTTCTCTTTATCAGTCCTTCTACTATCCACA	177	197	3	0.4	MA_85105_prc	TTCCTGCAGTATGAAGAAATTGTTGTGTTCAGAGTGTACAGATGTGGATATATAAGGGTTAGTAAACAGTACAAAACCCATTTAATAGAGATTCCGTGAGAAACATCTTATTGTAGATTGTTGGCTGTTTCAGATCCAGCAAGCAACAAAGCAGCTGTATTTTGATCGCCATACTCATTAAATGGGTTGTCTGTTTGCTCTTTACCAGCCCTTCTGCTATCCACATTCGTACTAGTTTGTCCACATCAATTTCTTCGACGG	205	225	3	1
			5	Pab-miR946.12	CCAGCCCTTCTGCTATCAACA	21	MA_10433553_prc	TGTACAGATGTGGATATAGGAGGGTTAGTTAGCACATATATACAAAACCCATTTAATAGAGTTTCTGTGAGAGCATCTTATTGTAGATTGTTGGCTATTCGAGATCAAACAACCGTGTTCAATCAAATGCATTTTGATGGCCATACTCATCAAATGGGTTGTCTGTTTGTCTTTACCAGCCCTTCTGCTATCCACAACCGTA	176	196	3	0.25		MA_10434984_prc	TTCTTGCAATATGAAGAAATTGATGTGTTCAGATTGTACAGATGTGGATATGGAAGGGCTAGGTAACATAAAATACAAAACCAATTTAATGCAGATTGCACAAGGGCCATCTTATTGTAGATTGTTGGTTGTTTGAGATCAAGCAACTCTGTACCAGCAGCTGTATTTAGATGGCCATGCTCATTGGGTTGCCTTTTGCTCTTTACCAGCCCTTCTGCTATCCACATTCGTACTAATTTGTCCACATCAATTTCTTTGAAGG	206	226	3	0.25		MA_10435240_prc	AATTGATGCGTTCGAGTATAGATGTGGATATAGAAGGGTTTGTAGAAATTACAAAACTTATTTAATAGAAATTACATTGGTTGTTCAAGATCAAGCAACTGTGTTCAAACAGCTGCATCTTGATGGCCATACTCTTGTACCAGCCCTTCTTCTATCCACATTTGTATTAGATTGTCCACATCAGTT	140	160	3	1.25	MA_53821_prc	TGTACAGATGTGGATATAGAAGGGTTAGTTAGTAAACAGTACGAAGCCCATCTAATAGAGATTCCATGAGAGGCATTTTATTGCAAGATGTTGGCTGTTCGAGATCAAGCGACTGTGTTCGAGCAGTGCATTTTAATGGCAATACTCATTAAATGGGTTGCCTGTTTTTTCTTTACCAGCCCTTCTGCTATCCACAACAGTAC	176	196	3	0.25	MA_59584_prc	GATGTGGATATGGAAGGGTTAGGTAATATAAAATGCAAAACCCATTTATTAGAGATTGCACAAGAGACAGCTTCTTGTAACAGAAAACCCATTTAACAGATATGGCATGAGAGGCAATTATGTAAATCTACTGTAGATTGTTGCTAGAATGTTTGACATCAAGCAAAGGTGTACTAGTTGCTGCATTTTGATCGGCATGCTTATTCAACAGGTTGTCTGTTTACTATTTACCAATCCTTCCGCTATCCACATTC	231	251	3	1.75	MA_781091_prc	TGTACATATGTGGATATAGAAGGGTTAGTTAGTAAATAGTACAAAACCCATTTAATAGAGATTCCATGAGAGGCATTTTATTATAGATTGTTGGTTGTTCGAGACCAAAGGACTGTCTTCAAGAAACTGCATTTTGATGGTCATATTAATTAAATGGGTTGCTTGTTTTCTCTTTATCAGTCCTTCTACTATCCACA	177	197	3	1.65	MA_85105_prc	TTCCTGCAGTATGAAGAAATTGTTGTGTTCAGAGTGTACAGATGTGGATATATAAGGGTTAGTAAACAGTACAAAACCCATTTAATAGAGATTCCGTGAGAAACATCTTATTGTAGATTGTTGGCTGTTTCAGATCCAGCAAGCAACAAAGCAGCTGTATTTTGATCGCCATACTCATTAAATGGGTTGTCTGTTTGCTCTTTACCAGCCCTTCTGCTATCCACATTCGTACTAGTTTGTCCACATCAATTTCTTCGACGG	205	225	3
			6	Pab-miR946.16	CCAGCCCTTCTGCTATCCACAA	22	MA_10433553_prc	TGTACAGATGTGGATATAGGAGGGTTAGTTAGCACATATATACAAAACCCATTTAATAGAGTTTCTGTGAGAGCATCTTATTGTAGATTGTTGGCTATTCGAGATCAAACAACCGTGTTCAATCAAATGCATTTTGATGGCCATACTCATCAAATGGGTTGTCTGTTTGTCTTTACCAGCCCTTCTGCTATCCACAACCGTA	176	197	3	0		MA_10434984_prc	TTCTTGCAATATGAAGAAATTGATGTGTTCAGATTGTACAGATGTGGATATGGAAGGGCTAGGTAACATAAAATACAAAACCAATTTAATGCAGATTGCACAAGGGCCATCTTATTGTAGATTGTTGGTTGTTTGAGATCAAGCAACTCTGTACCAGCAGCTGTATTTAGATGGCCATGCTCATTGGGTTGCCTTTTGCTCTTTACCAGCCCTTCTGCTATCCACATTCGTACTAATTTGTCCACATCAATTTCTTTGAAGG	206	227	3	0.15		MA_10435240_prc	AATTGATGCGTTCGAGTATAGATGTGGATATAGAAGGGTTTGTAGAAATTACAAAACTTATTTAATAGAAATTACATTGGTTGTTCAAGATCAAGCAACTGTGTTCAAACAGCTGCATCTTGATGGCCATACTCTTGTACCAGCCCTTCTTCTATCCACATTTGTATTAGATTGTCCACATCAGTT	140	161	3	1.15	MA_53821_prc	TGTACAGATGTGGATATAGAAGGGTTAGTTAGTAAACAGTACGAAGCCCATCTAATAGAGATTCCATGAGAGGCATTTTATTGCAAGATGTTGGCTGTTCGAGATCAAGCGACTGTGTTCGAGCAGTGCATTTTAATGGCAATACTCATTAAATGGGTTGCCTGTTTTTTCTTTACCAGCCCTTCTGCTATCCACAACAGTAC	176	197	3	0	MA_59584_prc	GATGTGGATATGGAAGGGTTAGGTAATATAAAATGCAAAACCCATTTATTAGAGATTGCACAAGAGACAGCTTCTTGTAACAGAAAACCCATTTAACAGATATGGCATGAGAGGCAATTATGTAAATCTACTGTAGATTGTTGCTAGAATGTTTGACATCAAGCAAAGGTGTACTAGTTGCTGCATTTTGATCGGCATGCTTATTCAACAGGTTGTCTGTTTACTATTTACCAATCCTTCCGCTATCCACATTC	231	252	3	1.65	MA_85105_prc	TTCCTGCAGTATGAAGAAATTGTTGTGTTCAGAGTGTACAGATGTGGATATATAAGGGTTAGTAAACAGTACAAAACCCATTTAATAGAGATTCCGTGAGAAACATCTTATTGTAGATTGTTGGCTGTTTCAGATCCAGCAAGCAACAAAGCAGCTGTATTTTGATCGCCATACTCATTAAATGGGTTGTCTGTTTGCTCTTTACCAGCCCTTCTGCTATCCACATTCGTACTAGTTTGTCCACATCAATTTCTTCGACGG	205	226	3	0.15
			7	Pab-miR946.17	CCAGCCCTTCTGCTATCCACAAT	23	MA_10433553_prc	TGTACAGATGTGGATATAGGAGGGTTAGTTAGCACATATATACAAAACCCATTTAATAGAGTTTCTGTGAGAGCATCTTATTGTAGATTGTTGGCTATTCGAGATCAAACAACCGTGTTCAATCAAATGCATTTTGATGGCCATACTCATCAAATGGGTTGTCTGTTTGTCTTTACCAGCCCTTCTGCTATCCACAACCGTA	176	198	3	0.15		MA_10434984_prc	TTCTTGCAATATGAAGAAATTGATGTGTTCAGATTGTACAGATGTGGATATGGAAGGGCTAGGTAACATAAAATACAAAACCAATTTAATGCAGATTGCACAAGGGCCATCTTATTGTAGATTGTTGGTTGTTTGAGATCAAGCAACTCTGTACCAGCAGCTGTATTTAGATGGCCATGCTCATTGGGTTGCCTTTTGCTCTTTACCAGCCCTTCTGCTATCCACATTCGTACTAATTTGTCCACATCAATTTCTTTGAAGG	206	228	3	0.15		MA_10435240_prc	AATTGATGCGTTCGAGTATAGATGTGGATATAGAAGGGTTTGTAGAAATTACAAAACTTATTTAATAGAAATTACATTGGTTGTTCAAGATCAAGCAACTGTGTTCAAACAGCTGCATCTTGATGGCCATACTCTTGTACCAGCCCTTCTTCTATCCACATTTGTATTAGATTGTCCACATCAGTT	140	162	3	1.15	MA_53821_prc	TGTACAGATGTGGATATAGAAGGGTTAGTTAGTAAACAGTACGAAGCCCATCTAATAGAGATTCCATGAGAGGCATTTTATTGCAAGATGTTGGCTGTTCGAGATCAAGCGACTGTGTTCGAGCAGTGCATTTTAATGGCAATACTCATTAAATGGGTTGCCTGTTTTTTCTTTACCAGCCCTTCTGCTATCCACAACAGTAC	176	198	3	0.15	MA_59584_prc	GATGTGGATATGGAAGGGTTAGGTAATATAAAATGCAAAACCCATTTATTAGAGATTGCACAAGAGACAGCTTCTTGTAACAGAAAACCCATTTAACAGATATGGCATGAGAGGCAATTATGTAAATCTACTGTAGATTGTTGCTAGAATGTTTGACATCAAGCAAAGGTGTACTAGTTGCTGCATTTTGATCGGCATGCTTATTCAACAGGTTGTCTGTTTACTATTTACCAATCCTTCCGCTATCCACATTC	231	253	3	1.65	MA_85105_prc	TTCCTGCAGTATGAAGAAATTGTTGTGTTCAGAGTGTACAGATGTGGATATATAAGGGTTAGTAAACAGTACAAAACCCATTTAATAGAGATTCCGTGAGAAACATCTTATTGTAGATTGTTGGCTGTTTCAGATCCAGCAAGCAACAAAGCAGCTGTATTTTGATCGCCATACTCATTAAATGGGTTGTCTGTTTGCTCTTTACCAGCCCTTCTGCTATCCACATTCGTACTAGTTTGTCCACATCAATTTCTTCGACGG	205	227	3	0.15
			8	Pab-miR946.18	CCAGCCCTTCTGCTATCCACAATT	24	MA_10433553_prc	TGTACAGATGTGGATATAGGAGGGTTAGTTAGCACATATATACAAAACCCATTTAATAGAGTTTCTGTGAGAGCATCTTATTGTAGATTGTTGGCTATTCGAGATCAAACAACCGTGTTCAATCAAATGCATTTTGATGGCCATACTCATCAAATGGGTTGTCTGTTTGTCTTTACCAGCCCTTCTGCTATCCACAACCGTA	176	199	3	0.3		MA_10434984_prc	TTCTTGCAATATGAAGAAATTGATGTGTTCAGATTGTACAGATGTGGATATGGAAGGGCTAGGTAACATAAAATACAAAACCAATTTAATGCAGATTGCACAAGGGCCATCTTATTGTAGATTGTTGGTTGTTTGAGATCAAGCAACTCTGTACCAGCAGCTGTATTTAGATGGCCATGCTCATTGGGTTGCCTTTTGCTCTTTACCAGCCCTTCTGCTATCCACATTCGTACTAATTTGTCCACATCAATTTCTTTGAAGG	206	229	3	0.4		MA_10435240_prc	AATTGATGCGTTCGAGTATAGATGTGGATATAGAAGGGTTTGTAGAAATTACAAAACTTATTTAATAGAAATTACATTGGTTGTTCAAGATCAAGCAACTGTGTTCAAACAGCTGCATCTTGATGGCCATACTCTTGTACCAGCCCTTCTTCTATCCACATTTGTATTAGATTGTCCACATCAGTT	140	163	3	1.25	MA_53821_prc	TGTACAGATGTGGATATAGAAGGGTTAGTTAGTAAACAGTACGAAGCCCATCTAATAGAGATTCCATGAGAGGCATTTTATTGCAAGATGTTGGCTGTTCGAGATCAAGCGACTGTGTTCGAGCAGTGCATTTTAATGGCAATACTCATTAAATGGGTTGCCTGTTTTTTCTTTACCAGCCCTTCTGCTATCCACAACAGTAC	176	199	3	0.3	MA_59584_prc	GATGTGGATATGGAAGGGTTAGGTAATATAAAATGCAAAACCCATTTATTAGAGATTGCACAAGAGACAGCTTCTTGTAACAGAAAACCCATTTAACAGATATGGCATGAGAGGCAATTATGTAAATCTACTGTAGATTGTTGCTAGAATGTTTGACATCAAGCAAAGGTGTACTAGTTGCTGCATTTTGATCGGCATGCTTATTCAACAGGTTGTCTGTTTACTATTTACCAATCCTTCCGCTATCCACATTC	231	254	3	1.9	MA_85105_prc	TTCCTGCAGTATGAAGAAATTGTTGTGTTCAGAGTGTACAGATGTGGATATATAAGGGTTAGTAAACAGTACAAAACCCATTTAATAGAGATTCCGTGAGAAACATCTTATTGTAGATTGTTGGCTGTTTCAGATCCAGCAAGCAACAAAGCAGCTGTATTTTGATCGCCATACTCATTAAATGGGTTGTCTGTTTGCTCTTTACCAGCCCTTCTGCTATCCACATTCGTACTAGTTTGTCCACATCAATTTCTTCGACGG	205	228	3	0.4
			9	Pab-miR946.19	CCAGCCCTTCTGCTATCCACAC	22	MA_10433553_prc	TGTACAGATGTGGATATAGGAGGGTTAGTTAGCACATATATACAAAACCCATTTAATAGAGTTTCTGTGAGAGCATCTTATTGTAGATTGTTGGCTATTCGAGATCAAACAACCGTGTTCAATCAAATGCATTTTGATGGCCATACTCATCAAATGGGTTGTCTGTTTGTCTTTACCAGCCCTTCTGCTATCCACAACCGTA	176	197	3	0.15		MA_10434984_prc	TTCTTGCAATATGAAGAAATTGATGTGTTCAGATTGTACAGATGTGGATATGGAAGGGCTAGGTAACATAAAATACAAAACCAATTTAATGCAGATTGCACAAGGGCCATCTTATTGTAGATTGTTGGTTGTTTGAGATCAAGCAACTCTGTACCAGCAGCTGTATTTAGATGGCCATGCTCATTGGGTTGCCTTTTGCTCTTTACCAGCCCTTCTGCTATCCACATTCGTACTAATTTGTCCACATCAATTTCTTTGAAGG	206	227	3	0.15		MA_10435240_prc	AATTGATGCGTTCGAGTATAGATGTGGATATAGAAGGGTTTGTAGAAATTACAAAACTTATTTAATAGAAATTACATTGGTTGTTCAAGATCAAGCAACTGTGTTCAAACAGCTGCATCTTGATGGCCATACTCTTGTACCAGCCCTTCTTCTATCCACATTTGTATTAGATTGTCCACATCAGTT	140	161	3	1.15	MA_53821_prc	TGTACAGATGTGGATATAGAAGGGTTAGTTAGTAAACAGTACGAAGCCCATCTAATAGAGATTCCATGAGAGGCATTTTATTGCAAGATGTTGGCTGTTCGAGATCAAGCGACTGTGTTCGAGCAGTGCATTTTAATGGCAATACTCATTAAATGGGTTGCCTGTTTTTTCTTTACCAGCCCTTCTGCTATCCACAACAGTAC	176	197	3	0.15	MA_59584_prc	GATGTGGATATGGAAGGGTTAGGTAATATAAAATGCAAAACCCATTTATTAGAGATTGCACAAGAGACAGCTTCTTGTAACAGAAAACCCATTTAACAGATATGGCATGAGAGGCAATTATGTAAATCTACTGTAGATTGTTGCTAGAATGTTTGACATCAAGCAAAGGTGTACTAGTTGCTGCATTTTGATCGGCATGCTTATTCAACAGGTTGTCTGTTTACTATTTACCAATCCTTCCGCTATCCACATTC	231	252	3	1.65	MA_85105_prc	TTCCTGCAGTATGAAGAAATTGTTGTGTTCAGAGTGTACAGATGTGGATATATAAGGGTTAGTAAACAGTACAAAACCCATTTAATAGAGATTCCGTGAGAAACATCTTATTGTAGATTGTTGGCTGTTTCAGATCCAGCAAGCAACAAAGCAGCTGTATTTTGATCGCCATACTCATTAAATGGGTTGTCTGTTTGCTCTTTACCAGCCCTTCTGCTATCCACATTCGTACTAGTTTGTCCACATCAATTTCTTCGACGG	205	226	3	0.15
			10	Pab-miR946.20	CCAGCCCTTCTGCTATCCACC	21	MA_10433553_prc	TGTACAGATGTGGATATAGGAGGGTTAGTTAGCACATATATACAAAACCCATTTAATAGAGTTTCTGTGAGAGCATCTTATTGTAGATTGTTGGCTATTCGAGATCAAACAACCGTGTTCAATCAAATGCATTTTGATGGCCATACTCATCAAATGGGTTGTCTGTTTGTCTTTACCAGCCCTTCTGCTATCCACAACCGTA	176	196	3	0.15		MA_10434984_prc	TTCTTGCAATATGAAGAAATTGATGTGTTCAGATTGTACAGATGTGGATATGGAAGGGCTAGGTAACATAAAATACAAAACCAATTTAATGCAGATTGCACAAGGGCCATCTTATTGTAGATTGTTGGTTGTTTGAGATCAAGCAACTCTGTACCAGCAGCTGTATTTAGATGGCCATGCTCATTGGGTTGCCTTTTGCTCTTTACCAGCCCTTCTGCTATCCACATTCGTACTAATTTGTCCACATCAATTTCTTTGAAGG	206	226	3	0.15		MA_10435240_prc	AATTGATGCGTTCGAGTATAGATGTGGATATAGAAGGGTTTGTAGAAATTACAAAACTTATTTAATAGAAATTACATTGGTTGTTCAAGATCAAGCAACTGTGTTCAAACAGCTGCATCTTGATGGCCATACTCTTGTACCAGCCCTTCTTCTATCCACATTTGTATTAGATTGTCCACATCAGTT	140	160	3	1.15	MA_53821_prc	TGTACAGATGTGGATATAGAAGGGTTAGTTAGTAAACAGTACGAAGCCCATCTAATAGAGATTCCATGAGAGGCATTTTATTGCAAGATGTTGGCTGTTCGAGATCAAGCGACTGTGTTCGAGCAGTGCATTTTAATGGCAATACTCATTAAATGGGTTGCCTGTTTTTTCTTTACCAGCCCTTCTGCTATCCACAACAGTAC	176	196	3	0.15	MA_59584_prc	GATGTGGATATGGAAGGGTTAGGTAATATAAAATGCAAAACCCATTTATTAGAGATTGCACAAGAGACAGCTTCTTGTAACAGAAAACCCATTTAACAGATATGGCATGAGAGGCAATTATGTAAATCTACTGTAGATTGTTGCTAGAATGTTTGACATCAAGCAAAGGTGTACTAGTTGCTGCATTTTGATCGGCATGCTTATTCAACAGGTTGTCTGTTTACTATTTACCAATCCTTCCGCTATCCACATTC	231	251	3	1.65	MA_781091_prc	TGTACATATGTGGATATAGAAGGGTTAGTTAGTAAATAGTACAAAACCCATTTAATAGAGATTCCATGAGAGGCATTTTATTATAGATTGTTGGTTGTTCGAGACCAAAGGACTGTCTTCAAGAAACTGCATTTTGATGGTCATATTAATTAAATGGGTTGCTTGTTTTCTCTTTATCAGTCCTTCTACTATCCACA	177	197	3	1.55	MA_85105_prc	TTCCTGCAGTATGAAGAAATTGTTGTGTTCAGAGTGTACAGATGTGGATATATAAGGGTTAGTAAACAGTACAAAACCCATTTAATAGAGATTCCGTGAGAAACATCTTATTGTAGATTGTTGGCTGTTTCAGATCCAGCAAGCAACAAAGCAGCTGTATTTTGATCGCCATACTCATTAAATGGGTTGTCTGTTTGCTCTTTACCAGCCCTTCTGCTATCCACATTCGTACTAGTTTGTCCACATCAATTTCTTCGACGG	205	225	3
			11	Pab-miR946.21	CCAGCCGTTCTGCTATCCACA	21	MA_10433553_prc	TGTACAGATGTGGATATAGGAGGGTTAGTTAGCACATATATACAAAACCCATTTAATAGAGTTTCTGTGAGAGCATCTTATTGTAGATTGTTGGCTATTCGAGATCAAACAACCGTGTTCAATCAAATGCATTTTGATGGCCATACTCATCAAATGGGTTGTCTGTTTGTCTTTACCAGCCCTTCTGCTATCCACAACCGTA	176	196	3	1		MA_10434984_prc	TTCTTGCAATATGAAGAAATTGATGTGTTCAGATTGTACAGATGTGGATATGGAAGGGCTAGGTAACATAAAATACAAAACCAATTTAATGCAGATTGCACAAGGGCCATCTTATTGTAGATTGTTGGTTGTTTGAGATCAAGCAACTCTGTACCAGCAGCTGTATTTAGATGGCCATGCTCATTGGGTTGCCTTTTGCTCTTTACCAGCCCTTCTGCTATCCACATTCGTACTAATTTGTCCACATCAATTTCTTTGAAGG	206	226	3	1		MA_10435240_prc	AATTGATGCGTTCGAGTATAGATGTGGATATAGAAGGGTTTGTAGAAATTACAAAACTTATTTAATAGAAATTACATTGGTTGTTCAAGATCAAGCAACTGTGTTCAAACAGCTGCATCTTGATGGCCATACTCTTGTACCAGCCCTTCTTCTATCCACATTTGTATTAGATTGTCCACATCAGTT	140	160	3	2	MA_53821_prc	TGTACAGATGTGGATATAGAAGGGTTAGTTAGTAAACAGTACGAAGCCCATCTAATAGAGATTCCATGAGAGGCATTTTATTGCAAGATGTTGGCTGTTCGAGATCAAGCGACTGTGTTCGAGCAGTGCATTTTAATGGCAATACTCATTAAATGGGTTGCCTGTTTTTTCTTTACCAGCCCTTCTGCTATCCACAACAGTAC	176	196	3	1	MA_85105_prc	TTCCTGCAGTATGAAGAAATTGTTGTGTTCAGAGTGTACAGATGTGGATATATAAGGGTTAGTAAACAGTACAAAACCCATTTAATAGAGATTCCGTGAGAAACATCTTATTGTAGATTGTTGGCTGTTTCAGATCCAGCAAGCAACAAAGCAGCTGTATTTTGATCGCCATACTCATTAAATGGGTTGTCTGTTTGCTCTTTACCAGCCCTTCTGCTATCCACATTCGTACTAGTTTGTCCACATCAATTTCTTCGACGG	205	225	3	1
			12	Pab-miR946.22	CCCAGCCCTTCTGCTATCCACA	22	MA_10433553_prc	TGTACAGATGTGGATATAGGAGGGTTAGTTAGCACATATATACAAAACCCATTTAATAGAGTTTCTGTGAGAGCATCTTATTGTAGATTGTTGGCTATTCGAGATCAAACAACCGTGTTCAATCAAATGCATTTTGATGGCCATACTCATCAAATGGGTTGTCTGTTTGTCTTTACCAGCCCTTCTGCTATCCACAACCGTA	175	196	3	0.15		MA_10434984_prc	TTCTTGCAATATGAAGAAATTGATGTGTTCAGATTGTACAGATGTGGATATGGAAGGGCTAGGTAACATAAAATACAAAACCAATTTAATGCAGATTGCACAAGGGCCATCTTATTGTAGATTGTTGGTTGTTTGAGATCAAGCAACTCTGTACCAGCAGCTGTATTTAGATGGCCATGCTCATTGGGTTGCCTTTTGCTCTTTACCAGCCCTTCTGCTATCCACATTCGTACTAATTTGTCCACATCAATTTCTTTGAAGG	205	226	3	0.15		MA_10435240_prc	AATTGATGCGTTCGAGTATAGATGTGGATATAGAAGGGTTTGTAGAAATTACAAAACTTATTTAATAGAAATTACATTGGTTGTTCAAGATCAAGCAACTGTGTTCAAACAGCTGCATCTTGATGGCCATACTCTTGTACCAGCCCTTCTTCTATCCACATTTGTATTAGATTGTCCACATCAGTT	139	160	3	1.15	MA_53821_prc	TGTACAGATGTGGATATAGAAGGGTTAGTTAGTAAACAGTACGAAGCCCATCTAATAGAGATTCCATGAGAGGCATTTTATTGCAAGATGTTGGCTGTTCGAGATCAAGCGACTGTGTTCGAGCAGTGCATTTTAATGGCAATACTCATTAAATGGGTTGCCTGTTTTTTCTTTACCAGCCCTTCTGCTATCCACAACAGTAC	175	196	3	0.15	MA_85105_prc	TTCCTGCAGTATGAAGAAATTGTTGTGTTCAGAGTGTACAGATGTGGATATATAAGGGTTAGTAAACAGTACAAAACCCATTTAATAGAGATTCCGTGAGAAACATCTTATTGTAGATTGTTGGCTGTTTCAGATCCAGCAAGCAACAAAGCAGCTGTATTTTGATCGCCATACTCATTAAATGGGTTGTCTGTTTGCTCTTTACCAGCCCTTCTGCTATCCACATTCGTACTAGTTTGTCCACATCAATTTCTTCGACGG	204	225	3	0.15
			13	Pab-miR946.24	GTTGTGGATAGCAGAAGGGCTG	22	MA_10431262_prc	CGGTTGTGGATAGCAGAAGGGCTGGTAAAGACAAACAGGCAACCCATTTGATGAGTATGGCCATCAAAATGCATTTGATTGAACACGGTTGTTTGATCTCGAATAGCCAACAATCTACAATAAGTTGATTGAACACGGTTGTTTGATCTCGAATAGCCAACAATCTACAATAAGATGCTCTCACAGAATCTCTATTAAATGGGTTTTGTATATATGTGCTAACTAACCCTCCTATATCCACATCTG	3	24	5	0
			14	Pab-miR946.26	TCAGCCCTTCTGCTATCCACA	21	MA_10433553_prc	TGTACAGATGTGGATATAGGAGGGTTAGTTAGCACATATATACAAAACCCATTTAATAGAGTTTCTGTGAGAGCATCTTATTGTAGATTGTTGGCTATTCGAGATCAAACAACCGTGTTCAATCAAATGCATTTTGATGGCCATACTCATCAAATGGGTTGTCTGTTTGTCTTTACCAGCCCTTCTGCTATCCACAACCGTA	176	196	3	0.15		MA_10434984_prc	TTCTTGCAATATGAAGAAATTGATGTGTTCAGATTGTACAGATGTGGATATGGAAGGGCTAGGTAACATAAAATACAAAACCAATTTAATGCAGATTGCACAAGGGCCATCTTATTGTAGATTGTTGGTTGTTTGAGATCAAGCAACTCTGTACCAGCAGCTGTATTTAGATGGCCATGCTCATTGGGTTGCCTTTTGCTCTTTACCAGCCCTTCTGCTATCCACATTCGTACTAATTTGTCCACATCAATTTCTTTGAAGG	206	226	3	0.15		MA_10435240_prc	AATTGATGCGTTCGAGTATAGATGTGGATATAGAAGGGTTTGTAGAAATTACAAAACTTATTTAATAGAAATTACATTGGTTGTTCAAGATCAAGCAACTGTGTTCAAACAGCTGCATCTTGATGGCCATACTCTTGTACCAGCCCTTCTTCTATCCACATTTGTATTAGATTGTCCACATCAGTT	140	160	3	1.15	MA_53821_prc	TGTACAGATGTGGATATAGAAGGGTTAGTTAGTAAACAGTACGAAGCCCATCTAATAGAGATTCCATGAGAGGCATTTTATTGCAAGATGTTGGCTGTTCGAGATCAAGCGACTGTGTTCGAGCAGTGCATTTTAATGGCAATACTCATTAAATGGGTTGCCTGTTTTTTCTTTACCAGCCCTTCTGCTATCCACAACAGTAC	176	196	3	0.15	MA_59584_prc	GATGTGGATATGGAAGGGTTAGGTAATATAAAATGCAAAACCCATTTATTAGAGATTGCACAAGAGACAGCTTCTTGTAACAGAAAACCCATTTAACAGATATGGCATGAGAGGCAATTATGTAAATCTACTGTAGATTGTTGCTAGAATGTTTGACATCAAGCAAAGGTGTACTAGTTGCTGCATTTTGATCGGCATGCTTATTCAACAGGTTGTCTGTTTACTATTTACCAATCCTTCCGCTATCCACATTC	231	251	3	1.65	MA_781091_prc	TGTACATATGTGGATATAGAAGGGTTAGTTAGTAAATAGTACAAAACCCATTTAATAGAGATTCCATGAGAGGCATTTTATTATAGATTGTTGGTTGTTCGAGACCAAAGGACTGTCTTCAAGAAACTGCATTTTGATGGTCATATTAATTAAATGGGTTGCTTGTTTTCTCTTTATCAGTCCTTCTACTATCCACA	177	197	3	1.25	MA_85105_prc	TTCCTGCAGTATGAAGAAATTGTTGTGTTCAGAGTGTACAGATGTGGATATATAAGGGTTAGTAAACAGTACAAAACCCATTTAATAGAGATTCCGTGAGAAACATCTTATTGTAGATTGTTGGCTGTTTCAGATCCAGCAAGCAACAAAGCAGCTGTATTTTGATCGCCATACTCATTAAATGGGTTGTCTGTTTGCTCTTTACCAGCCCTTCTGCTATCCACATTCGTACTAGTTTGTCCACATCAATTTCTTCGACGG	205	225	3
			15	Pab-miR946.27	TGTGGATATAGAAGGGTTAGTA	22	MA_10433553_prc	TGTACAGATGTGGATATAGGAGGGTTAGTTAGCACATATATACAAAACCCATTTAATAGAGTTTCTGTGAGAGCATCTTATTGTAGATTGTTGGCTATTCGAGATCAAACAACCGTGTTCAATCAAATGCATTTTGATGGCCATACTCATCAAATGGGTTGTCTGTTTGTCTTTACCAGCCCTTCTGCTATCCACAACCGTA	9	30	5	1.15		MA_10435240_prc	AATTGATGCGTTCGAGTATAGATGTGGATATAGAAGGGTTTGTAGAAATTACAAAACTTATTTAATAGAAATTACATTGGTTGTTCAAGATCAAGCAACTGTGTTCAAACAGCTGCATCTTGATGGCCATACTCTTGTACCAGCCCTTCTTCTATCCACATTTGTATTAGATTGTCCACATCAGTT	23	44	5	0.25		MA_53821_prc	TGTACAGATGTGGATATAGAAGGGTTAGTTAGTAAACAGTACGAAGCCCATCTAATAGAGATTCCATGAGAGGCATTTTATTGCAAGATGTTGGCTGTTCGAGATCAAGCGACTGTGTTCGAGCAGTGCATTTTAATGGCAATACTCATTAAATGGGTTGCCTGTTTTTTCTTTACCAGCCCTTCTGCTATCCACAACAGTAC	9	30	5	0.15	MA_59584_prc	GATGTGGATATGGAAGGGTTAGGTAATATAAAATGCAAAACCCATTTATTAGAGATTGCACAAGAGACAGCTTCTTGTAACAGAAAACCCATTTAACAGATATGGCATGAGAGGCAATTATGTAAATCTACTGTAGATTGTTGCTAGAATGTTTGACATCAAGCAAAGGTGTACTAGTTGCTGCATTTTGATCGGCATGCTTATTCAACAGGTTGTCTGTTTACTATTTACCAATCCTTCCGCTATCCACATTC	3	24	5	1.3	MA_781091_prc	TGTACATATGTGGATATAGAAGGGTTAGTTAGTAAATAGTACAAAACCCATTTAATAGAGATTCCATGAGAGGCATTTTATTATAGATTGTTGGTTGTTCGAGACCAAAGGACTGTCTTCAAGAAACTGCATTTTGATGGTCATATTAATTAAATGGGTTGCTTGTTTTCTCTTTATCAGTCCTTCTACTATCCACA	9	30	5	0.15	MA_85105_prc	TTCCTGCAGTATGAAGAAATTGTTGTGTTCAGAGTGTACAGATGTGGATATATAAGGGTTAGTAAACAGTACAAAACCCATTTAATAGAGATTCCGTGAGAAACATCTTATTGTAGATTGTTGGCTGTTTCAGATCCAGCAAGCAACAAAGCAGCTGTATTTTGATCGCCATACTCATTAAATGGGTTGTCTGTTTGCTCTTTACCAGCCCTTCTGCTATCCACATTCGTACTAGTTTGTCCACATCAATTTCTTCGACGG	43	64	5	1
			16	Pab-miR946.3	ATGTGGATAGCAGAAGGGCTGG	22	MA_10431262_prc	CGGTTGTGGATAGCAGAAGGGCTGGTAAAGACAAACAGGCAACCCATTTGATGAGTATGGCCATCAAAATGCATTTGATTGAACACGGTTGTTTGATCTCGAATAGCCAACAATCTACAATAAGTTGATTGAACACGGTTGTTTGATCTCGAATAGCCAACAATCTACAATAAGATGCTCTCACAGAATCTCTATTAAATGGGTTTTGTATATATGTGCTAACTAACCCTCCTATATCCACATCTG	4	25	5	0.15
			17	Pab-miR946.30	GTGGATATAGAAGGGTTAGTT	21	MA_10433553_prc	TGTACAGATGTGGATATAGGAGGGTTAGTTAGCACATATATACAAAACCCATTTAATAGAGTTTCTGTGAGAGCATCTTATTGTAGATTGTTGGCTATTCGAGATCAAACAACCGTGTTCAATCAAATGCATTTTGATGGCCATACTCATCAAATGGGTTGTCTGTTTGTCTTTACCAGCCCTTCTGCTATCCACAACCGTA	10	30	5	1		MA_10435240_prc	AATTGATGCGTTCGAGTATAGATGTGGATATAGAAGGGTTTGTAGAAATTACAAAACTTATTTAATAGAAATTACATTGGTTGTTCAAGATCAAGCAACTGTGTTCAAACAGCTGCATCTTGATGGCCATACTCTTGTACCAGCCCTTCTTCTATCCACATTTGTATTAGATTGTCCACATCAGTT	24	44	5	0.4		MA_53821_prc	TGTACAGATGTGGATATAGAAGGGTTAGTTAGTAAACAGTACGAAGCCCATCTAATAGAGATTCCATGAGAGGCATTTTATTGCAAGATGTTGGCTGTTCGAGATCAAGCGACTGTGTTCGAGCAGTGCATTTTAATGGCAATACTCATTAAATGGGTTGCCTGTTTTTTCTTTACCAGCCCTTCTGCTATCCACAACAGTAC	10	30	5	0	MA_59584_prc	GATGTGGATATGGAAGGGTTAGGTAATATAAAATGCAAAACCCATTTATTAGAGATTGCACAAGAGACAGCTTCTTGTAACAGAAAACCCATTTAACAGATATGGCATGAGAGGCAATTATGTAAATCTACTGTAGATTGTTGCTAGAATGTTTGACATCAAGCAAAGGTGTACTAGTTGCTGCATTTTGATCGGCATGCTTATTCAACAGGTTGTCTGTTTACTATTTACCAATCCTTCCGCTATCCACATTC	4	24	5	1.15	MA_781091_prc	TGTACATATGTGGATATAGAAGGGTTAGTTAGTAAATAGTACAAAACCCATTTAATAGAGATTCCATGAGAGGCATTTTATTATAGATTGTTGGTTGTTCGAGACCAAAGGACTGTCTTCAAGAAACTGCATTTTGATGGTCATATTAATTAAATGGGTTGCTTGTTTTCTCTTTATCAGTCCTTCTACTATCCACA	10	30	5	0	MA_85105_prc	TTCCTGCAGTATGAAGAAATTGTTGTGTTCAGAGTGTACAGATGTGGATATATAAGGGTTAGTAAACAGTACAAAACCCATTTAATAGAGATTCCGTGAGAAACATCTTATTGTAGATTGTTGGCTGTTTCAGATCCAGCAAGCAACAAAGCAGCTGTATTTTGATCGCCATACTCATTAAATGGGTTGTCTGTTTGCTCTTTACCAGCCCTTCTGCTATCCACATTCGTACTAGTTTGTCCACATCAATTTCTTCGACGG	44	64	5	1.15
			18	Pab-miR946.32	TGTGGATATAGAAGGGTTAGC	21	MA_10433553_prc	TGTACAGATGTGGATATAGGAGGGTTAGTTAGCACATATATACAAAACCCATTTAATAGAGTTTCTGTGAGAGCATCTTATTGTAGATTGTTGGCTATTCGAGATCAAACAACCGTGTTCAATCAAATGCATTTTGATGGCCATACTCATCAAATGGGTTGTCTGTTTGTCTTTACCAGCCCTTCTGCTATCCACAACCGTA	9	29	5	1.15		MA_10434984_prc	TTCTTGCAATATGAAGAAATTGATGTGTTCAGATTGTACAGATGTGGATATGGAAGGGCTAGGTAACATAAAATACAAAACCAATTTAATGCAGATTGCACAAGGGCCATCTTATTGTAGATTGTTGGTTGTTTGAGATCAAGCAACTCTGTACCAGCAGCTGTATTTAGATGGCCATGCTCATTGGGTTGCCTTTTGCTCTTTACCAGCCCTTCTGCTATCCACATTCGTACTAATTTGTCCACATCAATTTCTTTGAAGG	43	63	5	1.4		MA_10435240_prc	AATTGATGCGTTCGAGTATAGATGTGGATATAGAAGGGTTTGTAGAAATTACAAAACTTATTTAATAGAAATTACATTGGTTGTTCAAGATCAAGCAACTGTGTTCAAACAGCTGCATCTTGATGGCCATACTCTTGTACCAGCCCTTCTTCTATCCACATTTGTATTAGATTGTCCACATCAGTT	23	43	5	0.4	MA_53821_prc	TGTACAGATGTGGATATAGAAGGGTTAGTTAGTAAACAGTACGAAGCCCATCTAATAGAGATTCCATGAGAGGCATTTTATTGCAAGATGTTGGCTGTTCGAGATCAAGCGACTGTGTTCGAGCAGTGCATTTTAATGGCAATACTCATTAAATGGGTTGCCTGTTTTTTCTTTACCAGCCCTTCTGCTATCCACAACAGTAC	9	29	5	0.15	MA_59584_prc	GATGTGGATATGGAAGGGTTAGGTAATATAAAATGCAAAACCCATTTATTAGAGATTGCACAAGAGACAGCTTCTTGTAACAGAAAACCCATTTAACAGATATGGCATGAGAGGCAATTATGTAAATCTACTGTAGATTGTTGCTAGAATGTTTGACATCAAGCAAAGGTGTACTAGTTGCTGCATTTTGATCGGCATGCTTATTCAACAGGTTGTCTGTTTACTATTTACCAATCCTTCCGCTATCCACATTC	3	23	5	1.15	MA_781091_prc	TGTACATATGTGGATATAGAAGGGTTAGTTAGTAAATAGTACAAAACCCATTTAATAGAGATTCCATGAGAGGCATTTTATTATAGATTGTTGGTTGTTCGAGACCAAAGGACTGTCTTCAAGAAACTGCATTTTGATGGTCATATTAATTAAATGGGTTGCTTGTTTTCTCTTTATCAGTCCTTCTACTATCCACA	9	29	5	0.15	MA_85105_prc	TTCCTGCAGTATGAAGAAATTGTTGTGTTCAGAGTGTACAGATGTGGATATATAAGGGTTAGTAAACAGTACAAAACCCATTTAATAGAGATTCCGTGAGAAACATCTTATTGTAGATTGTTGGCTGTTTCAGATCCAGCAAGCAACAAAGCAGCTGTATTTTGATCGCCATACTCATTAAATGGGTTGTCTGTTTGCTCTTTACCAGCCCTTCTGCTATCCACATTCGTACTAGTTTGTCCACATCAATTTCTTCGACGG	43	63	5
			19	Pab-miR946.34	TGTGGATATAGAAGGGTTAGTT	22	MA_10433553_prc	TGTACAGATGTGGATATAGGAGGGTTAGTTAGCACATATATACAAAACCCATTTAATAGAGTTTCTGTGAGAGCATCTTATTGTAGATTGTTGGCTATTCGAGATCAAACAACCGTGTTCAATCAAATGCATTTTGATGGCCATACTCATCAAATGGGTTGTCTGTTTGTCTTTACCAGCCCTTCTGCTATCCACAACCGTA	9	30	5	1		MA_10435240_prc	AATTGATGCGTTCGAGTATAGATGTGGATATAGAAGGGTTTGTAGAAATTACAAAACTTATTTAATAGAAATTACATTGGTTGTTCAAGATCAAGCAACTGTGTTCAAACAGCTGCATCTTGATGGCCATACTCTTGTACCAGCCCTTCTTCTATCCACATTTGTATTAGATTGTCCACATCAGTT	23	44	5	0.4		MA_53821_prc	TGTACAGATGTGGATATAGAAGGGTTAGTTAGTAAACAGTACGAAGCCCATCTAATAGAGATTCCATGAGAGGCATTTTATTGCAAGATGTTGGCTGTTCGAGATCAAGCGACTGTGTTCGAGCAGTGCATTTTAATGGCAATACTCATTAAATGGGTTGCCTGTTTTTTCTTTACCAGCCCTTCTGCTATCCACAACAGTAC	9	30	5	0	MA_59584_prc	GATGTGGATATGGAAGGGTTAGGTAATATAAAATGCAAAACCCATTTATTAGAGATTGCACAAGAGACAGCTTCTTGTAACAGAAAACCCATTTAACAGATATGGCATGAGAGGCAATTATGTAAATCTACTGTAGATTGTTGCTAGAATGTTTGACATCAAGCAAAGGTGTACTAGTTGCTGCATTTTGATCGGCATGCTTATTCAACAGGTTGTCTGTTTACTATTTACCAATCCTTCCGCTATCCACATTC	3	24	5	1.15	MA_781091_prc	TGTACATATGTGGATATAGAAGGGTTAGTTAGTAAATAGTACAAAACCCATTTAATAGAGATTCCATGAGAGGCATTTTATTATAGATTGTTGGTTGTTCGAGACCAAAGGACTGTCTTCAAGAAACTGCATTTTGATGGTCATATTAATTAAATGGGTTGCTTGTTTTCTCTTTATCAGTCCTTCTACTATCCACA	9	30	5	0	MA_85105_prc	TTCCTGCAGTATGAAGAAATTGTTGTGTTCAGAGTGTACAGATGTGGATATATAAGGGTTAGTAAACAGTACAAAACCCATTTAATAGAGATTCCGTGAGAAACATCTTATTGTAGATTGTTGGCTGTTTCAGATCCAGCAAGCAACAAAGCAGCTGTATTTTGATCGCCATACTCATTAAATGGGTTGTCTGTTTGCTCTTTACCAGCCCTTCTGCTATCCACATTCGTACTAGTTTGTCCACATCAATTTCTTCGACGG	43	64	5	1.15
			20	Pab-miR946.35	TGTGGATATAGGAGGGTTAGT	21	MA_10433553_prc	TGTACAGATGTGGATATAGGAGGGTTAGTTAGCACATATATACAAAACCCATTTAATAGAGTTTCTGTGAGAGCATCTTATTGTAGATTGTTGGCTATTCGAGATCAAACAACCGTGTTCAATCAAATGCATTTTGATGGCCATACTCATCAAATGGGTTGTCTGTTTGTCTTTACCAGCCCTTCTGCTATCCACAACCGTA	9	29	5	0		MA_10435240_prc	AATTGATGCGTTCGAGTATAGATGTGGATATAGAAGGGTTTGTAGAAATTACAAAACTTATTTAATAGAAATTACATTGGTTGTTCAAGATCAAGCAACTGTGTTCAAACAGCTGCATCTTGATGGCCATACTCTTGTACCAGCCCTTCTTCTATCCACATTTGTATTAGATTGTCCACATCAGTT	23	43	5	1.25		MA_53821_prc	TGTACAGATGTGGATATAGAAGGGTTAGTTAGTAAACAGTACGAAGCCCATCTAATAGAGATTCCATGAGAGGCATTTTATTGCAAGATGTTGGCTGTTCGAGATCAAGCGACTGTGTTCGAGCAGTGCATTTTAATGGCAATACTCATTAAATGGGTTGCCTGTTTTTTCTTTACCAGCCCTTCTGCTATCCACAACAGTAC	9	29	5	1	MA_781091_prc	TGTACATATGTGGATATAGAAGGGTTAGTTAGTAAATAGTACAAAACCCATTTAATAGAGATTCCATGAGAGGCATTTTATTATAGATTGTTGGTTGTTCGAGACCAAAGGACTGTCTTCAAGAAACTGCATTTTGATGGTCATATTAATTAAATGGGTTGCTTGTTTTCTCTTTATCAGTCCTTCTACTATCCACA	9	29	5	1	MA_85105_prc	TTCCTGCAGTATGAAGAAATTGTTGTGTTCAGAGTGTACAGATGTGGATATATAAGGGTTAGTAAACAGTACAAAACCCATTTAATAGAGATTCCGTGAGAAACATCTTATTGTAGATTGTTGGCTGTTTCAGATCCAGCAAGCAACAAAGCAGCTGTATTTTGATCGCCATACTCATTAAATGGGTTGTCTGTTTGCTCTTTACCAGCCCTTCTGCTATCCACATTCGTACTAGTTTGTCCACATCAATTTCTTCGACGG	43	63	5	2
			21	Pab-miR946.36	CAGCCCTTATGCTATCCACAAC	22	MA_10433553_prc	TGTACAGATGTGGATATAGGAGGGTTAGTTAGCACATATATACAAAACCCATTTAATAGAGTTTCTGTGAGAGCATCTTATTGTAGATTGTTGGCTATTCGAGATCAAACAACCGTGTTCAATCAAATGCATTTTGATGGCCATACTCATCAAATGGGTTGTCTGTTTGTCTTTACCAGCCCTTCTGCTATCCACAACCGTA	177	198	3	1		MA_10434984_prc	TTCTTGCAATATGAAGAAATTGATGTGTTCAGATTGTACAGATGTGGATATGGAAGGGCTAGGTAACATAAAATACAAAACCAATTTAATGCAGATTGCACAAGGGCCATCTTATTGTAGATTGTTGGTTGTTTGAGATCAAGCAACTCTGTACCAGCAGCTGTATTTAGATGGCCATGCTCATTGGGTTGCCTTTTGCTCTTTACCAGCCCTTCTGCTATCCACATTCGTACTAATTTGTCCACATCAATTTCTTTGAAGG	207	228	3	1.3		MA_53821_prc	TGTACAGATGTGGATATAGAAGGGTTAGTTAGTAAACAGTACGAAGCCCATCTAATAGAGATTCCATGAGAGGCATTTTATTGCAAGATGTTGGCTGTTCGAGATCAAGCGACTGTGTTCGAGCAGTGCATTTTAATGGCAATACTCATTAAATGGGTTGCCTGTTTTTTCTTTACCAGCCCTTCTGCTATCCACAACAGTAC	177	198	3	1	MA_85105_prc	TTCCTGCAGTATGAAGAAATTGTTGTGTTCAGAGTGTACAGATGTGGATATATAAGGGTTAGTAAACAGTACAAAACCCATTTAATAGAGATTCCGTGAGAAACATCTTATTGTAGATTGTTGGCTGTTTCAGATCCAGCAAGCAACAAAGCAGCTGTATTTTGATCGCCATACTCATTAAATGGGTTGTCTGTTTGCTCTTTACCAGCCCTTCTGCTATCCACATTCGTACTAGTTTGTCCACATCAATTTCTTCGACGG	206	227	3	1.3
			22	Pab-miR946.37	CAGCCCTTCTACTATCCACAAC	22	MA_10433553_prc	TGTACAGATGTGGATATAGGAGGGTTAGTTAGCACATATATACAAAACCCATTTAATAGAGTTTCTGTGAGAGCATCTTATTGTAGATTGTTGGCTATTCGAGATCAAACAACCGTGTTCAATCAAATGCATTTTGATGGCCATACTCATCAAATGGGTTGTCTGTTTGTCTTTACCAGCCCTTCTGCTATCCACAACCGTA	177	198	3	1		MA_10434984_prc	TTCTTGCAATATGAAGAAATTGATGTGTTCAGATTGTACAGATGTGGATATGGAAGGGCTAGGTAACATAAAATACAAAACCAATTTAATGCAGATTGCACAAGGGCCATCTTATTGTAGATTGTTGGTTGTTTGAGATCAAGCAACTCTGTACCAGCAGCTGTATTTAGATGGCCATGCTCATTGGGTTGCCTTTTGCTCTTTACCAGCCCTTCTGCTATCCACATTCGTACTAATTTGTCCACATCAATTTCTTTGAAGG	207	228	3	1.3		MA_10435240_prc	AATTGATGCGTTCGAGTATAGATGTGGATATAGAAGGGTTTGTAGAAATTACAAAACTTATTTAATAGAAATTACATTGGTTGTTCAAGATCAAGCAACTGTGTTCAAACAGCTGCATCTTGATGGCCATACTCTTGTACCAGCCCTTCTTCTATCCACATTTGTATTAGATTGTCCACATCAGTT	141	162	3	1.3	MA_53821_prc	TGTACAGATGTGGATATAGAAGGGTTAGTTAGTAAACAGTACGAAGCCCATCTAATAGAGATTCCATGAGAGGCATTTTATTGCAAGATGTTGGCTGTTCGAGATCAAGCGACTGTGTTCGAGCAGTGCATTTTAATGGCAATACTCATTAAATGGGTTGCCTGTTTTTTCTTTACCAGCCCTTCTGCTATCCACAACAGTAC	177	198	3	1	MA_85105_prc	TTCCTGCAGTATGAAGAAATTGTTGTGTTCAGAGTGTACAGATGTGGATATATAAGGGTTAGTAAACAGTACAAAACCCATTTAATAGAGATTCCGTGAGAAACATCTTATTGTAGATTGTTGGCTGTTTCAGATCCAGCAAGCAACAAAGCAGCTGTATTTTGATCGCCATACTCATTAAATGGGTTGTCTGTTTGCTCTTTACCAGCCCTTCTGCTATCCACATTCGTACTAGTTTGTCCACATCAATTTCTTCGACGG	206	227	3	1.3
			23	Pab-miR946.38	CAGCCCTTCTACTATCCACATC	22	MA_10433553_prc	TGTACAGATGTGGATATAGGAGGGTTAGTTAGCACATATATACAAAACCCATTTAATAGAGTTTCTGTGAGAGCATCTTATTGTAGATTGTTGGCTATTCGAGATCAAACAACCGTGTTCAATCAAATGCATTTTGATGGCCATACTCATCAAATGGGTTGTCTGTTTGTCTTTACCAGCCCTTCTGCTATCCACAACCGTA	177	198	3	1.15		MA_10434984_prc	TTCTTGCAATATGAAGAAATTGATGTGTTCAGATTGTACAGATGTGGATATGGAAGGGCTAGGTAACATAAAATACAAAACCAATTTAATGCAGATTGCACAAGGGCCATCTTATTGTAGATTGTTGGTTGTTTGAGATCAAGCAACTCTGTACCAGCAGCTGTATTTAGATGGCCATGCTCATTGGGTTGCCTTTTGCTCTTTACCAGCCCTTCTGCTATCCACATTCGTACTAATTTGTCCACATCAATTTCTTTGAAGG	207	228	3	1.15		MA_10435240_prc	AATTGATGCGTTCGAGTATAGATGTGGATATAGAAGGGTTTGTAGAAATTACAAAACTTATTTAATAGAAATTACATTGGTTGTTCAAGATCAAGCAACTGTGTTCAAACAGCTGCATCTTGATGGCCATACTCTTGTACCAGCCCTTCTTCTATCCACATTTGTATTAGATTGTCCACATCAGTT	141	162	3	1.15	MA_53821_prc	TGTACAGATGTGGATATAGAAGGGTTAGTTAGTAAACAGTACGAAGCCCATCTAATAGAGATTCCATGAGAGGCATTTTATTGCAAGATGTTGGCTGTTCGAGATCAAGCGACTGTGTTCGAGCAGTGCATTTTAATGGCAATACTCATTAAATGGGTTGCCTGTTTTTTCTTTACCAGCCCTTCTGCTATCCACAACAGTAC	177	198	3	1.15	MA_85105_prc	TTCCTGCAGTATGAAGAAATTGTTGTGTTCAGAGTGTACAGATGTGGATATATAAGGGTTAGTAAACAGTACAAAACCCATTTAATAGAGATTCCGTGAGAAACATCTTATTGTAGATTGTTGGCTGTTTCAGATCCAGCAAGCAACAAAGCAGCTGTATTTTGATCGCCATACTCATTAAATGGGTTGTCTGTTTGCTCTTTACCAGCCCTTCTGCTATCCACATTCGTACTAGTTTGTCCACATCAATTTCTTCGACGG	206	227	3	1.15
			24	Pab-miR946.39	CAGCCCTTCTGCTATCAACAAC	22	MA_10433553_prc	TGTACAGATGTGGATATAGGAGGGTTAGTTAGCACATATATACAAAACCCATTTAATAGAGTTTCTGTGAGAGCATCTTATTGTAGATTGTTGGCTATTCGAGATCAAACAACCGTGTTCAATCAAATGCATTTTGATGGCCATACTCATCAAATGGGTTGTCTGTTTGTCTTTACCAGCCCTTCTGCTATCCACAACCGTA	177	198	3	1		MA_10434984_prc	TTCTTGCAATATGAAGAAATTGATGTGTTCAGATTGTACAGATGTGGATATGGAAGGGCTAGGTAACATAAAATACAAAACCAATTTAATGCAGATTGCACAAGGGCCATCTTATTGTAGATTGTTGGTTGTTTGAGATCAAGCAACTCTGTACCAGCAGCTGTATTTAGATGGCCATGCTCATTGGGTTGCCTTTTGCTCTTTACCAGCCCTTCTGCTATCCACATTCGTACTAATTTGTCCACATCAATTTCTTTGAAGG	207	228	3	1.3		MA_53821_prc	TGTACAGATGTGGATATAGAAGGGTTAGTTAGTAAACAGTACGAAGCCCATCTAATAGAGATTCCATGAGAGGCATTTTATTGCAAGATGTTGGCTGTTCGAGATCAAGCGACTGTGTTCGAGCAGTGCATTTTAATGGCAATACTCATTAAATGGGTTGCCTGTTTTTTCTTTACCAGCCCTTCTGCTATCCACAACAGTAC	177	198	3	1	MA_85105_prc	TTCCTGCAGTATGAAGAAATTGTTGTGTTCAGAGTGTACAGATGTGGATATATAAGGGTTAGTAAACAGTACAAAACCCATTTAATAGAGATTCCGTGAGAAACATCTTATTGTAGATTGTTGGCTGTTTCAGATCCAGCAAGCAACAAAGCAGCTGTATTTTGATCGCCATACTCATTAAATGGGTTGTCTGTTTGCTCTTTACCAGCCCTTCTGCTATCCACATTCGTACTAGTTTGTCCACATCAATTTCTTCGACGG	206	227	3	1.3
			25	Pab-miR946.40	CAGCCCTTCTGCTATCCACAAC	22	MA_10433553_prc	TGTACAGATGTGGATATAGGAGGGTTAGTTAGCACATATATACAAAACCCATTTAATAGAGTTTCTGTGAGAGCATCTTATTGTAGATTGTTGGCTATTCGAGATCAAACAACCGTGTTCAATCAAATGCATTTTGATGGCCATACTCATCAAATGGGTTGTCTGTTTGTCTTTACCAGCCCTTCTGCTATCCACAACCGTA	177	198	3	0		MA_10434984_prc	TTCTTGCAATATGAAGAAATTGATGTGTTCAGATTGTACAGATGTGGATATGGAAGGGCTAGGTAACATAAAATACAAAACCAATTTAATGCAGATTGCACAAGGGCCATCTTATTGTAGATTGTTGGTTGTTTGAGATCAAGCAACTCTGTACCAGCAGCTGTATTTAGATGGCCATGCTCATTGGGTTGCCTTTTGCTCTTTACCAGCCCTTCTGCTATCCACATTCGTACTAATTTGTCCACATCAATTTCTTTGAAGG	207	228	3	0.3		MA_10435240_prc	AATTGATGCGTTCGAGTATAGATGTGGATATAGAAGGGTTTGTAGAAATTACAAAACTTATTTAATAGAAATTACATTGGTTGTTCAAGATCAAGCAACTGTGTTCAAACAGCTGCATCTTGATGGCCATACTCTTGTACCAGCCCTTCTTCTATCCACATTTGTATTAGATTGTCCACATCAGTT	141	162	3	1.3	MA_53821_prc	TGTACAGATGTGGATATAGAAGGGTTAGTTAGTAAACAGTACGAAGCCCATCTAATAGAGATTCCATGAGAGGCATTTTATTGCAAGATGTTGGCTGTTCGAGATCAAGCGACTGTGTTCGAGCAGTGCATTTTAATGGCAATACTCATTAAATGGGTTGCCTGTTTTTTCTTTACCAGCCCTTCTGCTATCCACAACAGTAC	177	198	3	0	MA_59584_prc	GATGTGGATATGGAAGGGTTAGGTAATATAAAATGCAAAACCCATTTATTAGAGATTGCACAAGAGACAGCTTCTTGTAACAGAAAACCCATTTAACAGATATGGCATGAGAGGCAATTATGTAAATCTACTGTAGATTGTTGCTAGAATGTTTGACATCAAGCAAAGGTGTACTAGTTGCTGCATTTTGATCGGCATGCTTATTCAACAGGTTGTCTGTTTACTATTTACCAATCCTTCCGCTATCCACATTC	232	253	3	1.8	MA_85105_prc	TTCCTGCAGTATGAAGAAATTGTTGTGTTCAGAGTGTACAGATGTGGATATATAAGGGTTAGTAAACAGTACAAAACCCATTTAATAGAGATTCCGTGAGAAACATCTTATTGTAGATTGTTGGCTGTTTCAGATCCAGCAAGCAACAAAGCAGCTGTATTTTGATCGCCATACTCATTAAATGGGTTGTCTGTTTGCTCTTTACCAGCCCTTCTGCTATCCACATTCGTACTAGTTTGTCCACATCAATTTCTTCGACGG	206	227	3	0.3
			26	Pab-miR946.41	CAGCCCTTCTGCTATCCACAACC	23	MA_10433553_prc	TGTACAGATGTGGATATAGGAGGGTTAGTTAGCACATATATACAAAACCCATTTAATAGAGTTTCTGTGAGAGCATCTTATTGTAGATTGTTGGCTATTCGAGATCAAACAACCGTGTTCAATCAAATGCATTTTGATGGCCATACTCATCAAATGGGTTGTCTGTTTGTCTTTACCAGCCCTTCTGCTATCCACAACCGTA	177	199	3	0		MA_10434984_prc	TTCTTGCAATATGAAGAAATTGATGTGTTCAGATTGTACAGATGTGGATATGGAAGGGCTAGGTAACATAAAATACAAAACCAATTTAATGCAGATTGCACAAGGGCCATCTTATTGTAGATTGTTGGTTGTTTGAGATCAAGCAACTCTGTACCAGCAGCTGTATTTAGATGGCCATGCTCATTGGGTTGCCTTTTGCTCTTTACCAGCCCTTCTGCTATCCACATTCGTACTAATTTGTCCACATCAATTTCTTTGAAGG	207	229	3	0.4		MA_10435240_prc	AATTGATGCGTTCGAGTATAGATGTGGATATAGAAGGGTTTGTAGAAATTACAAAACTTATTTAATAGAAATTACATTGGTTGTTCAAGATCAAGCAACTGTGTTCAAACAGCTGCATCTTGATGGCCATACTCTTGTACCAGCCCTTCTTCTATCCACATTTGTATTAGATTGTCCACATCAGTT	141	163	3	1.55	MA_53821_prc	TGTACAGATGTGGATATAGAAGGGTTAGTTAGTAAACAGTACGAAGCCCATCTAATAGAGATTCCATGAGAGGCATTTTATTGCAAGATGTTGGCTGTTCGAGATCAAGCGACTGTGTTCGAGCAGTGCATTTTAATGGCAATACTCATTAAATGGGTTGCCTGTTTTTTCTTTACCAGCCCTTCTGCTATCCACAACAGTAC	177	199	3	0.15	MA_59584_prc	GATGTGGATATGGAAGGGTTAGGTAATATAAAATGCAAAACCCATTTATTAGAGATTGCACAAGAGACAGCTTCTTGTAACAGAAAACCCATTTAACAGATATGGCATGAGAGGCAATTATGTAAATCTACTGTAGATTGTTGCTAGAATGTTTGACATCAAGCAAAGGTGTACTAGTTGCTGCATTTTGATCGGCATGCTTATTCAACAGGTTGTCTGTTTACTATTTACCAATCCTTCCGCTATCCACATTC	232	254	3	1.9	MA_85105_prc	TTCCTGCAGTATGAAGAAATTGTTGTGTTCAGAGTGTACAGATGTGGATATATAAGGGTTAGTAAACAGTACAAAACCCATTTAATAGAGATTCCGTGAGAAACATCTTATTGTAGATTGTTGGCTGTTTCAGATCCAGCAAGCAACAAAGCAGCTGTATTTTGATCGCCATACTCATTAAATGGGTTGTCTGTTTGCTCTTTACCAGCCCTTCTGCTATCCACATTCGTACTAGTTTGTCCACATCAATTTCTTCGACGG	206	228	3	0.4
			27	Pab-miR946.42	CAGCCCTTCTGCTATCCACAACT	23	MA_10433553_prc	TGTACAGATGTGGATATAGGAGGGTTAGTTAGCACATATATACAAAACCCATTTAATAGAGTTTCTGTGAGAGCATCTTATTGTAGATTGTTGGCTATTCGAGATCAAACAACCGTGTTCAATCAAATGCATTTTGATGGCCATACTCATCAAATGGGTTGTCTGTTTGTCTTTACCAGCCCTTCTGCTATCCACAACCGTA	177	199	3	0.15		MA_10434984_prc	TTCTTGCAATATGAAGAAATTGATGTGTTCAGATTGTACAGATGTGGATATGGAAGGGCTAGGTAACATAAAATACAAAACCAATTTAATGCAGATTGCACAAGGGCCATCTTATTGTAGATTGTTGGTTGTTTGAGATCAAGCAACTCTGTACCAGCAGCTGTATTTAGATGGCCATGCTCATTGGGTTGCCTTTTGCTCTTTACCAGCCCTTCTGCTATCCACATTCGTACTAATTTGTCCACATCAATTTCTTTGAAGG	207	229	3	0.55		MA_10435240_prc	AATTGATGCGTTCGAGTATAGATGTGGATATAGAAGGGTTTGTAGAAATTACAAAACTTATTTAATAGAAATTACATTGGTTGTTCAAGATCAAGCAACTGTGTTCAAACAGCTGCATCTTGATGGCCATACTCTTGTACCAGCCCTTCTTCTATCCACATTTGTATTAGATTGTCCACATCAGTT	141	163	3	1.4	MA_53821_prc	TGTACAGATGTGGATATAGAAGGGTTAGTTAGTAAACAGTACGAAGCCCATCTAATAGAGATTCCATGAGAGGCATTTTATTGCAAGATGTTGGCTGTTCGAGATCAAGCGACTGTGTTCGAGCAGTGCATTTTAATGGCAATACTCATTAAATGGGTTGCCTGTTTTTTCTTTACCAGCCCTTCTGCTATCCACAACAGTAC	177	199	3	0.15	MA_85105_prc	TTCCTGCAGTATGAAGAAATTGTTGTGTTCAGAGTGTACAGATGTGGATATATAAGGGTTAGTAAACAGTACAAAACCCATTTAATAGAGATTCCGTGAGAAACATCTTATTGTAGATTGTTGGCTGTTTCAGATCCAGCAAGCAACAAAGCAGCTGTATTTTGATCGCCATACTCATTAAATGGGTTGTCTGTTTGCTCTTTACCAGCCCTTCTGCTATCCACATTCGTACTAGTTTGTCCACATCAATTTCTTCGACGG	206	228	3	0.55
			28	Pab-miR946.44	GCAGCCCTTCTGCTATCCACAAC	23	MA_10433553_prc	TGTACAGATGTGGATATAGGAGGGTTAGTTAGCACATATATACAAAACCCATTTAATAGAGTTTCTGTGAGAGCATCTTATTGTAGATTGTTGGCTATTCGAGATCAAACAACCGTGTTCAATCAAATGCATTTTGATGGCCATACTCATCAAATGGGTTGTCTGTTTGTCTTTACCAGCCCTTCTGCTATCCACAACCGTA	176	198	3	0.15		MA_10434984_prc	TTCTTGCAATATGAAGAAATTGATGTGTTCAGATTGTACAGATGTGGATATGGAAGGGCTAGGTAACATAAAATACAAAACCAATTTAATGCAGATTGCACAAGGGCCATCTTATTGTAGATTGTTGGTTGTTTGAGATCAAGCAACTCTGTACCAGCAGCTGTATTTAGATGGCCATGCTCATTGGGTTGCCTTTTGCTCTTTACCAGCCCTTCTGCTATCCACATTCGTACTAATTTGTCCACATCAATTTCTTTGAAGG	206	228	3	0.45		MA_10435240_prc	AATTGATGCGTTCGAGTATAGATGTGGATATAGAAGGGTTTGTAGAAATTACAAAACTTATTTAATAGAAATTACATTGGTTGTTCAAGATCAAGCAACTGTGTTCAAACAGCTGCATCTTGATGGCCATACTCTTGTACCAGCCCTTCTTCTATCCACATTTGTATTAGATTGTCCACATCAGTT	140	162	3	1.45	MA_53821_prc	TGTACAGATGTGGATATAGAAGGGTTAGTTAGTAAACAGTACGAAGCCCATCTAATAGAGATTCCATGAGAGGCATTTTATTGCAAGATGTTGGCTGTTCGAGATCAAGCGACTGTGTTCGAGCAGTGCATTTTAATGGCAATACTCATTAAATGGGTTGCCTGTTTTTTCTTTACCAGCCCTTCTGCTATCCACAACAGTAC	176	198	3	0.15	MA_59584_prc	GATGTGGATATGGAAGGGTTAGGTAATATAAAATGCAAAACCCATTTATTAGAGATTGCACAAGAGACAGCTTCTTGTAACAGAAAACCCATTTAACAGATATGGCATGAGAGGCAATTATGTAAATCTACTGTAGATTGTTGCTAGAATGTTTGACATCAAGCAAAGGTGTACTAGTTGCTGCATTTTGATCGGCATGCTTATTCAACAGGTTGTCTGTTTACTATTTACCAATCCTTCCGCTATCCACATTC	231	253	3	1.95	MA_85105_prc	TTCCTGCAGTATGAAGAAATTGTTGTGTTCAGAGTGTACAGATGTGGATATATAAGGGTTAGTAAACAGTACAAAACCCATTTAATAGAGATTCCGTGAGAAACATCTTATTGTAGATTGTTGGCTGTTTCAGATCCAGCAAGCAACAAAGCAGCTGTATTTTGATCGCCATACTCATTAAATGGGTTGTCTGTTTGCTCTTTACCAGCCCTTCTGCTATCCACATTCGTACTAGTTTGTCCACATCAATTTCTTCGACGG	205	227	3	0.45
			29	Pab-miR946.45	TAGCCCTTCTGCTATCCACAAC	22	MA_10433553_prc	TGTACAGATGTGGATATAGGAGGGTTAGTTAGCACATATATACAAAACCCATTTAATAGAGTTTCTGTGAGAGCATCTTATTGTAGATTGTTGGCTATTCGAGATCAAACAACCGTGTTCAATCAAATGCATTTTGATGGCCATACTCATCAAATGGGTTGTCTGTTTGTCTTTACCAGCCCTTCTGCTATCCACAACCGTA	177	198	3	0.15		MA_10434984_prc	TTCTTGCAATATGAAGAAATTGATGTGTTCAGATTGTACAGATGTGGATATGGAAGGGCTAGGTAACATAAAATACAAAACCAATTTAATGCAGATTGCACAAGGGCCATCTTATTGTAGATTGTTGGTTGTTTGAGATCAAGCAACTCTGTACCAGCAGCTGTATTTAGATGGCCATGCTCATTGGGTTGCCTTTTGCTCTTTACCAGCCCTTCTGCTATCCACATTCGTACTAATTTGTCCACATCAATTTCTTTGAAGG	207	228	3	0.45		MA_10435240_prc	AATTGATGCGTTCGAGTATAGATGTGGATATAGAAGGGTTTGTAGAAATTACAAAACTTATTTAATAGAAATTACATTGGTTGTTCAAGATCAAGCAACTGTGTTCAAACAGCTGCATCTTGATGGCCATACTCTTGTACCAGCCCTTCTTCTATCCACATTTGTATTAGATTGTCCACATCAGTT	141	162	3	1.45	MA_53821_prc	TGTACAGATGTGGATATAGAAGGGTTAGTTAGTAAACAGTACGAAGCCCATCTAATAGAGATTCCATGAGAGGCATTTTATTGCAAGATGTTGGCTGTTCGAGATCAAGCGACTGTGTTCGAGCAGTGCATTTTAATGGCAATACTCATTAAATGGGTTGCCTGTTTTTTCTTTACCAGCCCTTCTGCTATCCACAACAGTAC	177	198	3	0.15	MA_59584_prc	GATGTGGATATGGAAGGGTTAGGTAATATAAAATGCAAAACCCATTTATTAGAGATTGCACAAGAGACAGCTTCTTGTAACAGAAAACCCATTTAACAGATATGGCATGAGAGGCAATTATGTAAATCTACTGTAGATTGTTGCTAGAATGTTTGACATCAAGCAAAGGTGTACTAGTTGCTGCATTTTGATCGGCATGCTTATTCAACAGGTTGTCTGTTTACTATTTACCAATCCTTCCGCTATCCACATTC	232	253	3	1.95	MA_85105_prc	TTCCTGCAGTATGAAGAAATTGTTGTGTTCAGAGTGTACAGATGTGGATATATAAGGGTTAGTAAACAGTACAAAACCCATTTAATAGAGATTCCGTGAGAAACATCTTATTGTAGATTGTTGGCTGTTTCAGATCCAGCAAGCAACAAAGCAGCTGTATTTTGATCGCCATACTCATTAAATGGGTTGTCTGTTTGCTCTTTACCAGCCCTTCTGCTATCCACATTCGTACTAGTTTGTCCACATCAATTTCTTCGACGG	206	227	3	0.45
			30	Pab-miR946.5	CAAGCCCTTCTGCTATCCACA	21	MA_10433553_prc	TGTACAGATGTGGATATAGGAGGGTTAGTTAGCACATATATACAAAACCCATTTAATAGAGTTTCTGTGAGAGCATCTTATTGTAGATTGTTGGCTATTCGAGATCAAACAACCGTGTTCAATCAAATGCATTTTGATGGCCATACTCATCAAATGGGTTGTCTGTTTGTCTTTACCAGCCCTTCTGCTATCCACAACCGTA	176	196	3	0.15		MA_10434984_prc	TTCTTGCAATATGAAGAAATTGATGTGTTCAGATTGTACAGATGTGGATATGGAAGGGCTAGGTAACATAAAATACAAAACCAATTTAATGCAGATTGCACAAGGGCCATCTTATTGTAGATTGTTGGTTGTTTGAGATCAAGCAACTCTGTACCAGCAGCTGTATTTAGATGGCCATGCTCATTGGGTTGCCTTTTGCTCTTTACCAGCCCTTCTGCTATCCACATTCGTACTAATTTGTCCACATCAATTTCTTTGAAGG	206	226	3	0.15		MA_10435240_prc	AATTGATGCGTTCGAGTATAGATGTGGATATAGAAGGGTTTGTAGAAATTACAAAACTTATTTAATAGAAATTACATTGGTTGTTCAAGATCAAGCAACTGTGTTCAAACAGCTGCATCTTGATGGCCATACTCTTGTACCAGCCCTTCTTCTATCCACATTTGTATTAGATTGTCCACATCAGTT	140	160	3	1.15	MA_53821_prc	TGTACAGATGTGGATATAGAAGGGTTAGTTAGTAAACAGTACGAAGCCCATCTAATAGAGATTCCATGAGAGGCATTTTATTGCAAGATGTTGGCTGTTCGAGATCAAGCGACTGTGTTCGAGCAGTGCATTTTAATGGCAATACTCATTAAATGGGTTGCCTGTTTTTTCTTTACCAGCCCTTCTGCTATCCACAACAGTAC	176	196	3	0.15	MA_59584_prc	GATGTGGATATGGAAGGGTTAGGTAATATAAAATGCAAAACCCATTTATTAGAGATTGCACAAGAGACAGCTTCTTGTAACAGAAAACCCATTTAACAGATATGGCATGAGAGGCAATTATGTAAATCTACTGTAGATTGTTGCTAGAATGTTTGACATCAAGCAAAGGTGTACTAGTTGCTGCATTTTGATCGGCATGCTTATTCAACAGGTTGTCTGTTTACTATTTACCAATCCTTCCGCTATCCACATTC	231	251	3	1.65	MA_781091_prc	TGTACATATGTGGATATAGAAGGGTTAGTTAGTAAATAGTACAAAACCCATTTAATAGAGATTCCATGAGAGGCATTTTATTATAGATTGTTGGTTGTTCGAGACCAAAGGACTGTCTTCAAGAAACTGCATTTTGATGGTCATATTAATTAAATGGGTTGCTTGTTTTCTCTTTATCAGTCCTTCTACTATCCACA	177	197	3	1.55	MA_85105_prc	TTCCTGCAGTATGAAGAAATTGTTGTGTTCAGAGTGTACAGATGTGGATATATAAGGGTTAGTAAACAGTACAAAACCCATTTAATAGAGATTCCGTGAGAAACATCTTATTGTAGATTGTTGGCTGTTTCAGATCCAGCAAGCAACAAAGCAGCTGTATTTTGATCGCCATACTCATTAAATGGGTTGTCTGTTTGCTCTTTACCAGCCCTTCTGCTATCCACATTCGTACTAGTTTGTCCACATCAATTTCTTCGACGG	205	225	3
			31	Pab-miR946.6	CCAGCCCTTCTGCTATCCACAT	22	MA_10431262_prc	CGGTTGTGGATAGCAGAAGGGCTGGTAAAGACAAACAGGCAACCCATTTGATGAGTATGGCCATCAAAATGCATTTGATTGAACACGGTTGTTTGATCTCGAATAGCCAACAATCTACAATAAGTTGATTGAACACGGTTGTTTGATCTCGAATAGCCAACAATCTACAATAAGATGCTCTCACAGAATCTCTATTAAATGGGTTTTGTATATATGTGCTAACTAACCCTCCTATATCCACATCTG	4	25	5	0.15		>MA_10433553_prc	TGTACAGATGTGGATATAGGAGGGTTAGTTAGCACATATATACAAAACCCATTTAATAGAGTTTCTGTGAGAGCATCTTATTGTAGATTGTTGGCTATTCGAGATCAAACAACCGTGTTCAATCAAATGCATTTTGATGGCCATACTCATCAAATGGGTTGTCTGTTTGTCTTTACCAGCCCTTCTGCTATCCACAACCGTA	176	197	3	0.15		>MA_10434984_prc	TTCTTGCAATATGAAGAAATTGATGTGTTCAGATTGTACAGATGTGGATATGGAAGGGCTAGGTAACATAAAATACAAAACCAATTTAATGCAGATTGCACAAGGGCCATCTTATTGTAGATTGTTGGTTGTTTGAGATCAAGCAACTCTGTACCAGCAGCTGTATTTAGATGGCCATGCTCATTGGGTTGCCTTTTGCTCTTTACCAGCCCTTCTGCTATCCACATTCGTACTAATTTGTCCACATCAATTTCTTTGAAGG	206	227	3	0	>MA_10435240_prc	AATTGATGCGTTCGAGTATAGATGTGGATATAGAAGGGTTTGTAGAAATTACAAAACTTATTTAATAGAAATTACATTGGTTGTTCAAGATCAAGCAACTGTGTTCAAACAGCTGCATCTTGATGGCCATACTCTTGTACCAGCCCTTCTTCTATCCACATTTGTATTAGATTGTCCACATCAGTT	140	161	3	1	>MA_53821_prc	TGTACAGATGTGGATATAGAAGGGTTAGTTAGTAAACAGTACGAAGCCCATCTAATAGAGATTCCATGAGAGGCATTTTATTGCAAGATGTTGGCTGTTCGAGATCAAGCGACTGTGTTCGAGCAGTGCATTTTAATGGCAATACTCATTAAATGGGTTGCCTGTTTTTTCTTTACCAGCCCTTCTGCTATCCACAACAGTAC	176	197	3	0.15	>MA_59584_prc	GATGTGGATATGGAAGGGTTAGGTAATATAAAATGCAAAACCCATTTATTAGAGATTGCACAAGAGACAGCTTCTTGTAACAGAAAACCCATTTAACAGATATGGCATGAGAGGCAATTATGTAAATCTACTGTAGATTGTTGCTAGAATGTTTGACATCAAGCAAAGGTGTACTAGTTGCTGCATTTTGATCGGCATGCTTATTCAACAGGTTGTCTGTTTACTATTTACCAATCCTTCCGCTATCCACATTC	231	252	3	1.5	>MA_85105_prc	TTCCTGCAGTATGAAGAAATTGTTGTGTTCAGAGTGTACAGATGTGGATATATAAGGGTTAGTAAACAGTACAAAACCCATTTAATAGAGATTCCGTGAGAAACATCTTATTGTAGATTGTTGGCTGTTTCAGATCCAGCAAGCAACAAAGCAGCTGTATTTTGATCGCCATACTCATTAAATGGGTTGTCTGTTTGCTCTTTACCAGCCCTTCTGCTATCCACATTCGTACTAGTTTGTCCACATCAATTTCTTCGACGG	205	226	3
			32	Pab-miR946.7	CAGCCCTTCTGCTATCCACAAT	22	MA_10433553_prc	TGTACAGATGTGGATATAGGAGGGTTAGTTAGCACATATATACAAAACCCATTTAATAGAGTTTCTGTGAGAGCATCTTATTGTAGATTGTTGGCTATTCGAGATCAAACAACCGTGTTCAATCAAATGCATTTTGATGGCCATACTCATCAAATGGGTTGTCTGTTTGTCTTTACCAGCCCTTCTGCTATCCACAACCGTA	177	198	3	0.15		MA_10434984_prc	TTCTTGCAATATGAAGAAATTGATGTGTTCAGATTGTACAGATGTGGATATGGAAGGGCTAGGTAACATAAAATACAAAACCAATTTAATGCAGATTGCACAAGGGCCATCTTATTGTAGATTGTTGGTTGTTTGAGATCAAGCAACTCTGTACCAGCAGCTGTATTTAGATGGCCATGCTCATTGGGTTGCCTTTTGCTCTTTACCAGCCCTTCTGCTATCCACATTCGTACTAATTTGTCCACATCAATTTCTTTGAAGG	207	228	3	0.15		MA_10435240_prc	AATTGATGCGTTCGAGTATAGATGTGGATATAGAAGGGTTTGTAGAAATTACAAAACTTATTTAATAGAAATTACATTGGTTGTTCAAGATCAAGCAACTGTGTTCAAACAGCTGCATCTTGATGGCCATACTCTTGTACCAGCCCTTCTTCTATCCACATTTGTATTAGATTGTCCACATCAGTT	141	162	3	1.15	MA_53821_prc	TGTACAGATGTGGATATAGAAGGGTTAGTTAGTAAACAGTACGAAGCCCATCTAATAGAGATTCCATGAGAGGCATTTTATTGCAAGATGTTGGCTGTTCGAGATCAAGCGACTGTGTTCGAGCAGTGCATTTTAATGGCAATACTCATTAAATGGGTTGCCTGTTTTTTCTTTACCAGCCCTTCTGCTATCCACAACAGTAC	177	198	3	0.15	MA_59584_prc	GATGTGGATATGGAAGGGTTAGGTAATATAAAATGCAAAACCCATTTATTAGAGATTGCACAAGAGACAGCTTCTTGTAACAGAAAACCCATTTAACAGATATGGCATGAGAGGCAATTATGTAAATCTACTGTAGATTGTTGCTAGAATGTTTGACATCAAGCAAAGGTGTACTAGTTGCTGCATTTTGATCGGCATGCTTATTCAACAGGTTGTCTGTTTACTATTTACCAATCCTTCCGCTATCCACATTC	232	253	3	1.65	MA_85105_prc	TTCCTGCAGTATGAAGAAATTGTTGTGTTCAGAGTGTACAGATGTGGATATATAAGGGTTAGTAAACAGTACAAAACCCATTTAATAGAGATTCCGTGAGAAACATCTTATTGTAGATTGTTGGCTGTTTCAGATCCAGCAAGCAACAAAGCAGCTGTATTTTGATCGCCATACTCATTAAATGGGTTGTCTGTTTGCTCTTTACCAGCCCTTCTGCTATCCACATTCGTACTAGTTTGTCCACATCAATTTCTTCGACGG	206	227	3	0.15
			33	Pab-miR946.8	TGTGGATATAGAAGGGTTAGT	21	MA_10431262_prc	CGGTTGTGGATAGCAGAAGGGCTGGTAAAGACAAACAGGCAACCCATTTGATGAGTATGGCCATCAAAATGCATTTGATTGAACACGGTTGTTTGATCTCGAATAGCCAACAATCTACAATAAGTTGATTGAACACGGTTGTTTGATCTCGAATAGCCAACAATCTACAATAAGATGCTCTCACAGAATCTCTATTAAATGGGTTTTGTATATATGTGCTAACTAACCCTCCTATATCCACATCTG	222	242	3	1		>MA_10433553_prc	TGTACAGATGTGGATATAGGAGGGTTAGTTAGCACATATATACAAAACCCATTTAATAGAGTTTCTGTGAGAGCATCTTATTGTAGATTGTTGGCTATTCGAGATCAAACAACCGTGTTCAATCAAATGCATTTTGATGGCCATACTCATCAAATGGGTTGTCTGTTTGTCTTTACCAGCCCTTCTGCTATCCACAACCGTA	9	29	5	1		>MA_10434984_prc	TTCTTGCAATATGAAGAAATTGATGTGTTCAGATTGTACAGATGTGGATATGGAAGGGCTAGGTAACATAAAATACAAAACCAATTTAATGCAGATTGCACAAGGGCCATCTTATTGTAGATTGTTGGTTGTTTGAGATCAAGCAACTCTGTACCAGCAGCTGTATTTAGATGGCCATGCTCATTGGGTTGCCTTTTGCTCTTTACCAGCCCTTCTGCTATCCACATTCGTACTAATTTGTCCACATCAATTTCTTTGAAGG	43	63	5	1.4	>MA_10435240_prc	AATTGATGCGTTCGAGTATAGATGTGGATATAGAAGGGTTTGTAGAAATTACAAAACTTATTTAATAGAAATTACATTGGTTGTTCAAGATCAAGCAACTGTGTTCAAACAGCTGCATCTTGATGGCCATACTCTTGTACCAGCCCTTCTTCTATCCACATTTGTATTAGATTGTCCACATCAGTT	23	43	5	0.25	>MA_53821_prc	TGTACAGATGTGGATATAGAAGGGTTAGTTAGTAAACAGTACGAAGCCCATCTAATAGAGATTCCATGAGAGGCATTTTATTGCAAGATGTTGGCTGTTCGAGATCAAGCGACTGTGTTCGAGCAGTGCATTTTAATGGCAATACTCATTAAATGGGTTGCCTGTTTTTTCTTTACCAGCCCTTCTGCTATCCACAACAGTAC	9	29	5	0	>MA_59584_prc	GATGTGGATATGGAAGGGTTAGGTAATATAAAATGCAAAACCCATTTATTAGAGATTGCACAAGAGACAGCTTCTTGTAACAGAAAACCCATTTAACAGATATGGCATGAGAGGCAATTATGTAAATCTACTGTAGATTGTTGCTAGAATGTTTGACATCAAGCAAAGGTGTACTAGTTGCTGCATTTTGATCGGCATGCTTATTCAACAGGTTGTCTGTTTACTATTTACCAATCCTTCCGCTATCCACATTC	3	23	5	1.15	>MA_781091_prc	TGTACATATGTGGATATAGAAGGGTTAGTTAGTAAATAGTACAAAACCCATTTAATAGAGATTCCATGAGAGGCATTTTATTATAGATTGTTGGTTGTTCGAGACCAAAGGACTGTCTTCAAGAAACTGCATTTTGATGGTCATATTAATTAAATGGGTTGCTTGTTTTCTCTTTATCAGTCCTTCTACTATCCACA	9	29	5
			34	Pab-miR946.9	CCAGCCATTCTGCTATCCACA	21	MA_10433553_prc	TGTACAGATGTGGATATAGGAGGGTTAGTTAGCACATATATACAAAACCCATTTAATAGAGTTTCTGTGAGAGCATCTTATTGTAGATTGTTGGCTATTCGAGATCAAACAACCGTGTTCAATCAAATGCATTTTGATGGCCATACTCATCAAATGGGTTGTCTGTTTGTCTTTACCAGCCCTTCTGCTATCCACAACCGTA	176	196	3	1		MA_10434984_prc	TTCTTGCAATATGAAGAAATTGATGTGTTCAGATTGTACAGATGTGGATATGGAAGGGCTAGGTAACATAAAATACAAAACCAATTTAATGCAGATTGCACAAGGGCCATCTTATTGTAGATTGTTGGTTGTTTGAGATCAAGCAACTCTGTACCAGCAGCTGTATTTAGATGGCCATGCTCATTGGGTTGCCTTTTGCTCTTTACCAGCCCTTCTGCTATCCACATTCGTACTAATTTGTCCACATCAATTTCTTTGAAGG	206	226	3	1		MA_10435240_prc	AATTGATGCGTTCGAGTATAGATGTGGATATAGAAGGGTTTGTAGAAATTACAAAACTTATTTAATAGAAATTACATTGGTTGTTCAAGATCAAGCAACTGTGTTCAAACAGCTGCATCTTGATGGCCATACTCTTGTACCAGCCCTTCTTCTATCCACATTTGTATTAGATTGTCCACATCAGTT	140	160	3	2	MA_53821_prc	TGTACAGATGTGGATATAGAAGGGTTAGTTAGTAAACAGTACGAAGCCCATCTAATAGAGATTCCATGAGAGGCATTTTATTGCAAGATGTTGGCTGTTCGAGATCAAGCGACTGTGTTCGAGCAGTGCATTTTAATGGCAATACTCATTAAATGGGTTGCCTGTTTTTTCTTTACCAGCCCTTCTGCTATCCACAACAGTAC	176	196	3	1	MA_85105_prc	TTCCTGCAGTATGAAGAAATTGTTGTGTTCAGAGTGTACAGATGTGGATATATAAGGGTTAGTAAACAGTACAAAACCCATTTAATAGAGATTCCGTGAGAAACATCTTATTGTAGATTGTTGGCTGTTTCAGATCCAGCAAGCAACAAAGCAGCTGTATTTTGATCGCCATACTCATTAAATGGGTTGTCTGTTTGCTCTTTACCAGCCCTTCTGCTATCCACATTCGTACTAGTTTGTCCACATCAATTTCTTCGACGG	205	225	3	1
54	Pab-miR947	6	1	Pab-miR947.1	GTATCGGAATCTGTTACTGTTTC	23	MA_412967_prc	GCCTCAGACGCAGCAGCAGATTCTGATAGAAGACTCAGGCAACGCATTTGTTGTTGGTGGGTTGAATGCTTTCTGCAAAGCCACCAATAACAAGCCGCCTGGTGTTTTGTATCGGAATCTGTTACTGTTTCCTAGGC	109	131	3	0
			2	Pab-miR947.10	TATCGGAATCTGTTACTGTTTTC	23	MA_412967_prc	GCCTCAGACGCAGCAGCAGATTCTGATAGAAGACTCAGGCAACGCATTTGTTGTTGGTGGGTTGAATGCTTTCTGCAAAGCCACCAATAACAAGCCGCCTGGTGTTTTGTATCGGAATCTGTTACTGTTTCCTAGGC	110	132	3	0.15
			3	Pab-miR947.2	ATCGGAATCTGTTACTGTTTCA	22	MA_361547_prc1	GCGCAATTCAGCGTAATCTGTTTCTGTGTATGCACACAGATTGTGACTTCGCGCAATTCAGCGTAATCTGTTTCTGTGTATGCACACAGATTCCGAAGAATTCTGGCTGC	10	31	5	1.95		MA_412967_prc	GCCTCAGACGCAGCAGCAGATTCTGATAGAAGACTCAGGCAACGCATTTGTTGTTGGTGGGTTGAATGCTTTCTGCAAAGCCACCAATAACAAGCCGCCTGGTGTTTTGTATCGGAATCTGTTACTGTTTCCTAGGC	111	132	3	0.15
			4	Pab-miR947.3	CGCAGCAGCAGATTCTGATAGA	22	MA_412967_prc	GCCTCAGACGCAGCAGCAGATTCTGATAGAAGACTCAGGCAACGCATTTGTTGTTGGTGGGTTGAATGCTTTCTGCAAAGCCACCAATAACAAGCCGCCTGGTGTTTTGTATCGGAATCTGTTACTGTTTCCTAGGC	9	30	5	0
			5	Pab-miR947.7	TATCGGAATCTGTTACTGTTC	21	MA_10377894_prc	ACTCTCTGTTCCTGGGTGTGCGGGGAAAATGTTTGTGGCCTTGCGTTTTTCCAGTGGTGATTGTTTTACGTTTGAATGACTTCTCCGTCTTTGGACTAAGACGTTCGAANNNNNNNCCGTGCATTCATCACTGGAAGGATGTGTGGTGTCGGATGTTTTGTTCGCATGACGCGGGTGGGGGGAGT	102	122	3	1.2		MA_412967_prc	GCCTCAGACGCAGCAGCAGATTCTGATAGAAGACTCAGGCAACGCATTTGTTGTTGGTGGGTTGAATGCTTTCTGCAAAGCCACCAATAACAAGCCGCCTGGTGTTTTGTATCGGAATCTGTTACTGTTTCCTAGGC	110	130	3	0.15
			6	Pab-miR947.9	TATCGGAATCTGTTACTGTTTC	22	MA_412967_prc	GCCTCAGACGCAGCAGCAGATTCTGATAGAAGACTCAGGCAACGCATTTGTTGTTGGTGGGTTGAATGCTTTCTGCAAAGCCACCAATAACAAGCCGCCTGGTGTTTTGTATCGGAATCTGTTACTGTTTCCTAGGC	110	131	3	0
55	Pab-miR948	3	1	Pab-miR948.1	AAAGTGGCTGTAGGCATCGGTA	22	MA_53979_prc	CAGATGACAGAGTTAAAGTGGCTGTAGGCATCGGTGGACGAAGTGAGGCAGTGTTGTTCACCGATGCCTACAAACGCTGCCTCACTTCGTCCACCGATGCTTACAGCCACTTTGACACAGTCATCTG	15	36	5	0.15
			2	Pab-miR948.2	AGATGACAGAGTTAAAGTGGC	21	MA_53979_prc	CAGATGACAGAGTTAAAGTGGCTGTAGGCATCGGTGGACGAAGTGAGGCAGTGTTGTTCACCGATGCCTACAAACGCTGCCTCACTTCGTCCACCGATGCTTACAGCCACTTTGACACAGTCATCTG	2	22	5	0
			3	Pab-miR948.3	TACAGCCACTTTGACACAGTC	21	MA_53979_prc	CAGATGACAGAGTTAAAGTGGCTGTAGGCATCGGTGGACGAAGTGAGGCAGTGTTGTTCACCGATGCCTACAAACGCTGCCTCACTTCGTCCACCGATGCTTACAGCCACTTTGACACAGTCATCTG	102	122	3	0
56	Pab-miR949	7	1	Pab-miR949.1	TCTCCGGGAATCCAATGCGCCTA	23	MA_136029_prc	AGAGCCTCTCCGGGAATCCAATGCGCCTTCCGCTTGAACGCCTTTCAACGCGCCTGCTATGCGTGAGAGCGCGTTTAAGAGAAAGGTGTATTGATTCCCGGAGAAGCTCT	7	29	5	0.15		MA_189416_prc	GAAGGAGAAGGAGAGCTTCTCCCGGGAATCCAATGGGCCTTCCAATGCGTGAAAGGCGTTCAAGAGGAAGGCACATTTGATTCCTAGAGAAGCTCTGGTTCTCCGAGTTCTT	19	41	5	1.7
			2	Pab-miR949.2	TCCAGGAATCCAATGCGCCTTC	22	MA_136029_prc	AGAGCCTCTCCGGGAATCCAATGCGCCTTCCGCTTGAACGCCTTTCAACGCGCCTGCTATGCGTGAGAGCGCGTTTAAGAGAAAGGTGTATTGATTCCCGGAGAAGCTCT	9	30	5	0.25		MA_189416_prc	GAAGGAGAAGGAGAGCTTCTCCCGGGAATCCAATGGGCCTTCCAATGCGTGAAAGGCGTTCAAGAGGAAGGCACATTTGATTCCTAGAGAAGCTCTGGTTCTCCGAGTTCTT	21	42	5	1.4		MA_872334_prc	GCTGAAAGAATGAAAACTTGTCCAGGAACCCAATGAGCCTTCGTCTACTCCTGAACGCCTGCGATGCGTGGGAGTGAGCCGTTCAAACGAGGGCGCATTGGGTTCCAAGAAAAGCTCTCGTTCTCGGT	21	42	5	2
			3	Pab-miR949.3	TCCGGGAATCCAATGCGCCTTC	22	MA_136029_prc	AGAGCCTCTCCGGGAATCCAATGCGCCTTCCGCTTGAACGCCTTTCAACGCGCCTGCTATGCGTGAGAGCGCGTTTAAGAGAAAGGTGTATTGATTCCCGGAGAAGCTCT	9	30	5	0		MA_189416_prc	GAAGGAGAAGGAGAGCTTCTCCCGGGAATCCAATGGGCCTTCCAATGCGTGAAAGGCGTTCAAGAGGAAGGCACATTTGATTCCTAGAGAAGCTCTGGTTCTCCGAGTTCTT	21	42	5	1.15
			4	Pab-miR949.4	TCTCTAGGAATCAAATGTGCC	21	MA_104025_prc	TGTTATACATCAAGAGGTGTCAAATACCTTGAGGTGCCAATCTCAATGTTTCTGTACCCACAATCAGTCAATGACTGTTTAATCACATCAAGTGAGTGTGAAAACATTGAGATTGGTGCATCAAGGAATTTGATTCCTCTTGGCATATAACA	123	143	3	1.95		>MA_17_prc	GGAGAGCCAAAGCTTCTTTAGGAATCAAATGTGCCTTCCTCCTCTTGAATGCCTTTCACACATTGAAAGGCCCATTGAATACCAATGTGCCTTCTTCCTCCTCTTGAATGCATTTCACACATTGGAAGGCCCATTGAATACCAAGGAGAAGCTTTCCTTCTCC	15	35	5	0.25		>MA_189416_prc	GAAGGAGAAGGAGAGCTTCTCCCGGGAATCCAATGGGCCTTCCAATGCGTGAAAGGCGTTCAAGAGGAAGGCACATTTGATTCCTAGAGAAGCTCTGGTTCTCCGAGTTCTT	70	90	3	0	>MA_42081_prc	CAGCATAGATCCATTTTAAACCTGGAGCTATCAAGCACTGAGAGGAATCAAATTTTTTGAGGTGTAATTTTTTTATCATTTAATTATGTCATATTAAATTAAAAAAATTACACCTTAAGAAATTTGGTCCCTCTTGGTGTTTGATAGATCCAGGTTTAAGATGGATTTACACTG	38	58	5	1.85	>MA_59956_prc	TCATGCACCGAGAGGAATCAAATTCCTTGAGGTGAAAACTTTTTTATATTGCAAAAACTTGAGGAAAGGTTTGCAGATCAAGGTATTTGATCCCTCTTGGCGCATGA	8	28	5	1.95
			5	Pab-miR949.5	TCTCCAGGAATCCAATGCGCCT	22	MA_136029_prc	AGAGCCTCTCCGGGAATCCAATGCGCCTTCCGCTTGAACGCCTTTCAACGCGCCTGCTATGCGTGAGAGCGCGTTTAAGAGAAAGGTGTATTGATTCCCGGAGAAGCTCT	7	28	5	1		MA_17_prc	GGAGAGCCAAAGCTTCTTTAGGAATCAAATGTGCCTTCCTCCTCTTGAATGCCTTTCACACATTGAAAGGCCCATTGAATACCAATGTGCCTTCTTCCTCCTCTTGAATGCATTTCACACATTGGAAGGCCCATTGAATACCAAGGAGAAGCTTTCCTTCTCC	15	36	5	1.75		MA_189416_prc	GAAGGAGAAGGAGAGCTTCTCCCGGGAATCCAATGGGCCTTCCAATGCGTGAAAGGCGTTCAAGAGGAAGGCACATTTGATTCCTAGAGAAGCTCTGGTTCTCCGAGTTCTT	19	40	5	1.8	MA_872334_prc	GCTGAAAGAATGAAAACTTGTCCAGGAACCCAATGAGCCTTCGTCTACTCCTGAACGCCTGCGATGCGTGGGAGTGAGCCGTTCAAACGAGGGCGCATTGGGTTCCAAGAAAAGCTCTCGTTCTCGGT	19	40	5	1.4
			6	Pab-miR949.6	TCTCTAGGAATCAAATGTGCCT	22	MA_17_prc	GGAGAGCCAAAGCTTCTTTAGGAATCAAATGTGCCTTCCTCCTCTTGAATGCCTTTCACACATTGAAAGGCCCATTGAATACCAATGTGCCTTCTTCCTCCTCTTGAATGCATTTCACACATTGGAAGGCCCATTGAATACCAAGGAGAAGCTTTCCTTCTCC	15	36	5	0.25		>MA_189416_prc	GAAGGAGAAGGAGAGCTTCTCCCGGGAATCCAATGGGCCTTCCAATGCGTGAAAGGCGTTCAAGAGGAAGGCACATTTGATTCCTAGAGAAGCTCTGGTTCTCCGAGTTCTT	69	90	3	0
			7	Pab-miR949.7	TCTCCGGGAATCCAATGCGCT	21	MA_136029_prc	AGAGCCTCTCCGGGAATCCAATGCGCCTTCCGCTTGAACGCCTTTCAACGCGCCTGCTATGCGTGAGAGCGCGTTTAAGAGAAAGGTGTATTGATTCCCGGAGAAGCTCT	7	27	5	0.15		MA_189416_prc	GAAGGAGAAGGAGAGCTTCTCCCGGGAATCCAATGGGCCTTCCAATGCGTGAAAGGCGTTCAAGAGGAAGGCACATTTGATTCCTAGAGAAGCTCTGGTTCTCCGAGTTCTT	19	39	5	0.95
57	Pab-miR950	59	1	Pab-miR950.11	GTCACATCTGGGCCACGATGGTT	23	MA_10432994_prc1	GAAAGTGTTCTTGACATCTGGGCCACGATGGTTTGTTTACCATTTTATGTCTATAAACTATCGTTGCCAGACGACACGAGCACCTTCG	11	33	5	0.4		MA_138737_prc2	GGAGGTGATCTTCACATCTGGGCCACGATGGTTTATCTTTCTTCGTTTATTTATCATAAACCATGGTGCCCCAGATGAGAAGAGCACCTT	11	33	5	0.15		MA_10433003_prc	GTAGTTTTTACATCTGGGCCACGATGGTTGATAAACACATCGTAGCTCTTATAGGAAAC	7	29	5	0.4	MA_69557_prc	TCTTGACATCTGGGCCACGGTGGTTAATGAAGATATCGAATACATAGTTGTCGTTGTCGTTGTCGCCATGTGAGGTGGATGTCGAGG	3	25	5	1.4	MA_811474_prc	GAAGGTGATCCTAACATCTGGGCCACGATGGTTTATTGTTCATCGTGTATTTATCATAAACCATGGTGCCCCAGATGATAAGAGCACCTTC	11	33	5	0.4
			2	Pab-miR950.12	TAACATCTGGGCCACGATGGT	21	MA_10432994_prc1	GAAAGTGTTCTTGACATCTGGGCCACGATGGTTTGTTTACCATTTTATGTCTATAAACTATCGTTGCCAGACGACACGAGCACCTTCG	12	32	5	0.15		>MA_10432994_prc2	GCGAAGGTGTTCTTCACGTCTGGGCCGCGATGGTTTGTTTTACAAATAAACCATCTGCCCCAGACGAGAAGAGCACCTTCGC	14	34	5	1.4		>MA_138737_prc1	TGTTATTGTCGTCTGGGCCCCGGTGGTTTATGATCGTCTAGGATGTTCAGAACCACCGTGGCCAAGACGACAAGAATA	7	27	5	1.9	>MA_138737_prc1	TGTTATTGTCGTCTGGGCCCCGGTGGTTTATGATCGTCTAGGATGTTCAGAACCACCGTGGCCAAGACGACAAGAATA	52	72	3	1.9	>MA_138737_prc2	GGAGGTGATCTTCACATCTGGGCCACGATGGTTTATCTTTCTTCGTTTATTTATCATAAACCATGGTGCCCCAGATGAGAAGAGCACCTT	12	32	5	0.15	>MA_138737_prc3	TTGTCGTCTTGGCCACGGTGGTTCTGAACATCCTAGACGATCATAAACCACCGGGGCCCAGACGACAA	2	22	5	1.9	>MA_138737_prc3	TTGTCGTCTTGGCCACGGTGGTTCTGAACATCCTAGACGATCATAAACCACCGGGGCCCAGACGACAA	47	67	3
			3	Pab-miR950.13	TAACATCTGGGCCACGATGGC	21	MA_10432994_prc1	GAAAGTGTTCTTGACATCTGGGCCACGATGGTTTGTTTACCATTTTATGTCTATAAACTATCGTTGCCAGACGACACGAGCACCTTCG	12	32	5	0.3		MA_10432994_prc2	GCGAAGGTGTTCTTCACGTCTGGGCCGCGATGGTTTGTTTTACAAATAAACCATCTGCCCCAGACGAGAAGAGCACCTTCGC	14	34	5	1.55		MA_138737_prc2	GGAGGTGATCTTCACATCTGGGCCACGATGGTTTATCTTTCTTCGTTTATTTATCATAAACCATGGTGCCCCAGATGAGAAGAGCACCTT	12	32	5	0.3	MA_10304098_prc	TCTTCACGTCAGGGCCACGATGGTTTATTTACCAGGTATCAATAAACCATAGTGGCACAGGCGAGAAGA	4	24	5	1.55	MA_10433003_prc	GTAGTTTTTACATCTGGGCCACGATGGTTGATAAACACATCGTAGCTCTTATAGGAAAC	8	28	5	0.3	MA_133147_prc	TCTTAATGTTTGGGCCACGATGGTTTGTTTACCAATAAACCATATGCCCCAGAGGAGAAGAGAACCTTCATTTTCTTTTACATGGATATCTCGTCTTTCTGGACCAGCAGGAATGGCAGGAGGGAAAAAGCTTAATTATTTGATAAGCAACCTCTATCCATGTGGGTATTTTCTGATTCAAAATGTTGTGTGGATGAGCTCCTCCTCTTTTCACCCTAATCAAGATAAGCACTTTACACACAACTTGAGAAGATGATCAGTGTTATTTTGTTTT	4	24	5	1.65	MA_136180_prc	AGGTGGTCTTGACGTCTGGTCCACGATGGTTTATTTACCATGTATCAATAAACCATCGCGGACAGACGACACGAGCACCT	10	30	5
			4	Pab-miR950.14	TCACGTCAGGGCCACGATGGT	21	MA_10432994_prc1	GAAAGTGTTCTTGACATCTGGGCCACGATGGTTTGTTTACCATTTTATGTCTATAAACTATCGTTGCCAGACGACACGAGCACCTTCG	12	32	5	1.4		>MA_10432994_prc2	GCGAAGGTGTTCTTCACGTCTGGGCCGCGATGGTTTGTTTTACAAATAAACCATCTGCCCCAGACGAGAAGAGCACCTTCGC	14	34	5	2		>MA_138737_prc2	GGAGGTGATCTTCACATCTGGGCCACGATGGTTTATCTTTCTTCGTTTATTTATCATAAACCATGGTGCCCCAGATGAGAAGAGCACCTT	12	32	5	1.25	>MA_10200427_prc	TGTTCTTCACGTCAGGGCTACAATGGTTTATTGACCAGGTATCAGTAAACCATGGTGGCTTGGACGAGAAGAGCA	7	27	5	2	>MA_10304098_prc	TCTTCACGTCAGGGCCACGATGGTTTATTTACCAGGTATCAATAAACCATAGTGGCACAGGCGAGAAGA	4	24	5	0	>MA_10433003_prc	GTAGTTTTTACATCTGGGCCACGATGGTTGATAAACACATCGTAGCTCTTATAGGAAAC	8	28	5	1.4	>MA_138737_1_prc	GTGCTCTTCTCATCTGGGGCACCATGGTTTATGATAAATAAACGAAGAAAGATAAACCATCGTGGCCCAGATGTGAAGATCAC	56	76	3
			5	Pab-miR950.15	TAACATCTGGGCCACGATGGTC	22	MA_10432994_prc1	GAAAGTGTTCTTGACATCTGGGCCACGATGGTTTGTTTACCATTTTATGTCTATAAACTATCGTTGCCAGACGACACGAGCACCTTCG	12	33	5	0.3		MA_10432994_prc2	GCGAAGGTGTTCTTCACGTCTGGGCCGCGATGGTTTGTTTTACAAATAAACCATCTGCCCCAGACGAGAAGAGCACCTTCGC	14	35	5	1.55		MA_138737_prc2	GGAGGTGATCTTCACATCTGGGCCACGATGGTTTATCTTTCTTCGTTTATTTATCATAAACCATGGTGCCCCAGATGAGAAGAGCACCTT	12	33	5	0.3	MA_10304098_prc	TCTTCACGTCAGGGCCACGATGGTTTATTTACCAGGTATCAATAAACCATAGTGGCACAGGCGAGAAGA	4	25	5	1.55	MA_10433003_prc	GTAGTTTTTACATCTGGGCCACGATGGTTGATAAACACATCGTAGCTCTTATAGGAAAC	8	29	5	0.3	MA_133147_prc	TCTTAATGTTTGGGCCACGATGGTTTGTTTACCAATAAACCATATGCCCCAGAGGAGAAGAGAACCTTCATTTTCTTTTACATGGATATCTCGTCTTTCTGGACCAGCAGGAATGGCAGGAGGGAAAAAGCTTAATTATTTGATAAGCAACCTCTATCCATGTGGGTATTTTCTGATTCAAAATGTTGTGTGGATGAGCTCCTCCTCTTTTCACCCTAATCAAGATAAGCACTTTACACACAACTTGAGAAGATGATCAGTGTTATTTTGTTTT	4	25	5	1.65	MA_136180_prc	AGGTGGTCTTGACGTCTGGTCCACGATGGTTTATTTACCATGTATCAATAAACCATCGCGGACAGACGACACGAGCACCT	10	31	5
			6	Pab-miR950.16	TAACATCTGGGCCACGATGGTT	22	MA_10432994_prc1	GAAAGTGTTCTTGACATCTGGGCCACGATGGTTTGTTTACCATTTTATGTCTATAAACTATCGTTGCCAGACGACACGAGCACCTTCG	12	33	5	0.15		MA_10432994_prc2	GCGAAGGTGTTCTTCACGTCTGGGCCGCGATGGTTTGTTTTACAAATAAACCATCTGCCCCAGACGAGAAGAGCACCTTCGC	14	35	5	1.4		MA_138737_prc2	GGAGGTGATCTTCACATCTGGGCCACGATGGTTTATCTTTCTTCGTTTATTTATCATAAACCATGGTGCCCCAGATGAGAAGAGCACCTT	12	33	5	0.15	MA_10304098_prc	TCTTCACGTCAGGGCCACGATGGTTTATTTACCAGGTATCAATAAACCATAGTGGCACAGGCGAGAAGA	4	25	5	1.4	MA_10433003_prc	GTAGTTTTTACATCTGGGCCACGATGGTTGATAAACACATCGTAGCTCTTATAGGAAAC	8	29	5	0.15	MA_133147_prc	TCTTAATGTTTGGGCCACGATGGTTTGTTTACCAATAAACCATATGCCCCAGAGGAGAAGAGAACCTTCATTTTCTTTTACATGGATATCTCGTCTTTCTGGACCAGCAGGAATGGCAGGAGGGAAAAAGCTTAATTATTTGATAAGCAACCTCTATCCATGTGGGTATTTTCTGATTCAAAATGTTGTGTGGATGAGCTCCTCCTCTTTTCACCCTAATCAAGATAAGCACTTTACACACAACTTGAGAAGATGATCAGTGTTATTTTGTTTT	4	25	5	1.5	MA_136180_prc	AGGTGGTCTTGACGTCTGGTCCACGATGGTTTATTTACCATGTATCAATAAACCATCGCGGACAGACGACACGAGCACCT	10	31	5
			7	Pab-miR950.17	TAACATCTGGGCCACGATGGTTC	23	MA_10432994_prc1	GAAAGTGTTCTTGACATCTGGGCCACGATGGTTTGTTTACCATTTTATGTCTATAAACTATCGTTGCCAGACGACACGAGCACCTTCG	12	34	5	0.3		MA_10432994_prc2	GCGAAGGTGTTCTTCACGTCTGGGCCGCGATGGTTTGTTTTACAAATAAACCATCTGCCCCAGACGAGAAGAGCACCTTCGC	14	36	5	1.55		MA_138737_prc2	GGAGGTGATCTTCACATCTGGGCCACGATGGTTTATCTTTCTTCGTTTATTTATCATAAACCATGGTGCCCCAGATGAGAAGAGCACCTT	12	34	5	0.3	MA_10304098_prc	TCTTCACGTCAGGGCCACGATGGTTTATTTACCAGGTATCAATAAACCATAGTGGCACAGGCGAGAAGA	4	26	5	1.55	MA_133147_prc	TCTTAATGTTTGGGCCACGATGGTTTGTTTACCAATAAACCATATGCCCCAGAGGAGAAGAGAACCTTCATTTTCTTTTACATGGATATCTCGTCTTTCTGGACCAGCAGGAATGGCAGGAGGGAAAAAGCTTAATTATTTGATAAGCAACCTCTATCCATGTGGGTATTTTCTGATTCAAAATGTTGTGTGGATGAGCTCCTCCTCTTTTCACCCTAATCAAGATAAGCACTTTACACACAACTTGAGAAGATGATCAGTGTTATTTTGTTTT	4	26	5	1.65	MA_136180_prc	AGGTGGTCTTGACGTCTGGTCCACGATGGTTTATTTACCATGTATCAATAAACCATCGCGGACAGACGACACGAGCACCT	10	32	5	1.55	MA_51829_prc	ATTGTCGTCCGGGCCACGATGGTTTATGATCGTCTAGGATGTTCAGAACCACCGTGGCCCTGACGAGAAG	3	25	5
			8	Pab-miR950.18	TAACATCTGGGCCACGATGGTTT	23	MA_10432994_prc1	GAAAGTGTTCTTGACATCTGGGCCACGATGGTTTGTTTACCATTTTATGTCTATAAACTATCGTTGCCAGACGACACGAGCACCTTCG	12	34	5	0.15		MA_10432994_prc2	GCGAAGGTGTTCTTCACGTCTGGGCCGCGATGGTTTGTTTTACAAATAAACCATCTGCCCCAGACGAGAAGAGCACCTTCGC	14	36	5	1.4		MA_138737_prc2	GGAGGTGATCTTCACATCTGGGCCACGATGGTTTATCTTTCTTCGTTTATTTATCATAAACCATGGTGCCCCAGATGAGAAGAGCACCTT	12	34	5	0.15	MA_10304098_prc	TCTTCACGTCAGGGCCACGATGGTTTATTTACCAGGTATCAATAAACCATAGTGGCACAGGCGAGAAGA	4	26	5	1.4	MA_133147_prc	TCTTAATGTTTGGGCCACGATGGTTTGTTTACCAATAAACCATATGCCCCAGAGGAGAAGAGAACCTTCATTTTCTTTTACATGGATATCTCGTCTTTCTGGACCAGCAGGAATGGCAGGAGGGAAAAAGCTTAATTATTTGATAAGCAACCTCTATCCATGTGGGTATTTTCTGATTCAAAATGTTGTGTGGATGAGCTCCTCCTCTTTTCACCCTAATCAAGATAAGCACTTTACACACAACTTGAGAAGATGATCAGTGTTATTTTGTTTT	4	26	5	1.5	MA_136180_prc	AGGTGGTCTTGACGTCTGGTCCACGATGGTTTATTTACCATGTATCAATAAACCATCGCGGACAGACGACACGAGCACCT	10	32	5	1.4	MA_51829_prc	ATTGTCGTCCGGGCCACGATGGTTTATGATCGTCTAGGATGTTCAGAACCACCGTGGCCCTGACGAGAAG	3	25	5
			9	Pab-miR950.2	TCTGGGCCCCGGTGGTTTATG	21	MA_138737_prc1	TGTTATTGTCGTCTGGGCCCCGGTGGTTTATGATCGTCTAGGATGTTCAGAACCACCGTGGCCAAGACGACAAGAATA	12	32	5	0		>MA_138737_prc3	TTGTCGTCTTGGCCACGGTGGTTCTGAACATCCTAGACGATCATAAACCACCGGGGCCCAGACGACAA	42	62	3	0		>MA_69557_prc	TCTTGACATCTGGGCCACGGTGGTTAATGAAGATATCGAATACATAGTTGTCGTTGTCGTTGTCGCCATGTGAGGTGGATGTCGAGG	9	29	5	1.25
			10	Pab-miR950.20	TATCATAAACCATCGTGGCCCGGA	24	MA_51829_1_prc	AGGCGAGGGTATTCTTCTCGTCAGGGCCACGGTGGTTCTGAACATCCTAGACGATCATAAACCATCGTGGCCCGGACGACAATAACACGCTCGCTT	53	76	3	0.15
			11	Pab-miR950.21	TCACACCTGGGCCACGATGGTT	22	MA_10432994_prc1	GAAAGTGTTCTTGACATCTGGGCCACGATGGTTTGTTTACCATTTTATGTCTATAAACTATCGTTGCCAGACGACACGAGCACCTTCG	12	33	5	1.15		MA_138737_prc2	GGAGGTGATCTTCACATCTGGGCCACGATGGTTTATCTTTCTTCGTTTATTTATCATAAACCATGGTGCCCCAGATGAGAAGAGCACCTT	12	33	5	1		MA_10433003_prc	GTAGTTTTTACATCTGGGCCACGATGGTTGATAAACACATCGTAGCTCTTATAGGAAAC	8	29	5	1.15	MA_811474_prc	GAAGGTGATCCTAACATCTGGGCCACGATGGTTTATTGTTCATCGTGTATTTATCATAAACCATGGTGCCCCAGATGATAAGAGCACCTTC	12	33	5	1.15
			12	Pab-miR950.22	TCACATATGGGCCACGATGGTT	22	MA_10432994_prc1	GAAAGTGTTCTTGACATCTGGGCCACGATGGTTTGTTTACCATTTTATGTCTATAAACTATCGTTGCCAGACGACACGAGCACCTTCG	12	33	5	1.15		MA_138737_prc2	GGAGGTGATCTTCACATCTGGGCCACGATGGTTTATCTTTCTTCGTTTATTTATCATAAACCATGGTGCCCCAGATGAGAAGAGCACCTT	12	33	5	1		MA_10433003_prc	GTAGTTTTTACATCTGGGCCACGATGGTTGATAAACACATCGTAGCTCTTATAGGAAAC	8	29	5	1.15	MA_133147_prc	TCTTAATGTTTGGGCCACGATGGTTTGTTTACCAATAAACCATATGCCCCAGAGGAGAAGAGAACCTTCATTTTCTTTTACATGGATATCTCGTCTTTCTGGACCAGCAGGAATGGCAGGAGGGAAAAAGCTTAATTATTTGATAAGCAACCTCTATCCATGTGGGTATTTTCTGATTCAAAATGTTGTGTGGATGAGCTCCTCCTCTTTTCACCCTAATCAAGATAAGCACTTTACACACAACTTGAGAAGATGATCAGTGTTATTTTGTTTT	4	25	5	1.65	MA_811474_prc	GAAGGTGATCCTAACATCTGGGCCACGATGGTTTATTGTTCATCGTGTATTTATCATAAACCATGGTGCCCCAGATGATAAGAGCACCTTC	12	33	5	1.15
			13	Pab-miR950.23	TCACATCTAGGCCACGATGGTT	22	MA_10432994_prc1	GAAAGTGTTCTTGACATCTGGGCCACGATGGTTTGTTTACCATTTTATGTCTATAAACTATCGTTGCCAGACGACACGAGCACCTTCG	12	33	5	1.15		MA_138737_prc2	GGAGGTGATCTTCACATCTGGGCCACGATGGTTTATCTTTCTTCGTTTATTTATCATAAACCATGGTGCCCCAGATGAGAAGAGCACCTT	12	33	5	1		MA_10433003_prc	GTAGTTTTTACATCTGGGCCACGATGGTTGATAAACACATCGTAGCTCTTATAGGAAAC	8	29	5	1.15	MA_811474_prc	GAAGGTGATCCTAACATCTGGGCCACGATGGTTTATTGTTCATCGTGTATTTATCATAAACCATGGTGCCCCAGATGATAAGAGCACCTTC	12	33	5	1.15
			14	Pab-miR950.24	TCACATCTCGGCCACGATGGTT	22	MA_10432994_prc1	GAAAGTGTTCTTGACATCTGGGCCACGATGGTTTGTTTACCATTTTATGTCTATAAACTATCGTTGCCAGACGACACGAGCACCTTCG	12	33	5	1.15		MA_138737_prc2	GGAGGTGATCTTCACATCTGGGCCACGATGGTTTATCTTTCTTCGTTTATTTATCATAAACCATGGTGCCCCAGATGAGAAGAGCACCTT	12	33	5	1		MA_10433003_prc	GTAGTTTTTACATCTGGGCCACGATGGTTGATAAACACATCGTAGCTCTTATAGGAAAC	8	29	5	1.15	MA_811474_prc	GAAGGTGATCCTAACATCTGGGCCACGATGGTTTATTGTTCATCGTGTATTTATCATAAACCATGGTGCCCCAGATGATAAGAGCACCTTC	12	33	5	1.15
			15	Pab-miR950.27	TCACATCTGGCCCACGATGGTT	22	MA_10432994_prc1	GAAAGTGTTCTTGACATCTGGGCCACGATGGTTTGTTTACCATTTTATGTCTATAAACTATCGTTGCCAGACGACACGAGCACCTTCG	12	33	5	1.15		MA_138737_prc2	GGAGGTGATCTTCACATCTGGGCCACGATGGTTTATCTTTCTTCGTTTATTTATCATAAACCATGGTGCCCCAGATGAGAAGAGCACCTT	12	33	5	1		MA_10433003_prc	GTAGTTTTTACATCTGGGCCACGATGGTTGATAAACACATCGTAGCTCTTATAGGAAAC	8	29	5	1.15	MA_136180_prc	AGGTGGTCTTGACGTCTGGTCCACGATGGTTTATTTACCATGTATCAATAAACCATCGCGGACAGACGACACGAGCACCT	10	31	5	1.4	MA_811474_prc	GAAGGTGATCCTAACATCTGGGCCACGATGGTTTATTGTTCATCGTGTATTTATCATAAACCATGGTGCCCCAGATGATAAGAGCACCTTC	12	33	5	1.15
			16	Pab-miR950.28	TCACATCTGGGCCACAATGGTT	22	MA_10432994_prc1	GAAAGTGTTCTTGACATCTGGGCCACGATGGTTTGTTTACCATTTTATGTCTATAAACTATCGTTGCCAGACGACACGAGCACCTTCG	12	33	5	1.15		MA_138737_prc2	GGAGGTGATCTTCACATCTGGGCCACGATGGTTTATCTTTCTTCGTTTATTTATCATAAACCATGGTGCCCCAGATGAGAAGAGCACCTT	12	33	5	1		MA_10433003_prc	GTAGTTTTTACATCTGGGCCACGATGGTTGATAAACACATCGTAGCTCTTATAGGAAAC	8	29	5	1.15	MA_811474_prc	GAAGGTGATCCTAACATCTGGGCCACGATGGTTTATTGTTCATCGTGTATTTATCATAAACCATGGTGCCCCAGATGATAAGAGCACCTTC	12	33	5	1.15
			17	Pab-miR950.3	TAACATCTGGGCCACGATGGTT	22	MA_10432994_prc1	GAAAGTGTTCTTGACATCTGGGCCACGATGGTTTGTTTACCATTTTATGTCTATAAACTATCGTTGCCAGACGACACGAGCACCTTCG	12	33	5	0.15		>MA_10432994_prc2	GCGAAGGTGTTCTTCACGTCTGGGCCGCGATGGTTTGTTTTACAAATAAACCATCTGCCCCAGACGAGAAGAGCACCTTCGC	14	35	5	1.4		>MA_138737_prc2	GGAGGTGATCTTCACATCTGGGCCACGATGGTTTATCTTTCTTCGTTTATTTATCATAAACCATGGTGCCCCAGATGAGAAGAGCACCTT	12	33	5	0.15	>MA_10304098_prc	TCTTCACGTCAGGGCCACGATGGTTTATTTACCAGGTATCAATAAACCATAGTGGCACAGGCGAGAAGA	4	25	5	1.4	>MA_10433003_prc	GTAGTTTTTACATCTGGGCCACGATGGTTGATAAACACATCGTAGCTCTTATAGGAAAC	8	29	5	0.15	>MA_133147_prc	TCTTAATGTTTGGGCCACGATGGTTTGTTTACCAATAAACCATATGCCCCAGAGGAGAAGAGAACCTTCATTTTCTTTTACATGGATATCTCGTCTTTCTGGACCAGCAGGAATGGCAGGAGGGAAAAAGCTTAATTATTTGATAAGCAACCTCTATCCATGTGGGTATTTTCTGATTCAAAATGTTGTGTGGATGAGCTCCTCCTCTTTTCACCCTAATCAAGATAAGCACTTTACACACAACTTGAGAAGATGATCAGTGTTATTTTGTTTT	4	25	5	1.5	>MA_136180_prc	AGGTGGTCTTGACGTCTGGTCCACGATGGTTTATTTACCATGTATCAATAAACCATCGCGGACAGACGACACGAGCACCT	10	31	5
			18	Pab-miR950.30	TCACATCTGGGCCACGATAGTT	22	MA_10432994_prc1	GAAAGTGTTCTTGACATCTGGGCCACGATGGTTTGTTTACCATTTTATGTCTATAAACTATCGTTGCCAGACGACACGAGCACCTTCG	12	33	5	0.4		MA_10432994_prc2	GCGAAGGTGTTCTTCACGTCTGGGCCGCGATGGTTTGTTTTACAAATAAACCATCTGCCCCAGACGAGAAGAGCACCTTCGC	14	35	5	1.5		MA_138737_prc2	GGAGGTGATCTTCACATCTGGGCCACGATGGTTTATCTTTCTTCGTTTATTTATCATAAACCATGGTGCCCCAGATGAGAAGAGCACCTT	12	33	5	0.25	MA_10304098_prc	TCTTCACGTCAGGGCCACGATGGTTTATTTACCAGGTATCAATAAACCATAGTGGCACAGGCGAGAAGA	4	25	5	1.5	MA_10433003_prc	GTAGTTTTTACATCTGGGCCACGATGGTTGATAAACACATCGTAGCTCTTATAGGAAAC	8	29	5	0.4	MA_133147_prc	TCTTAATGTTTGGGCCACGATGGTTTGTTTACCAATAAACCATATGCCCCAGAGGAGAAGAGAACCTTCATTTTCTTTTACATGGATATCTCGTCTTTCTGGACCAGCAGGAATGGCAGGAGGGAAAAAGCTTAATTATTTGATAAGCAACCTCTATCCATGTGGGTATTTTCTGATTCAAAATGTTGTGTGGATGAGCTCCTCCTCTTTTCACCCTAATCAAGATAAGCACTTTACACACAACTTGAGAAGATGATCAGTGTTATTTTGTTTT	4	25	5	1.9	MA_136180_prc	AGGTGGTCTTGACGTCTGGTCCACGATGGTTTATTTACCATGTATCAATAAACCATCGCGGACAGACGACACGAGCACCT	10	31	5
			19	Pab-miR950.34	TCACATCTGGGCCACGATGGCT	22	MA_10432994_prc1	GAAAGTGTTCTTGACATCTGGGCCACGATGGTTTGTTTACCATTTTATGTCTATAAACTATCGTTGCCAGACGACACGAGCACCTTCG	12	33	5	0.3		MA_10432994_prc2	GCGAAGGTGTTCTTCACGTCTGGGCCGCGATGGTTTGTTTTACAAATAAACCATCTGCCCCAGACGAGAAGAGCACCTTCGC	14	35	5	1.4		MA_138737_prc2	GGAGGTGATCTTCACATCTGGGCCACGATGGTTTATCTTTCTTCGTTTATTTATCATAAACCATGGTGCCCCAGATGAGAAGAGCACCTT	12	33	5	0.15	MA_10304098_prc	TCTTCACGTCAGGGCCACGATGGTTTATTTACCAGGTATCAATAAACCATAGTGGCACAGGCGAGAAGA	4	25	5	1.4	MA_10433003_prc	GTAGTTTTTACATCTGGGCCACGATGGTTGATAAACACATCGTAGCTCTTATAGGAAAC	8	29	5	0.3	MA_133147_prc	TCTTAATGTTTGGGCCACGATGGTTTGTTTACCAATAAACCATATGCCCCAGAGGAGAAGAGAACCTTCATTTTCTTTTACATGGATATCTCGTCTTTCTGGACCAGCAGGAATGGCAGGAGGGAAAAAGCTTAATTATTTGATAAGCAACCTCTATCCATGTGGGTATTTTCTGATTCAAAATGTTGTGTGGATGAGCTCCTCCTCTTTTCACCCTAATCAAGATAAGCACTTTACACACAACTTGAGAAGATGATCAGTGTTATTTTGTTTT	4	25	5	1.8	MA_136180_prc	AGGTGGTCTTGACGTCTGGTCCACGATGGTTTATTTACCATGTATCAATAAACCATCGCGGACAGACGACACGAGCACCT	10	31	5
[truncated: 66 more rows]
[truncated: 195 more columns]
