# Supplementary material for: In Silico Analysis of Small RNAs Suggest Roles for Novel and Conserved miRNAs in the Formation of Epigenetic Memory in Somatic Embryos of Norway Spruce
Source: Front Physiol. 2017 Sep 8;8:674. doi: 10.3389/fphys.2017.00674 (PMC5596105; doi:10.3389/fphys.2017.00674)
Supplement: Supplementary file 2 [file Table3.XLSX]

## Sheet: Novel miRs total
Table S3. Characterization of in silico predicted novel miRNAs identified in spruce embryos
##	miRNA_ID	miRNA_Seq	Length	Precursor_ID_1	Precursor_Seq_1	Start	End	Prime end	Mismatch score		Precursor_ID_2	Precursor_Seq_2	Start	End	Prime end	Mismatch score		Precursor_ID_3	Precursor_Seq_3	Start	End	Prime end	Mismatch score	Precursor_ID_4	Precursor_Seq_4	Start	End	Prime end	Mismatch score	Precursor_ID_5	Precursor_Seq_5	Start	End	Prime end	Mismatch score	Precursor_ID_6	Precursor_Seq_6	Start	End	Prime end	Mismatch score	Precursor_ID_7	Precursor_Seq_7	Start	End	Prime end	Mismatch score	Precursor_ID_8	Precursor_Seq_8
1	Pab-miRn0001	GAGTATCGAAATCTGCAGCC	20	>MA_10001337_prc	TGCATTTGAGTATCGAAATCTGCAGCCAATGGATTTATTTATTATTAATGTGATTATTGACCAAATGGTCGTTGATTTGGACGCTCATGGCA	8	27	5	0		>MA_10377894_prc	ACTCTCTGTTCCTGGGTGTGCGGGGAAAATGTTTGTGGCCTTGCGTTTTTCCAGTGGTGATTGTTTTACGTTTGAATGACTTCTCCGTCTTTGGACTAAGACGTTCGAANNNNNNNCCGTGCATTCATCACTGGAAGGATGTGTGGTGTCGGATGTTTTGTTCGCATGACGCGGGTGGGGGGAGT	100	119	3	1.15		>MA_176417_prc	TGCATTTGAGTATCGAAATCTGCAGCCAATGGATTTATTTATTATTAATGTGATTATTGACCAAATGGTCGTTGATTTGGACGCTCATGGCA	8	27	5	0
2	Pab-miRn0002	CACAAGCAGGCTTCCTACA	19	>MA_100047_prc	TGTTGGAAGCTTTTTGAGGGGTGCGATTCATGCTTTTCTCTATCGCTCCCACAAGCAGGCTTCCTACA	50	68	3	0		>MA_10377894_prc	ACTCTCTGTTCCTGGGTGTGCGGGGAAAATGTTTGTGGCCTTGCGTTTTTCCAGTGGTGATTGTTTTACGTTTGAATGACTTCTCCGTCTTTGGACTAAGACGTTCGAANNNNNNNCCGTGCATTCATCACTGGAAGGATGTGTGGTGTCGGATGTTTTGTTCGCATGACGCGGGTGGGGGGAGT	102	120	3	1.45		>MA_376457_prc	GTTGCAACCTGTATAGGGTGAAGCCTGCAAGGTCTTCAAATAAATTGAAGGACAAGGCTCGCAACTTGAATAGATGGTTGCAAC	15	33	5	1.7	>MA_377539_prc	TCCAGTTTTGCATAAGCTTCTTCTTGTCCGACTATGAGGGTTTCGTCGATGAAGAAGCCTGCGGTTGGA	49	67	3	1.55
3	Pab-miRn0003.1	CCAAGTTCGTGTCCGACATGG	21	>MA_10008260_prc	ACTTGTCGGACACGGATTTGGGATGTGTCCTATGCACAGGACACGTCTCAAATCCGTGTCTGACATGT	1	21	5	1.65		>MA_292176_prc	TTGGGACATGTGTCGGACATGAACTTGGCACGTGTCTTGAGCACAAGACACGTGCCCTGTGCTCAGGACACATGCCAAGTTCGTGTCCGACATGGGTCCTCAA	8	28	5	1.55		>MA_292176_prc	TTGGGACATGTGTCGGACATGAACTTGGCACGTGTCTTGAGCACAAGACACGTGCCCTGTGCTCAGGACACATGCCAAGTTCGTGTCCGACATGGGTCCTCAA	75	95	3	0	>MA_5245202_prc	ACGTGTCGGACACGGATTTGGGATGTGTCCTGTGCACAAAACGCGTCCCAAATCCGTGTCCGACATGT	1	21	5	1.65	>MA_5245202_prc	ACGTGTCGGACACGGATTTGGGATGTGTCCTGTGCACAAAACGCGTCCCAAATCCGTGTCCGACATGT	48	68	3	1.4	>MA_706768_prc	CGACCTAATTCGTGTCCGACACGAATTTAGGTCGTGTCCTTCACACGTGACATGACCTAAATTCGTGTCGGACACGAATTTAGGTCG	4	24	5	0.9	>MA_706768_prc	CGACCTAATTCGTGTCCGACACGAATTTAGGTCGTGTCCTTCACACGTGACATGACCTAAATTCGTGTCGGACACGAATTTAGGTCG	63	83	3	0.8	>MA_727745_prc	CCTAATTCGTGTCCGACACGAATTTAGGTTGTGTCCTTCACACGTGACATGACCTAAATTCGTGTTGGACACGAATTAGG
4	Pab-miRn0003.2	GGACACATCCCAAATCCGTAT	21	>MA_10008260_prc	ACTTGTCGGACACGGATTTGGGATGTGTCCTATGCACAGGACACGTCTCAAATCCGTGTCTGACATGT	10	30	5	0.15		>MA_20138_prc	ACACTTGTGGGGTGTGGTCCTGCACTTGGGGTTTTGGGATGTGACCTCAAATACACACACACACACACACACTTGTGGGGTGTGGTTCCGGACTTGGGGAGGTCACATCCCAAAACCCCAAGTGTGGGACCACACCCCACAAGTGT	26	46	5	1.9		>MA_20138_prc	ACACTTGTGGGGTGTGGTCCTGCACTTGGGGTTTTGGGATGTGACCTCAAATACACACACACACACACACACTTGTGGGGTGTGGTTCCGGACTTGGGGAGGTCACATCCCAAAACCCCAAGTGTGGGACCACACCCCACAAGTGT	101	121	3	1.9	>MA_5245202_prc	ACGTGTCGGACACGGATTTGGGATGTGTCCTGTGCACAAAACGCGTCCCAAATCCGTGTCCGACATGT	10	30	5	0.15	>MA_5245202_prc	ACGTGTCGGACACGGATTTGGGATGTGTCCTGTGCACAAAACGCGTCCCAAATCCGTGTCCGACATGT	39	59	3	1.7	>MA_6109_prc	GTGTTGGACACGGATTTGGGATGTGTCCTGTGCACAGGACACATCCCAAATCCGTATCCAACAT	8	28	5	0.15	>MA_6109_prc	GTGTTGGACACGGATTTGGGATGTGTCCTGTGCACAGGACACATCCCAAATCCGTATCCAACAT	37	57	3	0	>MA_7318963_prc	GTGTTGGACACGGATTTGGGATGTGTCCTGCGCACAGGACACGTCCCAAATTTGTGTCCGACAC
5	Pab-miRn0004	TTGACAGTATCTCTCAAGGGA	21	>MA_10012052_prc	CTCCTTTGTGATCTGCTGGGTAATTATGATTTGCACCATATTGACAGTATCTCTCAAGGGAG	41	61	3	0
6	Pab-miRn0005.2	GTCAGTTTTCCAACCGAGTCT	21	>MA_10042710_prc	AGGTTCCCAACCGAGTCTGGAAGCGTCCGCAGAGTGTCGCAAAAGGTCATGAAAAGAGTTTGGAGGCTCGTCAGCTTCCCAACCGAGTCTGGAAGCCT	70	90	3	2		>MA_1603776_prc	TTGGAAGCCCGTCAGTTTTCCAACCGAGTCTTGGAGCGTATGCAGAGTGGAACACCTGCCCGATTCAAGACTTTGGAGGCCCGTCAAGTTCCCAA	11	31	5	0		>MA_2363138_prc	TGCAGACGCTCCCAGACTCGGTTGGGGAGCTGACGGGCCTCCAAAGTCTTGACATGCGCGGGTGCTCCGCTCTGCAGACGCTCCCAGACTCGGTTGGGAAGCTGACG	86	106	3	2	>MA_6240194_prc	GGTTGGGAAGCTGACGGGCCTCCAAAGTCTTAACCTGTGCTTCTGCTCCGCTCTGCAGACGCTCCCAGACTCGGTTGGGAAGCTGACGGGCCTCCATAGTCTTGAC	67	87	3	2	>MA_6702751_prc	ACTGGGAACCTGACGGGCCTCCGAATGCTGAACTTGAGATACTGTTACACTTTGCAGACGCTTCCAGACTCGGTTGGGAACCTGACGGGCCTCCAAA	66	86	3	2
7	Pab-miRn0005.3	TCGGTTGGGAATCTGACGGGC	21	>MA_10042710_prc	AGGTTCCCAACCGAGTCTGGAAGCGTCCGCAGAGTGTCGCAAAAGGTCATGAAAAGAGTTTGGAGGCTCGTCAGCTTCCCAACCGAGTCTGGAAGCCT	66	86	3	1.25		>MA_143611_prc	GGTTGGGAATCTGACGGGCCTCCAACGTCTTAACTTGTCCTGGTGCTCCGCTCTGCAAACTCTCCCAAACTCTGTTGGGAACCTGAGGGGCCTCCAAAGTCTTGACT	71	91	3	1.5		>MA_1603776_prc	TTGGAAGCCCGTCAGTTTTCCAACCGAGTCTTGGAGCGTATGCAGAGTGGAACACCTGCCCGATTCAAGACTTTGGAGGCCCGTCAAGTTCCCAA	7	27	5	2	>MA_3875900_prc	GGTTGGGAACCTGACGGGCCTCCAAAGTCTTTACTTGGGCAAGTGCTCCACTCTGCAGATGCTCCCAGACTCTATTGGGAACCTGAGGGGCCTCC	71	91	3	1.75	>MA_6240194_prc	GGTTGGGAAGCTGACGGGCCTCCAAAGTCTTAACCTGTGCTTCTGCTCCGCTCTGCAGACGCTCCCAGACTCGGTTGGGAAGCTGACGGGCCTCCATAGTCTTGAC	71	91	3	1	>MA_6702751_prc	ACTGGGAACCTGACGGGCCTCCGAATGCTGAACTTGAGATACTGTTACACTTTGCAGACGCTTCCAGACTCGGTTGGGAACCTGACGGGCCTCCAAA	70	90	3	1
8	Pab-miRn0006.1_3p	ACTTGGACTGTCTTCACTGGC	21	>MA_10048174_prc	TGCCAGTGAGGGCGGCCCAAGTGGAGTAAGTGCCACTTGGGGCATGCTTGGCCCTAGGGTGTGAATTCTTTTATCTCTTGTATATCTTTGTATCTTGTATACAATGAATACAAGATATACAAAAAGATACAATGATTTCATACCCTAGGGCCAAGCATGCCCCAAGTGGTTTTTACCCCTCTTGGACTGTCTTCACTGGCA	180	200	3	0.15		>MA_781091_prc	TGTACATATGTGGATATAGAAGGGTTAGTTAGTAAATAGTACAAAACCCATTTAATAGAGATTCCATGAGAGGCATTTTATTATAGATTGTTGGTTGTTCGAGACCAAAGGACTGTCTTCAAGAAACTGCATTTTGATGGTCATATTAATTAAATGGGTTGCTTGTTTTCTCTTTATCAGTCCTTCTACTATCCACA	106	126	3	1.85		>MA_9838937_prc	TACTCCACTTGGACTGCCGTCACTGGCTTCTAACCACTCAAGCACTCAAGGATGAAAACAAGTGATGCCTCCCCAAGTGGGATA	7	27	5	2
9	Pab-miRn0006.1_5p	AGTAAGTGCCACTTGGGGCATGCT	24	>MA_10048174_prc	TGCCAGTGAGGGCGGCCCAAGTGGAGTAAGTGCCACTTGGGGCATGCTTGGCCCTAGGGTGTGAATTCTTTTATCTCTTGTATATCTTTGTATCTTGTATACAATGAATACAAGATATACAAAAAGATACAATGATTTCATACCCTAGGGCCAAGCATGCCCCAAGTGGTTTTTACCCCTCTTGGACTGTCTTCACTGGCA	25	48	5	0
10	Pab-miRn0006.2_3p	TCTTGGACTGTCTTCACTGGCA	22	>MA_10048174_prc	TGCCAGTGAGGGCGGCCCAAGTGGAGTAAGTGCCACTTGGGGCATGCTTGGCCCTAGGGTGTGAATTCTTTTATCTCTTGTATATCTTTGTATCTTGTATACAATGAATACAAGATATACAAAAAGATACAATGATTTCATACCCTAGGGCCAAGCATGCCCCAAGTGGTTTTTACCCCTCTTGGACTGTCTTCACTGGCA	180	201	3	0
11	Pab-miRn0006.2_5p	GTGCGTTGGGCCGCCCAACTT	21	>MA_10048174_prc	TGCCAGTGAGGGCGGCCCAAGTGGAGTAAGTGCCACTTGGGGCATGCTTGGCCCTAGGGTGTGAATTCTTTTATCTCTTGTATATCTTTGTATCTTGTATACAATGAATACAAGATATACAAAAAGATACAATGATTTCATACCCTAGGGCCAAGCATGCCCCAAGTGGTTTTTACCCCTCTTGGACTGTCTTCACTGGCA	5	25	5	1.95		>MA_10330822_prc	GCGTTTGCGGACGTGCCTTGCCTTGCGTTTGCGTTTGCGTTGCGGACGTGCCTTGCGTTTGCGTTGCGGATGTGCGTTGGGCCGCCCAACCTGCAGACGT	72	92	3	0.15		>MA_7813067_prc	GCGTTTGCGTTTGCGGACGTGCCTTGCCTTGCGTTCGCGATTGCGTTGCGGACGTGCGTTGGGCCGCCCAACTTGCGGACGT	54	74	3	0
12	Pab-miRn0006.3_5p	TGCCTCCCCAAGTGGGATA	19	>MA_10048174_prc	TGCCAGTGAGGGCGGCCCAAGTGGAGTAAGTGCCACTTGGGGCATGCTTGGCCCTAGGGTGTGAATTCTTTTATCTCTTGTATATCTTTGTATCTTGTATACAATGAATACAAGATATACAAAAAGATACAATGATTTCATACCCTAGGGCCAAGCATGCCCCAAGTGGTTTTTACCCCTCTTGGACTGTCTTCACTGGCA	29	47	5	1.6		>MA_10048174_prc	TGCCAGTGAGGGCGGCCCAAGTGGAGTAAGTGCCACTTGGGGCATGCTTGGCCCTAGGGTGTGAATTCTTTTATCTCTTGTATATCTTTGTATCTTGTATACAATGAATACAAGATATACAAAAAGATACAATGATTTCATACCCTAGGGCCAAGCATGCCCCAAGTGGTTTTTACCCCTCTTGGACTGTCTTCACTGGCA	155	173	3	1.7		>MA_20138_prc	ACACTTGTGGGGTGTGGTCCTGCACTTGGGGTTTTGGGATGTGACCTCAAATACACACACACACACACACACTTGTGGGGTGTGGTTCCGGACTTGGGGAGGTCACATCCCAAAACCCCAAGTGTGGGACCACACCCCACAAGTGT	18	36	5	1.95	>MA_20138_prc	ACACTTGTGGGGTGTGGTCCTGCACTTGGGGTTTTGGGATGTGACCTCAAATACACACACACACACACACACTTGTGGGGTGTGGTTCCGGACTTGGGGAGGTCACATCCCAAAACCCCAAGTGTGGGACCACACCCCACAAGTGT	111	129	3	1.7	>MA_9838937_prc	TACTCCACTTGGACTGCCGTCACTGGCTTCTAACCACTCAAGCACTCAAGGATGAAAACAAGTGATGCCTCCCCAAGTGGGATA	66	84	3	0
13	Pab-miRn0007	ACCGAGAGGGATCAAATCTAT	21	>MA_10048355_prc	TAGATCCATCTTTAAACCGGATCTATAAAGCATCGAGAGGTTTCAAATTTCTTAAGGTGTAATTTTTTTATCATTTAATATGAAATAACTAAATGAAATGATAAAAAAATTACACTTTAAGAAATTTGATCACTCTCAGTGCTTTATAGATCGGGTTTTAAGATGGATCTA	120	140	3	1.65		>MA_10051537_prc	TAGATACATCTTGACTCTGGATCTATCATGTGCTAAGAAGGATCAAATCTCTTGAGGTTCAAACTTTTTTTAAAGCACAAACACTTGAAAAAAGGTTTGCACCTCAAGGGATTTGATCCCTTTTGGTGCATGATAGATCCAGAGTTAAGATGGATCTA	32	52	5	1.8		>MA_10051537_prc	TAGATACATCTTGACTCTGGATCTATCATGTGCTAAGAAGGATCAAATCTCTTGAGGTTCAAACTTTTTTTAAAGCACAAACACTTGAAAAAAGGTTTGCACCTCAAGGGATTTGATCCCTTTTGGTGCATGATAGATCCAGAGTTAAGATGGATCTA	107	127	3	1.65	>MA_10109265_prc	CATCTTAACCGTGGATCTATCAAGTAATCTGAGGGATCCAATCTCTTGACGTGCAAACCTTTAATCTTTTCTCAAGTTTTGTACTCTAAAAAAGGTTTTCACCTGGAGAGATTTGATCCCTCTTAAAGCTTGATAGATCCAGGATTAAGATG	107	127	3	0.95	>MA_10148270_prc	GTAGATCCATTTAAATCCGGACCTATCAAGCGCCTAGAGGATCAAGTCTCTCTAGGTGCAAAACTTTTTTGGAGTGCCAAACTTGAGGAAAGGTTAAAGGTTTGCACCTCAAGAGATTTGATCCCTCTCGGTGCTTGATAGATCTGGAGATAAATGGATCTAC	112	132	3	0.15	>MA_10151000_prc	GGATCTATCAAGTGCCAAGATAGATCAAATATCTTGAGGTGAAAACCTTTAACCGTTCCTCAAGTTTTGTACTCTAAAAAAGGTTTGCACCTGGAGAGATTTGATCCCTATCGACACTTGATAGATTC	95	115	3	1.45	>MA_10155929_prc	AGCATAGATCCATATTAACCCTGGATCTATTAAGTGTCGAGAGGGATCAAATCTCTCGAGGTGCAAACCTTTAACCTTTCCTCAAGTTTTGCACTCTAAAAAATGTTTTCACCTCGAGAGATTTGATCCCTCTCGACGCTTGATAGATCCGGGGTTAAGATGGATCTATGTT	36	56	5	0.45	>MA_10155929_prc	AGCATAGATCCATATTAACCCTGGATCTATTAAGTGTCGAGAGGGATCAAATCTCTCGAGGTGCAAACCTTTAACCTTTCCTCAAGTTTTGCACTCTAAAAAATGTTTTCACCTCGAGAGATTTGATCCCTCTCGACGCTTGATAGATCCGGGGTTAAGATGGATCTATGTT
14	Pab-miRn0008	TTATAAGCCGTTGGATTTGAA	21	>MA_10048467_prc	CAAGTAGATTATAAGCCGTTGGATTTGAAAACAAGCAAGTGGATTATAGATAATAGGATCTGAATGCTATCAGATCCAACAGCCTATAATCCACTTG	9	29	5	0		>MA_10430646_prc	GGTAAACAATATGCACCCGGCAGCAGTGCAATAAATGCTGTATATGCTGGGATATACGCCGTTGGATTTAAAAGCATTTAAATCCAACGGCGTATATCCCAGCATATCAGCATTTATTGCACTGCTGCCGGGTGCATATTGTTTGCC	52	72	5	1.4		>MA_10430646_prc	GGTAAACAATATGCACCCGGCAGCAGTGCAATAAATGCTGTATATGCTGGGATATACGCCGTTGGATTTAAAAGCATTTAAATCCAACGGCGTATATCCCAGCATATCAGCATTTATTGCACTGCTGCCGGGTGCATATTGTTTGCC	77	97	3	1.4
15	Pab-miRn0009.1_3p	AGAGATTTGATCCCTTTCGGC	21	>MA_10051537_prc	TAGATACATCTTGACTCTGGATCTATCATGTGCTAAGAAGGATCAAATCTCTTGAGGTTCAAACTTTTTTTAAAGCACAAACACTTGAAAAAAGGTTTGCACCTCAAGGGATTTGATCCCTTTTGGTGCATGATAGATCCAGAGTTAAGATGGATCTA	107	127	3	0.65		>MA_10109265_prc	CATCTTAACCGTGGATCTATCAAGTAATCTGAGGGATCCAATCTCTTGACGTGCAAACCTTTAATCTTTTCTCAAGTTTTGTACTCTAAAAAAGGTTTTCACCTGGAGAGATTTGATCCCTCTTAAAGCTTGATAGATCCAGGATTAAGATG	107	127	3	1.8		>MA_10148270_prc	GTAGATCCATTTAAATCCGGACCTATCAAGCGCCTAGAGGATCAAGTCTCTCTAGGTGCAAAACTTTTTTGGAGTGCCAAACTTGAGGAAAGGTTAAAGGTTTGCACCTCAAGAGATTTGATCCCTCTCGGTGCTTGATAGATCTGGAGATAAATGGATCTAC	112	132	3	1.15	>MA_10151000_prc	GGATCTATCAAGTGCCAAGATAGATCAAATATCTTGAGGTGAAAACCTTTAACCGTTCCTCAAGTTTTGTACTCTAAAAAAGGTTTGCACCTGGAGAGATTTGATCCCTATCGACACTTGATAGATTC	95	115	3	1.15	>MA_10155929_prc	AGCATAGATCCATATTAACCCTGGATCTATTAAGTGTCGAGAGGGATCAAATCTCTCGAGGTGCAAACCTTTAACCTTTCCTCAAGTTTTGCACTCTAAAAAATGTTTTCACCTCGAGAGATTTGATCCCTCTCGACGCTTGATAGATCCGGGGTTAAGATGGATCTATGTT	36	56	5	1.15	>MA_10155929_prc	AGCATAGATCCATATTAACCCTGGATCTATTAAGTGTCGAGAGGGATCAAATCTCTCGAGGTGCAAACCTTTAACCTTTCCTCAAGTTTTGCACTCTAAAAAATGTTTTCACCTCGAGAGATTTGATCCCTCTCGACGCTTGATAGATCCGGGGTTAAGATGGATCTATGTT	117	137	3	1.15	>MA_10158646_prc	CTATCAAGCATCCAGAGGGATCAAATTTCTCGAGGTGCAAACCTTTAACCTTTCCTCAAGTTTTGCACTCTAAAAAGGTTTGCACCTTGAGATATTTGATCCCTCTTGGCGTTTGATAG	10	30	5	1.8	>MA_10158646_prc	CTATCAAGCATCCAGAGGGATCAAATTTCTCGAGGTGCAAACCTTTAACCTTTCCTCAAGTTTTGCACTCTAAAAAGGTTTGCACCTTGAGATATTTGATCCCTCTTGGCGTTTGATAG
16	Pab-miRn0009.1_5p	CACCTCAAGGGATTTGATCCC	21	>MA_10051537_prc	TAGATACATCTTGACTCTGGATCTATCATGTGCTAAGAAGGATCAAATCTCTTGAGGTTCAAACTTTTTTTAAAGCACAAACACTTGAAAAAAGGTTTGCACCTCAAGGGATTTGATCCCTTTTGGTGCATGATAGATCCAGAGTTAAGATGGATCTA	39	59	5	1.3		>MA_10051537_prc	TAGATACATCTTGACTCTGGATCTATCATGTGCTAAGAAGGATCAAATCTCTTGAGGTTCAAACTTTTTTTAAAGCACAAACACTTGAAAAAAGGTTTGCACCTCAAGGGATTTGATCCCTTTTGGTGCATGATAGATCCAGAGTTAAGATGGATCTA	100	120	3	0		>MA_10148270_prc	GTAGATCCATTTAAATCCGGACCTATCAAGCGCCTAGAGGATCAAGTCTCTCTAGGTGCAAAACTTTTTTGGAGTGCCAAACTTGAGGAAAGGTTAAAGGTTTGCACCTCAAGAGATTTGATCCCTCTCGGTGCTTGATAGATCTGGAGATAAATGGATCTAC	105	125	3	1	>MA_10155929_prc	AGCATAGATCCATATTAACCCTGGATCTATTAAGTGTCGAGAGGGATCAAATCTCTCGAGGTGCAAACCTTTAACCTTTCCTCAAGTTTTGCACTCTAAAAAATGTTTTCACCTCGAGAGATTTGATCCCTCTCGACGCTTGATAGATCCGGGGTTAAGATGGATCTATGTT	43	63	5	2	>MA_10155929_prc	AGCATAGATCCATATTAACCCTGGATCTATTAAGTGTCGAGAGGGATCAAATCTCTCGAGGTGCAAACCTTTAACCTTTCCTCAAGTTTTGCACTCTAAAAAATGTTTTCACCTCGAGAGATTTGATCCCTCTCGACGCTTGATAGATCCGGGGTTAAGATGGATCTATGTT	110	130	3	2	>MA_10252024_prc	AATCAGCATATATCCATTTTAACTCTGGATCTATCAAAAGTCGAGAGGCATCAAATCCCTTGAGATGCAAACCTTACCGCAAGTTTTGCACACTAAAAAAGATTTGCACCTCAGGAGATTTAATCCCTCTTGGTGATTGATAGATCCATAGGTAAGTTGGATCTATTCTGGTT	47	67	5	0.5	>MA_10285164_prc	TCTATCAAGTGTTGAAAGGGATCAAATCCCTCTAGGTGCAAACCTTTCCTCAAGTTTTTGCACCTTGAGGCATTTGACCCCTTTGAGCACTTGATAGA	18	38	5	2	>MA_104025_prc	TGTTATACATCAAGAGGTGTCAAATACCTTGAGGTGCCAATCTCAATGTTTCTGTACCCACAATCAGTCAATGACTGTTTAATCACATCAAGTGAGTGTGAAAACATTGAGATTGGTGCATCAAGGAATTTGATTCCTCTTGGCATATAACA
17	Pab-miRn0009.2_3p	AGAGATTTGATCCCTTTCGGT	21	>MA_10051537_prc	TAGATACATCTTGACTCTGGATCTATCATGTGCTAAGAAGGATCAAATCTCTTGAGGTTCAAACTTTTTTTAAAGCACAAACACTTGAAAAAAGGTTTGCACCTCAAGGGATTTGATCCCTTTTGGTGCATGATAGATCCAGAGTTAAGATGGATCTA	107	127	3	0.5		>MA_10109265_prc	CATCTTAACCGTGGATCTATCAAGTAATCTGAGGGATCCAATCTCTTGACGTGCAAACCTTTAATCTTTTCTCAAGTTTTGTACTCTAAAAAAGGTTTTCACCTGGAGAGATTTGATCCCTCTTAAAGCTTGATAGATCCAGGATTAAGATG	107	127	3	1.8		>MA_10148270_prc	GTAGATCCATTTAAATCCGGACCTATCAAGCGCCTAGAGGATCAAGTCTCTCTAGGTGCAAAACTTTTTTGGAGTGCCAAACTTGAGGAAAGGTTAAAGGTTTGCACCTCAAGAGATTTGATCCCTCTCGGTGCTTGATAGATCTGGAGATAAATGGATCTAC	112	132	3	1	>MA_10151000_prc	GGATCTATCAAGTGCCAAGATAGATCAAATATCTTGAGGTGAAAACCTTTAACCGTTCCTCAAGTTTTGTACTCTAAAAAAGGTTTGCACCTGGAGAGATTTGATCCCTATCGACACTTGATAGATTC	95	115	3	1.3	>MA_10155929_prc	AGCATAGATCCATATTAACCCTGGATCTATTAAGTGTCGAGAGGGATCAAATCTCTCGAGGTGCAAACCTTTAACCTTTCCTCAAGTTTTGCACTCTAAAAAATGTTTTCACCTCGAGAGATTTGATCCCTCTCGACGCTTGATAGATCCGGGGTTAAGATGGATCTATGTT	36	56	5	1.3	>MA_10155929_prc	AGCATAGATCCATATTAACCCTGGATCTATTAAGTGTCGAGAGGGATCAAATCTCTCGAGGTGCAAACCTTTAACCTTTCCTCAAGTTTTGCACTCTAAAAAATGTTTTCACCTCGAGAGATTTGATCCCTCTCGACGCTTGATAGATCCGGGGTTAAGATGGATCTATGTT	117	137	3	1.3	>MA_10158646_prc	CTATCAAGCATCCAGAGGGATCAAATTTCTCGAGGTGCAAACCTTTAACCTTTCCTCAAGTTTTGCACTCTAAAAAGGTTTGCACCTTGAGATATTTGATCCCTCTTGGCGTTTGATAG	10	30	5	1.65	>MA_10158646_prc	CTATCAAGCATCCAGAGGGATCAAATTTCTCGAGGTGCAAACCTTTAACCTTTCCTCAAGTTTTGCACTCTAAAAAGGTTTGCACCTTGAGATATTTGATCCCTCTTGGCGTTTGATAG
18	Pab-miRn0009.2_5p	CCAAAGATTTGATCCCTCTTG	21	>MA_10051537_prc	TAGATACATCTTGACTCTGGATCTATCATGTGCTAAGAAGGATCAAATCTCTTGAGGTTCAAACTTTTTTTAAAGCACAAACACTTGAAAAAAGGTTTGCACCTCAAGGGATTTGATCCCTTTTGGTGCATGATAGATCCAGAGTTAAGATGGATCTA	34	54	5	1.55		>MA_10051537_prc	TAGATACATCTTGACTCTGGATCTATCATGTGCTAAGAAGGATCAAATCTCTTGAGGTTCAAACTTTTTTTAAAGCACAAACACTTGAAAAAAGGTTTGCACCTCAAGGGATTTGATCCCTTTTGGTGCATGATAGATCCAGAGTTAAGATGGATCTA	105	125	3	0.9		>MA_10109265_prc	CATCTTAACCGTGGATCTATCAAGTAATCTGAGGGATCCAATCTCTTGACGTGCAAACCTTTAATCTTTTCTCAAGTTTTGTACTCTAAAAAAGGTTTTCACCTGGAGAGATTTGATCCCTCTTAAAGCTTGATAGATCCAGGATTAAGATG	28	48	5	1.95	>MA_10109265_prc	CATCTTAACCGTGGATCTATCAAGTAATCTGAGGGATCCAATCTCTTGACGTGCAAACCTTTAATCTTTTCTCAAGTTTTGTACTCTAAAAAAGGTTTTCACCTGGAGAGATTTGATCCCTCTTAAAGCTTGATAGATCCAGGATTAAGATG	105	125	3	0.7	>MA_10148270_prc	GTAGATCCATTTAAATCCGGACCTATCAAGCGCCTAGAGGATCAAGTCTCTCTAGGTGCAAAACTTTTTTGGAGTGCCAAACTTGAGGAAAGGTTAAAGGTTTGCACCTCAAGAGATTTGATCCCTCTCGGTGCTTGATAGATCTGGAGATAAATGGATCTAC	110	130	3	0.55	>MA_10151000_prc	GGATCTATCAAGTGCCAAGATAGATCAAATATCTTGAGGTGAAAACCTTTAACCGTTCCTCAAGTTTTGTACTCTAAAAAAGGTTTGCACCTGGAGAGATTTGATCCCTATCGACACTTGATAGATTC	93	113	3	0.95	>MA_10155929_prc	AGCATAGATCCATATTAACCCTGGATCTATTAAGTGTCGAGAGGGATCAAATCTCTCGAGGTGCAAACCTTTAACCTTTCCTCAAGTTTTGCACTCTAAAAAATGTTTTCACCTCGAGAGATTTGATCCCTCTCGACGCTTGATAGATCCGGGGTTAAGATGGATCTATGTT	38	58	5	0.55	>MA_10155929_prc	AGCATAGATCCATATTAACCCTGGATCTATTAAGTGTCGAGAGGGATCAAATCTCTCGAGGTGCAAACCTTTAACCTTTCCTCAAGTTTTGCACTCTAAAAAATGTTTTCACCTCGAGAGATTTGATCCCTCTCGACGCTTGATAGATCCGGGGTTAAGATGGATCTATGTT
19	Pab-miRn0009.3_3p	TCAAATCCCTGGAAGTGCAAA	21	>MA_10051537_prc	TAGATACATCTTGACTCTGGATCTATCATGTGCTAAGAAGGATCAAATCTCTTGAGGTTCAAACTTTTTTTAAAGCACAAACACTTGAAAAAAGGTTTGCACCTCAAGGGATTTGATCCCTTTTGGTGCATGATAGATCCAGAGTTAAGATGGATCTA	96	116	3	2		>MA_10434009_prc	GCGAGGCATCGATTCCCTGGAGGTGCAATCTTAAGAAATAGTTTGAGATTTGCACCTCGACGGATTTGATAGCTCGC	9	29	5	1.65		>MA_115949_prc	AGCATAGATCCATCTTAAACCCAGATCTATCAAGCCCTGAGAGGGATCAAATCTCTTGAGATGCAAACTTTTTTCGGAGTGCAAAACTTGAGGAAAGGTTAAAGGTTTGCACTTCCAAAGATTTGATCCCTCTCGACGCTTGATAGATCCGGGTTTAAGGTGGATCTATGTT	106	126	3	2	>MA_14581_prc	TTGAGAGGGATCAAATACCTGGAAGTGCAAACCTTCCTCAAACTTTTGCGTTTTAAAAAAGTTTGCACTTTCAGAGATTTGATCCCTCTTGG	11	31	5	1	>MA_177568_prc	CTTAACCTTGGATATATCTAGCGTCAAGAGGGATCAAATCCCTGGAAGTGCAAACCTTCCTTCAAATTTCTGCACTCTAAAAAAGGTTTGCACTTCTAGAGATTTGATCCTTCTCGGCACTTGATAGATCCGGGGTTAAG	34	54	5	0	>MA_177568_prc	CTTAACCTTGGATATATCTAGCGTCAAGAGGGATCAAATCCCTGGAAGTGCAAACCTTCCTTCAAATTTCTGCACTCTAAAAAAGGTTTGCACTTCTAGAGATTTGATCCTTCTCGGCACTTGATAGATCCGGGGTTAAG	87	107	3	2	>MA_2400341_prc	GCATCGATTCCCTGGAGGTGCAATCTTAAGAAATAGTTTGAGATTTGCACCTCGACGGATTTGATAGC	4	24	5	1.65	>MA_2919_prc	TCTTAATCCCGGATCTATCAAATGTCAAGAGGGATCAAATTCCTGGTAGTGCAAACCTTTTCCTCAAATTTTTGCACGCTTAAAAAGTATTGCACTTCCAAGGATTCGATTCCTCTGGGTGCCTGATAGATCCCGAGTTGAGA
20	Pab-miRn0009.3_5p	CTCCACAAGAGATTTGTTCTC	21	>MA_10051537_prc	TAGATACATCTTGACTCTGGATCTATCATGTGCTAAGAAGGATCAAATCTCTTGAGGTTCAAACTTTTTTTAAAGCACAAACACTTGAAAAAAGGTTTGCACCTCAAGGGATTTGATCCCTTTTGGTGCATGATAGATCCAGAGTTAAGATGGATCTA	39	59	5	1.1		>MA_10051537_prc	TAGATACATCTTGACTCTGGATCTATCATGTGCTAAGAAGGATCAAATCTCTTGAGGTTCAAACTTTTTTTAAAGCACAAACACTTGAAAAAAGGTTTGCACCTCAAGGGATTTGATCCCTTTTGGTGCATGATAGATCCAGAGTTAAGATGGATCTA	100	120	3	1.8		>MA_10148270_prc	GTAGATCCATTTAAATCCGGACCTATCAAGCGCCTAGAGGATCAAGTCTCTCTAGGTGCAAAACTTTTTTGGAGTGCCAAACTTGAGGAAAGGTTAAAGGTTTGCACCTCAAGAGATTTGATCCCTCTCGGTGCTTGATAGATCTGGAGATAAATGGATCTAC	105	125	3	0.8	>MA_10151000_prc	GGATCTATCAAGTGCCAAGATAGATCAAATATCTTGAGGTGAAAACCTTTAACCGTTCCTCAAGTTTTGTACTCTAAAAAAGGTTTGCACCTGGAGAGATTTGATCCCTATCGACACTTGATAGATTC	21	41	5	1.8	>MA_10155929_prc	AGCATAGATCCATATTAACCCTGGATCTATTAAGTGTCGAGAGGGATCAAATCTCTCGAGGTGCAAACCTTTAACCTTTCCTCAAGTTTTGCACTCTAAAAAATGTTTTCACCTCGAGAGATTTGATCCCTCTCGACGCTTGATAGATCCGGGGTTAAGATGGATCTATGTT	43	63	5	1.8	>MA_10155929_prc	AGCATAGATCCATATTAACCCTGGATCTATTAAGTGTCGAGAGGGATCAAATCTCTCGAGGTGCAAACCTTTAACCTTTCCTCAAGTTTTGCACTCTAAAAAATGTTTTCACCTCGAGAGATTTGATCCCTCTCGACGCTTGATAGATCCGGGGTTAAGATGGATCTATGTT	110	130	3	1.8	>MA_10433154_prc	CCGGATCTATCAAGCACCGAAAGGGATTAAATCTCTCGAGGTGCAAACTACTTTTAGAGTGCAAAACTTAAGGAGAGGTTTGCACCTCGAGAGATTTGATCCCTCTCGACGCTTGATAGATCCGG	83	103	3	1.8	>MA_10435798_prc	AGCATAGATACATCTTAACCCCGGATCTATCAAATGTCGAGAGGGATCAAATCTCTCGAGGTACAAACCTTTAACCTTTCCTCAAGTTTTGTACTCCAATAAAGGTTTGCACCTCGAGAGATTTGATCTCTCTCGACGCTTGATAGATCCGGGGTTAAGATGGATATATGCT
21	Pab-miRn0009.4_5p	GATCAAATCTCTAGAGGTGAA	21	>MA_10051537_prc	TAGATACATCTTGACTCTGGATCTATCATGTGCTAAGAAGGATCAAATCTCTTGAGGTTCAAACTTTTTTTAAAGCACAAACACTTGAAAAAAGGTTTGCACCTCAAGGGATTTGATCCCTTTTGGTGCATGATAGATCCAGAGTTAAGATGGATCTA	41	61	5	1.4		>MA_10109265_prc	CATCTTAACCGTGGATCTATCAAGTAATCTGAGGGATCCAATCTCTTGACGTGCAAACCTTTAATCTTTTCTCAAGTTTTGTACTCTAAAAAAGGTTTTCACCTGGAGAGATTTGATCCCTCTTAAAGCTTGATAGATCCAGGATTAAGATG	98	118	3	2		>MA_10148270_prc	GTAGATCCATTTAAATCCGGACCTATCAAGCGCCTAGAGGATCAAGTCTCTCTAGGTGCAAAACTTTTTTGGAGTGCCAAACTTGAGGAAAGGTTAAAGGTTTGCACCTCAAGAGATTTGATCCCTCTCGGTGCTTGATAGATCTGGAGATAAATGGATCTAC	103	123	3	1.15	>MA_10151000_prc	GGATCTATCAAGTGCCAAGATAGATCAAATATCTTGAGGTGAAAACCTTTAACCGTTCCTCAAGTTTTGTACTCTAAAAAAGGTTTGCACCTGGAGAGATTTGATCCCTATCGACACTTGATAGATTC	23	43	5	2	>MA_10155929_prc	AGCATAGATCCATATTAACCCTGGATCTATTAAGTGTCGAGAGGGATCAAATCTCTCGAGGTGCAAACCTTTAACCTTTCCTCAAGTTTTGCACTCTAAAAAATGTTTTCACCTCGAGAGATTTGATCCCTCTCGACGCTTGATAGATCCGGGGTTAAGATGGATCTATGTT	45	65	5	1.15	>MA_10155929_prc	AGCATAGATCCATATTAACCCTGGATCTATTAAGTGTCGAGAGGGATCAAATCTCTCGAGGTGCAAACCTTTAACCTTTCCTCAAGTTTTGCACTCTAAAAAATGTTTTCACCTCGAGAGATTTGATCCCTCTCGACGCTTGATAGATCCGGGGTTAAGATGGATCTATGTT	108	128	3	1	>MA_10433154_prc	CCGGATCTATCAAGCACCGAAAGGGATTAAATCTCTCGAGGTGCAAACTACTTTTAGAGTGCAAAACTTAAGGAGAGGTTTGCACCTCGAGAGATTTGATCCCTCTCGACGCTTGATAGATCCGG	25	45	5	1.4	>MA_10433154_prc	CCGGATCTATCAAGCACCGAAAGGGATTAAATCTCTCGAGGTGCAAACTACTTTTAGAGTGCAAAACTTAAGGAGAGGTTTGCACCTCGAGAGATTTGATCCCTCTCGACGCTTGATAGATCCGG
22	Pab-miRn0009.5_5p	GATCCAGAGTCGAGAGGGA	19	>MA_10051537_prc	TAGATACATCTTGACTCTGGATCTATCATGTGCTAAGAAGGATCAAATCTCTTGAGGTTCAAACTTTTTTTAAAGCACAAACACTTGAAAAAAGGTTTGCACCTCAAGGGATTTGATCCCTTTTGGTGCATGATAGATCCAGAGTTAAGATGGATCTA	5	23	5	1.4		>MA_10155929_prc	AGCATAGATCCATATTAACCCTGGATCTATTAAGTGTCGAGAGGGATCAAATCTCTCGAGGTGCAAACCTTTAACCTTTCCTCAAGTTTTGCACTCTAAAAAATGTTTTCACCTCGAGAGATTTGATCCCTCTCGACGCTTGATAGATCCGGGGTTAAGATGGATCTATGTT	28	46	5	1.65		>MA_10155929_prc	AGCATAGATCCATATTAACCCTGGATCTATTAAGTGTCGAGAGGGATCAAATCTCTCGAGGTGCAAACCTTTAACCTTTCCTCAAGTTTTGCACTCTAAAAAATGTTTTCACCTCGAGAGATTTGATCCCTCTCGACGCTTGATAGATCCGGGGTTAAGATGGATCTATGTT	127	145	3	1.4	>MA_10252024_prc	AATCAGCATATATCCATTTTAACTCTGGATCTATCAAAAGTCGAGAGGCATCAAATCCCTTGAGATGCAAACCTTACCGCAAGTTTTGCACACTAAAAAAGATTTGCACCTCAGGAGATTTAATCCCTCTTGGTGATTGATAGATCCATAGGTAAGTTGGATCTATTCTGGTT	32	50	5	1.55	>MA_10433154_prc	CCGGATCTATCAAGCACCGAAAGGGATTAAATCTCTCGAGGTGCAAACTACTTTTAGAGTGCAAAACTTAAGGAGAGGTTTGCACCTCGAGAGATTTGATCCCTCTCGACGCTTGATAGATCCGG	100	118	3	1.4	>MA_10435798_prc	AGCATAGATACATCTTAACCCCGGATCTATCAAATGTCGAGAGGGATCAAATCTCTCGAGGTACAAACCTTTAACCTTTCCTCAAGTTTTGTACTCCAATAAAGGTTTGCACCTCGAGAGATTTGATCTCTCTCGACGCTTGATAGATCCGGGGTTAAGATGGATATATGCT	127	145	3	1.65	>MA_112049_prc	CTAGATCTATCAAGCATCGAGAAGGATCAAATCTCTCGAGGTGAAAACCTTTAACCTTTCTTCAAGTTTTGCACTCTAAAAAAGGTTTGCACCTCGAGANNNNNNNNNNNNNNNNNNNNNNNCCTTTCTTCAAGTTTTGCACTCTAAAAAAGGTTTGCACCTCGAGAGATTTAATCCTTCTCGACGCTTGATAGATCCAG	175	193	3	1.65	>MA_115949_prc	AGCATAGATCCATCTTAAACCCAGATCTATCAAGCCCTGAGAGGGATCAAATCTCTTGAGATGCAAACTTTTTTCGGAGTGCAAAACTTGAGGAAAGGTTAAAGGTTTGCACTTCCAAAGATTTGATCCCTCTCGACGCTTGATAGATCCGGGTTTAAGGTGGATCTATGTT
23	Pab-miRn0009.6_5p	GCACCAAGAGGGATCAAATAT	21	>MA_10051537_prc	TAGATACATCTTGACTCTGGATCTATCATGTGCTAAGAAGGATCAAATCTCTTGAGGTTCAAACTTTTTTTAAAGCACAAACACTTGAAAAAAGGTTTGCACCTCAAGGGATTTGATCCCTTTTGGTGCATGATAGATCCAGAGTTAAGATGGATCTA	30	50	5	1.8		>MA_10051537_prc	TAGATACATCTTGACTCTGGATCTATCATGTGCTAAGAAGGATCAAATCTCTTGAGGTTCAAACTTTTTTTAAAGCACAAACACTTGAAAAAAGGTTTGCACCTCAAGGGATTTGATCCCTTTTGGTGCATGATAGATCCAGAGTTAAGATGGATCTA	109	129	3	1.3		>MA_10109265_prc	CATCTTAACCGTGGATCTATCAAGTAATCTGAGGGATCCAATCTCTTGACGTGCAAACCTTTAATCTTTTCTCAAGTTTTGTACTCTAAAAAAGGTTTTCACCTGGAGAGATTTGATCCCTCTTAAAGCTTGATAGATCCAGGATTAAGATG	109	129	3	0.9	>MA_10148270_prc	GTAGATCCATTTAAATCCGGACCTATCAAGCGCCTAGAGGATCAAGTCTCTCTAGGTGCAAAACTTTTTTGGAGTGCCAAACTTGAGGAAAGGTTAAAGGTTTGCACCTCAAGAGATTTGATCCCTCTCGGTGCTTGATAGATCTGGAGATAAATGGATCTAC	114	134	3	1.15	>MA_10155929_prc	AGCATAGATCCATATTAACCCTGGATCTATTAAGTGTCGAGAGGGATCAAATCTCTCGAGGTGCAAACCTTTAACCTTTCCTCAAGTTTTGCACTCTAAAAAATGTTTTCACCTCGAGAGATTTGATCCCTCTCGACGCTTGATAGATCCGGGGTTAAGATGGATCTATGTT	34	54	5	1.8	>MA_10155929_prc	AGCATAGATCCATATTAACCCTGGATCTATTAAGTGTCGAGAGGGATCAAATCTCTCGAGGTGCAAACCTTTAACCTTTCCTCAAGTTTTGCACTCTAAAAAATGTTTTCACCTCGAGAGATTTGATCCCTCTCGACGCTTGATAGATCCGGGGTTAAGATGGATCTATGTT	119	139	3	1.65	>MA_10158646_prc	CTATCAAGCATCCAGAGGGATCAAATTTCTCGAGGTGCAAACCTTTAACCTTTCCTCAAGTTTTGCACTCTAAAAAGGTTTGCACCTTGAGATATTTGATCCCTCTTGGCGTTTGATAG	8	28	5	1.4	>MA_10158646_prc	CTATCAAGCATCCAGAGGGATCAAATTTCTCGAGGTGCAAACCTTTAACCTTTCCTCAAGTTTTGCACTCTAAAAAGGTTTGCACCTTGAGATATTTGATCCCTCTTGGCGTTTGATAG
24	Pab-miRn0009.7_5p	TCAAATCTCTCGAGGTACAAA	21	>MA_10051537_prc	TAGATACATCTTGACTCTGGATCTATCATGTGCTAAGAAGGATCAAATCTCTTGAGGTTCAAACTTTTTTTAAAGCACAAACACTTGAAAAAAGGTTTGCACCTCAAGGGATTTGATCCCTTTTGGTGCATGATAGATCCAGAGTTAAGATGGATCTA	43	63	5	1.25		>MA_10109265_prc	CATCTTAACCGTGGATCTATCAAGTAATCTGAGGGATCCAATCTCTTGACGTGCAAACCTTTAATCTTTTCTCAAGTTTTGTACTCTAAAAAAGGTTTTCACCTGGAGAGATTTGATCCCTCTTAAAGCTTGATAGATCCAGGATTAAGATG	96	116	3	1.5		>MA_10148270_prc	GTAGATCCATTTAAATCCGGACCTATCAAGCGCCTAGAGGATCAAGTCTCTCTAGGTGCAAAACTTTTTTGGAGTGCCAAACTTGAGGAAAGGTTAAAGGTTTGCACCTCAAGAGATTTGATCCCTCTCGGTGCTTGATAGATCTGGAGATAAATGGATCTAC	42	62	5	1.5	>MA_10148270_prc	GTAGATCCATTTAAATCCGGACCTATCAAGCGCCTAGAGGATCAAGTCTCTCTAGGTGCAAAACTTTTTTGGAGTGCCAAACTTGAGGAAAGGTTAAAGGTTTGCACCTCAAGAGATTTGATCCCTCTCGGTGCTTGATAGATCTGGAGATAAATGGATCTAC	101	121	3	1.25	>MA_10151000_prc	GGATCTATCAAGTGCCAAGATAGATCAAATATCTTGAGGTGAAAACCTTTAACCGTTCCTCAAGTTTTGTACTCTAAAAAAGGTTTGCACCTGGAGAGATTTGATCCCTATCGACACTTGATAGATTC	84	104	3	1.25	>MA_10155929_prc	AGCATAGATCCATATTAACCCTGGATCTATTAAGTGTCGAGAGGGATCAAATCTCTCGAGGTGCAAACCTTTAACCTTTCCTCAAGTTTTGCACTCTAAAAAATGTTTTCACCTCGAGAGATTTGATCCCTCTCGACGCTTGATAGATCCGGGGTTAAGATGGATCTATGTT	47	67	5	0.25	>MA_10155929_prc	AGCATAGATCCATATTAACCCTGGATCTATTAAGTGTCGAGAGGGATCAAATCTCTCGAGGTGCAAACCTTTAACCTTTCCTCAAGTTTTGCACTCTAAAAAATGTTTTCACCTCGAGAGATTTGATCCCTCTCGACGCTTGATAGATCCGGGGTTAAGATGGATCTATGTT	106	126	3	0.5	>MA_10158646_prc	CTATCAAGCATCCAGAGGGATCAAATTTCTCGAGGTGCAAACCTTTAACCTTTCCTCAAGTTTTGCACTCTAAAAAGGTTTGCACCTTGAGATATTTGATCCCTCTTGGCGTTTGATAG
25	Pab-miRn0009.8_5p	TCTCGAGTCAAGATGGATCTA	21	>MA_10051537_prc	TAGATACATCTTGACTCTGGATCTATCATGTGCTAAGAAGGATCAAATCTCTTGAGGTTCAAACTTTTTTTAAAGCACAAACACTTGAAAAAAGGTTTGCACCTCAAGGGATTTGATCCCTTTTGGTGCATGATAGATCCAGAGTTAAGATGGATCTA	1	21	5	1.5		>MA_10051537_prc	TAGATACATCTTGACTCTGGATCTATCATGTGCTAAGAAGGATCAAATCTCTTGAGGTTCAAACTTTTTTTAAAGCACAAACACTTGAAAAAAGGTTTGCACCTCAAGGGATTTGATCCCTTTTGGTGCATGATAGATCCAGAGTTAAGATGGATCTA	138	158	3	1.5		>MA_100628_prc	ATAAACCAGTGTAGATCCATCTTAACTCCAGATCTTTTAACCACCAAGAGGATTGCACCTCAGCTTCTCTTTAATCCCTCTCAATGCTTAATAGATCCGAGGTTAAGATGGATCTACACTGGTTTGT	12	32	5	1.25	>MA_10429538_prc	GCACTAGCACAAACCCATCTAATCTCGGGTCTGATATTCCCCTCGAGGTTGCAAAGCCAGATATATCCCACCATGATTCAATGGAATACTTGTGTGAACTCAAGATATACATATATCCTCAAGCTTTGCAATCTGAAGGTGCATATCAAACCCGAGTCTAGATGGGTCTGTGTTAGTGT	150	170	3	1.8	>MA_10434236_prc	AACCAATTAAGATCCATCTTAACTCCGGATCTATCAAGTGCTAAGTGGGATCAAATCCATTTTGAGGGAGCAAAAGTTGAGGAATGTTCGCACCTCAACGAATTTGATCCCTTTTGACAATTGATAGATCTAGAGTTATGATGGATCTATGTTTGGTT	9	29	5	1.65	>MA_105224_prc	ACCAGTGTAGATCCATCTTAACTCGGGATGTATTAAGCACCGAGAGGGATCAAAAAGTAGTGCTTAAAAGATCTCGAGTCAAGATGGATCTATGCTGGT	8	28	5	1.25	>MA_105224_prc	ACCAGTGTAGATCCATCTTAACTCGGGATGTATTAAGCACCGAGAGGGATCAAAAAGTAGTGCTTAAAAGATCTCGAGTCAAGATGGATCTATGCTGGT	72	92	3	0	>MA_1359251_prc	TAGATCCATCTTAACTCTAGATATATCATGCGCAAACATCAAATCCCTCAAGATGAAAACATTTCATCAAGATTTGTACTATAAAAGAAGGTTTGCATCTCCAAGGATTGGATGCCTATCGGCACATGATAGATCTGGATTTAAGATGGATCTA
26	Pab-miRn0010.1_3p	ACCCCGAAACGCCGTTGGTCG	21	>MA_10056494_prc	ACGGGCGCTGTAAGGCCCCGAAACACGGCTGGCCGTACGGTACGGTGTTTTCCTTTCGAGAAACGCCGTACGGTACGGCCAACAGCGTTTCGGGGCCGTACCGTACCCGT	76	96	3	1.4		>MA_10435649_prc	GCCCCGAAACGCCGTTGGCTGTACCGTACAACATTTCTCAAAAGGGAAACGCCGTACGGTACAGTTGGCGGCGTTTTGGGGC	1	21	5	0.55		>MA_1167768_prc	GCGGTACGGCCCCGAAACGCCGCCGGTCGTACCGTACGGCATTTCCCTTTCGAGAAACACCGTACGGTACGGCCAGCGGCGTTTCGGGGCCGTACCGT	70	90	3	1.4	>MA_1759622_prc	ACGGGTACGGTACGGCCCCGAAACGCCGTCGACCGTACCATACGACGTTTCCCTTTCGAGAAACGTCGTACGGTACGACCGGCGACGTTTCGAGGCCGTGTCGTGCCTGT	15	35	5	1.65	>MA_1864970_prc	CGAAGCTCCACCGAAACGCCGTTGGCCGTACTGTACGACGTTTCCAAATCGAGAAACGCCGTACGGTACGATCGACGATGTTTCGTTGGAGTTTCG	8	28	5	0.65	>MA_208005_prc	TGGCCGAGAAACGCCGTCGGTCGTACCGTACGACGTTTCTCAATTTGGAAACGTCGTACGGTACGACCGATGACGTTTCCCGACCA	3	23	5	1.65	>MA_3525066_prc	GTACGGCCCCGAAACGCCGCCGACCGTACCATACAGTGTTTCTTGAAAGGGAAACGCCGTACGGTACAGCCAGCGGCGTTTCGGGGCCGTAC	67	87	3	1.55	>MA_4767106_prc	GTTTCGGAGCCCGAAACGTCGTTGGTCGTACCGTGCAACATTTCTCGAAAGGGAAACGTCGTACAGTACGGCCGATGGCATTTTGGGGCCGTAC
27	Pab-miRn0010.1_5p	CCCTGAAACGCGGCTGGCCGTA	22	>MA_10056494_prc	ACGGGCGCTGTAAGGCCCCGAAACACGGCTGGCCGTACGGTACGGTGTTTTCCTTTCGAGAAACGCCGTACGGTACGGCCAACAGCGTTTCGGGGCCGTACCGTACCCGT	16	37	5	1.25		>MA_1167768_prc	GCGGTACGGCCCCGAAACGCCGCCGGTCGTACCGTACGGCATTTCCCTTTCGAGAAACACCGTACGGTACGGCCAGCGGCGTTTCGGGGCCGTACCGT	68	89	3	1.25		>MA_1913830_prc	CGGTACGGTCCCGAAACGTTGCTGGCCGTACCGTACGGTGTTTCTCGAAAGGGAAACGTCGTACGGTACGGTCAGCCGCGTTTCGGGGCCGTACCG	67	88	3	1.25	>MA_320308_prc	GTGCGGTATGGCTCCGAAACGCGGCTGGCCATGCCGTACGGCGTTTCCCTTTCGAGAAACGCCGTACAGTACGGCCAGCAGCGTTTCGGGGCCGTATCGTAC	12	33	5	0.8	>MA_320308_prc	GTGCGGTATGGCTCCGAAACGCGGCTGGCCATGCCGTACGGCGTTTCCCTTTCGAGAAACGCCGTACAGTACGGCCAGCAGCGTTTCGGGGCCGTATCGTAC	70	91	3	1.25	>MA_3525066_prc	GTACGGCCCCGAAACGCCGCCGACCGTACCATACAGTGTTTCTTGAAAGGGAAACGCCGTACGGTACAGCCAGCGGCGTTTCGGGGCCGTAC	65	86	3	1.5	>MA_4735394_prc	GGCCCCAAAACGTCGCCGGTCGTACCGTACGACGTTTCTTGAAAGGGAAACGTCATACAGTACGGCCAGCAGCGTTTCGGGGCC	61	82	3	1.25	>MA_5056098_prc	ACGGGTTGGTATGGCCGAGAAACGTCGTCGATCGTACCGTACGGCATTTCCAAATTGAGAAACATCGTACAGTACGGCCAGCGGCGTTTCTCGACCGTACCGTACCCGT
28	Pab-miRn0010.2_3p	ACCGAAACGCTGTTGGCCGTA	21	>MA_10056494_prc	ACGGGCGCTGTAAGGCCCCGAAACACGGCTGGCCGTACGGTACGGTGTTTTCCTTTCGAGAAACGCCGTACGGTACGGCCAACAGCGTTTCGGGGCCGTACCGTACCCGT	74	94	3	0.15		>MA_10136834_prc	CCAGGAAACGCTGTCGGCTGTACTGTATGACGTTTCCAAATCGAGAAACGCCGTACGGTACGGCCGGCAATGTTTCCTGG	2	22	5	1.8		>MA_10435649_prc	GCCCCGAAACGCCGTTGGCTGTACCGTACAACATTTCTCAAAAGGGAAACGCCGTACGGTACAGTTGGCGGCGTTTTGGGGC	3	23	5	1.4	>MA_1864970_prc	CGAAGCTCCACCGAAACGCCGTTGGCCGTACTGTACGACGTTTCCAAATCGAGAAACGCCGTACGGTACGATCGACGATGTTTCGTTGGAGTTTCG	10	30	5	1	>MA_20115_prc	GAAACGGGTGGGAAACGCTCTTGGCCGTATCGTATGACATTTCCAAATCAGGAAATGCCGTACGGCACGGCTGGAGACGTTTTCCAGCCGTTTC	9	29	5	1.55	>MA_2598578_prc	GCCGAAACCGCTGGGAAACGTTGTTGGCTGTACTGTACGACATTTCCAAATCGGGAAACACCGTATGGTACAGCTGACGATGTTTCCCAGCCGTTTCGGC	12	32	5	1.8	>MA_320308_prc	GTGCGGTATGGCTCCGAAACGCGGCTGGCCATGCCGTACGGCGTTTCCCTTTCGAGAAACGCCGTACAGTACGGCCAGCAGCGTTTCGGGGCCGTATCGTAC	70	90	3	1.15	>MA_4735394_prc	GGCCCCAAAACGTCGCCGGTCGTACCGTACGACGTTTCTTGAAAGGGAAACGTCATACAGTACGGCCAGCAGCGTTTCGGGGCC
29	Pab-miRn0010.2_5p	CGGCCAGCAGCGTTTCGGGGC	21	>MA_10056494_prc	ACGGGCGCTGTAAGGCCCCGAAACACGGCTGGCCGTACGGTACGGTGTTTTCCTTTCGAGAAACGCCGTACGGTACGGCCAACAGCGTTTCGGGGCCGTACCGTACCCGT	15	35	5	2		>MA_10056494_prc	ACGGGCGCTGTAAGGCCCCGAAACACGGCTGGCCGTACGGTACGGTGTTTTCCTTTCGAGAAACGCCGTACGGTACGGCCAACAGCGTTTCGGGGCCGTACCGTACCCGT	76	96	3	1		>MA_1017817_prc	GCTGATACGGCCAGGAAACGCCGCTGACAGTACTGTACGGTGTTTCCAAATTGGGAAACGCCGTACGGTACGGACGACGACGTTTCTTGGCCGTACCGGT	10	30	5	1.9	>MA_1167768_prc	GCGGTACGGCCCCGAAACGCCGCCGGTCGTACCGTACGGCATTTCCCTTTCGAGAAACACCGTACGGTACGGCCAGCGGCGTTTCGGGGCCGTACCGT	70	90	3	1	>MA_1475749_prc	ACGGGTATGGTATGGCCAGGAAACGCTGCCGGCCGAACCGTACGGTGTTTCTTGATTTGGAAATGCTGTATGGTACGGCCGGTGGCGTTTCCCGGCTGTACCAGCCCGT	15	35	5	1.5	>MA_1913830_prc	CGGTACGGTCCCGAAACGTTGCTGGCCGTACCGTACGGTGTTTCTCGAAAGGGAAACGTCGTACGGTACGGTCAGCCGCGTTTCGGGGCCGTACCG	8	28	5	1.15	>MA_1913830_prc	CGGTACGGTCCCGAAACGTTGCTGGCCGTACCGTACGGTGTTTCTCGAAAGGGAAACGTCGTACGGTACGGTCAGCCGCGTTTCGGGGCCGTACCG	69	89	3	1.25	>MA_320308_prc	GTGCGGTATGGCTCCGAAACGCGGCTGGCCATGCCGTACGGCGTTTCCCTTTCGAGAAACGCCGTACAGTACGGCCAGCAGCGTTTCGGGGCCGTATCGTAC
30	Pab-miRn0010.3_3p	CCCGAAACGTTGCTGGCCGTA	21	>MA_10056494_prc	ACGGGCGCTGTAAGGCCCCGAAACACGGCTGGCCGTACGGTACGGTGTTTTCCTTTCGAGAAACGCCGTACGGTACGGCCAACAGCGTTTCGGGGCCGTACCGTACCCGT	74	94	3	2		>MA_1167768_prc	GCGGTACGGCCCCGAAACGCCGCCGGTCGTACCGTACGGCATTTCCCTTTCGAGAAACACCGTACGGTACGGCCAGCGGCGTTTCGGGGCCGTACCGT	68	88	3	2		>MA_1913830_prc	CGGTACGGTCCCGAAACGTTGCTGGCCGTACCGTACGGTGTTTCTCGAAAGGGAAACGTCGTACGGTACGGTCAGCCGCGTTTCGGGGCCGTACCG	10	30	5	0	>MA_2598578_prc	GCCGAAACCGCTGGGAAACGTTGTTGGCTGTACTGTACGACATTTCCAAATCGGGAAACACCGTATGGTACAGCTGACGATGTTTCCCAGCCGTTTCGGC	12	32	5	1.8	>MA_320308_prc	GTGCGGTATGGCTCCGAAACGCGGCTGGCCATGCCGTACGGCGTTTCCCTTTCGAGAAACGCCGTACAGTACGGCCAGCAGCGTTTCGGGGCCGTATCGTAC	70	90	3	1	>MA_4735394_prc	GGCCCCAAAACGTCGCCGGTCGTACCGTACGACGTTTCTTGAAAGGGAAACGTCATACAGTACGGCCAGCAGCGTTTCGGGGCC	61	81	3	1	>MA_9536820_prc	ATGGGATGGTACGACCGAGAAATGTCGCCGGCCATATCGTATGACGTTTCCAAATCGAGAAACGCCGTATAGTACGGCCAACAACGTTTCTCGGCCGTACCATACCCGT	73	93	3	1.4	>MA_9641953_prc	ACGGGCGCGGTATGGCCCCGAAACGCGGCTGGTCGTACCGTATGGAGTTTCCCTTTCGAGAAACACCGTACGGTACGGCCAACAGCGTTTCGGGGCCGTACCGTACCCGT
31	Pab-miRn0010.3_5p	CGGCCAGCGGCGTTTCGGGGC	21	>MA_10056494_prc	ACGGGCGCTGTAAGGCCCCGAAACACGGCTGGCCGTACGGTACGGTGTTTTCCTTTCGAGAAACGCCGTACGGTACGGCCAACAGCGTTTCGGGGCCGTACCGTACCCGT	15	35	5	2		>MA_10056494_prc	ACGGGCGCTGTAAGGCCCCGAAACACGGCTGGCCGTACGGTACGGTGTTTTCCTTTCGAGAAACGCCGTACGGTACGGCCAACAGCGTTTCGGGGCCGTACCGTACCCGT	76	96	3	2		>MA_1017817_prc	GCTGATACGGCCAGGAAACGCCGCTGACAGTACTGTACGGTGTTTCCAAATTGGGAAACGCCGTACGGTACGGACGACGACGTTTCTTGGCCGTACCGGT	10	30	5	0.9	>MA_10429954_prc	CGGTATGGCCAGGAAACGCCCCTGGCCGTACCGTACGGCGTTTCCTGATTTGGAAACGCCGTACGGTACGGCTGGCGGCGTTACCTGGCTGTACCG	8	28	5	1.5	>MA_10435649_prc	GCCCCGAAACGCCGTTGGCTGTACCGTACAACATTTCTCAAAAGGGAAACGCCGTACGGTACAGTTGGCGGCGTTTTGGGGC	1	21	5	1.15	>MA_10436942_prc	CGGCCAGGAAACGCCGCCGGCTGTACCATACGACGTTTCCAAATCGGGAAATGTCATACGATACGGACGGCGGCGTTTCTTGGCCG	3	23	5	1.65	>MA_10436942_prc	CGGCCAGGAAACGCCGCCGGCTGTACCATACGACGTTTCCAAATCGGGAAATGTCATACGATACGGACGGCGGCGTTTCTTGGCCG	64	84	3	1.75	>MA_10437215_prc	GGCTAGGAAACGTTGTCAGCTGTACCGTATGACATTTCCAATTTGGAAACGTTGTACAGTACGGCCAACAACGCTTCCAAATTGGGAAATGCTGTACGGTACAGCCGGCGGCGTTTCCTAGCT
32	Pab-miRn0010.4_3p	CTGCTGGCTGTACCGTACGAC	21	>MA_10056494_prc	ACGGGCGCTGTAAGGCCCCGAAACACGGCTGGCCGTACGGTACGGTGTTTTCCTTTCGAGAAACGCCGTACGGTACGGCCAACAGCGTTTCGGGGCCGTACCGTACCCGT	65	85	3	1.4		>MA_10136834_prc	CCAGGAAACGCTGTCGGCTGTACTGTATGACGTTTCCAAATCGAGAAACGCCGTACGGTACGGCCGGCAATGTTTCCTGG	11	31	5	1.75		>MA_10136834_prc	CCAGGAAACGCTGTCGGCTGTACTGTATGACGTTTCCAAATCGAGAAACGCCGTACGGTACGGCCGGCAATGTTTCCTGG	50	70	3	1.55	>MA_10377894_prc	ACTCTCTGTTCCTGGGTGTGCGGGGAAAATGTTTGTGGCCTTGCGTTTTTCCAGTGGTGATTGTTTTACGTTTGAATGACTTCTCCGTCTTTGGACTAAGACGTTCGAANNNNNNNCCGTGCATTCATCACTGGAAGGATGTGTGGTGTCGGATGTTTTGTTCGCATGACGCGGGTGGGGGGAGT	105	125	3	1.6	>MA_104204_prc	GCCGAAACGGGTATGAAATGTCATCGGCTGTACCGTACGGCATTTCCAAATCTGGAAATGCCATTTGGTATGCCGACGATGTTTCCAAGTCGTTTTGGC	21	41	5	1.2	>MA_10429954_prc	CGGTATGGCCAGGAAACGCCCCTGGCCGTACCGTACGGCGTTTCCTGATTTGGAAACGCCGTACGGTACGGCTGGCGGCGTTACCTGGCTGTACCG	19	39	5	1.55	>MA_10432294_prc	GAAACTCTATCGAAATGTCGTTGGCCGTACCGTACGACATTTCCCGATTTGGAAACGCCGTATGGTACGGCCGACGACATTTCGGTGGAGTTTC	18	38	5	1.55	>MA_10435649_prc	GCCCCGAAACGCCGTTGGCTGTACCGTACAACATTTCTCAAAAGGGAAACGCCGTACGGTACAGTTGGCGGCGTTTTGGGGC
33	Pab-miRn0010.4_5p	TACGGCCAGCGGTGTTTTGGG	21	>MA_10056494_prc	ACGGGCGCTGTAAGGCCCCGAAACACGGCTGGCCGTACGGTACGGTGTTTTCCTTTCGAGAAACGCCGTACGGTACGGCCAACAGCGTTTCGGGGCCGTACCGTACCCGT	17	37	5	1.25		>MA_1167768_prc	GCGGTACGGCCCCGAAACGCCGCCGGTCGTACCGTACGGCATTTCCCTTTCGAGAAACACCGTACGGTACGGCCAGCGGCGTTTCGGGGCCGTACCGT	68	88	3	1.25		>MA_1192898_prc	GTATGGCCCCGAAACACCGCTGACCGTATCGTACGACGTTTCCCTTTCGAGAAACGTCGTACGGTACGGCCGACGACGTTTCGGGGCCATAC	8	28	5	1.25	>MA_3525066_prc	GTACGGCCCCGAAACGCCGCCGACCGTACCATACAGTGTTTCTTGAAAGGGAAACGCCGTACGGTACAGCCAGCGGCGTTTCGGGGCCGTAC	65	85	3	1.5	>MA_5056098_prc	ACGGGTTGGTATGGCCGAGAAACGTCGTCGATCGTACCGTACGGCATTTCCAAATTGAGAAACATCGTACAGTACGGCCAGCGGCGTTTCTCGACCGTACCGTACCCGT	73	93	3	1.65	>MA_6146911_prc	GCCGAGAAACGTCGTCGATCGTACCGTACGACGTTTCCCTTTCGAAAAACATCGTACAGTACGGCCAGCGGCGTTTCCCGGC	60	80	3	1.65	>MA_9878635_prc	GTACGGTACGGCCCCGAAACGCCGTCGGTCGTACCGTACGGCGTTTCTCGAAAGGGAAACGTCGTACGGTACGGCCAGCGGTGTTTTGGGGCCGTACCGTGC	70	90	3	0
34	Pab-miRn0010.5_3p	GGTACGGCCAACAGCGTTTCG	21	>MA_10056494_prc	ACGGGCGCTGTAAGGCCCCGAAACACGGCTGGCCGTACGGTACGGTGTTTTCCTTTCGAGAAACGCCGTACGGTACGGCCAACAGCGTTTCGGGGCCGTACCGTACCCGT	72	92	3	0		>MA_10435649_prc	GCCCCGAAACGCCGTTGGCTGTACCGTACAACATTTCTCAAAAGGGAAACGCCGTACGGTACAGTTGGCGGCGTTTTGGGGC	5	25	5	2		>MA_1167768_prc	GCGGTACGGCCCCGAAACGCCGCCGGTCGTACCGTACGGCATTTCCCTTTCGAGAAACACCGTACGGTACGGCCAGCGGCGTTTCGGGGCCGTACCGT	66	86	3	2	>MA_1864970_prc	CGAAGCTCCACCGAAACGCCGTTGGCCGTACTGTACGACGTTTCCAAATCGAGAAACGCCGTACGGTACGATCGACGATGTTTCGTTGGAGTTTCG	12	32	5	1.15	>MA_1913830_prc	CGGTACGGTCCCGAAACGTTGCTGGCCGTACCGTACGGTGTTTCTCGAAAGGGAAACGTCGTACGGTACGGTCAGCCGCGTTTCGGGGCCGTACCG	12	32	5	2	>MA_20115_prc	GAAACGGGTGGGAAACGCTCTTGGCCGTATCGTATGACATTTCCAAATCAGGAAATGCCGTACGGCACGGCTGGAGACGTTTTCCAGCCGTTTC	11	31	5	1.3	>MA_320308_prc	GTGCGGTATGGCTCCGAAACGCGGCTGGCCATGCCGTACGGCGTTTCCCTTTCGAGAAACGCCGTACAGTACGGCCAGCAGCGTTTCGGGGCCGTATCGTAC	68	88	3	1.15	>MA_4735394_prc	GGCCCCAAAACGTCGCCGGTCGTACCGTACGACGTTTCTTGAAAGGGAAACGTCATACAGTACGGCCAGCAGCGTTTCGGGGCC
35	Pab-miRn0011.1	AGTAAATACTCTCTGGTTCAT	21	>MA_10056861_prc	CAAATTAAACCGGTGAGATCTATTGACGCGCATCTGTGTTCAGTTTGCTAAGTAAATACTCTCTGGTTCATAATTTG	51	71	3	0		>MA_112671_prc	CAAATTAAACCGGTGAGATCTATTGACGCGCATCTGTGTTTGCGTTGCTAAGTAAATACTCTCTGGTTCAGAATTTG	51	71	3	0.15
36	Pab-miRn0011.2	TAAGTAAATACTCTCTGGTT	20	>MA_10056861_prc	CAAATTAAACCGGTGAGATCTATTGACGCGCATCTGTGTTCAGTTTGCTAAGTAAATACTCTCTGGTTCATAATTTG	49	68	3	0		>MA_10250373_prc	AACCGGTGAGATCTATTGACTCGCATCTGTGTTCGAGTTGCTAAGTAAATACTCTCTGGTT	42	61	3	0		>MA_10377894_prc	ACTCTCTGTTCCTGGGTGTGCGGGGAAAATGTTTGTGGCCTTGCGTTTTTCCAGTGGTGATTGTTTTACGTTTGAATGACTTCTCCGTCTTTGGACTAAGACGTTCGAANNNNNNNCCGTGCATTCATCACTGGAAGGATGTGTGGTGTCGGATGTTTTGTTCGCATGACGCGGGTGGGGGGAGT	103	122	3	1.85	>MA_10422901_prc	AACCGGTGAGATCTATTGACGCGCATCTATGTTCGGGTTGCTAAGTAAATACTCTCTGGTT	42	61	3	0	>MA_112671_prc	CAAATTAAACCGGTGAGATCTATTGACGCGCATCTGTGTTTGCGTTGCTAAGTAAATACTCTCTGGTTCAGAATTTG	49	68	3	0	>MA_9504_prc	GAGATGGATTATTCCGTGTTTTGTGATATATACAGCTTTTTCAGTTTTATCTACTCCTACCCCTTTCACAAATACTCTCAAATTGCAGAGTTTAAATGGGATTCACATATGTCTGATCTGCCATTCCTATGGGTTCTCTGCGGTGAAGAAAGGCGTGGAATGAATGGAGGCTAAAAAATATCACAAAACACCGGAATAATCTTTCTC	65	84	5	1.65
37	Pab-miRn0012.1_3p	AGTCCCGGATCTATCAAGCGC	21	>MA_100628_prc	ATAAACCAGTGTAGATCCATCTTAACTCCAGATCTTTTAACCACCAAGAGGATTGCACCTCAGCTTCTCTTTAATCCCTCTCAATGCTTAATAGATCCGAGGTTAAGATGGATCTACACTGGTTTGT	84	104	3	1.95		>MA_10109265_prc	CATCTTAACCGTGGATCTATCAAGTAATCTGAGGGATCCAATCTCTTGACGTGCAAACCTTTAATCTTTTCTCAAGTTTTGTACTCTAAAAAAGGTTTTCACCTGGAGAGATTTGATCCCTCTTAAAGCTTGATAGATCCAGGATTAAGATG	126	146	3	1.45		>MA_10148270_prc	GTAGATCCATTTAAATCCGGACCTATCAAGCGCCTAGAGGATCAAGTCTCTCTAGGTGCAAAACTTTTTTGGAGTGCCAAACTTGAGGAAAGGTTAAAGGTTTGCACCTCAAGAGATTTGATCCCTCTCGGTGCTTGATAGATCTGGAGATAAATGGATCTAC	13	33	5	1.65	>MA_10148270_prc	GTAGATCCATTTAAATCCGGACCTATCAAGCGCCTAGAGGATCAAGTCTCTCTAGGTGCAAAACTTTTTTGGAGTGCCAAACTTGAGGAAAGGTTAAAGGTTTGCACCTCAAGAGATTTGATCCCTCTCGGTGCTTGATAGATCTGGAGATAAATGGATCTAC	131	151	3	1.8	>MA_10155929_prc	AGCATAGATCCATATTAACCCTGGATCTATTAAGTGTCGAGAGGGATCAAATCTCTCGAGGTGCAAACCTTTAACCTTTCCTCAAGTTTTGCACTCTAAAAAATGTTTTCACCTCGAGAGATTTGATCCCTCTCGACGCTTGATAGATCCGGGGTTAAGATGGATCTATGTT	136	156	3	0.55	>MA_10241746_prc	TAGCATACATCTATCTTAAACCCAGATCTATCGAGCACCAAGACAGATCAAATTTCTTATATAAATATTTTTATCATTTAATTATGTGTCATGTATATATTCGTTCATATTAAATGATAAAAAAAATTACACCTTAAGAAATTTGATCACTTTCAGTGCTTGATAGATCTGGGTTTAAAATGGATTTATGCTG	156	176	3	1.55	>MA_102960_prc	CCCTCTCGACGCTTGATAGATCCGGGGTTAAGATGGATCTATGGTACTAGAAGGACTATTGGGTGTTTTGTGGG	9	29	5	0.55	>MA_10428218_prc	TCTAGATCTATCTTAACCCTGGATCTATCAAGCTTTGATAAGGATCAAATCCTGTGAAGTGTAAACGTTTCCTTAAGTTTATGCACTGTGAAACACATTTTCACCTCAATGGATTTGATTCCTCTCAGTGCTTGATAGATTCAGGGTTACCATGGAGGATCTGGA
38	Pab-miRn0012.1_5p	AGCACAGATCCATCTAAAC	19	>MA_100628_prc	ATAAACCAGTGTAGATCCATCTTAACTCCAGATCTTTTAACCACCAAGAGGATTGCACCTCAGCTTCTCTTTAATCCCTCTCAATGCTTAATAGATCCGAGGTTAAGATGGATCTACACTGGTTTGT	8	26	5	1		>MA_100628_prc	ATAAACCAGTGTAGATCCATCTTAACTCCAGATCTTTTAACCACCAAGAGGATTGCACCTCAGCTTCTCTTTAATCCCTCTCAATGCTTAATAGATCCGAGGTTAAGATGGATCTACACTGGTTTGT	102	120	3	1		>MA_10155929_prc	AGCATAGATCCATATTAACCCTGGATCTATTAAGTGTCGAGAGGGATCAAATCTCTCGAGGTGCAAACCTTTAACCTTTCCTCAAGTTTTGCACTCTAAAAAATGTTTTCACCTCGAGAGATTTGATCCCTCTCGACGCTTGATAGATCCGGGGTTAAGATGGATCTATGTT	1	19	5	1.5	>MA_10155929_prc	AGCATAGATCCATATTAACCCTGGATCTATTAAGTGTCGAGAGGGATCAAATCTCTCGAGGTGCAAACCTTTAACCTTTCCTCAAGTTTTGCACTCTAAAAAATGTTTTCACCTCGAGAGATTTGATCCCTCTCGACGCTTGATAGATCCGGGGTTAAGATGGATCTATGTT	154	172	3	0.65	>MA_10252024_prc	AATCAGCATATATCCATTTTAACTCTGGATCTATCAAAAGTCGAGAGGCATCAAATCCCTTGAGATGCAAACCTTACCGCAAGTTTTGCACACTAAAAAAGATTTGCACCTCAGGAGATTTAATCCCTCTTGGTGATTGATAGATCCATAGGTAAGTTGGATCTATTCTGGTT	151	169	3	1.9	>MA_10377894_prc	ACTCTCTGTTCCTGGGTGTGCGGGGAAAATGTTTGTGGCCTTGCGTTTTTCCAGTGGTGATTGTTTTACGTTTGAATGACTTCTCCGTCTTTGGACTAAGACGTTCGAANNNNNNNCCGTGCATTCATCACTGGAAGGATGTGTGGTGTCGGATGTTTTGTTCGCATGACGCGGGTGGGGGGAGT	104	122	3	1.7	>MA_10427845_prc	ACCACCAAAGATCCATCTTAACCCTGTATATTTTAAACATTGATAAAATTATGTCTTTATTTCTTGTGATTCCTCTTGGTGCTTATTAGATCCAGGGTTAAGATGGATCTATGCTGGT	4	22	5	0.65	>MA_10427845_prc	ACCACCAAAGATCCATCTTAACCCTGTATATTTTAAACATTGATAAAATTATGTCTTTATTTCTTGTGATTCCTCTTGGTGCTTATTAGATCCAGGGTTAAGATGGATCTATGCTGGT
39	Pab-miRn0012.2_3p	TTGATAGATCCAAGGTTAAGA	21	>MA_100628_prc	ATAAACCAGTGTAGATCCATCTTAACTCCAGATCTTTTAACCACCAAGAGGATTGCACCTCAGCTTCTCTTTAATCCCTCTCAATGCTTAATAGATCCGAGGTTAAGATGGATCTACACTGGTTTGT	88	108	3	1.25		>MA_10109265_prc	CATCTTAACCGTGGATCTATCAAGTAATCTGAGGGATCCAATCTCTTGACGTGCAAACCTTTAATCTTTTCTCAAGTTTTGTACTCTAAAAAAGGTTTTCACCTGGAGAGATTTGATCCCTCTTAAAGCTTGATAGATCCAGGATTAAGATG	3	23	5	1		>MA_10109265_prc	CATCTTAACCGTGGATCTATCAAGTAATCTGAGGGATCCAATCTCTTGACGTGCAAACCTTTAATCTTTTCTCAAGTTTTGTACTCTAAAAAAGGTTTTCACCTGGAGAGATTTGATCCCTCTTAAAGCTTGATAGATCCAGGATTAAGATG	130	150	3	2	>MA_10155929_prc	AGCATAGATCCATATTAACCCTGGATCTATTAAGTGTCGAGAGGGATCAAATCTCTCGAGGTGCAAACCTTTAACCTTTCCTCAAGTTTTGCACTCTAAAAAATGTTTTCACCTCGAGAGATTTGATCCCTCTCGACGCTTGATAGATCCGGGGTTAAGATGGATCTATGTT	13	33	5	1.4	>MA_10155929_prc	AGCATAGATCCATATTAACCCTGGATCTATTAAGTGTCGAGAGGGATCAAATCTCTCGAGGTGCAAACCTTTAACCTTTCCTCAAGTTTTGCACTCTAAAAAATGTTTTCACCTCGAGAGATTTGATCCCTCTCGACGCTTGATAGATCCGGGGTTAAGATGGATCTATGTT	140	160	3	2	>MA_102960_prc	CCCTCTCGACGCTTGATAGATCCGGGGTTAAGATGGATCTATGGTACTAGAAGGACTATTGGGTGTTTTGTGGG	13	33	5	2	>MA_10428218_prc	TCTAGATCTATCTTAACCCTGGATCTATCAAGCTTTGATAAGGATCAAATCCTGTGAAGTGTAAACGTTTCCTTAAGTTTATGCACTGTGAAACACATTTTCACCTCAATGGATTTGATTCCTCTCAGTGCTTGATAGATTCAGGGTTACCATGGAGGATCTGGA	11	31	5	1	>MA_10433460_prc	CAGTGTAGATCCATTTCAACCCTGGATCTATTAAGCACCGAGAGGGATCAAAAAGAAACTGAGAGACAAACTTTTTGGTGCTTAAGAGATCGGGTTTAGGATGGGTCTACGCTG
40	Pab-miRn0012.2_5p	CAGGGTTAAGATGGATCTATGC	22	>MA_100628_prc	ATAAACCAGTGTAGATCCATCTTAACTCCAGATCTTTTAACCACCAAGAGGATTGCACCTCAGCTTCTCTTTAATCCCTCTCAATGCTTAATAGATCCGAGGTTAAGATGGATCTACACTGGTTTGT	9	30	5	0.95		>MA_100628_prc	ATAAACCAGTGTAGATCCATCTTAACTCCAGATCTTTTAACCACCAAGAGGATTGCACCTCAGCTTCTCTTTAATCCCTCTCAATGCTTAATAGATCCGAGGTTAAGATGGATCTACACTGGTTTGT	98	119	3	0.8		>MA_10155929_prc	AGCATAGATCCATATTAACCCTGGATCTATTAAGTGTCGAGAGGGATCAAATCTCTCGAGGTGCAAACCTTTAACCTTTCCTCAAGTTTTGCACTCTAAAAAATGTTTTCACCTCGAGAGATTTGATCCCTCTCGACGCTTGATAGATCCGGGGTTAAGATGGATCTATGTT	2	23	5	1	>MA_10155929_prc	AGCATAGATCCATATTAACCCTGGATCTATTAAGTGTCGAGAGGGATCAAATCTCTCGAGGTGCAAACCTTTAACCTTTCCTCAAGTTTTGCACTCTAAAAAATGTTTTCACCTCGAGAGATTTGATCCCTCTCGACGCTTGATAGATCCGGGGTTAAGATGGATCTATGTT	150	171	3	0.3	>MA_10427845_prc	ACCACCAAAGATCCATCTTAACCCTGTATATTTTAAACATTGATAAAATTATGTCTTTATTTCTTGTGATTCCTCTTGGTGCTTATTAGATCCAGGGTTAAGATGGATCTATGCTGGT	5	26	5	0.4	>MA_10427845_prc	ACCACCAAAGATCCATCTTAACCCTGTATATTTTAAACATTGATAAAATTATGTCTTTATTTCTTGTGATTCCTCTTGGTGCTTATTAGATCCAGGGTTAAGATGGATCTATGCTGGT	93	114	3	0	>MA_10433513_prc	TAGCACAGATCCATCTAAACCCCAGGTTTGATATGCCCCTCGAGTTTGCATATCTTTCAACCCCCATGGGCATATTAAAAAATATATCAGACCTGGGTTTTGATGGAATTGTGCTA	3	24	5	1.55	>MA_10434236_prc	AACCAATTAAGATCCATCTTAACTCCGGATCTATCAAGTGCTAAGTGGGATCAAATCCATTTTGAGGGAGCAAAAGTTGAGGAATGTTCGCACCTCAACGAATTTGATCCCTTTTGACAATTGATAGATCTAGAGTTATGATGGATCTATGTTTGGTT
41	Pab-miRn0012.3_5p	CCTAGATCCATCTTAACTCTA	21	>MA_100628_prc	ATAAACCAGTGTAGATCCATCTTAACTCCAGATCTTTTAACCACCAAGAGGATTGCACCTCAGCTTCTCTTTAATCCCTCTCAATGCTTAATAGATCCGAGGTTAAGATGGATCTACACTGGTTTGT	10	30	5	0.45		>MA_100628_prc	ATAAACCAGTGTAGATCCATCTTAACTCCAGATCTTTTAACCACCAAGAGGATTGCACCTCAGCTTCTCTTTAATCCCTCTCAATGCTTAATAGATCCGAGGTTAAGATGGATCTACACTGGTTTGT	98	118	3	1.1		>MA_10155929_prc	AGCATAGATCCATATTAACCCTGGATCTATTAAGTGTCGAGAGGGATCAAATCTCTCGAGGTGCAAACCTTTAACCTTTCCTCAAGTTTTGCACTCTAAAAAATGTTTTCACCTCGAGAGATTTGATCCCTCTCGACGCTTGATAGATCCGGGGTTAAGATGGATCTATGTT	3	23	5	1.55	>MA_10155929_prc	AGCATAGATCCATATTAACCCTGGATCTATTAAGTGTCGAGAGGGATCAAATCTCTCGAGGTGCAAACCTTTAACCTTTCCTCAAGTTTTGCACTCTAAAAAATGTTTTCACCTCGAGAGATTTGATCCCTCTCGACGCTTGATAGATCCGGGGTTAAGATGGATCTATGTT	150	170	3	0.7	>MA_10252024_prc	AATCAGCATATATCCATTTTAACTCTGGATCTATCAAAAGTCGAGAGGCATCAAATCCCTTGAGATGCAAACCTTACCGCAAGTTTTGCACACTAAAAAAGATTTGCACCTCAGGAGATTTAATCCCTCTTGGTGATTGATAGATCCATAGGTAAGTTGGATCTATTCTGGTT	7	27	5	1.55	>MA_10427845_prc	ACCACCAAAGATCCATCTTAACCCTGTATATTTTAAACATTGATAAAATTATGTCTTTATTTCTTGTGATTCCTCTTGGTGCTTATTAGATCCAGGGTTAAGATGGATCTATGCTGGT	6	26	5	0.8	>MA_10427845_prc	ACCACCAAAGATCCATCTTAACCCTGTATATTTTAAACATTGATAAAATTATGTCTTTATTTCTTGTGATTCCTCTTGGTGCTTATTAGATCCAGGGTTAAGATGGATCTATGCTGGT	93	113	3	0.55	>MA_10428218_prc	TCTAGATCTATCTTAACCCTGGATCTATCAAGCTTTGATAAGGATCAAATCCTGTGAAGTGTAAACGTTTCCTTAAGTTTATGCACTGTGAAACACATTTTCACCTCAATGGATTTGATTCCTCTCAGTGCTTGATAGATTCAGGGTTACCATGGAGGATCTGGA
42	Pab-miRn0013	TATTGATCTAAATGTGCCGGCACC	24	>MA_10063084_prc	TGGAAGAACAAAATATCACAAGTTATATTTCCTTTAGCCCAGGCGATATTGGGGATTTTTCTCCCAAGGTGCCGGCACATTTGGATCAATATCCTTGTGATATCTCTGCACA	68	91	3	1
43	Pab-miRn0014	TGTCCGACACGAATTTAGGTTG	22	>MA_100662_prc	TGTTCGACACGAATTTAGGTCATGTCACGTGTGAAGGACATGACCTAAATTCGTGTTGGACA	1	22	5	0.55		>MA_100662_prc	TGTTCGACACGAATTTAGGTCATGTCACGTGTGAAGGACATGACCTAAATTCGTGTTGGACA	41	62	3	1.3		>MA_10434790_prc	CGTGGGGACACGAATTTGGGTCGTGTTCTTCACACGTGACATGACCCAAATTCGTGTCGGACATG	42	63	3	1.3	>MA_706768_prc	CGACCTAATTCGTGTCCGACACGAATTTAGGTCGTGTCCTTCACACGTGACATGACCTAAATTCGTGTCGGACACGAATTTAGGTCG	13	34	5	0.15	>MA_706768_prc	CGACCTAATTCGTGTCCGACACGAATTTAGGTCGTGTCCTTCACACGTGACATGACCTAAATTCGTGTCGGACACGAATTTAGGTCG	53	74	3	0.3	>MA_727745_prc	CCTAATTCGTGTCCGACACGAATTTAGGTTGTGTCCTTCACACGTGACATGACCTAAATTCGTGTTGGACACGAATTAGG	10	31	5	0	>MA_727745_prc	CCTAATTCGTGTCCGACACGAATTTAGGTTGTGTCCTTCACACGTGACATGACCTAAATTCGTGTTGGACACGAATTAGG	50	71	3	1.3
44	Pab-miRn0015	TACTTTAAGCTGTCCAAACTC	21	>MA_10079310_prc	AAGTCATGCTTTGTTTAGCAATCGTATCTTTGATATGAGCAGGTTGCAGGTAAGAGCTCCAGCTGTTTGTTTGGAAAGCTTATTGAAGGCGATTATGAACCTAGTAGACTT	67	87	3	1.95
45	Pab-miRn0016	CCTGGATGGCTGTGAAGGACC	21	>MA_10094440_prc	CTGGCTGATGGTATGCCCTCCTGGATGGCTGTGAAGGACCAATATTTCGGCCTAGTTGAAGGAAGCCTCNNNNNNNNNNNNNNNNNNNNNNNNNNNNNNNNNNNNAAACTCTGCAGAAAGATAGATCGGGGCAAGTGGAACCCTCTCCTGAAGTCTCAAGCCGAAATATTGGTCCTTCATAGCCATCCAGGAGGGCGTACCTTCAACCAG	20	40	5	0		>MA_10094440_prc	CTGGCTGATGGTATGCCCTCCTGGATGGCTGTGAAGGACCAATATTTCGGCCTAGTTGAAGGAAGCCTCNNNNNNNNNNNNNNNNNNNNNNNNNNNNNNNNNNNNAAACTCTGCAGAAAGATAGATCGGGGCAAGTGGAACCCTCTCCTGAAGTCTCAAGCCGAAATATTGGTCCTTCATAGCCATCCAGGAGGGCGTACCTTCAACCAG	171	191	3	1
46	Pab-miRn0018	TTGACCACAAAATCCACATTG	21	>MA_10101998_prc	GGCCCAACAACAACAAGAACCCCAAAATCCACCTCGATTTTCGTGCCAAAAGGTGCCTTGAAAATTGTTCCCTTCTTCCTGCTCGTCCGTACTATACGGATCGAAGGGTAAGGTTTTCAAGGCACCTTTTGGCACGAAAATCGAGGCAGATTTGTGGGTTCTTCTTGTTGCTGCTGGGTC	16	36	5	1.95		>MA_103680_prc	ATGCAAGTCCACATATTTTACCACAAAATCCACATTATCTTATGGGTTTTGTTTTCAAAGGAAAAATTGAGTCTTAATGTGGATGTTGGGGTCAAATACATGGGGTTTCCAT	17	37	5	0.4		>MA_114913_prc	CAACATCAGTCAATGGAAGTCCACAGATTTGACCACAAAATCCACATTGTCTTCTGGGTTTTGTTTTCAGAGGAAAAAATGAGTCTTAATGTGGATGTTGGGGTCAAATCTATGGGGTTTCCATCGATTGA	29	49	5	0	>MA_60836_prc	ATGGGATTCCAAATATTTCACCACAAAATCTACATTGTCTTATGGTTTTTGTTTTCAGAGGAAAAAAAGTGTCTTAATGTGGATGTTGGGGTCAAATCCACGGGGTTTCCAT	17	37	5	1.25	>MA_96247_prc	ATGGAAGTCCACAGATTTGACCACAAAATCCACATTGTCCTCTGGGTTTTGTTTTCAGAGGAAAAAAAAAGAGTCTCAATGTGGATATTGGGGTCAAATCTATGGGGTTTCCAT	17	37	5	0	>MA_96247_prc	ATGGAAGTCCACAGATTTGACCACAAAATCCACATTGTCCTCTGGGTTTTGTTTTCAGAGGAAAAAAAAAGAGTCTCAATGTGGATATTGGGGTCAAATCTATGGGGTTTCCAT	77	97	3	2	>MA_972_prc	CAAGATCAACCAATGGAAGTCCACATATTTGACCACAAAATCCACATTGTGTTCCGGGTTTTCTTTTCAAAGGAAAAAATGAGTCTTAGTGTGGATGTTAGGGTCAAATCTATAGGGTTTCCATCAACTGA	29	49	5	0
47	Pab-miRn0019	TGGAGGGATGGAAGAAAGCAT	21	>MA_10107247_prc	GCTCCGTGGAAGTCGTGGAGGGATGGAAGAAAGCATTGTGAGAGGTCCCGGAGAATATTGTGAAATTAGTATTGAAAGCCGTAAAGTGGGATCTCTTAGATGTCGCTAAATATCCAGTTGGACTGCACAAGC	16	36	5	0		>MA_102525_prc	GGAATTGAATGAAGAGAGCTTTCTTCCGTCCAACCGAGGAGGTTTATAGGCTATTTCAGCTGCTGACTTATGCAATCGTATGCCATGCTGATGATGAGAATGGTGGCAGCAGCGCAACCGTCTGCATGATGCAGGAGCAGAAGAGTCTGGATTTCTCTTCTCTTGGACTGAAGGGAGCTCCCTCTCAAATTCC	16	36	5	1.95
48	Pab-miRn0020.1	ACCTGGAGCTATCAAGCACTG	21	>MA_10109265_prc	CATCTTAACCGTGGATCTATCAAGTAATCTGAGGGATCCAATCTCTTGACGTGCAAACCTTTAATCTTTTCTCAAGTTTTGTACTCTAAAAAAGGTTTTCACCTGGAGAGATTTGATCCCTCTTAAAGCTTGATAGATCCAGGATTAAGATG	124	144	3	1.8		>MA_10148270_prc	GTAGATCCATTTAAATCCGGACCTATCAAGCGCCTAGAGGATCAAGTCTCTCTAGGTGCAAAACTTTTTTGGAGTGCCAAACTTGAGGAAAGGTTAAAGGTTTGCACCTCAAGAGATTTGATCCCTCTCGGTGCTTGATAGATCTGGAGATAAATGGATCTAC	15	35	5	1.95		>MA_10148270_prc	GTAGATCCATTTAAATCCGGACCTATCAAGCGCCTAGAGGATCAAGTCTCTCTAGGTGCAAAACTTTTTTGGAGTGCCAAACTTGAGGAAAGGTTAAAGGTTTGCACCTCAAGAGATTTGATCCCTCTCGGTGCTTGATAGATCTGGAGATAAATGGATCTAC	129	149	3	1.95	>MA_10150528_prc	ACCCCAGATATATCAAAGCTCTGAGAGGGATCGAATTTGATTCCTCTTGGTGCTTGATAGATCTGGGGT	48	68	3	1.95	>MA_10241746_prc	TAGCATACATCTATCTTAAACCCAGATCTATCGAGCACCAAGACAGATCAAATTTCTTATATAAATATTTTTATCATTTAATTATGTGTCATGTATATATTCGTTCATATTAAATGATAAAAAAAATTACACCTTAAGAAATTTGATCACTTTCAGTGCTTGATAGATCTGGGTTTAAAATGGATTTATGCTG	154	174	3	1.5	>MA_10428218_prc	TCTAGATCTATCTTAACCCTGGATCTATCAAGCTTTGATAAGGATCAAATCCTGTGAAGTGTAAACGTTTCCTTAAGTTTATGCACTGTGAAACACATTTTCACCTCAATGGATTTGATTCCTCTCAGTGCTTGATAGATTCAGGGTTACCATGGAGGATCTGGA	17	37	5	1.65	>MA_10436358_prc	AAATCAGTATAGAGCCATCTTAAGCATGGATCTATCAAGCACCGAAGGGGATCGAATCTCTGGAAGTGCAAACCGTTTTTAAAGTGCAAAAAATTGATCCATCTCCCTGCCTGATAGATCCGTGCTTAGGATGGATCTACACTGGTTT	24	44	5	1.55	>MA_1133342_prc	CCAACATAGATCCATCTTAATCCCGGATCTATCAAGCACTGAGAGGGATCAAATCTCTCAAGGTGCAGACCTTTAACATTTCCTCAAGTTTTGCACTCTAAAAATGGTTTGCATGTTGAGAGATTTAATCATCTTGATGCTTAATAGATCCGAGGTTAAGATGGATATATATTGG
49	Pab-miRn0020.2	GTGTCGAGAGGGATCAAATCT	21	>MA_10109265_prc	CATCTTAACCGTGGATCTATCAAGTAATCTGAGGGATCCAATCTCTTGACGTGCAAACCTTTAATCTTTTCTCAAGTTTTGTACTCTAAAAAAGGTTTTCACCTGGAGAGATTTGATCCCTCTTAAAGCTTGATAGATCCAGGATTAAGATG	109	129	3	1.65		>MA_10148270_prc	GTAGATCCATTTAAATCCGGACCTATCAAGCGCCTAGAGGATCAAGTCTCTCTAGGTGCAAAACTTTTTTGGAGTGCCAAACTTGAGGAAAGGTTAAAGGTTTGCACCTCAAGAGATTTGATCCCTCTCGGTGCTTGATAGATCTGGAGATAAATGGATCTAC	114	134	3	0.65		>MA_10151000_prc	GGATCTATCAAGTGCCAAGATAGATCAAATATCTTGAGGTGAAAACCTTTAACCGTTCCTCAAGTTTTGTACTCTAAAAAAGGTTTGCACCTGGAGAGATTTGATCCCTATCGACACTTGATAGATTC	97	117	3	1	>MA_10155929_prc	AGCATAGATCCATATTAACCCTGGATCTATTAAGTGTCGAGAGGGATCAAATCTCTCGAGGTGCAAACCTTTAACCTTTCCTCAAGTTTTGCACTCTAAAAAATGTTTTCACCTCGAGAGATTTGATCCCTCTCGACGCTTGATAGATCCGGGGTTAAGATGGATCTATGTT	34	54	5	0	>MA_10155929_prc	AGCATAGATCCATATTAACCCTGGATCTATTAAGTGTCGAGAGGGATCAAATCTCTCGAGGTGCAAACCTTTAACCTTTCCTCAAGTTTTGCACTCTAAAAAATGTTTTCACCTCGAGAGATTTGATCCCTCTCGACGCTTGATAGATCCGGGGTTAAGATGGATCTATGTT	119	139	3	0.15	>MA_10158646_prc	CTATCAAGCATCCAGAGGGATCAAATTTCTCGAGGTGCAAACCTTTAACCTTTCCTCAAGTTTTGCACTCTAAAAAGGTTTGCACCTTGAGATATTTGATCCCTCTTGGCGTTTGATAG	8	28	5	1.55	>MA_10158646_prc	CTATCAAGCATCCAGAGGGATCAAATTTCTCGAGGTGCAAACCTTTAACCTTTCCTCAAGTTTTGCACTCTAAAAAGGTTTGCACCTTGAGATATTTGATCCCTCTTGGCGTTTGATAG	92	112	3	1.7	>MA_10252024_prc	AATCAGCATATATCCATTTTAACTCTGGATCTATCAAAAGTCGAGAGGCATCAAATCCCTTGAGATGCAAACCTTACCGCAAGTTTTGCACACTAAAAAAGATTTGCACCTCAGGAGATTTAATCCCTCTTGGTGATTGATAGATCCATAGGTAAGTTGGATCTATTCTGGTT
50	Pab-miRn0020.3	TCTTAATCCCGGATCTATCAA	21	>MA_10109265_prc	CATCTTAACCGTGGATCTATCAAGTAATCTGAGGGATCCAATCTCTTGACGTGCAAACCTTTAATCTTTTCTCAAGTTTTGTACTCTAAAAAAGGTTTTCACCTGGAGAGATTTGATCCCTCTTAAAGCTTGATAGATCCAGGATTAAGATG	130	150	3	1		>MA_10155929_prc	AGCATAGATCCATATTAACCCTGGATCTATTAAGTGTCGAGAGGGATCAAATCTCTCGAGGTGCAAACCTTTAACCTTTCCTCAAGTTTTGCACTCTAAAAAATGTTTTCACCTCGAGAGATTTGATCCCTCTCGACGCTTGATAGATCCGGGGTTAAGATGGATCTATGTT	140	160	3	1		>MA_102960_prc	CCCTCTCGACGCTTGATAGATCCGGGGTTAAGATGGATCTATGGTACTAGAAGGACTATTGGGTGTTTTGTGGG	13	33	5	1	>MA_10428218_prc	TCTAGATCTATCTTAACCCTGGATCTATCAAGCTTTGATAAGGATCAAATCCTGTGAAGTGTAAACGTTTCCTTAAGTTTATGCACTGTGAAACACATTTTCACCTCAATGGATTTGATTCCTCTCAGTGCTTGATAGATTCAGGGTTACCATGGAGGATCTGGA	11	31	5	2	>MA_10434236_prc	AACCAATTAAGATCCATCTTAACTCCGGATCTATCAAGTGCTAAGTGGGATCAAATCCATTTTGAGGGAGCAAAAGTTGAGGAATGTTCGCACCTCAACGAATTTGATCCCTTTTGACAATTGATAGATCTAGAGTTATGATGGATCTATGTTTGGTT	17	37	5	2	>MA_10435798_prc	AGCATAGATACATCTTAACCCCGGATCTATCAAATGTCGAGAGGGATCAAATCTCTCGAGGTACAAACCTTTAACCTTTCCTCAAGTTTTGTACTCCAATAAAGGTTTGCACCTCGAGAGATTTGATCTCTCTCGACGCTTGATAGATCCGGGGTTAAGATGGATATATGCT	13	33	5	1	>MA_10435798_prc	AGCATAGATACATCTTAACCCCGGATCTATCAAATGTCGAGAGGGATCAAATCTCTCGAGGTACAAACCTTTAACCTTTCCTCAAGTTTTGTACTCCAATAAAGGTTTGCACCTCGAGAGATTTGATCTCTCTCGACGCTTGATAGATCCGGGGTTAAGATGGATATATGCT	140	160	3	1	>MA_106995_prc	AGCTTGATACTTAACCCCGGATCTATCAAGTGCCGAGAGTGATAAAATTCCTTAAGGTGCAAACCTTTCCACAATTTTTTGCATCATCAAATTGATTTGCACCTCAAGGGGTTTGTTCCCTCTCGACATTTGATAGATCCGGGAATAAGATGTATCTAGGCT
51	Pab-miRn0021.1	TCCGCAGAAGAGAAGACACTG	21	>MA_10109652_prc	GTTTCCTCCGCAGATGAGATGACACTGGCCTCAACATCAATCAATCAGCAGATGTATGAGGCTACTGTCATCTCTCCTGAGGATGAAAC	7	27	5	2		>MA_138887_prc	GTTTCGTGCGCAGAAGAGATGACACGGTCCTTATATATTCTCTCCATTCTGTCGATGAATGATGTATGAGGGCGGTGTCCTCTCTCTGCGCATGAAAC	7	27	5	1.3		>MA_150342_prc	GTTTCCTCCGCAGATGAGATGACACTGGCCTCAACATCAATCAATCAGCAGATGTATGAGGCTAGTATCATCTCTCCTGAGGATGAAAC	7	27	5	2	>MA_150735_prc	GTTTCCTCCGCAGATGAGATGACACTGGCCTCAACATCAATCAATCAGCAGATGTATGAGGCTAGTATCATCTCTCCTGAGGATGAAAC	7	27	5	2	>MA_26072_prc	GTTTCTTTCGCAGAAGAGATGACACTATCCTTATGTATCGTCTTCATTCACTGAGTTTGAGATGTATGAGGGCGGTGTCATCTCTCTGCGCATGAAAC	7	27	5	1.3	>MA_4710224_prc	GTTTGGTGCGCAGGAGAGAAGACACCGGCTTTATATATCTAATCTGTTTCTGTTTGAGATGAATGAGTAGTAGATGTATGAGGGCAGTGCCTTCTCTCTGTGCATGAAAC	7	27	5	1.3	>MA_59043_prc	GTGCGCAGAAGAGAAGACACTGTCTTTATATATCTCATCTCTTCTCTTCACACAGTTTGAGGTGAATGAGGGCAGTGTCTTCTCTCTGCGCAT	2	22	5	0.15	>MA_7927378_prc	GTTTGGTCCGCAGAAGAGAAGACACTGTCTTTATATATATCTCATCTCTTCTCTTCACACAGTTTGAGATGAATTAGTAGATTTATGAGGGCAGTGTCTTCTCTCCGCGCACGAAAC
52	Pab-miRn0021.2	TGCGCAGAAGAGATGACACGGTC	23	>MA_10109652_prc	GTTTCCTCCGCAGATGAGATGACACTGGCCTCAACATCAATCAATCAGCAGATGTATGAGGCTACTGTCATCTCTCCTGAGGATGAAAC	7	29	5	1.55		>MA_138887_prc	GTTTCGTGCGCAGAAGAGATGACACGGTCCTTATATATTCTCTCCATTCTGTCGATGAATGATGTATGAGGGCGGTGTCCTCTCTCTGCGCATGAAAC	7	29	5	0		>MA_150342_prc	GTTTCCTCCGCAGATGAGATGACACTGGCCTCAACATCAATCAATCAGCAGATGTATGAGGCTAGTATCATCTCTCCTGAGGATGAAAC	7	29	5	1.55	>MA_150735_prc	GTTTCCTCCGCAGATGAGATGACACTGGCCTCAACATCAATCAATCAGCAGATGTATGAGGCTAGTATCATCTCTCCTGAGGATGAAAC	7	29	5	1.55	>MA_174748_prc	GTTTCCTGCGCAGGAGAGATGACACTGTCCTCATATATCCTCTTCATTCATTCAGTTTGAGATGACCACGCAGTAGATGTATGAGGGCAGTGTCATTTCTCTGCGCATGAAGC	7	29	5	1.25	>MA_26072_prc	GTTTCTTTCGCAGAAGAGATGACACTATCCTTATGTATCGTCTTCATTCACTGAGTTTGAGATGTATGAGGGCGGTGTCATCTCTCTGCGCATGAAAC	7	29	5	0.65	>MA_457712_prc	GTTTCTGGCGCAGACGAGATGACACTGTCCTCATATATCCTGATCATTCATTGAGTTTGCGATGAAGAAGGAATAAATATATAAAGGCAGTGTCATTTCTCTGCGCCTGAAAC	7	29	5	1.4	>MA_50927_prc	GTTTCTGGCACAGATGAGATGACACTGTCCTCCTATATCCTGATCCTCCATTCAGTTTGAGATGAAGGAATAAATGCAGGAAGGCAGTGTCATCTCTCTCGGCCTGGAAC
53	Pab-miRn0023.1_3p	GAGCACTTCAAAGAGAAGAAG	21	>MA_10113832_prc	CTGCTAGGCTGTGTTCTTCTTATCTTTGAAAGTGCTAGCAATTTTTATATCGATTTTGTTGAAGTTGCTCGCACTTATAAGAAAAAGATAAAGCTCAAGCAAATTGTTGTAGAAATTGCGAGCATTTCAAAGAGAAGAAGAGCACAACGTGGCAG	120	140	3	1		>MA_12480_prc	CTGCTATGCTGTGTTCTTCTTATCTTTGAAAGTGCTAGCAATTTTTATAGCGATTTTGTGCTAGCAATTTTTATAGCGATTTTGTAGAAGTTGCTCGCACTTATAAATAAAAGACGAAGCTCAAGCAAATCGCTGTATAAATAGCGAGCACTTCAAAGAGAAGAAGAGCAGAACGTGGCAG	146	166	3	0		>MA_211062_prc	CTGCTAGGCTGTGTTCTTCTTATCTTTGAAAGTGCTAGCAATTTTTANNNNNGTGCTAGCAATTTTTATAGCGATTTTGTAGAAGTTGCTCGCACTTATAAAGAAAAGATAAATCTCAAGCAAATCGATGTAGAAATTGCAAGCACTTCAAAGAGAAGAAGAGCACAACCTGGCAG	141	161	3	0.15	>MA_368772_prc	GTTCTTCTTATCTTTGAAAGTGCTAGCAGATTTTATAGCGATTTTGTCGAAGTTGCTCAGATAAAGGTCAAACAAATCGTTGTAGAAATTGCGAGCACTTCAAAGAGAAGAAGAAC	93	113	3	0	>MA_561617_prc	GCAAATTGCTGTAGAAATTGCGAGCGCTTCAAAGAGAAGAAGAGCACAACGTGGCAGAAATTGTGGGAATGTAGAAATTGCAAGCACTTCAAAGAGAAGAATAACACAACATGGCAGAAACTGCGAGAAGAAAGCACTTGAAGAGAAAAACAATTGACACTTTGTGGTCTTTTTCTCTTTGGAAGTGGTAGCAGGTTTTATAGCGATTTTGT	22	42	5	0.25	>MA_7555626_prc	CTGCTAGGCTGTGCTCTTCTTATCTTTGAAAGTGCTAGCAATTTTTATAGCGATTTTGTATAAGTTGTTCGCACTTATAAAGAAAAAGAAAAGATAAAGCTCAAGCAAATCGCTGCAGAAATTGCGAGCACTTCAAAGAGAAGAAGAGCACATTGTGGCAG	126	146	3	0	>MA_9980064_prc	CTGTTAGGCTGTGTTCTTCTTATCTTTATGAGCGTTGGCAATTTTTATAGAGCGAATTTGTAGAAGTTTCTCGCACTTATAAAGAAAAGATAAAGTTCAAGCAAATTGCTGTAGAAATTGCGAGCGCTTCAAAGAGAAGAAGAGCACAACGTGGCAG	122	142	3	0.25
54	Pab-miRn0023.1_5p	TATCTTTGAAAGTGCTAGCAATA	23	>MA_10113832_prc	CTGCTAGGCTGTGTTCTTCTTATCTTTGAAAGTGCTAGCAATTTTTATATCGATTTTGTTGAAGTTGCTCGCACTTATAAGAAAAAGATAAAGCTCAAGCAAATTGTTGTAGAAATTGCGAGCATTTCAAAGAGAAGAAGAGCACAACGTGGCAG	21	43	5	0.15		>MA_12480_prc	CTGCTATGCTGTGTTCTTCTTATCTTTGAAAGTGCTAGCAATTTTTATAGCGATTTTGTGCTAGCAATTTTTATAGCGATTTTGTAGAAGTTGCTCGCACTTATAAATAAAAGACGAAGCTCAAGCAAATCGCTGTATAAATAGCGAGCACTTCAAAGAGAAGAAGAGCAGAACGTGGCAG	21	43	5	0.15		>MA_211062_prc	CTGCTAGGCTGTGTTCTTCTTATCTTTGAAAGTGCTAGCAATTTTTANNNNNGTGCTAGCAATTTTTATAGCGATTTTGTAGAAGTTGCTCGCACTTATAAAGAAAAGATAAATCTCAAGCAAATCGATGTAGAAATTGCAAGCACTTCAAAGAGAAGAAGAGCACAACCTGGCAG	21	43	5	0.15	>MA_368772_prc	GTTCTTCTTATCTTTGAAAGTGCTAGCAGATTTTATAGCGATTTTGTCGAAGTTGCTCAGATAAAGGTCAAACAAATCGTTGTAGAAATTGCGAGCACTTCAAAGAGAAGAAGAAC	9	31	5	0.55	>MA_7555626_prc	CTGCTAGGCTGTGCTCTTCTTATCTTTGAAAGTGCTAGCAATTTTTATAGCGATTTTGTATAAGTTGTTCGCACTTATAAAGAAAAAGAAAAGATAAAGCTCAAGCAAATCGCTGCAGAAATTGCGAGCACTTCAAAGAGAAGAAGAGCACATTGTGGCAG	21	43	5	0.15
55	Pab-miRn0023.2_3p	TGCGAGCACTTCAAAGAGAAGA	22	>MA_10113832_prc	CTGCTAGGCTGTGTTCTTCTTATCTTTGAAAGTGCTAGCAATTTTTATATCGATTTTGTTGAAGTTGCTCGCACTTATAAGAAAAAGATAAAGCTCAAGCAAATTGTTGTAGAAATTGCGAGCATTTCAAAGAGAAGAAGAGCACAACGTGGCAG	117	138	3	1		>MA_12480_prc	CTGCTATGCTGTGTTCTTCTTATCTTTGAAAGTGCTAGCAATTTTTATAGCGATTTTGTGCTAGCAATTTTTATAGCGATTTTGTAGAAGTTGCTCGCACTTATAAATAAAAGACGAAGCTCAAGCAAATCGCTGTATAAATAGCGAGCACTTCAAAGAGAAGAAGAGCAGAACGTGGCAG	143	164	3	0.15		>MA_211062_prc	CTGCTAGGCTGTGTTCTTCTTATCTTTGAAAGTGCTAGCAATTTTTANNNNNGTGCTAGCAATTTTTATAGCGATTTTGTAGAAGTTGCTCGCACTTATAAAGAAAAGATAAATCTCAAGCAAATCGATGTAGAAATTGCAAGCACTTCAAAGAGAAGAAGAGCACAACCTGGCAG	138	159	3	0.25	>MA_368772_prc	GTTCTTCTTATCTTTGAAAGTGCTAGCAGATTTTATAGCGATTTTGTCGAAGTTGCTCAGATAAAGGTCAAACAAATCGTTGTAGAAATTGCGAGCACTTCAAAGAGAAGAAGAAC	90	111	3	0	>MA_561617_prc	GCAAATTGCTGTAGAAATTGCGAGCGCTTCAAAGAGAAGAAGAGCACAACGTGGCAGAAATTGTGGGAATGTAGAAATTGCAAGCACTTCAAAGAGAAGAATAACACAACATGGCAGAAACTGCGAGAAGAAAGCACTTGAAGAGAAAAACAATTGACACTTTGTGGTCTTTTTCTCTTTGGAAGTGGTAGCAGGTTTTATAGCGATTTTGT	19	40	5	1	>MA_7555626_prc	CTGCTAGGCTGTGCTCTTCTTATCTTTGAAAGTGCTAGCAATTTTTATAGCGATTTTGTATAAGTTGTTCGCACTTATAAAGAAAAAGAAAAGATAAAGCTCAAGCAAATCGCTGCAGAAATTGCGAGCACTTCAAAGAGAAGAAGAGCACATTGTGGCAG	123	144	3	0	>MA_9980064_prc	CTGTTAGGCTGTGTTCTTCTTATCTTTATGAGCGTTGGCAATTTTTATAGAGCGAATTTGTAGAAGTTTCTCGCACTTATAAAGAAAAGATAAAGTTCAAGCAAATTGCTGTAGAAATTGCGAGCGCTTCAAAGAGAAGAAGAGCACAACGTGGCAG	119	140	3	1
56	Pab-miRn0023.2_5p	TCTTATCTTTGAAAGTGCTAGCA	23	>MA_10113832_prc	CTGCTAGGCTGTGTTCTTCTTATCTTTGAAAGTGCTAGCAATTTTTATATCGATTTTGTTGAAGTTGCTCGCACTTATAAGAAAAAGATAAAGCTCAAGCAAATTGTTGTAGAAATTGCGAGCATTTCAAAGAGAAGAAGAGCACAACGTGGCAG	18	40	5	0		>MA_12480_prc	CTGCTATGCTGTGTTCTTCTTATCTTTGAAAGTGCTAGCAATTTTTATAGCGATTTTGTGCTAGCAATTTTTATAGCGATTTTGTAGAAGTTGCTCGCACTTATAAATAAAAGACGAAGCTCAAGCAAATCGCTGTATAAATAGCGAGCACTTCAAAGAGAAGAAGAGCAGAACGTGGCAG	18	40	5	0		>MA_211062_prc	CTGCTAGGCTGTGTTCTTCTTATCTTTGAAAGTGCTAGCAATTTTTANNNNNGTGCTAGCAATTTTTATAGCGATTTTGTAGAAGTTGCTCGCACTTATAAAGAAAAGATAAATCTCAAGCAAATCGATGTAGAAATTGCAAGCACTTCAAAGAGAAGAAGAGCACAACCTGGCAG	18	40	5	0	>MA_368772_prc	GTTCTTCTTATCTTTGAAAGTGCTAGCAGATTTTATAGCGATTTTGTCGAAGTTGCTCAGATAAAGGTCAAACAAATCGTTGTAGAAATTGCGAGCACTTCAAAGAGAAGAAGAAC	6	28	5	0	>MA_7555626_prc	CTGCTAGGCTGTGCTCTTCTTATCTTTGAAAGTGCTAGCAATTTTTATAGCGATTTTGTATAAGTTGTTCGCACTTATAAAGAAAAAGAAAAGATAAAGCTCAAGCAAATCGCTGCAGAAATTGCGAGCACTTCAAAGAGAAGAAGAGCACATTGTGGCAG	18	40	5	0
57	Pab-miRn0023.3_3p	TGCGAGCATTTCAAAGAGAAGA	22	>MA_10113832_prc	CTGCTAGGCTGTGTTCTTCTTATCTTTGAAAGTGCTAGCAATTTTTATATCGATTTTGTTGAAGTTGCTCGCACTTATAAGAAAAAGATAAAGCTCAAGCAAATTGTTGTAGAAATTGCGAGCATTTCAAAGAGAAGAAGAGCACAACGTGGCAG	117	138	3	0		>MA_12480_prc	CTGCTATGCTGTGTTCTTCTTATCTTTGAAAGTGCTAGCAATTTTTATAGCGATTTTGTGCTAGCAATTTTTATAGCGATTTTGTAGAAGTTGCTCGCACTTATAAATAAAAGACGAAGCTCAAGCAAATCGCTGTATAAATAGCGAGCACTTCAAAGAGAAGAAGAGCAGAACGTGGCAG	143	164	3	1.15		>MA_211062_prc	CTGCTAGGCTGTGTTCTTCTTATCTTTGAAAGTGCTAGCAATTTTTANNNNNGTGCTAGCAATTTTTATAGCGATTTTGTAGAAGTTGCTCGCACTTATAAAGAAAAGATAAATCTCAAGCAAATCGATGTAGAAATTGCAAGCACTTCAAAGAGAAGAAGAGCACAACCTGGCAG	138	159	3	1.25	>MA_368772_prc	GTTCTTCTTATCTTTGAAAGTGCTAGCAGATTTTATAGCGATTTTGTCGAAGTTGCTCAGATAAAGGTCAAACAAATCGTTGTAGAAATTGCGAGCACTTCAAAGAGAAGAAGAAC	90	111	3	1	>MA_561617_prc	GCAAATTGCTGTAGAAATTGCGAGCGCTTCAAAGAGAAGAAGAGCACAACGTGGCAGAAATTGTGGGAATGTAGAAATTGCAAGCACTTCAAAGAGAAGAATAACACAACATGGCAGAAACTGCGAGAAGAAAGCACTTGAAGAGAAAAACAATTGACACTTTGTGGTCTTTTTCTCTTTGGAAGTGGTAGCAGGTTTTATAGCGATTTTGT	19	40	5	2	>MA_7555626_prc	CTGCTAGGCTGTGCTCTTCTTATCTTTGAAAGTGCTAGCAATTTTTATAGCGATTTTGTATAAGTTGTTCGCACTTATAAAGAAAAAGAAAAGATAAAGCTCAAGCAAATCGCTGCAGAAATTGCGAGCACTTCAAAGAGAAGAAGAGCACATTGTGGCAG	123	144	3	1	>MA_9980064_prc	CTGTTAGGCTGTGTTCTTCTTATCTTTATGAGCGTTGGCAATTTTTATAGAGCGAATTTGTAGAAGTTTCTCGCACTTATAAAGAAAAGATAAAGTTCAAGCAAATTGCTGTAGAAATTGCGAGCGCTTCAAAGAGAAGAAGAGCACAACGTGGCAG	119	140	3	2
58	Pab-miRn0023.3_5p	TCTTATCTTTGAAAGTGCTAGT	22	>MA_10113832_prc	CTGCTAGGCTGTGTTCTTCTTATCTTTGAAAGTGCTAGCAATTTTTATATCGATTTTGTTGAAGTTGCTCGCACTTATAAGAAAAAGATAAAGCTCAAGCAAATTGTTGTAGAAATTGCGAGCATTTCAAAGAGAAGAAGAGCACAACGTGGCAG	18	39	5	0.15		>MA_12480_prc	CTGCTATGCTGTGTTCTTCTTATCTTTGAAAGTGCTAGCAATTTTTATAGCGATTTTGTGCTAGCAATTTTTATAGCGATTTTGTAGAAGTTGCTCGCACTTATAAATAAAAGACGAAGCTCAAGCAAATCGCTGTATAAATAGCGAGCACTTCAAAGAGAAGAAGAGCAGAACGTGGCAG	18	39	5	0.15		>MA_211062_prc	CTGCTAGGCTGTGTTCTTCTTATCTTTGAAAGTGCTAGCAATTTTTANNNNNGTGCTAGCAATTTTTATAGCGATTTTGTAGAAGTTGCTCGCACTTATAAAGAAAAGATAAATCTCAAGCAAATCGATGTAGAAATTGCAAGCACTTCAAAGAGAAGAAGAGCACAACCTGGCAG	18	39	5	0.15	>MA_368772_prc	GTTCTTCTTATCTTTGAAAGTGCTAGCAGATTTTATAGCGATTTTGTCGAAGTTGCTCAGATAAAGGTCAAACAAATCGTTGTAGAAATTGCGAGCACTTCAAAGAGAAGAAGAAC	6	27	5	0.15	>MA_561617_prc	GCAAATTGCTGTAGAAATTGCGAGCGCTTCAAAGAGAAGAAGAGCACAACGTGGCAGAAATTGTGGGAATGTAGAAATTGCAAGCACTTCAAAGAGAAGAATAACACAACATGGCAGAAACTGCGAGAAGAAAGCACTTGAAGAGAAAAACAATTGACACTTTGTGGTCTTTTTCTCTTTGGAAGTGGTAGCAGGTTTTATAGCGATTTTGT	171	192	3	1.8	>MA_7555626_prc	CTGCTAGGCTGTGCTCTTCTTATCTTTGAAAGTGCTAGCAATTTTTATAGCGATTTTGTATAAGTTGTTCGCACTTATAAAGAAAAAGAAAAGATAAAGCTCAAGCAAATCGCTGCAGAAATTGCGAGCACTTCAAAGAGAAGAAGAGCACATTGTGGCAG	18	39	5	0.15
59	Pab-miRn0023.4_3p	TTGCGAGCACTTCAAAGGGAAGA	23	>MA_10113832_prc	CTGCTAGGCTGTGTTCTTCTTATCTTTGAAAGTGCTAGCAATTTTTATATCGATTTTGTTGAAGTTGCTCGCACTTATAAGAAAAAGATAAAGCTCAAGCAAATTGTTGTAGAAATTGCGAGCATTTCAAAGAGAAGAAGAGCACAACGTGGCAG	116	138	3	2		>MA_12480_prc	CTGCTATGCTGTGTTCTTCTTATCTTTGAAAGTGCTAGCAATTTTTATAGCGATTTTGTGCTAGCAATTTTTATAGCGATTTTGTAGAAGTTGCTCGCACTTATAAATAAAAGACGAAGCTCAAGCAAATCGCTGTATAAATAGCGAGCACTTCAAAGAGAAGAAGAGCAGAACGTGGCAG	142	164	3	1.15		>MA_211062_prc	CTGCTAGGCTGTGTTCTTCTTATCTTTGAAAGTGCTAGCAATTTTTANNNNNGTGCTAGCAATTTTTATAGCGATTTTGTAGAAGTTGCTCGCACTTATAAAGAAAAGATAAATCTCAAGCAAATCGATGTAGAAATTGCAAGCACTTCAAAGAGAAGAAGAGCACAACCTGGCAG	137	159	3	1.25	>MA_368772_prc	GTTCTTCTTATCTTTGAAAGTGCTAGCAGATTTTATAGCGATTTTGTCGAAGTTGCTCAGATAAAGGTCAAACAAATCGTTGTAGAAATTGCGAGCACTTCAAAGAGAAGAAGAAC	89	111	3	1	>MA_561617_prc	GCAAATTGCTGTAGAAATTGCGAGCGCTTCAAAGAGAAGAAGAGCACAACGTGGCAGAAATTGTGGGAATGTAGAAATTGCAAGCACTTCAAAGAGAAGAATAACACAACATGGCAGAAACTGCGAGAAGAAAGCACTTGAAGAGAAAAACAATTGACACTTTGTGGTCTTTTTCTCTTTGGAAGTGGTAGCAGGTTTTATAGCGATTTTGT	18	40	5	2	>MA_7555626_prc	CTGCTAGGCTGTGCTCTTCTTATCTTTGAAAGTGCTAGCAATTTTTATAGCGATTTTGTATAAGTTGTTCGCACTTATAAAGAAAAAGAAAAGATAAAGCTCAAGCAAATCGCTGCAGAAATTGCGAGCACTTCAAAGAGAAGAAGAGCACATTGTGGCAG	122	144	3	1	>MA_9980064_prc	CTGTTAGGCTGTGTTCTTCTTATCTTTATGAGCGTTGGCAATTTTTATAGAGCGAATTTGTAGAAGTTTCTCGCACTTATAAAGAAAAGATAAAGTTCAAGCAAATTGCTGTAGAAATTGCGAGCGCTTCAAAGAGAAGAAGAGCACAACGTGGCAG	118	140	3	2
60	Pab-miRn0024.1_3p	CATCCATTTCAATGCATCTCGA	22	>MA_10122543_prc	GGAATGTGAGAAAATGGAACATGACACAGAAAGACCAAGGCATAGCAAAAAAATGACTTTAACTGAACTGTGATGCATCCATTTCAATGCATCTCGCCTTCC	76	97	3	0.15		>MA_478738_prc	AGGAGTGCTAATTTCGGTGTGTCGTTGTAACATTTGGATGACTTCGTTCATCCGAGGATGACGAGATGCATTGAACTGTATGCACCACT	61	82	3	1.4		>MA_8326842_prc	GGGAATGTGAGAAAATGGAACATGACACAGAAAGACCAAGGCATAGCAAAAAAATGACTTTAACTGAACTGTGATGCATCCATTTCAATGCATCTCGCCTTCC	77	98	3	0.15
61	Pab-miRn0024.2_3p	TTAGCTGAACTGTGATGCATC	21	>MA_10122543_prc	GGAATGTGAGAAAATGGAACATGACACAGAAAGACCAAGGCATAGCAAAAAAATGACTTTAACTGAACTGTGATGCATCCATTTCAATGCATCTCGCCTTCC	59	79	3	0.25		>MA_103581_prc	CAGACATTCGATCCACCCCACAGACTTTCCCCTTCTCACATGTTGCTCCTAATATTTTCAGTAACTCTTGGACCTTGGGTGAACTGTGATTAGGGGAAAATCTGCGTGATGGATGGGAATGTCTG	75	95	3	1.55		>MA_8326842_prc	GGGAATGTGAGAAAATGGAACATGACACAGAAAGACCAAGGCATAGCAAAAAAATGACTTTAACTGAACTGTGATGCATCCATTTCAATGCATCTCGCCTTCC	60	80	3	0.25	>MA_83816_prc	TCAACCATTTGTGGTTTGCATTTGAACTGCGAATATATAGAGTGCATGGTTGATTCACAGTTCAGATGCAAACCATAGATGGTTGA	49	69	3	1.95
62	Pab-miRn0024_5p	TGGAACATGACACAGAAAGAC	21	>MA_10122543_prc	GGAATGTGAGAAAATGGAACATGACACAGAAAGACCAAGGCATAGCAAAAAAATGACTTTAACTGAACTGTGATGCATCCATTTCAATGCATCTCGCCTTCC	15	35	5	0		>MA_8326842_prc	GGGAATGTGAGAAAATGGAACATGACACAGAAAGACCAAGGCATAGCAAAAAAATGACTTTAACTGAACTGTGATGCATCCATTTCAATGCATCTCGCCTTCC	16	36	5	0
63	Pab-miRn0025.1	GGAAATGATGAATGCAAGTTG	21	>MA_10125767_prc	ACTCTCTGTTCCCAGGCGTGCGGTCAAAATGTTGTGGCCTTGTGTTTTTCTAGTGGTGATTGTTTTACGTTTGAATGACTTCTCTGTCTTTGGACTAAGATGTTTGAATGTTGTCTTGTGCATTCATCACTAGAAGGATGTGTGGTGTCGGATGTTTTGTTCGCACACCGCGGGTGGGGGGAGT	114	134	3	1.85		>MA_10377894_prc	ACTCTCTGTTCCTGGGTGTGCGGGGAAAATGTTTGTGGCCTTGCGTTTTTCCAGTGGTGATTGTTTTACGTTTGAATGACTTCTCCGTCTTTGGACTAAGACGTTCGAANNNNNNNCCGTGCATTCATCACTGGAAGGATGTGTGGTGTCGGATGTTTTGTTCGCATGACGCGGGTGGGGGGAGT	115	135	3	1.3		>MA_62662_2_prc	GGGAAATGATGAATGCAAGTTGGTCCGTGTTTATGAAAAAACATGATCTCTCATACTTGAAAGGTATCTGATCCC	2	22	5	0
64	Pab-miRn0025.2	GTGGTGTCGGATGTTTTGTTCGCA	24	>MA_10125767_prc	ACTCTCTGTTCCCAGGCGTGCGGTCAAAATGTTGTGGCCTTGTGTTTTTCTAGTGGTGATTGTTTTACGTTTGAATGACTTCTCTGTCTTTGGACTAAGATGTTTGAATGTTGTCTTGTGCATTCATCACTAGAAGGATGTGTGGTGTCGGATGTTTTGTTCGCACACCGCGGGTGGGGGGAGT	142	165	3	0		>MA_10377894_prc	ACTCTCTGTTCCTGGGTGTGCGGGGAAAATGTTTGTGGCCTTGCGTTTTTCCAGTGGTGATTGTTTTACGTTTGAATGACTTCTCCGTCTTTGGACTAAGACGTTCGAANNNNNNNCCGTGCATTCATCACTGGAAGGATGTGTGGTGTCGGATGTTTTGTTCGCATGACGCGGGTGGGGGGAGT	143	166	3	0		>MA_10418836_prc	TCCACTCTCTGTTCCTGGGTGTGTGGGGAAAATGTTAGTGGCCTTCCATTTTTTTAGTGGTCACTGTTTTACGTTTGAATGACTTCTCCGTCTTTGGACTAAGACGTTTGAATGCTGTCCCGTGCATTCATTAGTAGAAGGATGTGTGGTGTCGGATGTTTTGTTCGCACGACGCGGGTGGGGGGGA	146	169	3	0
65	Pab-miRn0026_3p	ATCTTTGAGAGAGGTCAACTCT	22	>MA_10129155_prc	GCGAGCAAGATTTGGCGTCTCACAAGGATTTGGCGATGGGGTTAACTCTGAGCCTACACGTTCATCGATCTTTGAGAGAGGTCAACTCTTTCTTGC	68	89	3	0		>MA_190076_prc	CATTTCATTGCCGCGAGCAAGAGTTAGCCTCTCCCAAGGATTTGGTAATGGGGTTACCTCGCAGCCTGCACAACCATCTATCTTTGAGAGAGGTCAACTCTTTCTTGCTGCAATGTTATG	80	101	3	0		>MA_9087827_prc	CATTCCATTGCAGCGAGCAAGAGTTAGCCTCTCCCAAGGATTTGGTAATGGGTTACCTCACAGCCTGCATAACCATCTATCTTTGAGAGAGGTCAGCTCTTTCTTGCAGCTATGTTATG	79	100	3	0.25	>MA_9289611_prc	GTGAGCAAGAGTTAGCCTCTCCCAAGGATTTGGTAATGGGTTACCTCACAGCCTGCATAACCATCTATCTTTGAGAGAGGTCAGCTCTTTCTTGC	67	88	3	0.25
66	Pab-miRn0026_5p	CAAGATTTGGCGTCTCACAAGG	22	>MA_10129155_prc	GCGAGCAAGATTTGGCGTCTCACAAGGATTTGGCGATGGGGTTAACTCTGAGCCTACACGTTCATCGATCTTTGAGAGAGGTCAACTCTTTCTTGC	6	27	5	0
67	Pab-miRn0027.1	GGCCTGAGAGCGTTCTGACGGA	22	>MA_10134162_prc	GTGAAGGCCTGAGAGCGTTCTGACGGATCCCGTTTCTTTTTATTTCGCCCACCCTCCCAAATATTGTGACGGGCCTTCCAATTCGCCAAACGGTGAATGACTACGCCCCTAGTTCGCCGAAACGGGATGTTTTTGGGATTCGGGGGATCTTTTGGACCTATTTCAC	6	27	5	0		>MA_10426798_prc	GGATCTGTTATGTTCTATAAGGCCCGAGAGCGTTCTGACGGATCCGTTTCCTTTTTATTTCGCCCACCCTCCCAAATATTGTGACGGGGCTTCCAATTCGCCAGACGGTGACTGTTATGTTCTATAAGGCCTGAGAGCGTTCTGACGGATCC	21	42	5	0.25		>MA_10426798_prc	GGATCTGTTATGTTCTATAAGGCCCGAGAGCGTTCTGACGGATCCGTTTCCTTTTTATTTCGCCCACCCTCCCAAATATTGTGACGGGGCTTCCAATTCGCCAGACGGTGACTGTTATGTTCTATAAGGCCTGAGAGCGTTCTGACGGATCC	128	149	3	0
68	Pab-miRn0027.2	TGAAGGCCTGAGAGCGTTCTGACGGAT	27	>MA_10134162_prc	GTGAAGGCCTGAGAGCGTTCTGACGGATCCCGTTTCTTTTTATTTCGCCCACCCTCCCAAATATTGTGACGGGCCTTCCAATTCGCCAAACGGTGAATGACTACGCCCCTAGTTCGCCGAAACGGGATGTTTTTGGGATTCGGGGGATCTTTTGGACCTATTTCAC	2	28	5	0		>MA_10426798_prc	GGATCTGTTATGTTCTATAAGGCCCGAGAGCGTTCTGACGGATCCGTTTCCTTTTTATTTCGCCCACCCTCCCAAATATTGTGACGGGGCTTCCAATTCGCCAGACGGTGACTGTTATGTTCTATAAGGCCTGAGAGCGTTCTGACGGATCC	17	43	5	1.3		>MA_10426798_prc	GGATCTGTTATGTTCTATAAGGCCCGAGAGCGTTCTGACGGATCCGTTTCCTTTTTATTTCGCCCACCCTCCCAAATATTGTGACGGGGCTTCCAATTCGCCAGACGGTGACTGTTATGTTCTATAAGGCCTGAGAGCGTTCTGACGGATCC	124	150	3	0.3
69	Pab-miRn0027.3	GGTACTCAGGAGCTGCTCGTA	21	>MA_10139353_prc	CTTTCACTAAGGTACTCAGGAGCTGCTCGTAGGTGAGGGATGCACAGAGGCCTTACTCAAACACTTGAGCAGATCTGTTTGTTGAAAACAAGCGCTCAAATGGAGCAAACTTCCATCTATAAGCAGCTCATGAGTACCTTCTGAAGG	11	31	5	0		>MA_10139353_prc	CTTTCACTAAGGTACTCAGGAGCTGCTCGTAGGTGAGGGATGCACAGAGGCCTTACTCAAACACTTGAGCAGATCTGTTTGTTGAAAACAAGCGCTCAAATGGAGCAAACTTCCATCTATAAGCAGCTCATGAGTACCTTCTGAAGG	118	138	3	1.5		>MA_10429656_prc	TTCAAGAGGGTGCTCATGAACTGCTCATAGGTGGCGGCTGCACAGAGGCCTTACTCAAACACAAGAGCCCAAATGGAGCAAACTTGCATCTATGAGCAGCTCATGACAACCTTCTGAA	91	111	3	1.75	>MA_7318333_prc	CGCCTTTCACGAAGGTACTCAGGAGCTGCTCGTAGGTGAGGGATGCACAGAGGCCTTACTCAAACACTTGAGCAGATCTGTTTGTTGAAAACACAAGCGCTCAAATGGAGCAAACTTCCATCTATGAGCAGCTCATGAGCACCTTCTGAAGGACG	14	34	5	0	>MA_7318333_prc	CGCCTTTCACGAAGGTACTCAGGAGCTGCTCGTAGGTGAGGGATGCACAGAGGCCTTACTCAAACACTTGAGCAGATCTGTTTGTTGAAAACACAAGCGCTCAAATGGAGCAAACTTCCATCTATGAGCAGCTCATGAGCACCTTCTGAAGGACG	123	143	3	1.5
70	Pab-miRn0027.4	TCAGGAGCTGCTCGTAGGTGA	21	>MA_10139353_prc	CTTTCACTAAGGTACTCAGGAGCTGCTCGTAGGTGAGGGATGCACAGAGGCCTTACTCAAACACTTGAGCAGATCTGTTTGTTGAAAACAAGCGCTCAAATGGAGCAAACTTCCATCTATAAGCAGCTCATGAGTACCTTCTGAAGG	16	36	5	0		>MA_338080_prc	GGGTGCACATGACTGCTCATAGATAGGATTTTGCTCATAATCCCATGACAGCAGATCTGTTTGTTTAATCTACAAACGCCCAAATATGAGCAAAATCCCATCTACGAGCAGTTCATGACCGCCC	98	118	3	1.65		>MA_7318333_prc	CGCCTTTCACGAAGGTACTCAGGAGCTGCTCGTAGGTGAGGGATGCACAGAGGCCTTACTCAAACACTTGAGCAGATCTGTTTGTTGAAAACACAAGCGCTCAAATGGAGCAAACTTCCATCTATGAGCAGCTCATGAGCACCTTCTGAAGGACG	19	39	5	0	>MA_7318333_prc	CGCCTTTCACGAAGGTACTCAGGAGCTGCTCGTAGGTGAGGGATGCACAGAGGCCTTACTCAAACACTTGAGCAGATCTGTTTGTTGAAAACACAAGCGCTCAAATGGAGCAAACTTCCATCTATGAGCAGCTCATGAGCACCTTCTGAAGGACG	118	138	3	1.65
71	Pab-miRn0028.1_3p	ATCTATAAGCAGCTCATGAGC	21	>MA_10139353_prc	CTTTCACTAAGGTACTCAGGAGCTGCTCGTAGGTGAGGGATGCACAGAGGCCTTACTCAAACACTTGAGCAGATCTGTTTGTTGAAAACAAGCGCTCAAATGGAGCAAACTTCCATCTATAAGCAGCTCATGAGTACCTTCTGAAGG	115	135	3	0.15		>MA_10429656_prc	TTCAAGAGGGTGCTCATGAACTGCTCATAGGTGGCGGCTGCACAGAGGCCTTACTCAAACACAAGAGCCCAAATGGAGCAAACTTGCATCTATGAGCAGCTCATGACAACCTTCTGAA	88	108	3	1.3		>MA_4731385_prc	CTCCCAGTTGGTGCTCTTGAACTGCTTATAGATGGGCGCTGCTCAGATGCCTTAATCAAACACTTCGGCAGATCTGTTTGTTGAATATACAAGCCCCCATTAATGAGCAAAAGCCCATCTATCAGCAGTTCAAGACCACCCTAAGGGCG	13	33	5	1.25	>MA_7318333_prc	CGCCTTTCACGAAGGTACTCAGGAGCTGCTCGTAGGTGAGGGATGCACAGAGGCCTTACTCAAACACTTGAGCAGATCTGTTTGTTGAAAACACAAGCGCTCAAATGGAGCAAACTTCCATCTATGAGCAGCTCATGAGCACCTTCTGAAGGACG	120	140	3	1	>MA_7476655_prc	CTCATAGTTGGTGCTCTTGAACTGCTTATAGATGGGCGCTGCTCAGAGGCCTTAATCAAACACTTCGGCAGATCTGTTTGTTGAATATACAAGCCCCCATTAATGAGAAAAAACCCATCTATCAGCAGTTCAAGACCACCCTAAGGG	13	33	5	1.25
72	Pab-miRn0028.2_3p	CATCTATAAGCAGCTCATGAGT	22	>MA_10139353_prc	CTTTCACTAAGGTACTCAGGAGCTGCTCGTAGGTGAGGGATGCACAGAGGCCTTACTCAAACACTTGAGCAGATCTGTTTGTTGAAAACAAGCGCTCAAATGGAGCAAACTTCCATCTATAAGCAGCTCATGAGTACCTTCTGAAGG	114	135	3	0		>MA_10429656_prc	TTCAAGAGGGTGCTCATGAACTGCTCATAGGTGGCGGCTGCACAGAGGCCTTACTCAAACACAAGAGCCCAAATGGAGCAAACTTGCATCTATGAGCAGCTCATGACAACCTTCTGAA	87	108	3	1.3		>MA_4731385_prc	CTCCCAGTTGGTGCTCTTGAACTGCTTATAGATGGGCGCTGCTCAGATGCCTTAATCAAACACTTCGGCAGATCTGTTTGTTGAATATACAAGCCCCCATTAATGAGCAAAAGCCCATCTATCAGCAGTTCAAGACCACCCTAAGGGCG	13	34	5	1.4	>MA_7318333_prc	CGCCTTTCACGAAGGTACTCAGGAGCTGCTCGTAGGTGAGGGATGCACAGAGGCCTTACTCAAACACTTGAGCAGATCTGTTTGTTGAAAACACAAGCGCTCAAATGGAGCAAACTTCCATCTATGAGCAGCTCATGAGCACCTTCTGAAGGACG	119	140	3	1.15	>MA_7476655_prc	CTCATAGTTGGTGCTCTTGAACTGCTTATAGATGGGCGCTGCTCAGAGGCCTTAATCAAACACTTCGGCAGATCTGTTTGTTGAATATACAAGCCCCCATTAATGAGAAAAAACCCATCTATCAGCAGTTCAAGACCACCCTAAGGG	13	34	5	1.4
73	Pab-miRn0028.3_3p	TGGAACTGCTTATAGATGGGC	21	>MA_10139353_prc	CTTTCACTAAGGTACTCAGGAGCTGCTCGTAGGTGAGGGATGCACAGAGGCCTTACTCAAACACTTGAGCAGATCTGTTTGTTGAAAACAAGCGCTCAAATGGAGCAAACTTCCATCTATAAGCAGCTCATGAGTACCTTCTGAAGG	111	131	3	0.85		>MA_4731385_prc	CTCCCAGTTGGTGCTCTTGAACTGCTTATAGATGGGCGCTGCTCAGATGCCTTAATCAAACACTTCGGCAGATCTGTTTGTTGAATATACAAGCCCCCATTAATGAGCAAAAGCCCATCTATCAGCAGTTCAAGACCACCCTAAGGGCG	17	37	5	0.15		>MA_4731385_prc	CTCCCAGTTGGTGCTCTTGAACTGCTTATAGATGGGCGCTGCTCAGATGCCTTAATCAAACACTTCGGCAGATCTGTTTGTTGAATATACAAGCCCCCATTAATGAGCAAAAGCCCATCTATCAGCAGTTCAAGACCACCCTAAGGGCG	113	133	3	1.15	>MA_6430996_prc	TCTTGAACTGCTTATAGATGGGCGCTTCTCAGAGGCCTTAATCAAACACTTTGGCATATCTGTTTGTTGAATATACAAGCCCCCATTAATGAGCAAAAACCCATCTATCAGCAGTTCAAGA	3	23	5	0.15	>MA_6430996_prc	TCTTGAACTGCTTATAGATGGGCGCTTCTCAGAGGCCTTAATCAAACACTTTGGCATATCTGTTTGTTGAATATACAAGCCCCCATTAATGAGCAAAAACCCATCTATCAGCAGTTCAAGA	99	119	3	1.3	>MA_7318333_prc	CGCCTTTCACGAAGGTACTCAGGAGCTGCTCGTAGGTGAGGGATGCACAGAGGCCTTACTCAAACACTTGAGCAGATCTGTTTGTTGAAAACACAAGCGCTCAAATGGAGCAAACTTCCATCTATGAGCAGCTCATGAGCACCTTCTGAAGGACG	116	136	3	1.85	>MA_7476655_prc	CTCATAGTTGGTGCTCTTGAACTGCTTATAGATGGGCGCTGCTCAGAGGCCTTAATCAAACACTTCGGCAGATCTGTTTGTTGAATATACAAGCCCCCATTAATGAGAAAAAACCCATCTATCAGCAGTTCAAGACCACCCTAAGGG	17	37	5	0.15	>MA_7476655_prc	CTCATAGTTGGTGCTCTTGAACTGCTTATAGATGGGCGCTGCTCAGAGGCCTTAATCAAACACTTCGGCAGATCTGTTTGTTGAATATACAAGCCCCCATTAATGAGAAAAAACCCATCTATCAGCAGTTCAAGACCACCCTAAGGG
74	Pab-miRn0028.4_3p	TTGAACTGCTTATAGATGGGC	21	>MA_10139353_prc	CTTTCACTAAGGTACTCAGGAGCTGCTCGTAGGTGAGGGATGCACAGAGGCCTTACTCAAACACTTGAGCAGATCTGTTTGTTGAAAACAAGCGCTCAAATGGAGCAAACTTCCATCTATAAGCAGCTCATGAGTACCTTCTGAAGG	111	131	3	0.7		>MA_4731385_prc	CTCCCAGTTGGTGCTCTTGAACTGCTTATAGATGGGCGCTGCTCAGATGCCTTAATCAAACACTTCGGCAGATCTGTTTGTTGAATATACAAGCCCCCATTAATGAGCAAAAGCCCATCTATCAGCAGTTCAAGACCACCCTAAGGGCG	17	37	5	0		>MA_4731385_prc	CTCCCAGTTGGTGCTCTTGAACTGCTTATAGATGGGCGCTGCTCAGATGCCTTAATCAAACACTTCGGCAGATCTGTTTGTTGAATATACAAGCCCCCATTAATGAGCAAAAGCCCATCTATCAGCAGTTCAAGACCACCCTAAGGGCG	113	133	3	1	>MA_6430996_prc	TCTTGAACTGCTTATAGATGGGCGCTTCTCAGAGGCCTTAATCAAACACTTTGGCATATCTGTTTGTTGAATATACAAGCCCCCATTAATGAGCAAAAACCCATCTATCAGCAGTTCAAGA	3	23	5	0	>MA_6430996_prc	TCTTGAACTGCTTATAGATGGGCGCTTCTCAGAGGCCTTAATCAAACACTTTGGCATATCTGTTTGTTGAATATACAAGCCCCCATTAATGAGCAAAAACCCATCTATCAGCAGTTCAAGA	99	119	3	1.15	>MA_7318333_prc	CGCCTTTCACGAAGGTACTCAGGAGCTGCTCGTAGGTGAGGGATGCACAGAGGCCTTACTCAAACACTTGAGCAGATCTGTTTGTTGAAAACACAAGCGCTCAAATGGAGCAAACTTCCATCTATGAGCAGCTCATGAGCACCTTCTGAAGGACG	116	136	3	1.7	>MA_7476655_prc	CTCATAGTTGGTGCTCTTGAACTGCTTATAGATGGGCGCTGCTCAGAGGCCTTAATCAAACACTTCGGCAGATCTGTTTGTTGAATATACAAGCCCCCATTAATGAGAAAAAACCCATCTATCAGCAGTTCAAGACCACCCTAAGGG	17	37	5	0	>MA_7476655_prc	CTCATAGTTGGTGCTCTTGAACTGCTTATAGATGGGCGCTGCTCAGAGGCCTTAATCAAACACTTCGGCAGATCTGTTTGTTGAATATACAAGCCCCCATTAATGAGAAAAAACCCATCTATCAGCAGTTCAAGACCACCCTAAGGG
75	Pab-miRn0028_5p	TCCATCTATGAGCAGCTCATG	21	>MA_10139353_prc	CTTTCACTAAGGTACTCAGGAGCTGCTCGTAGGTGAGGGATGCACAGAGGCCTTACTCAAACACTTGAGCAGATCTGTTTGTTGAAAACAAGCGCTCAAATGGAGCAAACTTCCATCTATAAGCAGCTCATGAGTACCTTCTGAAGG	17	37	5	1.8		>MA_10139353_prc	CTTTCACTAAGGTACTCAGGAGCTGCTCGTAGGTGAGGGATGCACAGAGGCCTTACTCAAACACTTGAGCAGATCTGTTTGTTGAAAACAAGCGCTCAAATGGAGCAAACTTCCATCTATAAGCAGCTCATGAGTACCTTCTGAAGG	112	132	3	1		>MA_7318333_prc	CGCCTTTCACGAAGGTACTCAGGAGCTGCTCGTAGGTGAGGGATGCACAGAGGCCTTACTCAAACACTTGAGCAGATCTGTTTGTTGAAAACACAAGCGCTCAAATGGAGCAAACTTCCATCTATGAGCAGCTCATGAGCACCTTCTGAAGGACG	20	40	5	1.8	>MA_7318333_prc	CGCCTTTCACGAAGGTACTCAGGAGCTGCTCGTAGGTGAGGGATGCACAGAGGCCTTACTCAAACACTTGAGCAGATCTGTTTGTTGAAAACACAAGCGCTCAAATGGAGCAAACTTCCATCTATGAGCAGCTCATGAGCACCTTCTGAAGGACG	117	137	3	0
76	Pab-miRn0029	AACGCTAGCCAAAGAACTCTT	21	>MA_10141_prc	CGCAACTTGGGGATTGTGAGCTTGGGCGGAGCTGGCAAGACAACGCTAGCCAAAGAACTCTTCAATCGAAAGAGTTGCG	42	62	3	0		>MA_162592_prc	CGCAACTTGGGGATTGTGAGCTTGGGCGGAGCTGGCAAGACAACGCTAGCCAAAGAACTCTTCAATCGAAAGAGTTGCG	42	62	3	0
77	Pab-miRn0030.1	AGTGACGAGAGGGATCAAATCT	22	>MA_10148270_prc	GTAGATCCATTTAAATCCGGACCTATCAAGCGCCTAGAGGATCAAGTCTCTCTAGGTGCAAAACTTTTTTGGAGTGCCAAACTTGAGGAAAGGTTAAAGGTTTGCACCTCAAGAGATTTGATCCCTCTCGGTGCTTGATAGATCTGGAGATAAATGGATCTAC	114	135	3	0.75		>MA_10151000_prc	GGATCTATCAAGTGCCAAGATAGATCAAATATCTTGAGGTGAAAACCTTTAACCGTTCCTCAAGTTTTGTACTCTAAAAAAGGTTTGCACCTGGAGAGATTTGATCCCTATCGACACTTGATAGATTC	97	118	3	1.25		>MA_10155929_prc	AGCATAGATCCATATTAACCCTGGATCTATTAAGTGTCGAGAGGGATCAAATCTCTCGAGGTGCAAACCTTTAACCTTTCCTCAAGTTTTGCACTCTAAAAAATGTTTTCACCTCGAGAGATTTGATCCCTCTCGACGCTTGATAGATCCGGGGTTAAGATGGATCTATGTT	33	54	5	0.25	>MA_10155929_prc	AGCATAGATCCATATTAACCCTGGATCTATTAAGTGTCGAGAGGGATCAAATCTCTCGAGGTGCAAACCTTTAACCTTTCCTCAAGTTTTGCACTCTAAAAAATGTTTTCACCTCGAGAGATTTGATCCCTCTCGACGCTTGATAGATCCGGGGTTAAGATGGATCTATGTT	119	140	3	0.5	>MA_10158646_prc	CTATCAAGCATCCAGAGGGATCAAATTTCTCGAGGTGCAAACCTTTAACCTTTCCTCAAGTTTTGCACTCTAAAAAGGTTTGCACCTTGAGATATTTGATCCCTCTTGGCGTTTGATAG	7	28	5	1.9	>MA_10158646_prc	CTATCAAGCATCCAGAGGGATCAAATTTCTCGAGGTGCAAACCTTTAACCTTTCCTCAAGTTTTGCACTCTAAAAAGGTTTGCACCTTGAGATATTTGATCCCTCTTGGCGTTTGATAG	92	113	3	1.8	>MA_10252024_prc	AATCAGCATATATCCATTTTAACTCTGGATCTATCAAAAGTCGAGAGGCATCAAATCCCTTGAGATGCAAACCTTACCGCAAGTTTTGCACACTAAAAAAGATTTGCACCTCAGGAGATTTAATCCCTCTTGGTGATTGATAGATCCATAGGTAAGTTGGATCTATTCTGGTT	37	58	5	1.8	>MA_10433154_prc	CCGGATCTATCAAGCACCGAAAGGGATTAAATCTCTCGAGGTGCAAACTACTTTTAGAGTGCAAAACTTAAGGAGAGGTTTGCACCTCGAGAGATTTGATCCCTCTCGACGCTTGATAGATCCGG
78	Pab-miRn0030.2	CAGATCTATCGAGCACCGAGA	21	>MA_10148270_prc	GTAGATCCATTTAAATCCGGACCTATCAAGCGCCTAGAGGATCAAGTCTCTCTAGGTGCAAAACTTTTTTGGAGTGCCAAACTTGAGGAAAGGTTAAAGGTTTGCACCTCAAGAGATTTGATCCCTCTCGGTGCTTGATAGATCTGGAGATAAATGGATCTAC	126	146	3	1		>MA_10150528_prc	ACCCCAGATATATCAAAGCTCTGAGAGGGATCGAATTTGATTCCTCTTGGTGCTTGATAGATCTGGGGT	45	65	3	1.25		>MA_10241746_prc	TAGCATACATCTATCTTAAACCCAGATCTATCGAGCACCAAGACAGATCAAATTTCTTATATAAATATTTTTATCATTTAATTATGTGTCATGTATATATTCGTTCATATTAAATGATAAAAAAAATTACACCTTAAGAAATTTGATCACTTTCAGTGCTTGATAGATCTGGGTTTAAAATGGATTTATGCTG	23	43	5	0.25	>MA_10241746_prc	TAGCATACATCTATCTTAAACCCAGATCTATCGAGCACCAAGACAGATCAAATTTCTTATATAAATATTTTTATCATTTAATTATGTGTCATGTATATATTCGTTCATATTAAATGATAAAAAAAATTACACCTTAAGAAATTTGATCACTTTCAGTGCTTGATAGATCTGGGTTTAAAATGGATTTATGCTG	151	171	3	1.4	>MA_10428218_prc	TCTAGATCTATCTTAACCCTGGATCTATCAAGCTTTGATAAGGATCAAATCCTGTGAAGTGTAAACGTTTCCTTAAGTTTATGCACTGTGAAACACATTTTCACCTCAATGGATTTGATTCCTCTCAGTGCTTGATAGATTCAGGGTTACCATGGAGGATCTGGA	123	143	3	1.8	>MA_10433154_prc	CCGGATCTATCAAGCACCGAAAGGGATTAAATCTCTCGAGGTGCAAACTACTTTTAGAGTGCAAAACTTAAGGAGAGGTTTGCACCTCGAGAGATTTGATCCCTCTCGACGCTTGATAGATCCGG	2	22	5	1.3	>MA_10436358_prc	AAATCAGTATAGAGCCATCTTAAGCATGGATCTATCAAGCACCGAAGGGGATCGAATCTCTGGAAGTGCAAACCGTTTTTAAAGTGCAAAAAATTGATCCATCTCCCTGCCTGATAGATCCGTGCTTAGGATGGATCTACACTGGTTT	27	47	5	1.6	>MA_1133342_prc	CCAACATAGATCCATCTTAATCCCGGATCTATCAAGCACTGAGAGGGATCAAATCTCTCAAGGTGCAGACCTTTAACATTTCCTCAAGTTTTGCACTCTAAAAATGGTTTGCATGTTGAGAGATTTAATCATCTTGATGCTTAATAGATCCGAGGTTAAGATGGATATATATTGG
79	Pab-miRn0030.3	GCACCGAGAGGAATCAAATT	20	>MA_10148270_prc	GTAGATCCATTTAAATCCGGACCTATCAAGCGCCTAGAGGATCAAGTCTCTCTAGGTGCAAAACTTTTTTGGAGTGCCAAACTTGAGGAAAGGTTAAAGGTTTGCACCTCAAGAGATTTGATCCCTCTCGGTGCTTGATAGATCTGGAGATAAATGGATCTAC	115	134	3	1.15		>MA_10155929_prc	AGCATAGATCCATATTAACCCTGGATCTATTAAGTGTCGAGAGGGATCAAATCTCTCGAGGTGCAAACCTTTAACCTTTCCTCAAGTTTTGCACTCTAAAAAATGTTTTCACCTCGAGAGATTTGATCCCTCTCGACGCTTGATAGATCCGGGGTTAAGATGGATCTATGTT	34	53	5	1.8		>MA_10155929_prc	AGCATAGATCCATATTAACCCTGGATCTATTAAGTGTCGAGAGGGATCAAATCTCTCGAGGTGCAAACCTTTAACCTTTCCTCAAGTTTTGCACTCTAAAAAATGTTTTCACCTCGAGAGATTTGATCCCTCTCGACGCTTGATAGATCCGGGGTTAAGATGGATCTATGTT	120	139	3	1.65	>MA_10252024_prc	AATCAGCATATATCCATTTTAACTCTGGATCTATCAAAAGTCGAGAGGCATCAAATCCCTTGAGATGCAAACCTTACCGCAAGTTTTGCACACTAAAAAAGATTTGCACCTCAGGAGATTTAATCCCTCTTGGTGATTGATAGATCCATAGGTAAGTTGGATCTATTCTGGTT	38	57	5	1.95	>MA_104025_prc	TGTTATACATCAAGAGGTGTCAAATACCTTGAGGTGCCAATCTCAATGTTTCTGTACCCACAATCAGTCAATGACTGTTTAATCACATCAAGTGAGTGTGAAAACATTGAGATTGGTGCATCAAGGAATTTGATTCCTCTTGGCATATAACA	127	146	3	1.55	>MA_10428218_prc	TCTAGATCTATCTTAACCCTGGATCTATCAAGCTTTGATAAGGATCAAATCCTGTGAAGTGTAAACGTTTCCTTAAGTTTATGCACTGTGAAACACATTTTCACCTCAATGGATTTGATTCCTCTCAGTGCTTGATAGATTCAGGGTTACCATGGAGGATCTGGA	112	131	3	0.4	>MA_10433154_prc	CCGGATCTATCAAGCACCGAAAGGGATTAAATCTCTCGAGGTGCAAACTACTTTTAGAGTGCAAAACTTAAGGAGAGGTTTGCACCTCGAGAGATTTGATCCCTCTCGACGCTTGATAGATCCGG	93	112	3	1.65	>MA_10433182_prc	TAATCCCGGATGTATCAAGTGTGAGAGGTATCAAATCTCTCTAGGTGAAAACCTTTTTTAGAGTGTAAAACTTGAGTAAAGGTTAAAGGTTTGCATTTGAAGAGATTTGATCCCTCTCGTCACTTGATAGATTTGGGGTTA
80	Pab-miRn0031_3p	CCTCTTGGTGTTTGATAGATCC	22	>MA_10150528_prc	ACCCCAGATATATCAAAGCTCTGAGAGGGATCGAATTTGATTCCTCTTGGTGCTTGATAGATCTGGGGT	43	64	3	1.15		>MA_10252024_prc	AATCAGCATATATCCATTTTAACTCTGGATCTATCAAAAGTCGAGAGGCATCAAATCCCTTGAGATGCAAACCTTACCGCAAGTTTTGCACACTAAAAAAGATTTGCACCTCAGGAGATTTAATCCCTCTTGGTGATTGATAGATCCATAGGTAAGTTGGATCTATTCTGGTT	126	147	3	1		>MA_151623_prc	AAACCCTCATCTATCAAGCATCGAGAGATATCAAATTTCTTAAGCTGTAAATTTTTTTATTGTTTAATTCTATCATGTGTTAATTCATTCATATTCACTGATAATAAAAAAATGCACCTTAAGAAATTTGATCACTCTTGGTGCTTGATAGCTTTGGGTTT	134	155	3	1.7	>MA_18563_prc	TAACCCCAGATCTATCAAGCACCAAGAGGGATCAAATATCTTGAGGTGCAATCCTTTAATATTTCCTCAAGTTTTGCACTCTAAAAAGGGTTTTCACCTCAAGATATTTGATCCCTCTTGGCGCTTGATAGACTCGGGGTTA	8	29	5	1.15	>MA_252675_prc	GGATCTATTTTGCACCAAGAGGGATCGAATTTCTCATGGTGCAAACTTATTTTACAGTGAAACACTTGAGGAAATCTTTGCACCTTGAGAGATTTGACCTCTCTTGGTGCTTGATAGATCC	100	121	3	1.15	>MA_305778_prc	AGATCCATCTTAACCCTGGATCTATCAAGAGTCGAGAGGGGTCAAATCTCTTGAGGTGAAAACCTTTACGTGAGGAAAGGTTAAAAGTTTGCACCTCAAGATATTTGATCCCTCTTGGCGCTTGATAGATCCAAGGTTAAGATGGATCT	111	132	3	2	>MA_38514_prc	CCAGTCTAGATCCATCTTAACCCGGGATCTATCAAGTGCTGAGAGAGATTGAATCCCTGGAGGTGCAACTCTTTACATCCTCAAAATAGTTTGCACCTTGAGGGATTTGATGCATCCCTCTCGGTGCTTGATAGATCCGGGGTTAAGATGGATATAGACTGG	117	138	3	2	>MA_42081_prc	CAGCATAGATCCATTTTAAACCTGGAGCTATCAAGCACTGAGAGGAATCAAATTTTTTGAGGTGTAATTTTTTTATCATTTAATTATGTCATATTAAATTAAAAAAATTACACCTTAAGAAATTTGGTCCCTCTTGGTGTTTGATAGATCCAGGTTTAAGATGGATTTACACTG
81	Pab-miRn0031_5p	TATATCAAAGCTCTGAGAGGG	21	>MA_10150528_prc	ACCCCAGATATATCAAAGCTCTGAGAGGGATCGAATTTGATTCCTCTTGGTGCTTGATAGATCTGGGGT	9	29	5	0		>MA_14581_prc	TTGAGAGGGATCAAATACCTGGAAGTGCAAACCTTCCTCAAACTTTTGCGTTTTAAAAAAGTTTGCACTTTCAGAGATTTGATCCCTCTTGG	66	86	3	1.95
82	Pab-miRn0032	ACAGGGAAGAGTTAGGGCATGA	22	>MA_101556_prc	GGGAGGCACAGAGAGACAGGGAAGAGTTAGGGCATGGGAATTGCACAGGCAGAAACGTCTGCTTCTGCCATTCTCATGCACTGCCTCTTCCCTGGCTCACTTCTTCTC	16	37	5	0.15
83	Pab-miRn0033	ACTTGATAGATTCGGGGTTAA	21	>MA_10155929_prc	AGCATAGATCCATATTAACCCTGGATCTATTAAGTGTCGAGAGGGATCAAATCTCTCGAGGTGCAAACCTTTAACCTTTCCTCAAGTTTTGCACTCTAAAAAATGTTTTCACCTCGAGAGATTTGATCCCTCTCGACGCTTGATAGATCCGGGGTTAAGATGGATCTATGTT	138	158	3	1.15		>MA_102960_prc	CCCTCTCGACGCTTGATAGATCCGGGGTTAAGATGGATCTATGGTACTAGAAGGACTATTGGGTGTTTTGTGGG	11	31	5	1.15		>MA_10428218_prc	TCTAGATCTATCTTAACCCTGGATCTATCAAGCTTTGATAAGGATCAAATCCTGTGAAGTGTAAACGTTTCCTTAAGTTTATGCACTGTGAAACACATTTTCACCTCAATGGATTTGATTCCTCTCAGTGCTTGATAGATTCAGGGTTACCATGGAGGATCTGGA	130	150	3	1.3	>MA_10434236_prc	AACCAATTAAGATCCATCTTAACTCCGGATCTATCAAGTGCTAAGTGGGATCAAATCCATTTTGAGGGAGCAAAAGTTGAGGAATGTTCGCACCTCAACGAATTTGATCCCTTTTGACAATTGATAGATCTAGAGTTATGATGGATCTATGTTTGGTT	19	39	5	2	>MA_10435798_prc	AGCATAGATACATCTTAACCCCGGATCTATCAAATGTCGAGAGGGATCAAATCTCTCGAGGTACAAACCTTTAACCTTTCCTCAAGTTTTGTACTCCAATAAAGGTTTGCACCTCGAGAGATTTGATCTCTCTCGACGCTTGATAGATCCGGGGTTAAGATGGATATATGCT	15	35	5	1.15	>MA_10435798_prc	AGCATAGATACATCTTAACCCCGGATCTATCAAATGTCGAGAGGGATCAAATCTCTCGAGGTACAAACCTTTAACCTTTCCTCAAGTTTTGTACTCCAATAAAGGTTTGCACCTCGAGAGATTTGATCTCTCTCGACGCTTGATAGATCCGGGGTTAAGATGGATATATGCT	138	158	3	1.15	>MA_106995_prc	AGCTTGATACTTAACCCCGGATCTATCAAGTGCCGAGAGTGATAAAATTCCTTAAGGTGCAAACCTTTCCACAATTTTTTGCATCATCAAATTGATTTGCACCTCAAGGGGTTTGTTCCCTCTCGACATTTGATAGATCCGGGAATAAGATGTATCTAGGCT	11	31	5	1	>MA_106995_prc	AGCTTGATACTTAACCCCGGATCTATCAAGTGCCGAGAGTGATAAAATTCCTTAAGGTGCAAACCTTTCCACAATTTTTTGCATCATCAAATTGATTTGCACCTCAAGGGGTTTGTTCCCTCTCGACATTTGATAGATCCGGGAATAAGATGTATCTAGGCT
84	Pab-miRn0034	AGCACCCTACAAATATATACA	21	>MA_10156325_prc	CTTACATGCGTTGACTAGAAGCACCCTACAAATATATACATATACAGATATAATTATATGTATATATTTATTTGGTGCTTCTAGTTAACACTTGTAATTATATATGTATATGTACATATTTGTTGGGTCCTTCTAGTCAACATATGTAAG	20	40	5	0		>MA_10156325_prc	CTTACATGCGTTGACTAGAAGCACCCTACAAATATATACATATACAGATATAATTATATGTATATATTTATTTGGTGCTTCTAGTTAACACTTGTAATTATATATGTATATGTACATATTTGTTGGGTCCTTCTAGTCAACATATGTAAG	111	131	3	1.5
85	Pab-miRn0035.1_3p	ACACAATGTCTAAGTTCCAGC	21	>MA_10158354_2_prc	GTCCTCGGAGACATAATGTCTAGGTTCTCAGTCCACACTGTCACCTTGACTGGAACCTCACCCCCCTTGGCTTCCCTAGGAGTAAGCCTAGAAGGAAGAGGTTCCAGTCAAGGTGACAGTGTGGACTGAGAACCTAGACATTGTGTCTCCGAGGAC	126	146	3	1.8		>MA_1160451_prc	TAGTGTGTCCTCGGAGACACAATGTCTAGGTTCCAAGTCCACACTGTCACCTTGACTGGAACCTCACCCCCCTTGGCTTCCCTAGGAGTAAGCCTAGAAGGAAGAGGTTCCAGTCAAGGTGACAGTGTGGACTTGGAACCTAGACATTGTGTCTCCGAGAACAGACTA	17	37	5	1.3		>MA_1160451_prc	TAGTGTGTCCTCGGAGACACAATGTCTAGGTTCCAAGTCCACACTGTCACCTTGACTGGAACCTCACCCCCCTTGGCTTCCCTAGGAGTAAGCCTAGAAGGAAGAGGTTCCAGTCAAGGTGACAGTGTGGACTTGGAACCTAGACATTGTGTCTCCGAGAACAGACTA	132	152	3	1.3	>MA_1167758_prc	TAGTGTGCCCTTGGAGACACAATGTGTAAGTTCCAGCCCACACTGTCACCTTGACTGGAACTTCACCCCCCTTGGCTTCCCTAGGAGTAAGCCTAGACGGAAGAAGTTCCAGTCAAGGTGACAGTGTGGGATGGAACTTAGACATTGTGTCTCCGAAGGCACACTA	17	37	5	1	>MA_1167758_prc	TAGTGTGCCCTTGGAGACACAATGTGTAAGTTCCAGCCCACACTGTCACCTTGACTGGAACTTCACCCCCCTTGGCTTCCCTAGGAGTAAGCCTAGACGGAAGAAGTTCCAGTCAAGGTGACAGTGTGGGATGGAACTTAGACATTGTGTCTCCGAAGGCACACTA	130	150	3	0.15	>MA_155745_prc	TCGGAGACACAATGTCTAAGTTCCAGCCCACACTGTTACCTTGACTGCAACTTCTTCCCCCTTGGCTTCCCTAGGAGTAAGCCTAGAAGGAAGAAGTTCCAGTCAAGGTGATAGTATGGGCTGGAACTTAGACATTGTGTCTCCGA	7	27	5	0	>MA_155745_prc	TCGGAGACACAATGTCTAAGTTCCAGCCCACACTGTTACCTTGACTGCAACTTCTTCCCCCTTGGCTTCCCTAGGAGTAAGCCTAGAAGGAAGAAGTTCCAGTCAAGGTGATAGTATGGGCTGGAACTTAGACATTGTGTCTCCGA	120	140	3	0
86	Pab-miRn0035.1_5p	GCCCACACTGTCACCTTGACTGGA	24	>MA_10158354_2_prc	GTCCTCGGAGACATAATGTCTAGGTTCTCAGTCCACACTGTCACCTTGACTGGAACCTCACCCCCCTTGGCTTCCCTAGGAGTAAGCCTAGAAGGAAGAGGTTCCAGTCAAGGTGACAGTGTGGACTGAGAACCTAGACATTGTGTCTCCGAGGAC	31	54	5	0.15		>MA_10158354_2_prc	GTCCTCGGAGACATAATGTCTAGGTTCTCAGTCCACACTGTCACCTTGACTGGAACCTCACCCCCCTTGGCTTCCCTAGGAGTAAGCCTAGAAGGAAGAGGTTCCAGTCAAGGTGACAGTGTGGACTGAGAACCTAGACATTGTGTCTCCGAGGAC	103	126	3	0.15		>MA_1016718_prc	ATGTCTAAGTTCCAGCCCACACTGTTACCTTGACTGCAACTTCTTCCCCCTTGGCTTCCCTAGGAGTAAGCCTAGAAGGAAGAAGTTCCAGTCAAGGTGATAGTATGGGCTGGAACTTAGACAT	15	38	5	1.15	>MA_1016718_prc	ATGTCTAAGTTCCAGCCCACACTGTTACCTTGACTGCAACTTCTTCCCCCTTGGCTTCCCTAGGAGTAAGCCTAGAAGGAAGAAGTTCCAGTCAAGGTGATAGTATGGGCTGGAACTTAGACAT	87	110	3	2	>MA_1160451_prc	TAGTGTGTCCTCGGAGACACAATGTCTAGGTTCCAAGTCCACACTGTCACCTTGACTGGAACCTCACCCCCCTTGGCTTCCCTAGGAGTAAGCCTAGAAGGAAGAGGTTCCAGTCAAGGTGACAGTGTGGACTTGGAACCTAGACATTGTGTCTCCGAGAACAGACTA	37	60	5	0.15	>MA_1160451_prc	TAGTGTGTCCTCGGAGACACAATGTCTAGGTTCCAAGTCCACACTGTCACCTTGACTGGAACCTCACCCCCCTTGGCTTCCCTAGGAGTAAGCCTAGAAGGAAGAGGTTCCAGTCAAGGTGACAGTGTGGACTTGGAACCTAGACATTGTGTCTCCGAGAACAGACTA	109	132	3	0.15	>MA_1167758_prc	TAGTGTGCCCTTGGAGACACAATGTGTAAGTTCCAGCCCACACTGTCACCTTGACTGGAACTTCACCCCCCTTGGCTTCCCTAGGAGTAAGCCTAGACGGAAGAAGTTCCAGTCAAGGTGACAGTGTGGGATGGAACTTAGACATTGTGTCTCCGAAGGCACACTA	36	59	5	0	>MA_1167758_prc	TAGTGTGCCCTTGGAGACACAATGTGTAAGTTCCAGCCCACACTGTCACCTTGACTGGAACTTCACCCCCCTTGGCTTCCCTAGGAGTAAGCCTAGACGGAAGAAGTTCCAGTCAAGGTGACAGTGTGGGATGGAACTTAGACATTGTGTCTCCGAAGGCACACTA
87	Pab-miRn0035.2_3p	GCAGGAACTTAGACATTGTGT	21	>MA_10158354_2_prc	GTCCTCGGAGACATAATGTCTAGGTTCTCAGTCCACACTGTCACCTTGACTGGAACCTCACCCCCCTTGGCTTCCCTAGGAGTAAGCCTAGAAGGAAGAGGTTCCAGTCAAGGTGACAGTGTGGACTGAGAACCTAGACATTGTGTCTCCGAGGAC	126	146	3	1.8		>MA_1160451_prc	TAGTGTGTCCTCGGAGACACAATGTCTAGGTTCCAAGTCCACACTGTCACCTTGACTGGAACCTCACCCCCCTTGGCTTCCCTAGGAGTAAGCCTAGAAGGAAGAGGTTCCAGTCAAGGTGACAGTGTGGACTTGGAACCTAGACATTGTGTCTCCGAGAACAGACTA	17	37	5	1.55		>MA_1160451_prc	TAGTGTGTCCTCGGAGACACAATGTCTAGGTTCCAAGTCCACACTGTCACCTTGACTGGAACCTCACCCCCCTTGGCTTCCCTAGGAGTAAGCCTAGAAGGAAGAGGTTCCAGTCAAGGTGACAGTGTGGACTTGGAACCTAGACATTGTGTCTCCGAGAACAGACTA	132	152	3	1.55	>MA_1167758_prc	TAGTGTGCCCTTGGAGACACAATGTGTAAGTTCCAGCCCACACTGTCACCTTGACTGGAACTTCACCCCCCTTGGCTTCCCTAGGAGTAAGCCTAGACGGAAGAAGTTCCAGTCAAGGTGACAGTGTGGGATGGAACTTAGACATTGTGTCTCCGAAGGCACACTA	17	37	5	1.25	>MA_1167758_prc	TAGTGTGCCCTTGGAGACACAATGTGTAAGTTCCAGCCCACACTGTCACCTTGACTGGAACTTCACCCCCCTTGGCTTCCCTAGGAGTAAGCCTAGACGGAAGAAGTTCCAGTCAAGGTGACAGTGTGGGATGGAACTTAGACATTGTGTCTCCGAAGGCACACTA	130	150	3	0.4	>MA_155745_prc	TCGGAGACACAATGTCTAAGTTCCAGCCCACACTGTTACCTTGACTGCAACTTCTTCCCCCTTGGCTTCCCTAGGAGTAAGCCTAGAAGGAAGAAGTTCCAGTCAAGGTGATAGTATGGGCTGGAACTTAGACATTGTGTCTCCGA	7	27	5	0.25	>MA_155745_prc	TCGGAGACACAATGTCTAAGTTCCAGCCCACACTGTTACCTTGACTGCAACTTCTTCCCCCTTGGCTTCCCTAGGAGTAAGCCTAGAAGGAAGAAGTTCCAGTCAAGGTGATAGTATGGGCTGGAACTTAGACATTGTGTCTCCGA	120	140	3	0.25
88	Pab-miRn0035.2_5p	GGTTCCAGTCAAGGTGACAGTGTGA	25	>MA_10158354_2_prc	GTCCTCGGAGACATAATGTCTAGGTTCTCAGTCCACACTGTCACCTTGACTGGAACCTCACCCCCCTTGGCTTCCCTAGGAGTAAGCCTAGAAGGAAGAGGTTCCAGTCAAGGTGACAGTGTGGACTGAGAACCTAGACATTGTGTCTCCGAGGAC	33	57	5	0.15		>MA_10158354_2_prc	GTCCTCGGAGACATAATGTCTAGGTTCTCAGTCCACACTGTCACCTTGACTGGAACCTCACCCCCCTTGGCTTCCCTAGGAGTAAGCCTAGAAGGAAGAGGTTCCAGTCAAGGTGACAGTGTGGACTGAGAACCTAGACATTGTGTCTCCGAGGAC	100	124	3	0.15		>MA_1016718_prc	ATGTCTAAGTTCCAGCCCACACTGTTACCTTGACTGCAACTTCTTCCCCCTTGGCTTCCCTAGGAGTAAGCCTAGAAGGAAGAAGTTCCAGTCAAGGTGATAGTATGGGCTGGAACTTAGACAT	17	41	5	1.55	>MA_1016718_prc	ATGTCTAAGTTCCAGCCCACACTGTTACCTTGACTGCAACTTCTTCCCCCTTGGCTTCCCTAGGAGTAAGCCTAGAAGGAAGAAGTTCCAGTCAAGGTGATAGTATGGGCTGGAACTTAGACAT	84	108	3	1.55	>MA_1160451_prc	TAGTGTGTCCTCGGAGACACAATGTCTAGGTTCCAAGTCCACACTGTCACCTTGACTGGAACCTCACCCCCCTTGGCTTCCCTAGGAGTAAGCCTAGAAGGAAGAGGTTCCAGTCAAGGTGACAGTGTGGACTTGGAACCTAGACATTGTGTCTCCGAGAACAGACTA	39	63	5	0.15	>MA_1160451_prc	TAGTGTGTCCTCGGAGACACAATGTCTAGGTTCCAAGTCCACACTGTCACCTTGACTGGAACCTCACCCCCCTTGGCTTCCCTAGGAGTAAGCCTAGAAGGAAGAGGTTCCAGTCAAGGTGACAGTGTGGACTTGGAACCTAGACATTGTGTCTCCGAGAACAGACTA	106	130	3	0.15	>MA_1167758_prc	TAGTGTGCCCTTGGAGACACAATGTGTAAGTTCCAGCCCACACTGTCACCTTGACTGGAACTTCACCCCCCTTGGCTTCCCTAGGAGTAAGCCTAGACGGAAGAAGTTCCAGTCAAGGTGACAGTGTGGGATGGAACTTAGACATTGTGTCTCCGAAGGCACACTA	38	62	5	0.3	>MA_1167758_prc	TAGTGTGCCCTTGGAGACACAATGTGTAAGTTCCAGCCCACACTGTCACCTTGACTGGAACTTCACCCCCCTTGGCTTCCCTAGGAGTAAGCCTAGACGGAAGAAGTTCCAGTCAAGGTGACAGTGTGGGATGGAACTTAGACATTGTGTCTCCGAAGGCACACTA
89	Pab-miRn0035.3_5p	GTCACCTTGACTGGAACTTC	20	>MA_10158354_2_prc	GTCCTCGGAGACATAATGTCTAGGTTCTCAGTCCACACTGTCACCTTGACTGGAACCTCACCCCCCTTGGCTTCCCTAGGAGTAAGCCTAGAAGGAAGAGGTTCCAGTCAAGGTGACAGTGTGGACTGAGAACCTAGACATTGTGTCTCCGAGGAC	40	59	5	0.25		>MA_10158354_2_prc	GTCCTCGGAGACATAATGTCTAGGTTCTCAGTCCACACTGTCACCTTGACTGGAACCTCACCCCCCTTGGCTTCCCTAGGAGTAAGCCTAGAAGGAAGAGGTTCCAGTCAAGGTGACAGTGTGGACTGAGAACCTAGACATTGTGTCTCCGAGGAC	98	117	3	0.25		>MA_1016718_prc	ATGTCTAAGTTCCAGCCCACACTGTTACCTTGACTGCAACTTCTTCCCCCTTGGCTTCCCTAGGAGTAAGCCTAGAAGGAAGAAGTTCCAGTCAAGGTGATAGTATGGGCTGGAACTTAGACAT	24	43	5	1.25	>MA_1016718_prc	ATGTCTAAGTTCCAGCCCACACTGTTACCTTGACTGCAACTTCTTCCCCCTTGGCTTCCCTAGGAGTAAGCCTAGAAGGAAGAAGTTCCAGTCAAGGTGATAGTATGGGCTGGAACTTAGACAT	82	101	3	0.15	>MA_1160451_prc	TAGTGTGTCCTCGGAGACACAATGTCTAGGTTCCAAGTCCACACTGTCACCTTGACTGGAACCTCACCCCCCTTGGCTTCCCTAGGAGTAAGCCTAGAAGGAAGAGGTTCCAGTCAAGGTGACAGTGTGGACTTGGAACCTAGACATTGTGTCTCCGAGAACAGACTA	46	65	5	0.25	>MA_1160451_prc	TAGTGTGTCCTCGGAGACACAATGTCTAGGTTCCAAGTCCACACTGTCACCTTGACTGGAACCTCACCCCCCTTGGCTTCCCTAGGAGTAAGCCTAGAAGGAAGAGGTTCCAGTCAAGGTGACAGTGTGGACTTGGAACCTAGACATTGTGTCTCCGAGAACAGACTA	104	123	3	0.25	>MA_1167758_prc	TAGTGTGCCCTTGGAGACACAATGTGTAAGTTCCAGCCCACACTGTCACCTTGACTGGAACTTCACCCCCCTTGGCTTCCCTAGGAGTAAGCCTAGACGGAAGAAGTTCCAGTCAAGGTGACAGTGTGGGATGGAACTTAGACATTGTGTCTCCGAAGGCACACTA	45	64	5	0	>MA_1167758_prc	TAGTGTGCCCTTGGAGACACAATGTGTAAGTTCCAGCCCACACTGTCACCTTGACTGGAACTTCACCCCCCTTGGCTTCCCTAGGAGTAAGCCTAGACGGAAGAAGTTCCAGTCAAGGTGACAGTGTGGGATGGAACTTAGACATTGTGTCTCCGAAGGCACACTA
90	Pab-miRn0035.4_5p	TACCGACTGTCACCTTAGTAG	21	>MA_10158354_2_prc	GTCCTCGGAGACATAATGTCTAGGTTCTCAGTCCACACTGTCACCTTGACTGGAACCTCACCCCCCTTGGCTTCCCTAGGAGTAAGCCTAGAAGGAAGAGGTTCCAGTCAAGGTGACAGTGTGGACTGAGAACCTAGACATTGTGTCTCCGAGGAC	32	52	5	1.55		>MA_10158354_2_prc	GTCCTCGGAGACATAATGTCTAGGTTCTCAGTCCACACTGTCACCTTGACTGGAACCTCACCCCCCTTGGCTTCCCTAGGAGTAAGCCTAGAAGGAAGAGGTTCCAGTCAAGGTGACAGTGTGGACTGAGAACCTAGACATTGTGTCTCCGAGGAC	105	125	3	1.55		>MA_10430427_prc	TGCAACTTCTGAAGGCTACCGACTGTCACCTTAGTAGCTCTTCCTCTTTCTTCCCTAAGGATTCTCTCTCTCCCTTGATTTTCATTTTCACTTAAGAGCCCCACTCCATGGCCTTATCAATATTATTTAGAAAAGCTCCCCTCGAGTTGGAGAAGAGCCAACCAAAAGAGAGAGGAAGAGATACTGAGGTGACAGTGGGTAGCCTTCTTAAGTTGCA	17	37	5	0	>MA_10430427_prc	TGCAACTTCTGAAGGCTACCGACTGTCACCTTAGTAGCTCTTCCTCTTTCTTCCCTAAGGATTCTCTCTCTCCCTTGATTTTCATTTTCACTTAAGAGCCCCACTCCATGGCCTTATCAATATTATTTAGAAAAGCTCCCCTCGAGTTGGAGAAGAGCCAACCAAAAGAGAGAGGAAGAGATACTGAGGTGACAGTGGGTAGCCTTCTTAAGTTGCA	181	201	3	1.4	>MA_1160451_prc	TAGTGTGTCCTCGGAGACACAATGTCTAGGTTCCAAGTCCACACTGTCACCTTGACTGGAACCTCACCCCCCTTGGCTTCCCTAGGAGTAAGCCTAGAAGGAAGAGGTTCCAGTCAAGGTGACAGTGTGGACTTGGAACCTAGACATTGTGTCTCCGAGAACAGACTA	38	58	5	1.55	>MA_1160451_prc	TAGTGTGTCCTCGGAGACACAATGTCTAGGTTCCAAGTCCACACTGTCACCTTGACTGGAACCTCACCCCCCTTGGCTTCCCTAGGAGTAAGCCTAGAAGGAAGAGGTTCCAGTCAAGGTGACAGTGTGGACTTGGAACCTAGACATTGTGTCTCCGAGAACAGACTA	111	131	3	1.55	>MA_1167758_prc	TAGTGTGCCCTTGGAGACACAATGTGTAAGTTCCAGCCCACACTGTCACCTTGACTGGAACTTCACCCCCCTTGGCTTCCCTAGGAGTAAGCCTAGACGGAAGAAGTTCCAGTCAAGGTGACAGTGTGGGATGGAACTTAGACATTGTGTCTCCGAAGGCACACTA	37	57	5	1.7	>MA_1167758_prc	TAGTGTGCCCTTGGAGACACAATGTGTAAGTTCCAGCCCACACTGTCACCTTGACTGGAACTTCACCCCCCTTGGCTTCCCTAGGAGTAAGCCTAGACGGAAGAAGTTCCAGTCAAGGTGACAGTGTGGGATGGAACTTAGACATTGTGTCTCCGAAGGCACACTA
91	Pab-miRn0035.5_5p	TCGGAGACACAATGTCTAAGTC	22	>MA_10158354_2_prc	GTCCTCGGAGACATAATGTCTAGGTTCTCAGTCCACACTGTCACCTTGACTGGAACCTCACCCCCCTTGGCTTCCCTAGGAGTAAGCCTAGAAGGAAGAGGTTCCAGTCAAGGTGACAGTGTGGACTGAGAACCTAGACATTGTGTCTCCGAGGAC	5	26	5	1.4		>MA_10158354_2_prc	GTCCTCGGAGACATAATGTCTAGGTTCTCAGTCCACACTGTCACCTTGACTGGAACCTCACCCCCCTTGGCTTCCCTAGGAGTAAGCCTAGAAGGAAGAGGTTCCAGTCAAGGTGACAGTGTGGACTGAGAACCTAGACATTGTGTCTCCGAGGAC	131	152	3	0.4		>MA_1160451_prc	TAGTGTGTCCTCGGAGACACAATGTCTAGGTTCCAAGTCCACACTGTCACCTTGACTGGAACCTCACCCCCCTTGGCTTCCCTAGGAGTAAGCCTAGAAGGAAGAGGTTCCAGTCAAGGTGACAGTGTGGACTTGGAACCTAGACATTGTGTCTCCGAGAACAGACTA	11	32	5	0.4	>MA_1160451_prc	TAGTGTGTCCTCGGAGACACAATGTCTAGGTTCCAAGTCCACACTGTCACCTTGACTGGAACCTCACCCCCCTTGGCTTCCCTAGGAGTAAGCCTAGAAGGAAGAGGTTCCAGTCAAGGTGACAGTGTGGACTTGGAACCTAGACATTGTGTCTCCGAGAACAGACTA	137	158	3	0.4	>MA_1167758_prc	TAGTGTGCCCTTGGAGACACAATGTGTAAGTTCCAGCCCACACTGTCACCTTGACTGGAACTTCACCCCCCTTGGCTTCCCTAGGAGTAAGCCTAGACGGAAGAAGTTCCAGTCAAGGTGACAGTGTGGGATGGAACTTAGACATTGTGTCTCCGAAGGCACACTA	11	32	5	1.3	>MA_1167758_prc	TAGTGTGCCCTTGGAGACACAATGTGTAAGTTCCAGCCCACACTGTCACCTTGACTGGAACTTCACCCCCCTTGGCTTCCCTAGGAGTAAGCCTAGACGGAAGAAGTTCCAGTCAAGGTGACAGTGTGGGATGGAACTTAGACATTGTGTCTCCGAAGGCACACTA	135	156	3	0.15	>MA_155745_prc	TCGGAGACACAATGTCTAAGTTCCAGCCCACACTGTTACCTTGACTGCAACTTCTTCCCCCTTGGCTTCCCTAGGAGTAAGCCTAGAAGGAAGAAGTTCCAGTCAAGGTGATAGTATGGGCTGGAACTTAGACATTGTGTCTCCGA	1	22	5	0.15	>MA_155745_prc	TCGGAGACACAATGTCTAAGTTCCAGCCCACACTGTTACCTTGACTGCAACTTCTTCCCCCTTGGCTTCCCTAGGAGTAAGCCTAGAAGGAAGAAGTTCCAGTCAAGGTGATAGTATGGGCTGGAACTTAGACATTGTGTCTCCGA
92	Pab-miRn0036	TCTCACCAGTGAACCAAGGCC	21	>MA_101588_prc	AATCTCACCAGTGAACCAAGGCCTCGTGGACAGCTCTAACTAAAATAAAACAAAACAATTTTCACAGAATGAATTAAAAATATGGATAGTTTCCCACGGGGCCTTGGTTCATTGGTGAGATT	3	23	5	0		>MA_101588_prc	AATCTCACCAGTGAACCAAGGCCTCGTGGACAGCTCTAACTAAAATAAAACAAAACAATTTTCACAGAATGAATTAAAAATATGGATAGTTTCCCACGGGGCCTTGGTTCATTGGTGAGATT	100	120	3	1		>MA_10317997_prc	GTGTTGATTCCCCCATTGGATCACTGGTAAGAGTAATAAAACCCTATAGGGATTGTATATATGACTGGCAGCTGTATGGGGCAAGGACCCTCTTGGTGAGACAATGTGGATGAGACAC	12	32	5	1.8	>MA_2160277_prc	AATCTCACCAGTGAACCAAGGCCTTGTGGGAAACTGTCCATATTTTTAATTCATTCTTTGAAAATTGTTATATTTTATTTTATTCAAATTTGTCCATGAGGCCTTGGTTCACTAGTGAGATT	3	23	5	0	>MA_2160277_prc	AATCTCACCAGTGAACCAAGGCCTTGTGGGAAACTGTCCATATTTTTAATTCATTCTTTGAAAATTGTTATATTTTATTTTATTCAAATTTGTCCATGAGGCCTTGGTTCACTAGTGAGATT	100	120	3	1
93	Pab-miRn0037.1	AGAACTGGAGTTTGTTGACTC	21	>MA_101653_prc	TCGTGGCATAGAACTGGAGTTTGTTGACTCAAAATAGTTTTCAGCTTCTTGTAGGCAAAGGGGCAAAAAATATTTGGAGTCAACAAACTCTGGTTCTATGCCACGG	10	30	5	0		>MA_101653_prc	TCGTGGCATAGAACTGGAGTTTGTTGACTCAAAATAGTTTTCAGCTTCTTGTAGGCAAAGGGGCAAAAAATATTTGGAGTCAACAAACTCTGGTTCTATGCCACGG	77	97	3	2
94	Pab-miRn0037.2	TAGAACTGGAGTTTGTTGACTA	22	>MA_101653_prc	TCGTGGCATAGAACTGGAGTTTGTTGACTCAAAATAGTTTTCAGCTTCTTGTAGGCAAAGGGGCAAAAAATATTTGGAGTCAACAAACTCTGGTTCTATGCCACGG	9	30	5	0.15
95	Pab-miRn0038	AAACCCTTGGACTTCGGATTGAGT	24	>MA_10166032_prc	GATGTTGGGCCATTGATGAAACCCTTGGACTTCGGATTGAGTTGAGGAGTGGACTATTGGGGTTTGATTGTTGTATATATATGACATTTTTTCATTTGATTAGATGATATGATTATGGATATTATTTTTAACATGATTCGGTGATGATGCAAGCTGACGATAGTTTGTCGACTAGACTCACATGTGAAGTAAAGGGTTCATACACAATAACCATAGATGTT	19	42	5	0
96	Pab-miRn0039	GCGAGCAAGAGTTAGCCTC	19	>MA_10170847_prc	GACATCACCCCAGCCCCCACGGGCTAAGTCTTGGCCCCATGGGACTATTGCTTAGCCCCTGGGGGCTGGGGTGATGCCGACATCACCCCAGCCCCCACGGACTAAGACTTGGCCCCATGGGACCAAGGCTTAGCCCCTAGGGGCTGGGGTGATGTC	20	38	5	1.95		>MA_190076_prc	CATTTCATTGCCGCGAGCAAGAGTTAGCCTCTCCCAAGGATTTGGTAATGGGGTTACCTCGCAGCCTGCACAACCATCTATCTTTGAGAGAGGTCAACTCTTTCTTGCTGCAATGTTATG	13	31	5	0		>MA_5900778_prc	TAGGCCATTGTGGCAAAGGTTGCTCACGGCCCTACACTAGTTTTCTGCACCTATATACCTCACGGCCCTGTCAACTCTTGCTCACAGCCTA	67	85	3	1.95	>MA_9087827_prc	CATTCCATTGCAGCGAGCAAGAGTTAGCCTCTCCCAAGGATTTGGTAATGGGTTACCTCACAGCCTGCATAACCATCTATCTTTGAGAGAGGTCAGCTCTTTCTTGCAGCTATGTTATG	13	31	5	0	>MA_9194656_prc	GATATGGATCTCAAGTATTTGTCCAACGTAAACGGCAACGGATTCTGTATATGTAGAAACATATATACAATTTGTATACATCTATATCTATTTCTACATAATGCATGCAGAGGAAGAGTTACCGTTTGCGTTGGAAAAAATATCTGAGACTCGAATATC	108	126	3	1.95	>MA_9289611_prc	GTGAGCAAGAGTTAGCCTCTCCCAAGGATTTGGTAATGGGTTACCTCACAGCCTGCATAACCATCTATCTTTGAGAGAGGTCAGCTCTTTCTTGC	1	19	5	0.15
97	Pab-miRn0040	TTCGGGCATCTTGTTTGGGCT	21	>MA_10173108_prc	GTAAATAGTATTCAAATGTGATGCGCGTGGATGTTCTTATTCGGGCATCTTGTTTGGGCTACTGGATTTAT	40	60	3	0
98	Pab-miRn0041.1_3p	ACGGTCAACGACGTTTCCCAGC	22	>MA_1017817_prc	GCTGATACGGCCAGGAAACGCCGCTGACAGTACTGTACGGTGTTTCCAAATTGGGAAACGCCGTACGGTACGGACGACGACGTTTCTTGGCCGTACCGGT	70	91	3	2		>MA_10217530_prc	GCGCCGAAACGACTGGGAAACGTCGTCGGCCGTATCGTATGATGTTTCCAAATCGGGAAACATCGTATGGTACGGTCAACGACGTTTCCCAGCTGTTTCGGCGT	12	33	5	1.4		>MA_10217530_prc	GCGCCGAAACGACTGGGAAACGTCGTCGGCCGTATCGTATGATGTTTCCAAATCGGGAAACATCGTATGGTACGGTCAACGACGTTTCCCAGCTGTTTCGGCGT	72	93	3	0	>MA_10296205_prc	TGGTACCGTCGAGAAATGTCGCCGGTCGTATCATACATCGTTTCCAAATCGAGAAACGCCGTATGGTATGGCCGACGACGTTTCTCGGCCGTACCA	68	89	3	1.9	>MA_1192898_prc	GTATGGCCCCGAAACACCGCTGACCGTATCGTACGACGTTTCCCTTTCGAGAAACGTCGTACGGTACGGCCGACGACGTTTCGGGGCCATAC	66	87	3	2	>MA_181094_prc	ACGGTACGGCCAGGAAATGTCGTCGATCGTACCGTACAGCGTTTCCCTTTCGAGAAACGTCGTACGGTACGGTCGACGACGTTTCTTGGCCGTACCGT	69	90	3	1.75	>MA_22832_prc	GGTACGGCCGAGAAACGTCGTCGACCGTATCGTACGACATTTCTTGATTTCGAAACATCGTACGGTACGGCTAGCGACGTTTCCTGGCCATACC	7	28	5	1.5	>MA_2598578_prc	GCCGAAACCGCTGGGAAACGTTGTTGGCTGTACTGTACGACATTTCCAAATCGGGAAACACCGTATGGTACAGCTGACGATGTTTCCCAGCCGTTTCGGC
99	Pab-miRn0041.2_3p	CGACTGACGACGTTTCCTGGC	21	>MA_1017817_prc	GCTGATACGGCCAGGAAACGCCGCTGACAGTACTGTACGGTGTTTCCAAATTGGGAAACGCCGTACGGTACGGACGACGACGTTTCTTGGCCGTACCGGT	71	91	3	1		>MA_10217530_prc	GCGCCGAAACGACTGGGAAACGTCGTCGGCCGTATCGTATGATGTTTCCAAATCGGGAAACATCGTATGGTACGGTCAACGACGTTTCCCAGCTGTTTCGGCGT	12	32	5	1.15		>MA_102706_prc	GGAACGGTTGGGAAATGTCGTCAGTCGTACCACACGATGTTTCCCAATTTGGAAACATCGTACTGTATGGTTGACGACATTTCCCAGCTGTTTT	7	27	5	1.65	>MA_10296205_prc	TGGTACCGTCGAGAAATGTCGCCGGTCGTATCATACATCGTTTCCAAATCGAGAAACGCCGTATGGTATGGCCGACGACGTTTCTCGGCCGTACCA	69	89	3	1.15	>MA_10377894_prc	ACTCTCTGTTCCTGGGTGTGCGGGGAAAATGTTTGTGGCCTTGCGTTTTTCCAGTGGTGATTGTTTTACGTTTGAATGACTTCTCCGTCTTTGGACTAAGACGTTCGAANNNNNNNCCGTGCATTCATCACTGGAAGGATGTGTGGTGTCGGATGTTTTGTTCGCATGACGCGGGTGGGGGGAGT	102	122	3	1.6	>MA_10435597_prc	TACGGCCCCGAAACGTCGTCGGTCGTACTGTACGGTGTTTCTCGAAAGGGAAACGCCGTACGGTATGGCCGCCGGCGTTTTGGGGCCGTA	5	25	5	0.75	>MA_10437215_prc	GGCTAGGAAACGTTGTCAGCTGTACCGTATGACATTTCCAATTTGGAAACGTTGTACAGTACGGCCAACAACGCTTCCAAATTGGGAAATGCTGTACGGTACAGCCGGCGGCGTTTCCTAGCT	2	22	5	1.65	>MA_1192898_prc	GTATGGCCCCGAAACACCGCTGACCGTATCGTACGACGTTTCCCTTTCGAGAAACGTCGTACGGTACGGCCGACGACGTTTCGGGGCCATAC
100	Pab-miRn0041.3_3p	CGGCCGACGATGTTTCCTGGC	21	>MA_1017817_prc	GCTGATACGGCCAGGAAACGCCGCTGACAGTACTGTACGGTGTTTCCAAATTGGGAAACGCCGTACGGTACGGACGACGACGTTTCTTGGCCGTACCGGT	71	91	3	1.5		>MA_10217530_prc	GCGCCGAAACGACTGGGAAACGTCGTCGGCCGTATCGTATGATGTTTCCAAATCGGGAAACATCGTATGGTACGGTCAACGACGTTTCCCAGCTGTTTCGGCGT	12	32	5	1.65		>MA_10296205_prc	TGGTACCGTCGAGAAATGTCGCCGGTCGTATCATACATCGTTTCCAAATCGAGAAACGCCGTATGGTATGGCCGACGACGTTTCTCGGCCGTACCA	69	89	3	1.65	>MA_10377894_prc	ACTCTCTGTTCCTGGGTGTGCGGGGAAAATGTTTGTGGCCTTGCGTTTTTCCAGTGGTGATTGTTTTACGTTTGAATGACTTCTCCGTCTTTGGACTAAGACGTTCGAANNNNNNNCCGTGCATTCATCACTGGAAGGATGTGTGGTGTCGGATGTTTTGTTCGCATGACGCGGGTGGGGGGAGT	102	122	3	1.85	>MA_104204_prc	GCCGAAACGGGTATGAAATGTCATCGGCTGTACCGTACGGCATTTCCAAATCTGGAAATGCCATTTGGTATGCCGACGATGTTTCCAAGTCGTTTTGGC	70	90	3	0.95	>MA_10435597_prc	TACGGCCCCGAAACGTCGTCGGTCGTACTGTACGGTGTTTCTCGAAAGGGAAACGCCGTACGGTATGGCCGCCGGCGTTTTGGGGCCGTA	5	25	5	1.75	>MA_1192898_prc	GTATGGCCCCGAAACACCGCTGACCGTATCGTACGACGTTTCCCTTTCGAGAAACGTCGTACGGTACGGCCGACGACGTTTCGGGGCCATAC	67	87	3	1.5	>MA_1293284_prc	GTACGGCCAGGAAACGTTGTCGGCCATACCGTACGTCATTTCCAAATCGGGAAACACCGTACGGTACGGCCGACGACATTTCCTGGCTGTAC
101	Pab-miRn0041.4_3p	CGGTCGACGACGTTTCGGGGC	21	>MA_1017817_prc	GCTGATACGGCCAGGAAACGCCGCTGACAGTACTGTACGGTGTTTCCAAATTGGGAAACGCCGTACGGTACGGACGACGACGTTTCTTGGCCGTACCGGT	71	91	3	0.75		>MA_10217530_prc	GCGCCGAAACGACTGGGAAACGTCGTCGGCCGTATCGTATGATGTTTCCAAATCGGGAAACATCGTATGGTACGGTCAACGACGTTTCCCAGCTGTTTCGGCGT	12	32	5	1.15		>MA_10217530_prc	GCGCCGAAACGACTGGGAAACGTCGTCGGCCGTATCGTATGATGTTTCCAAATCGGGAAACATCGTATGGTACGGTCAACGACGTTTCCCAGCTGTTTCGGCGT	73	93	3	1.75	>MA_10296205_prc	TGGTACCGTCGAGAAATGTCGCCGGTCGTATCATACATCGTTTCCAAATCGAGAAACGCCGTATGGTATGGCCGACGACGTTTCTCGGCCGTACCA	69	89	3	0.9	>MA_10377894_prc	ACTCTCTGTTCCTGGGTGTGCGGGGAAAATGTTTGTGGCCTTGCGTTTTTCCAGTGGTGATTGTTTTACGTTTGAATGACTTCTCCGTCTTTGGACTAAGACGTTCGAANNNNNNNCCGTGCATTCATCACTGGAAGGATGTGTGGTGTCGGATGTTTTGTTCGCATGACGCGGGTGGGGGGAGT	102	122	3	1.75	>MA_10432294_prc	GAAACTCTATCGAAATGTCGTTGGCCGTACCGTACGACATTTCCCGATTTGGAAACGCCGTATGGTACGGCCGACGACATTTCGGTGGAGTTTC	68	88	3	1.65	>MA_10435597_prc	TACGGCCCCGAAACGTCGTCGGTCGTACTGTACGGTGTTTCTCGAAAGGGAAACGCCGTACGGTATGGCCGCCGGCGTTTTGGGGCCGTA	5	25	5	0.5	>MA_1192898_prc	GTATGGCCCCGAAACACCGCTGACCGTATCGTACGACGTTTCCCTTTCGAGAAACGTCGTACGGTACGGCCGACGACGTTTCGGGGCCATAC
102	Pab-miRn0041.5_3p	GCCAGGAAATGTCGTCGATCG	21	>MA_1017817_prc	GCTGATACGGCCAGGAAACGCCGCTGACAGTACTGTACGGTGTTTCCAAATTGGGAAACGCCGTACGGTACGGACGACGACGTTTCTTGGCCGTACCGGT	71	91	3	1.75		>MA_102706_prc	GGAACGGTTGGGAAATGTCGTCAGTCGTACCACACGATGTTTCCCAATTTGGAAACATCGTACTGTATGGTTGACGACATTTCCCAGCTGTTTT	7	27	5	1.15		>MA_102706_prc	GGAACGGTTGGGAAATGTCGTCAGTCGTACCACACGATGTTTCCCAATTTGGAAACATCGTACTGTATGGTTGACGACATTTCCCAGCTGTTTT	68	88	3	1.15	>MA_10296205_prc	TGGTACCGTCGAGAAATGTCGCCGGTCGTATCATACATCGTTTCCAAATCGAGAAACGCCGTATGGTATGGCCGACGACGTTTCTCGGCCGTACCA	8	28	5	1.9	>MA_10377894_prc	ACTCTCTGTTCCTGGGTGTGCGGGGAAAATGTTTGTGGCCTTGCGTTTTTCCAGTGGTGATTGTTTTACGTTTGAATGACTTCTCCGTCTTTGGACTAAGACGTTCGAANNNNNNNCCGTGCATTCATCACTGGAAGGATGTGTGGTGTCGGATGTTTTGTTCGCATGACGCGGGTGGGGGGAGT	102	122	3	1.75	>MA_10427537_prc	GGTATGGTTGGGAAATGCCGCCGGCCGTACTGTACAACATTTCCAAATCGGGAAACGCCGTATGGTACGGCTGATGACATTTCTTGGCTGTACC	68	88	3	2	>MA_10432294_prc	GAAACTCTATCGAAATGTCGTTGGCCGTACCGTACGACATTTCCCGATTTGGAAACGCCGTATGGTACGGCCGACGACATTTCGGTGGAGTTTC	68	88	3	1.4	>MA_10435597_prc	TACGGCCCCGAAACGTCGTCGGTCGTACTGTACGGTGTTTCTCGAAAGGGAAACGCCGTACGGTATGGCCGCCGGCGTTTTGGGGCCGTA
103	Pab-miRn0041.6_3p	TGACCGACGACGTTTCCTGGC	21	>MA_1017817_prc	GCTGATACGGCCAGGAAACGCCGCTGACAGTACTGTACGGTGTTTCCAAATTGGGAAACGCCGTACGGTACGGACGACGACGTTTCTTGGCCGTACCGGT	71	91	3	0.9		>MA_10217530_prc	GCGCCGAAACGACTGGGAAACGTCGTCGGCCGTATCGTATGATGTTTCCAAATCGGGAAACATCGTATGGTACGGTCAACGACGTTTCCCAGCTGTTTCGGCGT	12	32	5	1.05		>MA_10296205_prc	TGGTACCGTCGAGAAATGTCGCCGGTCGTATCATACATCGTTTCCAAATCGAGAAACGCCGTATGGTATGGCCGACGACGTTTCTCGGCCGTACCA	69	89	3	0.75	>MA_10377894_prc	ACTCTCTGTTCCTGGGTGTGCGGGGAAAATGTTTGTGGCCTTGCGTTTTTCCAGTGGTGATTGTTTTACGTTTGAATGACTTCTCCGTCTTTGGACTAAGACGTTCGAANNNNNNNCCGTGCATTCATCACTGGAAGGATGTGTGGTGTCGGATGTTTTGTTCGCATGACGCGGGTGGGGGGAGT	102	122	3	1.6	>MA_10435597_prc	TACGGCCCCGAAACGTCGTCGGTCGTACTGTACGGTGTTTCTCGAAAGGGAAACGCCGTACGGTATGGCCGCCGGCGTTTTGGGGCCGTA	5	25	5	0.65	>MA_1192898_prc	GTATGGCCCCGAAACACCGCTGACCGTATCGTACGACGTTTCCCTTTCGAGAAACGTCGTACGGTACGGCCGACGACGTTTCGGGGCCATAC	67	87	3	0.9	>MA_1293284_prc	GTACGGCCAGGAAACGTTGTCGGCCATACCGTACGTCATTTCCAAATCGGGAAACACCGTACGGTACGGCCGACGACATTTCCTGGCTGTAC	6	26	5	1.25	>MA_1293284_prc	GTACGGCCAGGAAACGTTGTCGGCCATACCGTACGTCATTTCCAAATCGGGAAACACCGTACGGTACGGCCGACGACATTTCCTGGCTGTAC
104	Pab-miRn0041_5p	CGGACGGCGGCGTTTCTTGGC	21	>MA_1017817_prc	GCTGATACGGCCAGGAAACGCCGCTGACAGTACTGTACGGTGTTTCCAAATTGGGAAACGCCGTACGGTACGGACGACGACGTTTCTTGGCCGTACCGGT	10	30	5	1.65		>MA_1017817_prc	GCTGATACGGCCAGGAAACGCCGCTGACAGTACTGTACGGTGTTTCCAAATTGGGAAACGCCGTACGGTACGGACGACGACGTTTCTTGGCCGTACCGGT	71	91	3	2		>MA_10429954_prc	CGGTATGGCCAGGAAACGCCCCTGGCCGTACCGTACGGCGTTTCCTGATTTGGAAACGCCGTACGGTACGGCTGGCGGCGTTACCTGGCTGTACCG	69	89	3	1.75	>MA_10436741_prc	CGGTACGGCCCCGAAACGCCGGCGGCCCCGTACCATACGGCGTTTCACGAAATGGAAACGCCGTACGGTACGGCCGCCGGCGTTTCGAGGCCGTACCG	8	28	5	1.9	>MA_10436741_prc	CGGTACGGCCCCGAAACGCCGGCGGCCCCGTACCATACGGCGTTTCACGAAATGGAAACGCCGTACGGTACGGCCGCCGGCGTTTCGAGGCCGTACCG	71	91	3	1.75	>MA_10436942_prc	CGGCCAGGAAACGCCGCCGGCTGTACCATACGACGTTTCCAAATCGGGAAATGTCATACGATACGGACGGCGGCGTTTCTTGGCCG	3	23	5	0.65	>MA_10436942_prc	CGGCCAGGAAACGCCGCCGGCTGTACCATACGACGTTTCCAAATCGGGAAATGTCATACGATACGGACGGCGGCGTTTCTTGGCCG	64	84	3	0	>MA_10437215_prc	GGCTAGGAAACGTTGTCAGCTGTACCGTATGACATTTCCAATTTGGAAACGTTGTACAGTACGGCCAACAACGCTTCCAAATTGGGAAATGCTGTACGGTACAGCCGGCGGCGTTTCCTAGCT
105	Pab-miRn0042.1_3p	GTCTGATATGCACCTCGAGGTT	22	>MA_101803_prc	GCAGACCCATCTAAATCTGGGTCTCAGATGCACCTTGATGTTGCTAAGCTTGATGATGTATCTCTCGAGTCCACACAAATGCCCAATTGGAACTCAAGCTTTGCTACCTTGAGCTCCGCAATCTCAAGGTGCATATCAGTCTCGGATTTAGATGATTCTGT	120	141	3	1.4		>MA_10429538_prc	GCACTAGCACAAACCCATCTAATCTCGGGTCTGATATTCCCCTCGAGGTTGCAAAGCCAGATATATCCCACCATGATTCAATGGAATACTTGTGTGAACTCAAGATATACATATATCCTCAAGCTTTGCAATCTGAAGGTGCATATCAAACCCGAGTCTAGATGGGTCTGTGTTAGTGT	29	50	5	2		>MA_10433816_prc	ATACTAGCACAGACCCGTCTAAACCCTGGTCTGATATGCATGTCGAGGTTGCATATCTCAAATTCCAATATTTAATGCATTTTCCGTGTGTGGACTTGGGAGATACATCCTTGAGCTTTGCACCCTTGAGGTGCATGTCAAGTTCGGTTTTAGACTGGTCTGTGCTAGTGT	29	50	5	2	>MA_10436331_prc	ACTTGGGTTTGATATGCCTCAAATTTGTGAAGCTTGAGGTTGCTTGTCTTGAATTCCAATATTTGATTTGCCAGCCACTTGTGTGAACTTGAGATATGCATCCTCGAACTTTGCAACTTTGAGGTGCATATCAAACCTGGGT	115	136	3	1.5	>MA_10437206_prc	AACATATGCCTATCTAATGTTGGGTTTGATATTCACCTCGAGGTTGGGAAGCTAAGGATATTTAGAATTCCAACCCACCTCCAGGGTGGCCGTTTATGTTTAACTTGAGATGTGCATCCTAGAGCTTTGCAACCTTCATGTGCATATCAAACCTGAGTTTAGATGGGTGTATGTT	24	45	5	1.25	>MA_104610_prc	ATACTAGCCCAAACCCATCTAAACCCGGTTCTGATATGCATCTCGTGGTTGCATATATTGGATTTCAATATTTGATATGTTGGCCATTTGTGTGAACTTGGGATATTCATCCTTGAGATTTTGCAACCTAGAGGTGCATATCAACCCTGGGTTTAGATGGGTCTGGGCTAGTGT	29	50	5	1.4	>MA_104610_prc	ATACTAGCCCAAACCCATCTAAACCCGGTTCTGATATGCATCTCGTGGTTGCATATATTGGATTTCAATATTTGATATGTTGGCCATTTGTGTGAACTTGGGATATTCATCCTTGAGATTTTGCAACCTAGAGGTGCATATCAACCCTGGGTTTAGATGGGTCTGGGCTAGTGT	125	146	3	1.4	>MA_108607_prc	ACTAGCACATGCCCATCTAAACCTGGGTTTAATATGCGCCTCTATGTTGCAAAGGTCAAGAATGCATATCTCCAGTTCACACAGATGGATGATGTGTCAGATATTAGAGTTAGAGATACGCAACACTTAGTTTAGCAACCTGGAGGTGCATATTGGACCCGGTTTAGATTGGTCTGTGTTAGT
106	Pab-miRn0042.1_5p	CCATCTAAACCTGGGTTTAAT	21	>MA_101803_prc	GCAGACCCATCTAAATCTGGGTCTCAGATGCACCTTGATGTTGCTAAGCTTGATGATGTATCTCTCGAGTCCACACAAATGCCCAATTGGAACTCAAGCTTTGCTACCTTGAGCTCCGCAATCTCAAGGTGCATATCAGTCTCGGATTTAGATGATTCTGT	7	27	5	1.65		>MA_108607_prc	ACTAGCACATGCCCATCTAAACCTGGGTTTAATATGCGCCTCTATGTTGCAAAGGTCAAGAATGCATATCTCCAGTTCACACAGATGGATGATGTGTCAGATATTAGAGTTAGAGATACGCAACACTTAGTTTAGCAACCTGGAGGTGCATATTGGACCCGGTTTAGATTGGTCTGTGTTAGT	13	33	5	0		>MA_137202_prc	ACCCATTTAAACCTGGGTTTGATATGCTCCTTGAGGACAAGAAGCTCGAAGTTGTATACCTTGAGTTCCAAGTTATTTGTGTGAGCTTGAGATATGCATTATTGAGCTTAGCAGTCTCGAGGACCATATCAGACCCAGGTTTAGATGGGT	3	23	5	0.5	>MA_137202_prc	ACCCATTTAAACCTGGGTTTGATATGCTCCTTGAGGACAAGAAGCTCGAAGTTGTATACCTTGAGTTCCAAGTTATTTGTGTGAGCTTGAGATATGCATTATTGAGCTTAGCAGTCTCGAGGACCATATCAGACCCAGGTTTAGATGGGT	128	148	3	0.5	>MA_17586_prc	AACCCATCTAACCCTGGGTCTGATATGCACCTTGAGTTGTCATGCTCAAGGTTGTATTTTTTTTAGAGTTCCAATATTTGATGCATCGGTCATTTGTGCAAACTTTTGAAGTCAGAGATATGCATCCCCAAGCTTCGCAACCTTGAGGTGCACATAAGACGTAGCCTTAGACGGTT	4	24	5	1.5	>MA_348449_prc	CCTAGCGCAGACCCCTCTAAAGCTGGGTCTGATGTGCACCTCGAGGTTCCAAAGCTTGAAGTTGCATATCTAGAATTCCAATATTTGATATGTTGGGTCTTTGAGAGG	13	33	5	1.75	>MA_430218_prc	ACTTATCTAAACCTTGGTCTGATATGCACCTCGAGGTTGTGAATATCGAGGGGGGATATCTTGAGTTTACACGAAGGGCCTGCTTATCAAATATTGGATCTTGATAAATGTTACCTTGTGCTTCGCAACCTCGAGGTGTATCTCAGACCGGGGTTTTTAGATGGGT	3	23	5	1.8	>MA_445192_prc	GACACTAGCACAGATCCATCTAAACCTGAGTTTGATATGCTCCTCGAGGTTGCAAATCTTAATGAAACATATTTTGAATTCACACAAATGCCAACACATTAAATATTCGAATTCGAGATATACAACCTTAGCTCTCTGACCTCGAGGTGCATATCCTACCCGGATTTAGATAGGTCTGTGCTTGTTTAAAGTGTT
107	Pab-miRn0042.2_3p	GTGCATATCAGTCTCGGATT	20	>MA_101803_prc	GCAGACCCATCTAAATCTGGGTCTCAGATGCACCTTGATGTTGCTAAGCTTGATGATGTATCTCTCGAGTCCACACAAATGCCCAATTGGAACTCAAGCTTTGCTACCTTGAGCTCCGCAATCTCAAGGTGCATATCAGTCTCGGATTTAGATGATTCTGT	129	148	3	0
108	Pab-miRn0042.2_5p	GGGAGGTTGCAAAGCTTGAGG	21	>MA_101803_prc	GCAGACCCATCTAAATCTGGGTCTCAGATGCACCTTGATGTTGCTAAGCTTGATGATGTATCTCTCGAGTCCACACAAATGCCCAATTGGAACTCAAGCTTTGCTACCTTGAGCTCCGCAATCTCAAGGTGCATATCAGTCTCGGATTTAGATGATTCTGT	35	55	5	1.7		>MA_101803_prc	GCAGACCCATCTAAATCTGGGTCTCAGATGCACCTTGATGTTGCTAAGCTTGATGATGTATCTCTCGAGTCCACACAAATGCCCAATTGGAACTCAAGCTTTGCTACCTTGAGCTCCGCAATCTCAAGGTGCATATCAGTCTCGGATTTAGATGATTCTGT	92	112	3	1.7		>MA_102486_prc	TATGCACCTTGAGGTTGCAAAACTCAAAGTTACACATTTTTAGTCCCAATATTTGAAATGCTTTCCCTTTGTCGGAACTTGAGAAATGCATCTTCGAGCTTCACAACGTCAAGGTACATG	9	29	5	1.95	>MA_10429538_prc	GCACTAGCACAAACCCATCTAATCTCGGGTCTGATATTCCCCTCGAGGTTGCAAAGCCAGATATATCCCACCATGATTCAATGGAATACTTGTGTGAACTCAAGATATACATATATCCTCAAGCTTTGCAATCTGAAGGTGCATATCAAACCCGAGTCTAGATGGGTCTGTGTTAGTGT	43	63	5	1.85	>MA_10429538_prc	GCACTAGCACAAACCCATCTAATCTCGGGTCTGATATTCCCCTCGAGGTTGCAAAGCCAGATATATCCCACCATGATTCAATGGAATACTTGTGTGAACTCAAGATATACATATATCCTCAAGCTTTGCAATCTGAAGGTGCATATCAAACCCGAGTCTAGATGGGTCTGTGTTAGTGT	117	137	3	1.55	>MA_10437206_prc	AACATATGCCTATCTAATGTTGGGTTTGATATTCACCTCGAGGTTGGGAAGCTAAGGATATTTAGAATTCCAACCCACCTCCAGGGTGGCCGTTTATGTTTAACTTGAGATGTGCATCCTAGAGCTTTGCAACCTTCATGTGCATATCAAACCTGAGTTTAGATGGGTGTATGTT	118	138	3	0.9	>MA_17586_prc	AACCCATCTAACCCTGGGTCTGATATGCACCTTGAGTTGTCATGCTCAAGGTTGTATTTTTTTTAGAGTTCCAATATTTGATGCATCGGTCATTTGTGCAAACTTTTGAAGTCAGAGATATGCATCCCCAAGCTTCGCAACCTTGAGGTGCACATAAGACGTAGCCTTAGACGGTT	126	146	3	1.8	>MA_20503_prc	CCAGGTCTGATAAGCACTTCGAGGTTGCAAGGCTGGAGGTTGCTTATCTTGAATTTGAATATTTGATACTCCAGCCATTTGCCTGAAGTCCTAATATACATTCTCGAGCTTTGCAACCTTCAAGGTGCATATTAGACTCGG
109	Pab-miRn0043	TTGTGGGACAAGGAACCTCCT	21	>MA_10180899_prc	TGTATGATACCCCTTTGTTTGTGGGACAAGGAACCTCCTCCATGCAACGATTTAAGTGTTAAGGTCTACAGAGGTGTATAGGTTCCTCCTTGGAGGTCACATGTTCAAATCCAAAGGGGGATAGTGTATGTATACCTCCGTAGAATTTAACTATCAAATCGTTGTGCAGAGGGGGTCCCTTGTCCCACAAACAAAGGGGGGGGTCTCATACA	19	39	5	0		>MA_10180899_prc	TGTATGATACCCCTTTGTTTGTGGGACAAGGAACCTCCTCCATGCAACGATTTAAGTGTTAAGGTCTACAGAGGTGTATAGGTTCCTCCTTGGAGGTCACATGTTCAAATCCAAAGGGGGATAGTGTATGTATACCTCCGTAGAATTTAACTATCAAATCGTTGTGCAGAGGGGGTCCCTTGTCCCACAAACAAAGGGGGGGGTCTCATACA	170	190	3	1.25
110	Pab-miRn0044.1	AATGGTTGATGCGGGAGATGG	21	>MA_10186366_prc	TGGGTTGATGTGTGAATGATGCGGGAGCTGATTTCGTCCGGGAAATGTCTTTTCTTGGACTGAAGGGAGCTCCCTCAGGTAGTATAAATTATTCCTA	11	31	5	1.95		>MA_103876_prc	GAGGTAACATAATGGGGAGCTTCCTTCACTTCAATAGAAAGACAACAAGGAGAATGATCAGATGCCGCCTCATGTGTCTGACTATTCTGTCTTTTCTTGGCTTAAACAGACAGATTAGCCAAATGCTTGATGCGGGACCTGCTGTTCTTCTTTTTCTTGTCATTCTTTGGACTGAAGGGAGCTCCCCTTTCTCCCACATATCTC	122	142	3	0.9		>MA_333807_prc	GAGCTCACTTCGCTGCCACTGGAGGATTTCATGAAGTTAGATCTGCTGCCGACTCAACCGTCCGGCTCTTCTATGAAGGAAATCAACGCCATAGGCTAGCCGAATGGTTGATGCGGGAGCTGGCTTCTTCTACATGTTACCCTCTATTGGCTTGAAGTGAGTTC	103	123	3	0.25	>MA_60581_prc	AATGGAGCTCACTTCGGTCCAAATGAGGCTTTCATGAAGTTAGATCTGCTGCCGACTCATCCATCCGGCTCTTCTATGAAGGAAATCAACGCCATAGGCTAGCCGAATGGTTGATGCGGGAGCTGGTTTCTTCTACGTGTTACCCTCTCTTGGCCTGAAGGGAGCTCCATT	106	126	3	0.25
111	Pab-miRn0044.2	TATGAACGATGCGGGAGCTGA	21	>MA_10186366_prc	TGGGTTGATGTGTGAATGATGCGGGAGCTGATTTCGTCCGGGAAATGTCTTTTCTTGGACTGAAGGGAGCTCCCTCAGGTAGTATAAATTATTCCTA	11	31	5	1.15		>MA_13696_prc	GGGAGTTCCCTTCAGCCCAGCAAAGGATGGTGAGCTGTTCGAAACAGCTGCCGACTCATTCATTCACCAACTCATTCTTTAGACGCGGACGAGAAGACTGGGTTGATGTTTGAATGATGCGGGAGCCGATTTCGTCAGAGAAATGTCTTTTCTTGGACTGAAGGGAGCTCCC	109	129	3	1.4		>MA_54068_prc	AAGCAGCTGCCGACTCGTTCATGCGCCTGCTGTATCTCGTACTGGCGAAGAGGAGAAGCGATCGAGATAAATATAGAGATACTGTAGATGTATGAACGATGCGGGAGCTGATTT	91	111	3	0
112	Pab-miRn0045	ACGGGATCTTAGGTTGTTTGTGTC	24	>MA_10195667_prc	TTTATTGCTAGTGATGATATTGATGAATCCACAAATTTTGAATCACGGGATCTTAGGTTGTTTGTGTCTAACGCTGCTTTGTCTACTGAAACAGATCATTCTGATGCCTGGTTTGTGGATTCTGGAGCATCAATACATATGACTTGCAATAAA	45	68	5	0
113	Pab-miRn0046.1_3p	CCATGGTGGCTCGGACGAGAAG	22	>MA_10200427_prc	TGTTCTTCACGTCAGGGCTACAATGGTTTATTGACCAGGTATCAGTAAACCATGGTGGCTTGGACGAGAAGAGCA	50	71	3	1		>MA_51829_prc	ATTGTCGTCCGGGCCACGATGGTTTATGATCGTCTAGGATGTTCAGAACCACCGTGGCCCTGACGAGAAG	1	22	5	1.65		>MA_51829_1_prc	AGGCGAGGGTATTCTTCTCGTCAGGGCCACGGTGGTTCTGAACATCCTAGACGATCATAAACCATCGTGGCCCGGACGACAATAACACGCTCGCTT	62	83	3	1.65	>MA_84717_prc	GTTGCTTCACGTCAGGGCCACGATGGTTTATAGGTCTCAGTAAACCATGGTGGCTCGGACGAGAAGAAC	45	66	3	0
114	Pab-miRn0046.2_3p	CCATGGTGGCTCGGACGAGAAGA	23	>MA_10200427_prc	TGTTCTTCACGTCAGGGCTACAATGGTTTATTGACCAGGTATCAGTAAACCATGGTGGCTTGGACGAGAAGAGCA	50	72	3	1		>MA_51829_1_prc	AGGCGAGGGTATTCTTCTCGTCAGGGCCACGGTGGTTCTGAACATCCTAGACGATCATAAACCATCGTGGCCCGGACGACAATAACACGCTCGCTT	62	84	3	1.65		>MA_84717_prc	GTTGCTTCACGTCAGGGCCACGATGGTTTATAGGTCTCAGTAAACCATGGTGGCTCGGACGAGAAGAAC	45	67	3	0
115	Pab-miRn0046_5p	TCACGTCAGGGCTACAATGGTT	22	>MA_10200427_prc	TGTTCTTCACGTCAGGGCTACAATGGTTTATTGACCAGGTATCAGTAAACCATGGTGGCTTGGACGAGAAGAGCA	7	28	5	0		>MA_10304098_prc	TCTTCACGTCAGGGCCACGATGGTTTATTTACCAGGTATCAATAAACCATAGTGGCACAGGCGAGAAGA	4	25	5	2		>MA_84717_prc	GTTGCTTCACGTCAGGGCCACGATGGTTTATAGGTCTCAGTAAACCATGGTGGCTCGGACGAGAAGAAC	7	28	5	2
116	Pab-miRn0047	TCTGGCAAGTCGGTCAGGTTT	21	>MA_10204459_prc	TGGGATAACCTGATCGACTTGCCATAAACCATACTCAACGAGTATGGTTTCTGGCAAGTCGGTCAGGTTTTCCCA	6	26	5	1.3		>MA_10204459_prc	TGGGATAACCTGATCGACTTGCCATAAACCATACTCAACGAGTATGGTTTCTGGCAAGTCGGTCAGGTTTTCCCA	50	70	3	0
117	Pab-miRn0048.1_5p	AGTGGAAGGATAGGGTAAGACA	22	>MA_10207503_prc1	GGAGTGGAAGGATAGGGTAAGACTGCGGTTAAGTGAGACTGCTTCAATAATTCTTTGCTCTAATCTCACCAGTCTTCCCTACTCCTCCCATTCCTGTTG	3	24	5	0.15		>MA_272990_prc	GTACAGTGGAAGGATAGGGTAAGACTGATGGTAAGAGGTCATCAGTACTCTATGACCTATTCAGTAC	5	26	5	0.15
118	Pab-miRn0048.2_5p	AGTGGAAGGATAGGGTAAGACT	22	>MA_10207503_prc1	GGAGTGGAAGGATAGGGTAAGACTGCGGTTAAGTGAGACTGCTTCAATAATTCTTTGCTCTAATCTCACCAGTCTTCCCTACTCCTCCCATTCCTGTTG	3	24	5	0		>MA_272990_prc	GTACAGTGGAAGGATAGGGTAAGACTGATGGTAAGAGGTCATCAGTACTCTATGACCTATTCAGTAC	5	26	5	0
119	Pab-miRn0048_3p	TTTTTCCCACTCCTCCCAAGC	21	>MA_10207503_prc1	GGAGTGGAAGGATAGGGTAAGACTGCGGTTAAGTGAGACTGCTTCAATAATTCTTTGCTCTAATCTCACCAGTCTTCCCTACTCCTCCCATTCCTGTTG	73	93	3	1.8		>MA_10433397_prc1	AGGGATATGGTTAGTTGGAGGGCAATGGGTATGGGAGGAATGGGCAAAGCTCACTGCTCAGAGCTCAAGGAATGAGTTGTTTGAGTCTTCCCTAAACCTCCCAAACCCATCATTACCTTTCACAGCGCATCCCTC	29	49	5	1.8		>MA_10433397_prc2	ATGGGTATGGGAGGAATGGGCAAAGCTCACTGCTCAGAGCTCAAGGAATGAGTTGTTTGAGTCTTCCCTAAACCTCCCAAACCCAT	5	25	5	1.8	>MA_945007_prc1	AGGTCTCGGAGAGCAGGGAAAAACCAGGCAGTAACTCATGATCCCATGTGATTTATGAACTGTTACAGTTTTCCCCACTCCACCGAGACCT	69	89	3	1.9	>MA_945007_prc2	CCATAGGTCTCGGTGGAGTGGGGAAAACTGTAACAGTTCATAAATCACATGGGATCATGAGTTACTGCCTGGTTTTTCCCTGCTCTCCGAGACCTAATGG	7	27	5	1.9	>MA_945007_prc3	AGGAGTGGGAGCAGAGGATAAGACTGCTGCTTTGAATATTACCAGTCTTTCCTACTCCTCCCATTCCT	46	66	3	1.55	>MA_482332_prc	AGGGGAGAAAGGCCAAAGGCTTGCGAGGATAGGAAAAACTCGTGTGGTGTTGTATTTTCTCACTCACCGATCTACAGTTTTTCCCACTCCTCCCAAGCCCATGGCCTTGCCTTCCCT	78	98	3	0	>MA_945007_2_prc	AGGTCTCGGAGAGCAGGGAAAAACCAGGCAGTAACTCATGATCCCATGTGATTTATGAACTGTTACAGTTTTCCCCACTCCACCGAGACCT
120	Pab-miRn0049.1_5p	AGTTTTTCCTATCCTCGCAAG	21	>MA_10207503_prc2	TTAAGGCCACTGGGTCTGGGAGGAGAGGAAAAACCCATGCAGTCACTCATGATTTCATCTGATCTGATGTGATATAGGCATTGTGACAGTTTTTCCAACTCCACCTAGACCTATTGCCTTCA	15	35	5	1.7		>MA_482332_prc	AGGGGAGAAAGGCCAAAGGCTTGCGAGGATAGGAAAAACTCGTGTGGTGTTGTATTTTCTCACTCACCGATCTACAGTTTTTCCCACTCCTCCCAAGCCCATGGCCTTGCCTTCCCT	20	40	5	0		>MA_75889_prc	TTGGGAAGGGATTGGTTATGTGGATGGAAGTCTTGAGGATTGGGAGGATAGGAGAAGGCTGTTTGCTTAATTATCAGTTGAAACCTGATTAGTCTTCCCTATTCCTCCCATTCCTATTGCCTCCATCACACATCCCTTCACA	39	59	5	1.95
121	Pab-miRn0049.2_5p	TCTGGGAGGAGAGGAAAAACT	21	>MA_10207503_prc2	TTAAGGCCACTGGGTCTGGGAGGAGAGGAAAAACCCATGCAGTCACTCATGATTTCATCTGATCTGATGTGATATAGGCATTGTGACAGTTTTTCCAACTCCACCTAGACCTATTGCCTTCA	15	35	5	0.15		>MA_455978_prc2	GTTTCAGGTATTTGAGAGTTGGAATGGGCAGAGGAGAGGAAGGAAGGAATGAAAGGGTCGTTATTCTGATCTTTCCAAAATCCCCTTCCAATTCCAATCCCAAATCCCTGAAAC	26	46	5	1.85		>MA_482332_prc	AGGGGAGAAAGGCCAAAGGCTTGCGAGGATAGGAAAAACTCGTGTGGTGTTGTATTTTCTCACTCACCGATCTACAGTTTTTCCCACTCCTCCCAAGCCCATGGCCTTGCCTTCCCT	20	40	5	1.55
122	Pab-miRn0049_3p	TTTTTCCAACTCCACCTAGAC	21	>MA_10207503_prc2	TTAAGGCCACTGGGTCTGGGAGGAGAGGAAAAACCCATGCAGTCACTCATGATTTCATCTGATCTGATGTGATATAGGCATTGTGACAGTTTTTCCAACTCCACCTAGACCTATTGCCTTCA	90	110	3	0		>MA_945007_prc1	AGGTCTCGGAGAGCAGGGAAAAACCAGGCAGTAACTCATGATCCCATGTGATTTATGAACTGTTACAGTTTTCCCCACTCCACCGAGACCT	69	89	3	1.5		>MA_945007_prc2	CCATAGGTCTCGGTGGAGTGGGGAAAACTGTAACAGTTCATAAATCACATGGGATCATGAGTTACTGCCTGGTTTTTCCCTGCTCTCCGAGACCTAATGG	7	27	5	1.5	>MA_945007_2_prc	AGGTCTCGGAGAGCAGGGAAAAACCAGGCAGTAACTCATGATCCCATGTGATTTATGAACTGTTACAGTTTTCCCCACTCCACCGAGACCT	69	89	3	1.5
123	Pab-miRn0050	GCTTCGATGAGTAGGAGGA	19	>MA_10217196_prc2	GTTCTGCAGCTAGAGTACATATGACTGAAATTATTTCAAAAATGAATTCTAGACTACTCATCGACTCATCCACAACTCATGTAATTTCAAAAATGAATTCTAGACTACTTATCAGAGTCCACAATTGAAGTTATTTCAAAAATTAATTCTAGACTACTCATCAGATAATTTCAGTTATATGGGCTCTAGCTGCAGAAC	149	167	3	1.85		>MA_10377894_prc	ACTCTCTGTTCCTGGGTGTGCGGGGAAAATGTTTGTGGCCTTGCGTTTTTCCAGTGGTGATTGTTTTACGTTTGAATGACTTCTCCGTCTTTGGACTAAGACGTTCGAANNNNNNNCCGTGCATTCATCACTGGAAGGATGTGTGGTGTCGGATGTTTTGTTCGCATGACGCGGGTGGGGGGAGT	102	120	3	1.95		>MA_899469_prc	GCTGATTAGCCCAGACCCATCTAAGCCCGGGTCTGTTATCCACTTTGAGGATGCAAATATCGAGATTGTATATTTCGAGATTCCATATTTGATGCCTCGACCATTAGTGTGAACTCGAGATATGCATCCTTGAACTTTGCAACATGGAGGTGCATAATAGACCCAGGTTTAGATGAGTATGAGCTAGTGC	167	185	3	1.7
124	Pab-miRn0051.1_5p	ACGACCGATGACGTTTCCCGA	21	>MA_10217530_prc	GCGCCGAAACGACTGGGAAACGTCGTCGGCCGTATCGTATGATGTTTCCAAATCGGGAAACATCGTATGGTACGGTCAACGACGTTTCCCAGCTGTTTCGGCGT	13	33	5	1.55		>MA_10296205_prc	TGGTACCGTCGAGAAATGTCGCCGGTCGTATCATACATCGTTTCCAAATCGAGAAACGCCGTATGGTATGGCCGACGACGTTTCTCGGCCGTACCA	68	88	3	1.8		>MA_10435597_prc	TACGGCCCCGAAACGTCGTCGGTCGTACTGTACGGTGTTTCTCGAAAGGGAAACGCCGTACGGTATGGCCGCCGGCGTTTTGGGGCCGTA	6	26	5	1.65	>MA_1192898_prc	GTATGGCCCCGAAACACCGCTGACCGTATCGTACGACGTTTCCCTTTCGAGAAACGTCGTACGGTACGGCCGACGACGTTTCGGGGCCATAC	66	86	3	1.9	>MA_208005_prc	TGGCCGAGAAACGCCGTCGGTCGTACCGTACGACGTTTCTCAATTTGGAAACGTCGTACGGTACGACCGATGACGTTTCCCGACCA	63	83	3	0	>MA_22832_prc	GGTACGGCCGAGAAACGTCGTCGACCGTATCGTACGACATTTCTTGATTTCGAAACATCGTACGGTACGGCTAGCGACGTTTCCTGGCCATACC	8	28	5	1.9	>MA_461829_prc	GGTACGGTCAGGAAACGTCGTCGGTCGTACCATACGACGTTTCCAAATCGAGAAATGCCGTAAAGTACGACCGACGTTGTTTCTTGGCCGTACC	8	28	5	1.25	>MA_496760_prc	GGGCGCGGTACGGCCCCGAAACGTCGTCGGTCGTACCGTATGGCATTTCCCTTTCGAGAAACGTCGTACGGTACGGCCGATGGCGTTTCAGGGCCGTACCGCACCC
125	Pab-miRn0051.2_5p	CCGAAACGTCGGCGGCCATAC	21	>MA_10217530_prc	GCGCCGAAACGACTGGGAAACGTCGTCGGCCGTATCGTATGATGTTTCCAAATCGGGAAACATCGTATGGTACGGTCAACGACGTTTCCCAGCTGTTTCGGCGT	15	35	5	1.7		>MA_10296205_prc	TGGTACCGTCGAGAAATGTCGCCGGTCGTATCATACATCGTTTCCAAATCGAGAAACGCCGTATGGTATGGCCGACGACGTTTCTCGGCCGTACCA	66	86	3	1.3		>MA_10435597_prc	TACGGCCCCGAAACGTCGTCGGTCGTACTGTACGGTGTTTCTCGAAAGGGAAACGCCGTACGGTATGGCCGCCGGCGTTTTGGGGCCGTA	63	83	3	1.25	>MA_10436741_prc	CGGTACGGCCCCGAAACGCCGGCGGCCCCGTACCATACGGCGTTTCACGAAATGGAAACGCCGTACGGTACGGCCGCCGGCGTTTCGAGGCCGTACCG	11	31	5	1.8	>MA_10436741_prc	CGGTACGGCCCCGAAACGCCGGCGGCCCCGTACCATACGGCGTTTCACGAAATGGAAACGCCGTACGGTACGGCCGCCGGCGTTTCGAGGCCGTACCG	68	88	3	1.4	>MA_1192898_prc	GTATGGCCCCGAAACACCGCTGACCGTATCGTACGACGTTTCCCTTTCGAGAAACGTCGTACGGTACGGCCGACGACGTTTCGGGGCCATAC	64	84	3	1.25	>MA_1389395_prc	GGTACAGTACGGCCCCGAAACGCCGCCGGCCATACTATACGGCATTTCTCTAAAGGGAAACGCCGTACGGTACAGCCAGCGGCATTTCAGGGCCATACTGTGCC	15	35	5	2	>MA_170229_prc	GGGCGCGGTATGGCCCCAAAACGCCGGAGGCCGTACCGTATGGCATTTCCCTTTCGAGAAACGTCGTACAATACGGCCGCCGGCGTTTTGGGGCCGTACCGTACCC
126	Pab-miRn0052.1_5p	AGGAGGTGCTCTCTCTCTTCA	21	>MA_10219691_prc	ATTTGGGTGACAACGAGAGAGAGCACGCTTGTGGAAATCCATGGACATTCATGTAAAATACATGTGTCTACAGGCGTGCTCTCTTGTTGTCACCCGAAT	11	31	5	1.6		>MA_10432105_prc	TTGGGTGACAACGAGAGAGAGCACGCTCGTGGAAATTCATGGACATTCATGTACAATATAGGCATCAGTTCTCTTGTTGTCACCCAA	9	29	5	1.45		>MA_13070_prc	GTCTGAACCAGAAGAGAGAGAGCACCGCCTCTCATATTTGATCCATCTCGCATATTTGGAGTGGAGAAGAGGAGGTGCTCTCTCTCTTCACGTTCTGGC	10	30	5	0.4	>MA_13070_prc	GTCTGAACCAGAAGAGAGAGAGCACCGCCTCTCATATTTGATCCATCTCGCATATTTGGAGTGGAGAAGAGGAGGTGCTCTCTCTCTTCACGTTCTGGC	70	90	3	0	>MA_141015_prc	AGAAGAGAGAGAGCACCGCCTCCATCCTAAACCTGCATTGATCCATCTCACATATTGGGAGTGGAGAAGACGAGGTGCTCTCTCTCTCTCT	1	21	5	0.4	>MA_141015_prc	AGAAGAGAGAGAGCACCGCCTCCATCCTAAACCTGCATTGATCCATCTCACATATTGGGAGTGGAGAAGACGAGGTGCTCTCTCTCTCTCT	70	90	3	0.7	>MA_181423_prc	TCTGAACGTGAAGAGAGAGAGCACCGCCTCTAATCTTAAACCTGCAATGATCCATATTACATATTTGCAGTGGAGAAGAGGAGGTGATCTCTCTCTTCACGTTCAGG	9	29	5	0.25	>MA_181423_prc	TCTGAACGTGAAGAGAGAGAGCACCGCCTCTAATCTTAAACCTGCAATGATCCATATTACATATTTGCAGTGGAGAAGAGGAGGTGATCTCTCTCTTCACGTTCAGG
127	Pab-miRn0052.2_5p	AGGAGGTGCTCTCTCTTTTCA	21	>MA_10219691_prc	ATTTGGGTGACAACGAGAGAGAGCACGCTTGTGGAAATCCATGGACATTCATGTAAAATACATGTGTCTACAGGCGTGCTCTCTTGTTGTCACCCGAAT	11	31	5	1.85		>MA_10432105_prc	TTGGGTGACAACGAGAGAGAGCACGCTCGTGGAAATTCATGGACATTCATGTACAATATAGGCATCAGTTCTCTTGTTGTCACCCAA	9	29	5	1.7		>MA_13070_prc	GTCTGAACCAGAAGAGAGAGAGCACCGCCTCTCATATTTGATCCATCTCGCATATTTGGAGTGGAGAAGAGGAGGTGCTCTCTCTCTTCACGTTCTGGC	10	30	5	0.65	>MA_13070_prc	GTCTGAACCAGAAGAGAGAGAGCACCGCCTCTCATATTTGATCCATCTCGCATATTTGGAGTGGAGAAGAGGAGGTGCTCTCTCTCTTCACGTTCTGGC	70	90	3	0.25	>MA_141015_prc	AGAAGAGAGAGAGCACCGCCTCCATCCTAAACCTGCATTGATCCATCTCACATATTGGGAGTGGAGAAGACGAGGTGCTCTCTCTCTCTCT	1	21	5	0.65	>MA_141015_prc	AGAAGAGAGAGAGCACCGCCTCCATCCTAAACCTGCATTGATCCATCTCACATATTGGGAGTGGAGAAGACGAGGTGCTCTCTCTCTCTCT	70	90	3	0.95	>MA_181423_prc	TCTGAACGTGAAGAGAGAGAGCACCGCCTCTAATCTTAAACCTGCAATGATCCATATTACATATTTGCAGTGGAGAAGAGGAGGTGATCTCTCTCTTCACGTTCAGG	9	29	5	0.5	>MA_181423_prc	TCTGAACGTGAAGAGAGAGAGCACCGCCTCTAATCTTAAACCTGCAATGATCCATATTACATATTTGCAGTGGAGAAGAGGAGGTGATCTCTCTCTTCACGTTCAGG
128	Pab-miRn0052.3_5p	GCGTGCTCTCTTGTTGTCACC	21	>MA_10219691_prc	ATTTGGGTGACAACGAGAGAGAGCACGCTTGTGGAAATCCATGGACATTCATGTAAAATACATGTGTCTACAGGCGTGCTCTCTTGTTGTCACCCGAAT	6	26	5	1.65		>MA_10219691_prc	ATTTGGGTGACAACGAGAGAGAGCACGCTTGTGGAAATCCATGGACATTCATGTAAAATACATGTGTCTACAGGCGTGCTCTCTTGTTGTCACCCGAAT	74	94	3	0		>MA_10432105_prc	TTGGGTGACAACGAGAGAGAGCACGCTCGTGGAAATTCATGGACATTCATGTACAATATAGGCATCAGTTCTCTTGTTGTCACCCAA	4	24	5	1.65	>MA_10432105_prc	TTGGGTGACAACGAGAGAGAGCACGCTCGTGGAAATTCATGGACATTCATGTACAATATAGGCATCAGTTCTCTTGTTGTCACCCAA	64	84	3	1.8	>MA_6594514_prc	TGGGTGACAACGAGAGAGAGCACGCTAGTGGAAATTCATGGACATTTATGTACAATACAGGCGTGAACTCTCTTGTTGTCACCCA	3	23	5	1.65	>MA_6594514_prc	TGGGTGACAACGAGAGAGAGCACGCTAGTGGAAATTCATGGACATTTATGTACAATACAGGCGTGAACTCTCTTGTTGTCACCCA	63	83	3	0.65	>MA_886658_prc	TTGCTGACAACGAGAGAGAGCACGCCTGTATTCTCTTATATGAATTTTGCATATGTGGGCGTCCATGCGTGCTCTCTGCTTGTAGTCAGCAA	3	23	5	1.8
129	Pab-miRn0052.4_5p	TGAAGAGAGAGAGCACCGCCT	21	>MA_10219691_prc	ATTTGGGTGACAACGAGAGAGAGCACGCTTGTGGAAATCCATGGACATTCATGTAAAATACATGTGTCTACAGGCGTGCTCTCTTGTTGTCACCCGAAT	11	31	5	1.6		>MA_10432105_prc	TTGGGTGACAACGAGAGAGAGCACGCTCGTGGAAATTCATGGACATTCATGTACAATATAGGCATCAGTTCTCTTGTTGTCACCCAA	9	29	5	1.45		>MA_13070_prc	GTCTGAACCAGAAGAGAGAGAGCACCGCCTCTCATATTTGATCCATCTCGCATATTTGGAGTGGAGAAGAGGAGGTGCTCTCTCTCTTCACGTTCTGGC	10	30	5	0.15	>MA_13070_prc	GTCTGAACCAGAAGAGAGAGAGCACCGCCTCTCATATTTGATCCATCTCGCATATTTGGAGTGGAGAAGAGGAGGTGCTCTCTCTCTTCACGTTCTGGC	70	90	3	0.25	>MA_140982_prc	ATCACCAATGCCTGTATTGGAAGACAGAGTATAGCTCCTGCGTTATTAAAGTTCTTTGAAACTGTTTAAGAGAAAAAACACTTTCAGCAAAGGTTTAAAATATTTCTAGAAGTATTTGAATTTTAATAATGCAGGGACTGTGCGCTCTCTCTTCTTTAGTTGGTGAT	135	155	3	1.8	>MA_141015_prc	AGAAGAGAGAGAGCACCGCCTCCATCCTAAACCTGCATTGATCCATCTCACATATTGGGAGTGGAGAAGACGAGGTGCTCTCTCTCTCTCT	1	21	5	0.15	>MA_141015_prc	AGAAGAGAGAGAGCACCGCCTCCATCCTAAACCTGCATTGATCCATCTCACATATTGGGAGTGGAGAAGACGAGGTGCTCTCTCTCTCTCT	70	90	3	0.95	>MA_181423_prc	TCTGAACGTGAAGAGAGAGAGCACCGCCTCTAATCTTAAACCTGCAATGATCCATATTACATATTTGCAGTGGAGAAGAGGAGGTGATCTCTCTCTTCACGTTCAGG
130	Pab-miRn0052_3p	GGCGTGCTCTCTTGTTGTCACC	22	>MA_10219691_prc	ATTTGGGTGACAACGAGAGAGAGCACGCTTGTGGAAATCCATGGACATTCATGTAAAATACATGTGTCTACAGGCGTGCTCTCTTGTTGTCACCCGAAT	73	94	3	0		>MA_6594514_prc	TGGGTGACAACGAGAGAGAGCACGCTAGTGGAAATTCATGGACATTTATGTACAATACAGGCGTGAACTCTCTTGTTGTCACCCA	62	83	3	1.65
131	Pab-miRn0053	AATGACCGCTCAGTGATGAAG	21	>MA_10222281_prc	TACATTCTGTCATTTCCAGTTTGCCAGCTCCCCACTTTGTTATTCAACCCAAAAATAATGGGGGATATCACTGAGCGGTGGAACTGGTCAGTAATTACTAATACAGTGTCAATAACGAGTTCCACCGCCATCACCGCTCAGTCATATTTCCCATTTTAAATACAACAAAGTGGGGGCGCTGGCAGACTGGAAATGGCAGGAGTA	63	83	5	1.6
132	Pab-miRn0054.1_3p	AATTACCACTATGCATGTATTCA	23	>MA_10224_prc	GGGCTACGATGGTTAATGAATACATCGTAGTGGTAATTTTCCCACTGTTTGTTATACAAAGGACAATTACCACTACGCGTGTATTCACAAACTATCGTGGCCC	65	87	3	2		>MA_10431525_prc	GGGCTACGGTGGTTTATGAATACATCGTAGTGGTAATTTTCCCACCGTTCATTATCCTAAGGACAATTACCACTATGCATGTATTCACAAACTATCGCGGCCC	65	87	3	0		>MA_10431525_2_prc	GGGCTACGGTGGTTTATGAATACATCGTACTGGTAATTTTCCCACCGTTCATTATCCTAAGGACAATTACCACTATGCATGTATTCACAAACTATCGCGGCCC	65	87	3	0
133	Pab-miRn0054.1_5p	AATACATCGTAGTGGTAATTT	21	>MA_10224_prc	GGGCTACGATGGTTAATGAATACATCGTAGTGGTAATTTTCCCACTGTTTGTTATACAAAGGACAATTACCACTACGCGTGTATTCACAAACTATCGTGGCCC	19	39	5	0		>MA_10431525_prc	GGGCTACGGTGGTTTATGAATACATCGTAGTGGTAATTTTCCCACCGTTCATTATCCTAAGGACAATTACCACTATGCATGTATTCACAAACTATCGCGGCCC	19	39	5	0		>MA_10431525_2_prc	GGGCTACGGTGGTTTATGAATACATCGTACTGGTAATTTTCCCACCGTTCATTATCCTAAGGACAATTACCACTATGCATGTATTCACAAACTATCGCGGCCC	19	39	5	1
134	Pab-miRn0054.2_3p	ACTATGCATGTATTCACAAACTATCG	26	>MA_10224_prc	GGGCTACGATGGTTAATGAATACATCGTAGTGGTAATTTTCCCACTGTTTGTTATACAAAGGACAATTACCACTACGCGTGTATTCACAAACTATCGTGGCCC	72	97	3	1.25		>MA_10431525_prc	GGGCTACGGTGGTTTATGAATACATCGTAGTGGTAATTTTCCCACCGTTCATTATCCTAAGGACAATTACCACTATGCATGTATTCACAAACTATCGCGGCCC	72	97	3	0		>MA_10431525_2_prc	GGGCTACGGTGGTTTATGAATACATCGTACTGGTAATTTTCCCACCGTTCATTATCCTAAGGACAATTACCACTATGCATGTATTCACAAACTATCGCGGCCC	72	97	3	0
135	Pab-miRn0054.2_5p	ATGGTTAATGAATACATCGTAGTGA	25	>MA_10224_prc	GGGCTACGATGGTTAATGAATACATCGTAGTGGTAATTTTCCCACTGTTTGTTATACAAAGGACAATTACCACTACGCGTGTATTCACAAACTATCGTGGCCC	9	33	5	0.15		>MA_10431525_prc	GGGCTACGGTGGTTTATGAATACATCGTAGTGGTAATTTTCCCACCGTTCATTATCCTAAGGACAATTACCACTATGCATGTATTCACAAACTATCGCGGCCC	9	33	5	1.3		>MA_10431525_2_prc	GGGCTACGGTGGTTTATGAATACATCGTACTGGTAATTTTCCCACCGTTCATTATCCTAAGGACAATTACCACTATGCATGTATTCACAAACTATCGCGGCCC	9	33	5	1.55
136	Pab-miRn0054.3_3p	ATTACCACTATGCATGTATTCA	22	>MA_10224_prc	GGGCTACGATGGTTAATGAATACATCGTAGTGGTAATTTTCCCACTGTTTGTTATACAAAGGACAATTACCACTACGCGTGTATTCACAAACTATCGTGGCCC	66	87	3	2		>MA_10431525_prc	GGGCTACGGTGGTTTATGAATACATCGTAGTGGTAATTTTCCCACCGTTCATTATCCTAAGGACAATTACCACTATGCATGTATTCACAAACTATCGCGGCCC	66	87	3	0		>MA_10431525_2_prc	GGGCTACGGTGGTTTATGAATACATCGTACTGGTAATTTTCCCACCGTTCATTATCCTAAGGACAATTACCACTATGCATGTATTCACAAACTATCGCGGCCC	66	87	3	0
137	Pab-miRn0054.3_5p	GTGGTTTATGAATACATCGTAGTGG	25	>MA_10224_prc	GGGCTACGATGGTTAATGAATACATCGTAGTGGTAATTTTCCCACTGTTTGTTATACAAAGGACAATTACCACTACGCGTGTATTCACAAACTATCGTGGCCC	9	33	5	1.15		>MA_10431525_prc	GGGCTACGGTGGTTTATGAATACATCGTAGTGGTAATTTTCCCACCGTTCATTATCCTAAGGACAATTACCACTATGCATGTATTCACAAACTATCGCGGCCC	9	33	5	0		>MA_10431525_2_prc	GGGCTACGGTGGTTTATGAATACATCGTACTGGTAATTTTCCCACCGTTCATTATCCTAAGGACAATTACCACTATGCATGTATTCACAAACTATCGCGGCCC	9	33	5	0.25
138	Pab-miRn0054.4_3p	CACTACGCGTGTATTCACAAACTAT	25	>MA_10224_prc	GGGCTACGATGGTTAATGAATACATCGTAGTGGTAATTTTCCCACTGTTTGTTATACAAAGGACAATTACCACTACGCGTGTATTCACAAACTATCGTGGCCC	71	95	3	0		>MA_10431525_prc	GGGCTACGGTGGTTTATGAATACATCGTAGTGGTAATTTTCCCACCGTTCATTATCCTAAGGACAATTACCACTATGCATGTATTCACAAACTATCGCGGCCC	71	95	3	2		>MA_10431525_2_prc	GGGCTACGGTGGTTTATGAATACATCGTACTGGTAATTTTCCCACCGTTCATTATCCTAAGGACAATTACCACTATGCATGTATTCACAAACTATCGCGGCCC	71	95	3	2
139	Pab-miRn0054.4_5p	TTATGAATACATCGTAGTGGT	21	>MA_10224_prc	GGGCTACGATGGTTAATGAATACATCGTAGTGGTAATTTTCCCACTGTTTGTTATACAAAGGACAATTACCACTACGCGTGTATTCACAAACTATCGTGGCCC	14	34	5	0.15		>MA_10431525_prc	GGGCTACGGTGGTTTATGAATACATCGTAGTGGTAATTTTCCCACCGTTCATTATCCTAAGGACAATTACCACTATGCATGTATTCACAAACTATCGCGGCCC	14	34	5	0		>MA_10431525_2_prc	GGGCTACGGTGGTTTATGAATACATCGTACTGGTAATTTTCCCACCGTTCATTATCCTAAGGACAATTACCACTATGCATGTATTCACAAACTATCGCGGCCC	14	34	5	0.25
140	Pab-miRn0054.5_3p	TACGCGTGTATTCACAAACTATCGA	25	>MA_10224_prc	GGGCTACGATGGTTAATGAATACATCGTAGTGGTAATTTTCCCACTGTTTGTTATACAAAGGACAATTACCACTACGCGTGTATTCACAAACTATCGTGGCCC	74	98	3	0.15		>MA_10431525_prc	GGGCTACGGTGGTTTATGAATACATCGTAGTGGTAATTTTCCCACCGTTCATTATCCTAAGGACAATTACCACTATGCATGTATTCACAAACTATCGCGGCCC	74	98	3	1.4		>MA_10431525_2_prc	GGGCTACGGTGGTTTATGAATACATCGTACTGGTAATTTTCCCACCGTTCATTATCCTAAGGACAATTACCACTATGCATGTATTCACAAACTATCGCGGCCC	74	98	3	1.4
141	Pab-miRn0054.5_5p	TTTATGAACACATCGTAGGGA	21	>MA_10224_prc	GGGCTACGATGGTTAATGAATACATCGTAGTGGTAATTTTCCCACTGTTTGTTATACAAAGGACAATTACCACTACGCGTGTATTCACAAACTATCGTGGCCC	13	33	5	1.65		>MA_10431525_prc	GGGCTACGGTGGTTTATGAATACATCGTAGTGGTAATTTTCCCACCGTTCATTATCCTAAGGACAATTACCACTATGCATGTATTCACAAACTATCGCGGCCC	13	33	5	1.4		>MA_10431525_2_prc	GGGCTACGGTGGTTTATGAATACATCGTACTGGTAATTTTCCCACCGTTCATTATCCTAAGGACAATTACCACTATGCATGTATTCACAAACTATCGCGGCCC	13	33	5	1.65
142	Pab-miRn0055	ATCGTCTCAGGCACTGTGGGT	21	>MA_10239968_prc	CATGTTAACTTATTCATTCAAGTGGCCAATGTTCTCAGGCACTGATCTTGTAAGATTTCTTCTGACAATTTCTGGCAACAAGAGGATTATTGTAAGCTCTTATGATTTCACATACAGGCCAATCCTTACCAGCTTATGATAATCCTTTTGTTGTGAGGAATGAATGTTAACAGGATCAACACTTGAGCATATTGGGCAGTTGAATGATTAGTCAATGTG	29	49	5	1.4
143	Pab-miRn0056	TATAGCTGCGTTATATCTTCTA	22	>MA_102436_prc	TTTCAAGTATAGCTGCGTTATATCTTCTTCTATCTATGTTTTGAACCTCACCCGATAGAAGAAGATATAACGCCGTTATACCTGAAA	8	29	5	0.15		>MA_102436_prc	TTTCAAGTATAGCTGCGTTATATCTTCTTCTATCTATGTTTTGAACCTCACCCGATAGAAGAAGATATAACGCCGTTATACCTGAAA	59	80	3	1.4
144	Pab-miRn0057.1_5p	GGCTGTGCTCTCTCTCTTCTTT	22	>MA_102488_prc1	TGAGTGCTGACAGAAGAGAGTGAGCACACATAGCAGGAGCTCATGAGACTATGAGTTCAGCCATGCGTGCTCACGTCTCTTTCTGTCAGCGGCTCA	10	31	5	1.7		>MA_102488_prc2	CGCTGACAGAAAGAGACGTGAGCACGCATGGCTGAACTCATAGTCTCATGAGCTCCTGCTATGTGTGCTCACTCTCTTCTGTCAGCA	61	82	3	1.7		>MA_125740_prc	GAAGGTGTTGGTGTGACAGGAGATAGAGAGCACATACGTTCACATGCAGAGAGTCTGCTTTTGAGATGTATGTGCTCTCTATGCTTCTGTCGTCACATTACACCTTC	16	37	5	1.8	>MA_12597_prc	ATAGAAGAAGAGAGAGAGTACAGCCCCTGGATTGGGAAAATCCTTCATTTATGTTTTATATACAAAGAATATTTTCATGAGAGGCTGTGCTCTCTCTCTTCTTTTGT	4	25	5	1.15	>MA_12597_prc	ATAGAAGAAGAGAGAGAGTACAGCCCCTGGATTGGGAAAATCCTTCATTTATGTTTTATATACAAAGAATATTTTCATGAGAGGCTGTGCTCTCTCTCTTCTTTTGT	83	104	3	0	>MA_13070_prc	GTCTGAACCAGAAGAGAGAGAGCACCGCCTCTCATATTTGATCCATCTCGCATATTTGGAGTGGAGAAGAGGAGGTGCTCTCTCTCTTCACGTTCTGGC	8	29	5	0.55	>MA_13070_prc	GTCTGAACCAGAAGAGAGAGAGCACCGCCTCTCATATTTGATCCATCTCGCATATTTGGAGTGGAGAAGAGGAGGTGCTCTCTCTCTTCACGTTCTGGC	71	92	3	1.05	>MA_140982_prc	ATCACCAATGCCTGTATTGGAAGACAGAGTATAGCTCCTGCGTTATTAAAGTTCTTTGAAACTGTTTAAGAGAAAAAACACTTTCAGCAAAGGTTTAAAATATTTCTAGAAGTATTTGAATTTTAATAATGCAGGGACTGTGCGCTCTCTCTTCTTTAGTTGGTGAT
145	Pab-miRn0057.2_5p	GTGCCCACTCTCTTCTGTCA	20	>MA_102488_prc1	TGAGTGCTGACAGAAGAGAGTGAGCACACATAGCAGGAGCTCATGAGACTATGAGTTCAGCCATGCGTGCTCACGTCTCTTTCTGTCAGCGGCTCA	8	27	5	0.25		>MA_102488_prc2	CGCTGACAGAAAGAGACGTGAGCACGCATGGCTGAACTCATAGTCTCATGAGCTCCTGCTATGTGTGCTCACTCTCTTCTGTCAGCA	65	84	3	0.25		>MA_25075_prc1	GCTGACAGAAGAGAGTGGGCACACATAACCCCTAGCATTGTTTATGTGTGGAGCGATGCGTGCCCACCGTCTCTTGCTGTCAGC	3	22	5	0	>MA_25075_prc2	GCTGACAGCAAGAGACGGTGGGCACGCATCGCTCCACACATAAACAATGCTAGGGGTTATGTGTGCCCACTCTCTTCTGTCAGC	63	82	3	0	>MA_10098525_prc	GTTGACAGAAGATAGAGGGCACATGCGCTTACTTTCAGAGAATCTGCAATTGGGGGACATGTGCCTTCTATTCTTCTGCCAGC	3	22	5	2	>MA_10377894_prc	ACTCTCTGTTCCTGGGTGTGCGGGGAAAATGTTTGTGGCCTTGCGTTTTTCCAGTGGTGATTGTTTTACGTTTGAATGACTTCTCCGTCTTTGGACTAAGACGTTCGAANNNNNNNCCGTGCATTCATCACTGGAAGGATGTGTGGTGTCGGATGTTTTGTTCGCATGACGCGGGTGGGGGGAGT	102	121	3	1.95	>MA_1131_prc	GGTGCTGACAGAAGAGAGTGGGCACACATAGCCCCTAGCATTTCTTGTGTGGGGGGCGCTGCGTGCCCATATCTCTTTCTGTCAGCTCT	6	25	5	0	>MA_12597_prc	ATAGAAGAAGAGAGAGAGTACAGCCCCTGGATTGGGAAAATCCTTCATTTATGTTTTATATACAAAGAATATTTTCATGAGAGGCTGTGCTCTCTCTCTTCTTTTGT
146	Pab-miRn0057_3p	TGCTGACAGAAAGAGACGTGAGCA	24	>MA_102488_prc1	TGAGTGCTGACAGAAGAGAGTGAGCACACATAGCAGGAGCTCATGAGACTATGAGTTCAGCCATGCGTGCTCACGTCTCTTTCTGTCAGCGGCTCA	68	91	3	0.15		>MA_102488_prc2	CGCTGACAGAAAGAGACGTGAGCACGCATGGCTGAACTCATAGTCTCATGAGCTCCTGCTATGTGTGCTCACTCTCTTCTGTCAGCA	1	24	5	0.15
147	Pab-miRn0058.1	GAGAATAAATGTCCTGTGGAA	21	>MA_10252024_prc	AATCAGCATATATCCATTTTAACTCTGGATCTATCAAAAGTCGAGAGGCATCAAATCCCTTGAGATGCAAACCTTACCGCAAGTTTTGCACACTAAAAAAGATTTGCACCTCAGGAGATTTAATCCCTCTTGGTGATTGATAGATCCATAGGTAAGTTGGATCTATTCTGGTT	107	127	3	1.95		>MA_346806_prc	TACTCTCCACTTCTACAAGGCATTTGTTCTGTGTGGTAAAAGGTCTTCTGAACCATAGAGAATAAATGTCCTGTGGAAGTTGAGAGTA	58	78	3	0		>MA_8657250_prc	TTACTCTCGACTTCCACCAGGCATTTGTTCTCTGGTAAAGGGTCGCCTGAACCATAGAGAATAAGTGTCTTGTGGAAATTGAGAGTAA	57	77	3	2
148	Pab-miRn0058.2	TCTCAGCAGATTTAATCCCCGA	22	>MA_10252024_prc	AATCAGCATATATCCATTTTAACTCTGGATCTATCAAAAGTCGAGAGGCATCAAATCCCTTGAGATGCAAACCTTACCGCAAGTTTTGCACACTAAAAAAGATTTGCACCTCAGGAGATTTAATCCCTCTTGGTGATTGATAGATCCATAGGTAAGTTGGATCTATTCTGGTT	109	130	3	1.7		>MA_10428970_prc	TTTCATCTTCTGAGCAGATTTAATGCCCGACCCCTACACAGCAGGATTTGTTGGAACAACACCATTCTTGTAGGGTTGGGGGCTTAAATTGGTCAAGAAGTTGAAG	9	30	5	1.25		>MA_38916_prc	TTCCGAAGCTTCATCTTCTCAGCAGATTTAATCCCCGACTTTTACATAGCCAGAGTGCTTGTAATAACACCAGGTTTGTAGGGTTGGGGATTAAATTGCTCAGAAGTTGAAGTCGGAA	17	38	5	0	>MA_75047_prc	AGCTTCATCTTCTGAGCAGATTTAATCCCCGACCTCTACATAGCAGGATTCGTTGAAACGACAGTATGTTTGTAGAGTTGGGGGGTTAAATTGCTTAAGAAGTTGAAGTT	11	32	5	0.25
149	Pab-miRn0058.3	TTCTCAGCAGATTTAATCCCCGA	23	>MA_10252024_prc	AATCAGCATATATCCATTTTAACTCTGGATCTATCAAAAGTCGAGAGGCATCAAATCCCTTGAGATGCAAACCTTACCGCAAGTTTTGCACACTAAAAAAGATTTGCACCTCAGGAGATTTAATCCCTCTTGGTGATTGATAGATCCATAGGTAAGTTGGATCTATTCTGGTT	108	130	3	1.85		>MA_10428970_prc	TTTCATCTTCTGAGCAGATTTAATGCCCGACCCCTACACAGCAGGATTTGTTGGAACAACACCATTCTTGTAGGGTTGGGGGCTTAAATTGGTCAAGAAGTTGAAG	8	30	5	1.25		>MA_38916_prc	TTCCGAAGCTTCATCTTCTCAGCAGATTTAATCCCCGACTTTTACATAGCCAGAGTGCTTGTAATAACACCAGGTTTGTAGGGTTGGGGATTAAATTGCTCAGAAGTTGAAGTCGGAA	16	38	5	0	>MA_75047_prc	AGCTTCATCTTCTGAGCAGATTTAATCCCCGACCTCTACATAGCAGGATTCGTTGAAACGACAGTATGTTTGTAGAGTTGGGGGGTTAAATTGCTTAAGAAGTTGAAGTT	10	32	5	0.25
150	Pab-miRn0058.4	TTGATAGATCCATAGGTAAGT	21	>MA_10252024_prc	AATCAGCATATATCCATTTTAACTCTGGATCTATCAAAAGTCGAGAGGCATCAAATCCCTTGAGATGCAAACCTTACCGCAAGTTTTGCACACTAAAAAAGATTTGCACCTCAGGAGATTTAATCCCTCTTGGTGATTGATAGATCCATAGGTAAGTTGGATCTATTCTGGTT	137	157	3	0		>MA_5077094_prc	TATGACTCATGGAACTATGACCTCTGGAACTGCACCCTTTGGAACTATGCCCCGTGGAACTATGACCTTTGAAATTTCCAGAGATCATAGTTCTACGAGTCATAGTTCCTGGGATCACCGTTCCAGAGGTCATAGTTCCATAGGTCATA	129	149	3	1.95		>MA_5498400_prc	GTAATGCTCATAACTTTCCTCTGGATCTAGCTATTGTTAAATATATTTCAATAGGTGGATAATAAAGGCTCTAATGGATTGTTATCATGTATTGC	13	33	5	1.65
151	Pab-miRn0059.1	AGAGCTTTCTTCCGTCCAACCGA	23	>MA_102525_prc	GGAATTGAATGAAGAGAGCTTTCTTCCGTCCAACCGAGGAGGTTTATAGGCTATTTCAGCTGCTGACTTATGCAATCGTATGCCATGCTGATGATGAGAATGGTGGCAGCAGCGCAACCGTCTGCATGATGCAGGAGCAGAAGAGTCTGGATTTCTCTTCTCTTGGACTGAAGGGAGCTCCCTCTCAAATTCC	15	37	5	0
152	Pab-miRn0059.2	CGGTTGGACGGAAGAAAGCTCT	22	>MA_102525_prc	GGAATTGAATGAAGAGAGCTTTCTTCCGTCCAACCGAGGAGGTTTATAGGCTATTTCAGCTGCTGACTTATGCAATCGTATGCCATGCTGATGATGAGAATGGTGGCAGCAGCGCAACCGTCTGCATGATGCAGGAGCAGAAGAGTCTGGATTTCTCTTCTCTTGGACTGAAGGGAGCTCCCTCTCAAATTCC	15	36	5	0
153	Pab-miRn0060.1_3p	ACTTGCTCAATATCATCCATA	21	>MA_10254503_prc1	TATCACGAGATGTGATCAAGATCAGACTACCAAATCCTACAGCATTTGAGGTCTCTACTTGCTCAATATCATCCATAACATG	57	77	3	0		>MA_10254503_prc2	ACGAGATGTGATCAAGATCAGACTACCAAATCCTACAGCATTTGAGGTCTCTACTTGCTCAATATCATCCATAACATGAGCTCCGGAAAACTCATCTCGTAAAATACCCTTCCTTTCACTGCTATTTTGAATATACATAGTTTTAGCCTTTGAATTCTTATTGTCTTGGATGATAGTCGGCAAACAGAGAGTCTGCTTTTGTAGGATCTTGTGGTCTGATCTTGAACACCCTCGT	53	73	5	0		>MA_10254503_prc3	TTATGGATGATATTGAGCAAGTAGAGACCTCAAATGCTGTAGGATTTGGTAGTCTGATCTTGATCACATCTCGTGA	2	22	5	0	>MA_7889186_prc	CATTCAGACATATCTTCATCCGTGTACCTGTCATCCTCAATATCATGGTGTTGCATGTCCTCTTACTGCATGTACTGTTGCATGTTTTTTCTTGCCTGACATACTTTGCCTTGATATTAAGGATGACATGTACATGGATAATGGTATGTTTGAATG	31	51	5	1.7
154	Pab-miRn0060.1_5p	CGAGATGTGATCAAGATCAGAC	22	>MA_10254503_prc1	TATCACGAGATGTGATCAAGATCAGACTACCAAATCCTACAGCATTTGAGGTCTCTACTTGCTCAATATCATCCATAACATG	6	27	5	0		>MA_10254503_prc2	ACGAGATGTGATCAAGATCAGACTACCAAATCCTACAGCATTTGAGGTCTCTACTTGCTCAATATCATCCATAACATGAGCTCCGGAAAACTCATCTCGTAAAATACCCTTCCTTTCACTGCTATTTTGAATATACATAGTTTTAGCCTTTGAATTCTTATTGTCTTGGATGATAGTCGGCAAACAGAGAGTCTGCTTTTGTAGGATCTTGTGGTCTGATCTTGAACACCCTCGT	2	23	5	0		>MA_10254503_prc3	TTATGGATGATATTGAGCAAGTAGAGACCTCAAATGCTGTAGGATTTGGTAGTCTGATCTTGATCACATCTCGTGA	52	73	3	0	>MA_2656_prc	AGCGGGGCCGAGGTTTGATCAAGATCAATGGCTGCCCCATTGAGCTAATTGAACCTGAGATTCTCCGTT	9	30	5	1.8
155	Pab-miRn0060.2_3p	TATGGATGATATTGAGCAAGT	21	>MA_10254503_prc1	TATCACGAGATGTGATCAAGATCAGACTACCAAATCCTACAGCATTTGAGGTCTCTACTTGCTCAATATCATCCATAACATG	57	77	3	0		>MA_10254503_prc2	ACGAGATGTGATCAAGATCAGACTACCAAATCCTACAGCATTTGAGGTCTCTACTTGCTCAATATCATCCATAACATGAGCTCCGGAAAACTCATCTCGTAAAATACCCTTCCTTTCACTGCTATTTTGAATATACATAGTTTTAGCCTTTGAATTCTTATTGTCTTGGATGATAGTCGGCAAACAGAGAGTCTGCTTTTGTAGGATCTTGTGGTCTGATCTTGAACACCCTCGT	53	73	5	0		>MA_10254503_prc3	TTATGGATGATATTGAGCAAGTAGAGACCTCAAATGCTGTAGGATTTGGTAGTCTGATCTTGATCACATCTCGTGA	2	22	5	0	>MA_7889186_prc	CATTCAGACATATCTTCATCCGTGTACCTGTCATCCTCAATATCATGGTGTTGCATGTCCTCTTACTGCATGTACTGTTGCATGTTTTTTCTTGCCTGACATACTTTGCCTTGATATTAAGGATGACATGTACATGGATAATGGTATGTTTGAATG	31	51	5	1.7
156	Pab-miRn0060.2_5p	TAGTCTGATCTTGATCACA	19	>MA_10254503_prc1	TATCACGAGATGTGATCAAGATCAGACTACCAAATCCTACAGCATTTGAGGTCTCTACTTGCTCAATATCATCCATAACATG	11	29	5	0		>MA_10254503_prc2	ACGAGATGTGATCAAGATCAGACTACCAAATCCTACAGCATTTGAGGTCTCTACTTGCTCAATATCATCCATAACATGAGCTCCGGAAAACTCATCTCGTAAAATACCCTTCCTTTCACTGCTATTTTGAATATACATAGTTTTAGCCTTTGAATTCTTATTGTCTTGGATGATAGTCGGCAAACAGAGAGTCTGCTTTTGTAGGATCTTGTGGTCTGATCTTGAACACCCTCGT	7	25	5	0		>MA_10254503_prc2	ACGAGATGTGATCAAGATCAGACTACCAAATCCTACAGCATTTGAGGTCTCTACTTGCTCAATATCATCCATAACATGAGCTCCGGAAAACTCATCTCGTAAAATACCCTTCCTTTCACTGCTATTTTGAATATACATAGTTTTAGCCTTTGAATTCTTATTGTCTTGGATGATAGTCGGCAAACAGAGAGTCTGCTTTTGTAGGATCTTGTGGTCTGATCTTGAACACCCTCGT	212	230	3	0.55	>MA_10254503_prc3	TTATGGATGATATTGAGCAAGTAGAGACCTCAAATGCTGTAGGATTTGGTAGTCTGATCTTGATCACATCTCGTGA	50	68	3	0	>MA_103565_prc	GGAAGGATTGATCTTGAGATGGGTACTCGTGGTGTTATGGCCACCATAAGACGCCCAAAACTGAAGGTCATAAATACCCA	4	22	5	1.85	>MA_3388_prc	CAATGTCGCCTGGCCGTTGTCTGAACTTGATTACCATTATAGAAAAGTTAACGCATCTAACTAGACGCCTTAATTTTTCTAGTAATGGTCATCAAGCTCCTACAACGGCCAGGCGACATTG	17	35	5	1.55	>MA_48902_prc	TTCTGAAAGCTATGTTCAGGATATCTGCATTGCTCATTAACATGTCAGCGTTTTAGACCAGACGAAACATTGACACATTCATGAGCATTGTGGATGATCTTGAAAGTAGCTTTGAGAA	90	108	3	1.7	>MA_663519_prc	GACCTGTCGGAGTAAGGACACTTGGGATTGAAGATTGATCTTGAGTTAACCTAATTAGGAGTAGGATAACTTGGGAGCAATCTTCCCTCCTGAGTGTCCTTACTCTGGCAGGTC
157	Pab-miRn0060.3_5p	TGGTAGTCTGATCTTGATCACA	22	>MA_10254503_prc1	TATCACGAGATGTGATCAAGATCAGACTACCAAATCCTACAGCATTTGAGGTCTCTACTTGCTCAATATCATCCATAACATG	11	32	5	0		>MA_10254503_prc2	ACGAGATGTGATCAAGATCAGACTACCAAATCCTACAGCATTTGAGGTCTCTACTTGCTCAATATCATCCATAACATGAGCTCCGGAAAACTCATCTCGTAAAATACCCTTCCTTTCACTGCTATTTTGAATATACATAGTTTTAGCCTTTGAATTCTTATTGTCTTGGATGATAGTCGGCAAACAGAGAGTCTGCTTTTGTAGGATCTTGTGGTCTGATCTTGAACACCCTCGT	7	28	5	0		>MA_10254503_prc2	ACGAGATGTGATCAAGATCAGACTACCAAATCCTACAGCATTTGAGGTCTCTACTTGCTCAATATCATCCATAACATGAGCTCCGGAAAACTCATCTCGTAAAATACCCTTCCTTTCACTGCTATTTTGAATATACATAGTTTTAGCCTTTGAATTCTTATTGTCTTGGATGATAGTCGGCAAACAGAGAGTCTGCTTTTGTAGGATCTTGTGGTCTGATCTTGAACACCCTCGT	209	230	3	0.8	>MA_10254503_prc3	TTATGGATGATATTGAGCAAGTAGAGACCTCAAATGCTGTAGGATTTGGTAGTCTGATCTTGATCACATCTCGTGA	47	68	3	0	>MA_3388_prc	CAATGTCGCCTGGCCGTTGTCTGAACTTGATTACCATTATAGAAAAGTTAACGCATCTAACTAGACGCCTTAATTTTTCTAGTAATGGTCATCAAGCTCCTACAACGGCCAGGCGACATTG	14	35	5	1.95	>MA_7124170_prc	GTGCCATTCTTTTTTACCTCAATGTCGCCTGGCCGTTGTCTGAGCTTGATGACCATTATAGAAAAGTTAACGCATATAACTAGACGCCTTAATTAACGCATTCTAGTAATGGTCATCAAGCTCCTACAACGGCCAGACGACATTGCGGATTTAAAGAGTGGCAC	33	54	5	1.95
158	Pab-miRn0060.4_5p	TGTGATCAAGATCAGACTA	19	>MA_10254503_prc1	TATCACGAGATGTGATCAAGATCAGACTACCAAATCCTACAGCATTTGAGGTCTCTACTTGCTCAATATCATCCATAACATG	11	29	5	0		>MA_10254503_prc2	ACGAGATGTGATCAAGATCAGACTACCAAATCCTACAGCATTTGAGGTCTCTACTTGCTCAATATCATCCATAACATGAGCTCCGGAAAACTCATCTCGTAAAATACCCTTCCTTTCACTGCTATTTTGAATATACATAGTTTTAGCCTTTGAATTCTTATTGTCTTGGATGATAGTCGGCAAACAGAGAGTCTGCTTTTGTAGGATCTTGTGGTCTGATCTTGAACACCCTCGT	7	25	5	0		>MA_10254503_prc2	ACGAGATGTGATCAAGATCAGACTACCAAATCCTACAGCATTTGAGGTCTCTACTTGCTCAATATCATCCATAACATGAGCTCCGGAAAACTCATCTCGTAAAATACCCTTCCTTTCACTGCTATTTTGAATATACATAGTTTTAGCCTTTGAATTCTTATTGTCTTGGATGATAGTCGGCAAACAGAGAGTCTGCTTTTGTAGGATCTTGTGGTCTGATCTTGAACACCCTCGT	212	230	3	0.55	>MA_10254503_prc3	TTATGGATGATATTGAGCAAGTAGAGACCTCAAATGCTGTAGGATTTGGTAGTCTGATCTTGATCACATCTCGTGA	50	68	3	0	>MA_103565_prc	GGAAGGATTGATCTTGAGATGGGTACTCGTGGTGTTATGGCCACCATAAGACGCCCAAAACTGAAGGTCATAAATACCCA	4	22	5	1.85	>MA_3388_prc	CAATGTCGCCTGGCCGTTGTCTGAACTTGATTACCATTATAGAAAAGTTAACGCATCTAACTAGACGCCTTAATTTTTCTAGTAATGGTCATCAAGCTCCTACAACGGCCAGGCGACATTG	17	35	5	1.55	>MA_48902_prc	TTCTGAAAGCTATGTTCAGGATATCTGCATTGCTCATTAACATGTCAGCGTTTTAGACCAGACGAAACATTGACACATTCATGAGCATTGTGGATGATCTTGAAAGTAGCTTTGAGAA	90	108	3	1.7	>MA_663519_prc	GACCTGTCGGAGTAAGGACACTTGGGATTGAAGATTGATCTTGAGTTAACCTAATTAGGAGTAGGATAACTTGGGAGCAATCTTCCCTCCTGAGTGTCCTTACTCTGGCAGGTC
159	Pab-miRn0061.1	TCAGACTACCAAATCCTACAG	21	>MA_10254503_prc2	ACGAGATGTGATCAAGATCAGACTACCAAATCCTACAGCATTTGAGGTCTCTACTTGCTCAATATCATCCATAACATGAGCTCCGGAAAACTCATCTCGTAAAATACCCTTCCTTTCACTGCTATTTTGAATATACATAGTTTTAGCCTTTGAATTCTTATTGTCTTGGATGATAGTCGGCAAACAGAGAGTCTGCTTTTGTAGGATCTTGTGGTCTGATCTTGAACACCCTCGT	18	38	5	0
160	Pab-miRn0061.2	TGTAGGATTTGGTAGTCTGAT	21	>MA_10254503_prc2	ACGAGATGTGATCAAGATCAGACTACCAAATCCTACAGCATTTGAGGTCTCTACTTGCTCAATATCATCCATAACATGAGCTCCGGAAAACTCATCTCGTAAAATACCCTTCCTTTCACTGCTATTTTGAATATACATAGTTTTAGCCTTTGAATTCTTATTGTCTTGGATGATAGTCGGCAAACAGAGAGTCTGCTTTTGTAGGATCTTGTGGTCTGATCTTGAACACCCTCGT	17	37	5	0
161	Pab-miRn0062	TGACCGCTGAAAAGCTTATCGA	22	>MA_102865_prc	GTGCTTCATCCCATCAATGAGTCTTTCGGCGCGTTCACAGTAGGGTTTATGATGTAGCTTTTTTCAGCCCGTCCATGGTAGGGTTTATAATCTAGAGCTATGTACAGTGACCGCCGAAAAGCTTATCGAAGGGATCAAGCAT	108	129	3	1		>MA_35889_prc	GCTTCATCCCTCCGATAAGCTTTTCAGCGCGTTCACAGTAGAGTTTATATTGTAGCTCTTCTCAGTCCGTTCAGGGTAGAGTTTATGATGTAGATATGTACAGTGACAGCTGAAAAGCTTATCGAAGGGATTGAGC	12	33	5	0.95		>MA_35889_prc	GCTTCATCCCTCCGATAAGCTTTTCAGCGCGTTCACAGTAGAGTTTATATTGTAGCTCTTCTCAGTCCGTTCAGGGTAGAGTTTATGATGTAGATATGTACAGTGACAGCTGAAAAGCTTATCGAAGGGATTGAGC	104	125	3	0.25
162	Pab-miRn0063	AGGCTTCTCTCTCACTGTGA	20	>MA_102884_prc	TTGGAGGCTTCTCTCTCACTGTGAGCACCAACAGCGGCATACGCCTATTTTTGGAGGCTTCTCTCTCACTGTGAGATGTGAAGCCCACAA	5	24	5	0
163	Pab-miRn0064	GCGTCCACTCCCCCTCCCCCTC	22	>MA_10290_prc	GGAGGAGACGGGGACGGGGGAGGGGGCGAGAGGAGTGGCAGGGGCAGCCGGTGGAGAAGAAGAAGAGATAGAGGGAACGCCTGTGAATTGGGTTGCCTTGGACGCTCTGGTCCTCGATTACGCCAAATCAGAGAGACTTCTACTTGACCATGACAATGGCGTCCACTCCCCCTCCCCCTCCACCACCTCCAGCTCCTCC	159	180	3	0
164	Pab-miRn0065	GAAGGACTATTGGGTGTTTTG	21	>MA_102960_prc	CCCTCTCGACGCTTGATAGATCCGGGGTTAAGATGGATCTATGGTACTAGAAGGACTATTGGGTGTTTTGTGGG	50	70	3	0
165	Pab-miRn0066	GTTGGGAAATGCCGCCGGCCG	21	>MA_10296205_prc	TGGTACCGTCGAGAAATGTCGCCGGTCGTATCATACATCGTTTCCAAATCGAGAAACGCCGTATGGTATGGCCGACGACGTTTCTCGGCCGTACCA	8	28	5	1.75		>MA_10377894_prc	ACTCTCTGTTCCTGGGTGTGCGGGGAAAATGTTTGTGGCCTTGCGTTTTTCCAGTGGTGATTGTTTTACGTTTGAATGACTTCTCCGTCTTTGGACTAAGACGTTCGAANNNNNNNCCGTGCATTCATCACTGGAAGGATGTGTGGTGTCGGATGTTTTGTTCGCATGACGCGGGTGGGGGGAGT	102	122	3	1.6		>MA_10427537_prc	GGTATGGTTGGGAAATGCCGCCGGCCGTACTGTACAACATTTCCAAATCGGGAAACGCCGTATGGTACGGCTGATGACATTTCTTGGCTGTACC	7	27	5	0	>MA_10436942_prc	CGGCCAGGAAACGCCGCCGGCTGTACCATACGACGTTTCCAAATCGGGAAATGTCATACGATACGGACGGCGGCGTTTCTTGGCCG	3	23	5	1.8	>MA_10437215_prc	GGCTAGGAAACGTTGTCAGCTGTACCGTATGACATTTCCAATTTGGAAACGTTGTACAGTACGGCCAACAACGCTTCCAAATTGGGAAATGCTGTACGGTACAGCCGGCGGCGTTTCCTAGCT	102	122	3	1.55	>MA_199195_prc	TGGTATGGCTGAGAAATGCCGCTGGCTGTACCGTACGGTGTTTCTCGATTTGAAAACGCCATACGATACGGCTGGCGGCGTTTCTCGGCTGTACCA	8	28	5	1.55	>MA_199195_prc	TGGTATGGCTGAGAAATGCCGCTGGCTGTACCGTACGGTGTTTCTCGATTTGAAAACGCCATACGATACGGCTGGCGGCGTTTCTCGGCTGTACCA	69	89	3	1.9	>MA_3396704_prc	TACAGCCCCGAAATGCCGTCGGCCGTACGGTACGGTATGGCCCCGAAACGTCGTACGACGTTTCTCGAAAGGGAAACGCCGTAAGGTATAGTCGGTGGCATTTCGGGGCCGTA
166	Pab-miRn0067	AACATTATCATAGGGCTGACG	21	>MA_10302074_prc	GCAGCAACATTATCATAGGGCTGACGTCATACTCCTTTTCTTTGGTTTATACCTACAGCGTTGTGATAGTTAGCAGC	6	26	5	0
167	Pab-miRn0068	ACCATAGTGGCACAGGCGAGAAG	23	>MA_10304098_prc	TCTTCACGTCAGGGCCACGATGGTTTATTTACCAGGTATCAATAAACCATAGTGGCACAGGCGAGAAGA	46	68	3	0
168	Pab-miRn0069.1_5p	ACTAGTTCCTCTTTTTCTTTA	21	>MA_10304642_prc	TCCTGGGTTTTCCTCTTTTTTGCTCAGAATGCTTGTTAACGTAGAAAGCAGGGCAAGCCCATGGG	5	25	5	1.95		>MA_10322360_prc	AGCCATTTGATTAAGAAGAGCCTAGCCTAGCCATAGCTACACTAGTTCCTCTTTTTCTTTAGTTAGCT	41	61	3	0		>MA_754688_prc	GCTTACTCTCTCTTCCTCTTTTTCCTCCAACCGCAATGAAGATTGTGCAGTTTGTTTTTGTAGTTTGGGGGACGGGGACGAGATCTGTGAGC	8	28	5	1.6	>MA_7970247_prc	CATTCTGGGTTTTCCTCTTTTTTGCTCAGAATGTTTGTTAACGTAGAAAGCAGGGCAAGCCCATGGGCTTCTACTAGGTTCAATAAGTTTTCTGGATAATAGCTCTGCAATTTCAACTTTGCACAATTCTAATTCTGTAGGAGAAAAGTGGTTAGCAGATG	7	27	5	1.95
169	Pab-miRn0069.2_5p	GTTTTCCTCTTTTTTGCTCAG	21	>MA_10304642_prc	TCCTGGGTTTTCCTCTTTTTTGCTCAGAATGCTTGTTAACGTAGAAAGCAGGGCAAGCCCATGGG	7	27	5	0		>MA_110643_prc	ATGCGCCTGAATATGCTGGACGAGTCTGTCATTCTCTTCTTTGGTCCAAGCTCTTTTGTATCTGTCACTGTTGAAAGATATTCATCGGTAACAGAAACAAAGTAGCTTGGACCAAAGAAGAGGAAGACAGACTCTTCTAATATATTCAGGCGCAT	108	128	3	1.8		>MA_7970247_prc	CATTCTGGGTTTTCCTCTTTTTTGCTCAGAATGTTTGTTAACGTAGAAAGCAGGGCAAGCCCATGGGCTTCTACTAGGTTCAATAAGTTTTCTGGATAATAGCTCTGCAATTTCAACTTTGCACAATTCTAATTCTGTAGGAGAAAAGTGGTTAGCAGATG	9	29	5	0
170	Pab-miRn0069_3p	ACGTAGAAAGCAGGGCAAGCC	21	>MA_10304642_prc	TCCTGGGTTTTCCTCTTTTTTGCTCAGAATGCTTGTTAACGTAGAAAGCAGGGCAAGCCCATGGG	39	59	3	0		>MA_10377894_prc	ACTCTCTGTTCCTGGGTGTGCGGGGAAAATGTTTGTGGCCTTGCGTTTTTCCAGTGGTGATTGTTTTACGTTTGAATGACTTCTCCGTCTTTGGACTAAGACGTTCGAANNNNNNNCCGTGCATTCATCACTGGAAGGATGTGTGGTGTCGGATGTTTTGTTCGCATGACGCGGGTGGGGGGAGT	102	122	3	1.7
171	Pab-miRn0070	AGGTGCAAGTTATCATTTACA	21	>MA_10307287_prc	AGGTGCAAGTTATCATTTACATCAACATATAATCAAATTATGAAAGTGAAGCCTGTGGCTTGTTGCTTGTAAGTGATTGAGACCAGTGCCT	1	21	5	0		>MA_10337101_prc	AGGTGCAAGTTATCATTTACATCAACATATAATCAAATTATGAAAGTGAAGCCTGTGGCTTGTTGCTTGTAAGTGATTGAGACCAGTGCCT	1	21	5	0		>MA_10370688_prc	AGGTGCAAGTTATCATTTACATCAACATATAATCAAATTATGAAAGTGAAGCCTGTGGCTTGTTGCTTGTAAGTGATTGAGACCAGTGCCT	1	21	5	0
172	Pab-miRn0071	TGTTTATCTATTAGTAAGGTTTCA	24	>MA_10308101_prc	TGCTTATCTATTAGTAAGGTTTCAAGTAGCAATTCGTTTGGTTTAACTAATTGTTCACTTGAGTTTTGCTTGTAGGCGGCA	1	24	5	0.25		>MA_10317418_prc	TGTTTATCTATTAGTAAGGTTTCAAGTAGCAATTTGTTTGGTTTAACTAATTGTTCACTTGAGTTTTGCTTGTAGGCGGCA	1	24	5	0		>MA_10327942_prc	TGTTGATCTATTAGTAAGGTTTCAAGTAGCATTTCGTTTGGTTTAACTAATTGCTCACTTGAGTTTTGCTTGTAGGCGGCA	1	24	5	0.25	>MA_10345514_prc	TGTTTATCTATTAGTAAGGTTTCAAGTAGCAATTTGTTTGGTTTAACTAATTGTTCACTTGAGTTTTGCTTGTAGGCGGCA	1	24	5	0
173	Pab-miRn0072	GACAAGAGAACTAGGGTTT	19	>MA_10309642_prc	AGACTCTAGACTAGTGCCTTGGGTTAATGGAGTCAAATAGAGGTGTAGCTAATGGCTTAGAAGGTCTTCAAACTCAAGGACAAGAGAACTAGGGTTT	79	97	3	0		>MA_200157_prc	TTACTCTCCACCTCTACAAGACACTTGTTCTCTTGAACATGCATTTTGAATTCATAGAAGAGGTGTCTTCTGAATGTTGAGATTAA	19	37	5	1.7		>MA_8877951_prc	TCCCATTTCGGGGATTCTTGTAGTTTTGAGCTATCTAGCTACAAGAGAACCAGGACAGGA	40	58	3	1.95
174	Pab-miRn0073	GTCTAACTGTTCTACTTTTTG	21	>MA_10312288_prc	GTCTAACTGTTCTACTTTTTGGACCTATCTTGGTTGTATATTCACTGATTTTGGTCGTATATGGGTCCAAAGAGTAGAACAGTTAGAC	1	21	5	0		>MA_10312288_prc	GTCTAACTGTTCTACTTTTTGGACCTATCTTGGTTGTATATTCACTGATTTTGGTCGTATATGGGTCCAAAGAGTAGAACAGTTAGAC	68	88	3	0.25
175	Pab-miRn0074.1	TCCTGTCCATCATGGTCCACGTCC	24	>MA_10315731_prc	GTCAAGCCCCTAAAGTGAGACGTTGGCCCTCTTAGGGCATGATAACCACCAAATGAGCAAAACGTTGCCCCTCCTGGGGCTCCAGCATCATGTCACACGTGCCAAACAAGCCTAACGAGGCTGCCACGTGCCCTAGAAGTCGTCCAACATCACTGGTGGCGTCCTGTCCATCATGGTCCACGTCCATCTGCCAGGGGCTGAT	162	185	3	0		>MA_10369090_prc	GGCGTCAAGCCCCTAAAGTGAGACGTTGGCCCTCTTAGGGCATGATAACCACCAACTGAGCAAAACGTTGCCCCTCCTGGGGCTCCAGCATCATGTCACACGTGCCAAACAAGCCTAATGAGGCTGCCACGTGCCCTGGAAGTCGTCCAACATCACTGGTGGCGTCCTGTCCATCATGGTCCACGTCCATCTACCAGGGGCTGATCCC	165	188	3	0		>MA_739716_prc	ACATCCTTGTCAGCTTGGACCATGATGGAAATTACATTAATATTGATTTGGCAAATCAATACTAATGTAATTTCCATTATGGTCCAAGCTGATAAGGATGT	11	34	5	1.45
176	Pab-miRn0074.2	TGGTCCACGTCCATCTACCAG	21	>MA_10315731_prc	GTCAAGCCCCTAAAGTGAGACGTTGGCCCTCTTAGGGCATGATAACCACCAAATGAGCAAAACGTTGCCCCTCCTGGGGCTCCAGCATCATGTCACACGTGCCAAACAAGCCTAACGAGGCTGCCACGTGCCCTAGAAGTCGTCCAACATCACTGGTGGCGTCCTGTCCATCATGGTCCACGTCCATCTGCCAGGGGCTGAT	174	194	3	0.25		>MA_10369090_prc	GGCGTCAAGCCCCTAAAGTGAGACGTTGGCCCTCTTAGGGCATGATAACCACCAACTGAGCAAAACGTTGCCCCTCCTGGGGCTCCAGCATCATGTCACACGTGCCAAACAAGCCTAATGAGGCTGCCACGTGCCCTGGAAGTCGTCCAACATCACTGGTGGCGTCCTGTCCATCATGGTCCACGTCCATCTACCAGGGGCTGATCCC	177	197	3	0
177	Pab-miRn0075	CCTTCTCAGACTACTTCTAGCT	22	>MA_10316366_prc	GGCGAGAAGGACAGTCTAGGGGGAAGTGGCGGGGGACCGTCCCGTGATTCCATTGGGGGGATCCCTTCTCAGACTACTTCTAGCT	64	85	3	0
178	Pab-miRn0076.1_3p	CCTGTTGAGCTTGACTCTAGT	21	>MA_10322154_prc	CAAGGGAACGGGCTTGGCAGAATCAGCGGGGAAAGAAGACCCTGTTGAGCTTGACTCTAGTCCGACTTTG	41	61	3	0		>MA_14123_prc	GGGCTTGGAAGAATTAACGGGGAAAGAAGACCCTGTTGAGCTTGACTCTAGTCC	32	52	3	0		>MA_148399_prc	GGGCTTGGCAGAATTAGCGGGGAAAGAAGACCATGTTGAGCTTGACTCTAGTCC	32	52	3	0.15	>MA_4845005_prc	GGGAATGGACTTGGCATAATTAGCAGGGAAAGAAGACCCTGTTGAGCTTGACACTAGTCCTAACCC	38	58	3	1	>MA_62289_prc	GGGCTTGGTAGAATTAGTGGGGAAAGAAGACCCTGTTGAGCTTGACTCTAGTCC	32	52	3	0
179	Pab-miRn0076.2_3p	GTTGAGCTTGACTCTAGTCCA	21	>MA_10322154_prc	CAAGGGAACGGGCTTGGCAGAATCAGCGGGGAAAGAAGACCCTGTTGAGCTTGACTCTAGTCCGACTTTG	44	64	3	0.15		>MA_4845005_prc	GGGAATGGACTTGGCATAATTAGCAGGGAAAGAAGACCCTGTTGAGCTTGACACTAGTCCTAACCC	41	61	3	1.15
180	Pab-miRn0076.3_3p	GTTGAGCTTGACTCTAGTCCG	21	>MA_10322154_prc	CAAGGGAACGGGCTTGGCAGAATCAGCGGGGAAAGAAGACCCTGTTGAGCTTGACTCTAGTCCGACTTTG	44	64	3	0		>MA_4845005_prc	GGGAATGGACTTGGCATAATTAGCAGGGAAAGAAGACCCTGTTGAGCTTGACACTAGTCCTAACCC	41	61	3	1.15
181	Pab-miRn0076.4_3p	ACCCTGTTGAGCTTGACTCTA	21	>MA_10322154_prc	CAAGGGAACGGGCTTGGCAGAATCAGCGGGGAAAGAAGACCCTGTTGAGCTTGACTCTAGTCCGACTTTG	39	59	3	0
182	Pab-miRn0076_5p	GGGCTTGGCAGAATCAGCGGG	21	>MA_10322154_prc	CAAGGGAACGGGCTTGGCAGAATCAGCGGGGAAAGAAGACCCTGTTGAGCTTGACTCTAGTCCGACTTTG	10	30	5	0		>MA_148399_prc	GGGCTTGGCAGAATTAGCGGGGAAAGAAGACCATGTTGAGCTTGACTCTAGTCC	1	21	5	1
183	Pab-miRn0077	CTTCATCGTAGGGTGGATGCT	21	>MA_10324021_prc	GCTTGTCATTTTGTGTTGTGCATCCCCTCTTCGATGGAGAGTGCGGGTGAGGCTTTGGTTCCATGATGGGAAAAACGTTACAGGGATCCCTTGCTATGTTGTGGGAGCTTTTCCTAGCCATTCTTCATCGTAGGGTGGATGCTCGGTGCTGTGTGAGAAGT	123	143	3	0		>MA_75545_prc	GCTTGTCGTTTTGTGTTGTGCATCCCCTCTCCGATGGAGAGCACGGGCGAGGCTTTGGTTCCATGACAGGAAAAACATTGCAGGGATCCCTTGCTACGTCATGGGAAATTTTCCTCGCCATTCTTCATCGTAGGGTGGATGCTCGATGCGGTACGAGAAGT	123	143	3	0
184	Pab-miRn0078	GATAGCGGATCTCTATGTGCTT	22	>MA_10325698_prc	GTCGCGGATGAAATGATAGCGGATCTCTATGTGCTTCAACCTGTCGTGGAACACAGGACTCTCTGTCATTTTAATGCAGC	15	36	5	0
185	Pab-miRn0079	TGCGTTGCGGAGGTGCCTTGC	21	>MA_10330822_prc	GCGTTTGCGGACGTGCCTTGCCTTGCGTTTGCGTTTGCGTTGCGGACGTGCCTTGCGTTTGCGTTGCGGATGTGCGTTGGGCCGCCCAACCTGCAGACGT	1	21	5	1.8		>MA_10330822_prc	GCGTTTGCGGACGTGCCTTGCCTTGCGTTTGCGTTTGCGTTGCGGACGTGCCTTGCGTTTGCGTTGCGGATGTGCGTTGGGCCGCCCAACCTGCAGACGT	60	80	3	1.4		>MA_7813067_prc	GCGTTTGCGTTTGCGGACGTGCCTTGCCTTGCGTTCGCGATTGCGTTGCGGACGTGCGTTGGGCCGCCCAACTTGCGGACGT	7	27	5	1.8
186	Pab-miRn0080.1_5p	AGAGTTCCTTTTATACCAATC	21	>MA_10331_prc	ATGGTAGAGTTCCTTTTATACCAATCAAGGCCTGTGCAAAAGTGATCCGACTGCCGATTTATGCATCCTTCTGCCCTGCCAGTGTTCGTTGTTACAGGCCCGATTTCATTGCAGGTTAGTGGTGTGCATAAGGCGGGAGTTGTATTGATTTTGTGTTGCCCTCGTTTGGTTTGAAGGGAGCTCTACTGGGCGA	6	26	5	0
187	Pab-miRn0080.2_3p	TGTGCATAAGGCGGGAGTTGTA	22	>MA_10331_prc	ATGGTAGAGTTCCTTTTATACCAATCAAGGCCTGTGCAAAAGTGATCCGACTGCCGATTTATGCATCCTTCTGCCCTGCCAGTGTTCGTTGTTACAGGCCCGATTTCATTGCAGGTTAGTGGTGTGCATAAGGCGGGAGTTGTATTGATTTTGTGTTGCCCTCGTTTGGTTTGAAGGGAGCTCTACTGGGCGA	123	144	3	0
188	Pab-miRn0080.2_5p	TAGAGTTCCTTTTATACCAAT	21	>MA_10331_prc	ATGGTAGAGTTCCTTTTATACCAATCAAGGCCTGTGCAAAAGTGATCCGACTGCCGATTTATGCATCCTTCTGCCCTGCCAGTGTTCGTTGTTACAGGCCCGATTTCATTGCAGGTTAGTGGTGTGCATAAGGCGGGAGTTGTATTGATTTTGTGTTGCCCTCGTTTGGTTTGAAGGGAGCTCTACTGGGCGA	5	25	5	0
189	Pab-miRn0081.1_3p	ACCTATACTCGACCGTCGGA	20	>MA_10338460_prc	GATGAACCGAAAGTCGAGTTACGGTGCCAAACTGCGCGCTAACCCAGATCCCACAAAGGGTGTTGGTTGATTAAGACAGCAGGACGGTGGTCATGGAAGTCGAAATCCGCTAAGGAGTGTGTAACAACTCACCTGCCGAATCAACTAGCCCCGAAAATGGATGGCGCTGAAGCGCGCGACCTATACTCGACCGTCGGAGCAATT	179	198	3	0		>MA_10377894_prc	ACTCTCTGTTCCTGGGTGTGCGGGGAAAATGTTTGTGGCCTTGCGTTTTTCCAGTGGTGATTGTTTTACGTTTGAATGACTTCTCCGTCTTTGGACTAAGACGTTCGAANNNNNNNCCGTGCATTCATCACTGGAAGGATGTGTGGTGTCGGATGTTTTGTTCGCATGACGCGGGTGGGGGGAGT	105	124	3	1.45
190	Pab-miRn0081.1_5p	CCGAAAGTCGAGTTACGGTGC	21	>MA_10338460_prc	GATGAACCGAAAGTCGAGTTACGGTGCCAAACTGCGCGCTAACCCAGATCCCACAAAGGGTGTTGGTTGATTAAGACAGCAGGACGGTGGTCATGGAAGTCGAAATCCGCTAAGGAGTGTGTAACAACTCACCTGCCGAATCAACTAGCCCCGAAAATGGATGGCGCTGAAGCGCGCGACCTATACTCGACCGTCGGAGCAATT	7	27	5	0
191	Pab-miRn0081.2_3p	CCTATACTCGACCGTCGGAGC	21	>MA_10338460_prc	GATGAACCGAAAGTCGAGTTACGGTGCCAAACTGCGCGCTAACCCAGATCCCACAAAGGGTGTTGGTTGATTAAGACAGCAGGACGGTGGTCATGGAAGTCGAAATCCGCTAAGGAGTGTGTAACAACTCACCTGCCGAATCAACTAGCCCCGAAAATGGATGGCGCTGAAGCGCGCGACCTATACTCGACCGTCGGAGCAATT	180	200	3	0
192	Pab-miRn0081.2_5p	GAACCGAAAGTCGAGTTACGG	21	>MA_10338460_prc	GATGAACCGAAAGTCGAGTTACGGTGCCAAACTGCGCGCTAACCCAGATCCCACAAAGGGTGTTGGTTGATTAAGACAGCAGGACGGTGGTCATGGAAGTCGAAATCCGCTAAGGAGTGTGTAACAACTCACCTGCCGAATCAACTAGCCCCGAAAATGGATGGCGCTGAAGCGCGCGACCTATACTCGACCGTCGGAGCAATT	4	24	5	0
193	Pab-miRn0082.1_5p	CTGTCGGCAGTCTGCCCGAGC	21	>MA_10339751_prc	TGCGTCCTCAACCCGTGGGCTGTCGGCAGTCTGCCCGAGCTGCTATCGCGGCGAGGGCGGGCAGTCGCGTGCCGATTGGGCTACGGACGTA	20	40	5	0
194	Pab-miRn0082.2_5p	GCTGTCGGCAGTCTGCCCA	19	>MA_10339751_prc	TGCGTCCTCAACCCGTGGGCTGTCGGCAGTCTGCCCGAGCTGCTATCGCGGCGAGGGCGGGCAGTCGCGTGCCGATTGGGCTACGGACGTA	19	37	5	0.15		>MA_10377894_prc	ACTCTCTGTTCCTGGGTGTGCGGGGAAAATGTTTGTGGCCTTGCGTTTTTCCAGTGGTGATTGTTTTACGTTTGAATGACTTCTCCGTCTTTGGACTAAGACGTTCGAANNNNNNNCCGTGCATTCATCACTGGAAGGATGTGTGGTGTCGGATGTTTTGTTCGCATGACGCGGGTGGGGGGAGT	106	124	3	1.7
195	Pab-miRn0082.3_5p	GGCTGTCGGCAGTCTGCCCGA	21	>MA_10339751_prc	TGCGTCCTCAACCCGTGGGCTGTCGGCAGTCTGCCCGAGCTGCTATCGCGGCGAGGGCGGGCAGTCGCGTGCCGATTGGGCTACGGACGTA	18	38	5	0
196	Pab-miRn0082_3p	GAGGGCGGGCAGTCGCGTGCC	21	>MA_10339751_prc	TGCGTCCTCAACCCGTGGGCTGTCGGCAGTCTGCCCGAGCTGCTATCGCGGCGAGGGCGGGCAGTCGCGTGCCGATTGGGCTACGGACGTA	53	73	3	0
197	Pab-miRn0083_3p	AGCTGTCGCTGTCCATCATCATCAT	25	>MA_10340585_prc	TTTGGCGATGATTTTTGGGCAGCGGCTCCTCCGTGCCCGTGTTTGAAAGCTGTCGCTGTCCATCATCATCATTGGA	48	72	3	0
198	Pab-miRn0083_5p	GATGATTTTTGGGCAGCGGCTCC	23	>MA_10340585_prc	TTTGGCGATGATTTTTGGGCAGCGGCTCCTCCGTGCCCGTGTTTGAAAGCTGTCGCTGTCCATCATCATCATTGGA	7	29	5	0
199	Pab-miRn0084.1	AAACAGATGGTCAGACAGAGG	21	>MA_10340875_prc	TATTTCTGATCGGGATTATCGATTTGTTGGAAGTTTTTGGTCGAGTTTATGGGCACTCATGGACACCAAACTAAAAAAGAGCACATCTTTTCATCCGCAAACCGATGGTCAGATAGAAGTG	99	119	3	1.4		>MA_3853975_prc	TATTTCTGATCGGGATTATCGATTTGTTGAAATTTTTTGGTCAAGTTTATGGGCACTCATGGACACTAAACTTTAAAAAAGCACAACTTTTCATCCGCAGACAGATGGTCAGACAGAGGTG	99	119	3	0.15		>MA_9422911_prc	TATTTCTGATCGGGATTATCGATTTGTTGGAAGTTTTTGGTCGAGTTTATGGGCACTCATGGACACCAAACTTAAAAAGAGCACAGCTTTTCATCCACAAACAGATGGTCAGACAGAGGTG	99	119	3	0
200	Pab-miRn0084.2	AGACAGATGGTCAGACAGAGG	21	>MA_10340875_prc	TATTTCTGATCGGGATTATCGATTTGTTGGAAGTTTTTGGTCGAGTTTATGGGCACTCATGGACACCAAACTAAAAAAGAGCACATCTTTTCATCCGCAAACCGATGGTCAGATAGAAGTG	99	119	3	1.55		>MA_3853975_prc	TATTTCTGATCGGGATTATCGATTTGTTGAAATTTTTTGGTCAAGTTTATGGGCACTCATGGACACTAAACTTTAAAAAAGCACAACTTTTCATCCGCAGACAGATGGTCAGACAGAGGTG	99	119	3	0		>MA_9422911_prc	TATTTCTGATCGGGATTATCGATTTGTTGGAAGTTTTTGGTCGAGTTTATGGGCACTCATGGACACCAAACTTAAAAAGAGCACAGCTTTTCATCCACAAACAGATGGTCAGACAGAGGTG	99	119	3	0.15
201	Pab-miRn0085.1	GACCTGGACGCAGCTCACCCTA	22	>MA_10353878_prc	GGGTTGGGTTGACCTGGACGCAGCTCACCCTAACGGCGTACCTTTTGCATAATGGGTCAGCGAGTAAATGGGAACAGCGGCTTAAGCC	11	32	5	0
202	Pab-miRn0085.2	GGTTGGGTTGACCTGGACGCA	21	>MA_10353878_prc	GGGTTGGGTTGACCTGGACGCAGCTCACCCTAACGGCGTACCTTTTGCATAATGGGTCAGCGAGTAAATGGGAACAGCGGCTTAAGCC	2	22	5	0
203	Pab-miRn0086	AGTTTGCTCTTGAGATTGGAC	21	>MA_103565_prc	GGAAGGATTGATCTTGAGATGGGTACTCGTGGTGTTATGGCCACCATAAGACGCCCAAAACTGAAGGTCATAAATACCCA	5	25	5	1.95		>MA_865645_prc	CACGATCTTCCGAGTTTGCTCTTGAGATTGGACCATGTGCATCAAACCTGACCATGCTAGATGCTTGTTAATATCTTTAGTCAAACTTGCGATCTTCGTG	13	33	5	0
204	Pab-miRn0087	CCCACAGACTTTCCCCTTCTC	21	>MA_103581_prc	CAGACATTCGATCCACCCCACAGACTTTCCCCTTCTCACATGTTGCTCCTAATATTTTCAGTAACTCTTGGACCTTGGGTGAACTGTGATTAGGGGAAAATCTGCGTGATGGATGGGAATGTCTG	17	37	5	0		>MA_103581_prc	CAGACATTCGATCCACCCCACAGACTTTCCCCTTCTCACATGTTGCTCCTAATATTTTCAGTAACTCTTGGACCTTGGGTGAACTGTGATTAGGGGAAAATCTGCGTGATGGATGGGAATGTCTG	88	108	3	1.9
205	Pab-miRn0089.1	CCCTGGGCGAAGCATCTCTAG	21	>MA_10367376_prc	GCCTTCTCGGGGATCCCCTGGGCGAAGCATCTCTAGGTTTTATGTTTCCTATGGCTTTTATCTTTACCAGCTGCTTTTACCTCCTGGGCCTTTAGCCCCTTCTTCCCACAAGACAAGATGTGCCCGGGCGGTCCTCCTAATGGC	16	36	5	0
206	Pab-miRn0089.2	TCCCCTGGGCGAAGCATCTCTA	22	>MA_10367376_prc	GCCTTCTCGGGGATCCCCTGGGCGAAGCATCTCTAGGTTTTATGTTTCCTATGGCTTTTATCTTTACCAGCTGCTTTTACCTCCTGGGCCTTTAGCCCCTTCTTCCCACAAGACAAGATGTGCCCGGGCGGTCCTCCTAATGGC	14	35	5	0
207	Pab-miRn0090.1_3p	AATGTGGATATTGGGGTCAAA	21	>MA_103680_prc	ATGCAAGTCCACATATTTTACCACAAAATCCACATTATCTTATGGGTTTTGTTTTCAAAGGAAAAATTGAGTCTTAATGTGGATGTTGGGGTCAAATACATGGGGTTTCCAT	76	96	3	1		>MA_114913_prc	CAACATCAGTCAATGGAAGTCCACAGATTTGACCACAAAATCCACATTGTCTTCTGGGTTTTGTTTTCAGAGGAAAAAATGAGTCTTAATGTGGATGTTGGGGTCAAATCTATGGGGTTTCCATCGATTGA	28	48	5	2		>MA_114913_prc	CAACATCAGTCAATGGAAGTCCACAGATTTGACCACAAAATCCACATTGTCTTCTGGGTTTTGTTTTCAGAGGAAAAAATGAGTCTTAATGTGGATGTTGGGGTCAAATCTATGGGGTTTCCATCGATTGA	88	108	3	1	>MA_60836_prc	ATGGGATTCCAAATATTTCACCACAAAATCTACATTGTCTTATGGTTTTTGTTTTCAGAGGAAAAAAAGTGTCTTAATGTGGATGTTGGGGTCAAATCCACGGGGTTTCCAT	76	96	3	1	>MA_96247_prc	ATGGAAGTCCACAGATTTGACCACAAAATCCACATTGTCCTCTGGGTTTTGTTTTCAGAGGAAAAAAAAAGAGTCTCAATGTGGATATTGGGGTCAAATCTATGGGGTTTCCAT	16	36	5	2	>MA_96247_prc	ATGGAAGTCCACAGATTTGACCACAAAATCCACATTGTCCTCTGGGTTTTGTTTTCAGAGGAAAAAAAAAGAGTCTCAATGTGGATATTGGGGTCAAATCTATGGGGTTTCCAT	78	98	3	0	>MA_972_prc	CAAGATCAACCAATGGAAGTCCACATATTTGACCACAAAATCCACATTGTGTTCCGGGTTTTCTTTTCAAAGGAAAAAATGAGTCTTAGTGTGGATGTTAGGGTCAAATCTATAGGGTTTCCATCAACTGA	28	48	5	2
208	Pab-miRn0090.1_5p	AAGTCCACAGATTTGACCACA	21	>MA_103680_prc	ATGCAAGTCCACATATTTTACCACAAAATCCACATTATCTTATGGGTTTTGTTTTCAAAGGAAAAATTGAGTCTTAATGTGGATGTTGGGGTCAAATACATGGGGTTTCCAT	5	25	5	2		>MA_114913_prc	CAACATCAGTCAATGGAAGTCCACAGATTTGACCACAAAATCCACATTGTCTTCTGGGTTTTGTTTTCAGAGGAAAAAATGAGTCTTAATGTGGATGTTGGGGTCAAATCTATGGGGTTTCCATCGATTGA	17	37	5	0		>MA_114913_prc	CAACATCAGTCAATGGAAGTCCACAGATTTGACCACAAAATCCACATTGTCTTCTGGGTTTTGTTTTCAGAGGAAAAAATGAGTCTTAATGTGGATGTTGGGGTCAAATCTATGGGGTTTCCATCGATTGA	99	119	3	1.75	>MA_96247_prc	ATGGAAGTCCACAGATTTGACCACAAAATCCACATTGTCCTCTGGGTTTTGTTTTCAGAGGAAAAAAAAAGAGTCTCAATGTGGATATTGGGGTCAAATCTATGGGGTTTCCAT	5	25	5	0	>MA_96247_prc	ATGGAAGTCCACAGATTTGACCACAAAATCCACATTGTCCTCTGGGTTTTGTTTTCAGAGGAAAAAAAAAGAGTCTCAATGTGGATATTGGGGTCAAATCTATGGGGTTTCCAT	89	109	3	1.75	>MA_972_prc	CAAGATCAACCAATGGAAGTCCACATATTTGACCACAAAATCCACATTGTGTTCCGGGTTTTCTTTTCAAAGGAAAAAATGAGTCTTAGTGTGGATGTTAGGGTCAAATCTATAGGGTTTCCATCAACTGA	17	37	5	1
209	Pab-miRn0090.2_3p	ATGTGGATATTGGGGTCAAAT	21	>MA_103680_prc	ATGCAAGTCCACATATTTTACCACAAAATCCACATTATCTTATGGGTTTTGTTTTCAAAGGAAAAATTGAGTCTTAATGTGGATGTTGGGGTCAAATACATGGGGTTTCCAT	77	97	3	1		>MA_114913_prc	CAACATCAGTCAATGGAAGTCCACAGATTTGACCACAAAATCCACATTGTCTTCTGGGTTTTGTTTTCAGAGGAAAAAATGAGTCTTAATGTGGATGTTGGGGTCAAATCTATGGGGTTTCCATCGATTGA	27	47	5	2		>MA_114913_prc	CAACATCAGTCAATGGAAGTCCACAGATTTGACCACAAAATCCACATTGTCTTCTGGGTTTTGTTTTCAGAGGAAAAAATGAGTCTTAATGTGGATGTTGGGGTCAAATCTATGGGGTTTCCATCGATTGA	89	109	3	1	>MA_60836_prc	ATGGGATTCCAAATATTTCACCACAAAATCTACATTGTCTTATGGTTTTTGTTTTCAGAGGAAAAAAAGTGTCTTAATGTGGATGTTGGGGTCAAATCCACGGGGTTTCCAT	77	97	3	1	>MA_96247_prc	ATGGAAGTCCACAGATTTGACCACAAAATCCACATTGTCCTCTGGGTTTTGTTTTCAGAGGAAAAAAAAAGAGTCTCAATGTGGATATTGGGGTCAAATCTATGGGGTTTCCAT	15	35	5	2	>MA_96247_prc	ATGGAAGTCCACAGATTTGACCACAAAATCCACATTGTCCTCTGGGTTTTGTTTTCAGAGGAAAAAAAAAGAGTCTCAATGTGGATATTGGGGTCAAATCTATGGGGTTTCCAT	79	99	3	0	>MA_972_prc	CAAGATCAACCAATGGAAGTCCACATATTTGACCACAAAATCCACATTGTGTTCCGGGTTTTCTTTTCAAAGGAAAAAATGAGTCTTAGTGTGGATGTTAGGGTCAAATCTATAGGGTTTCCATCAACTGA	27	47	5	2
210	Pab-miRn0090.2_5p	TTTGACCACAAAATCCACATTA	22	>MA_103680_prc	ATGCAAGTCCACATATTTTACCACAAAATCCACATTATCTTATGGGTTTTGTTTTCAAAGGAAAAATTGAGTCTTAATGTGGATGTTGGGGTCAAATACATGGGGTTTCCAT	16	37	5	0.25		>MA_103680_prc	ATGCAAGTCCACATATTTTACCACAAAATCCACATTATCTTATGGGTTTTGTTTTCAAAGGAAAAATTGAGTCTTAATGTGGATGTTGGGGTCAAATACATGGGGTTTCCAT	75	96	3	2		>MA_114913_prc	CAACATCAGTCAATGGAAGTCCACAGATTTGACCACAAAATCCACATTGTCTTCTGGGTTTTGTTTTCAGAGGAAAAAATGAGTCTTAATGTGGATGTTGGGGTCAAATCTATGGGGTTTCCATCGATTGA	28	49	5	0.15	>MA_114913_prc	CAACATCAGTCAATGGAAGTCCACAGATTTGACCACAAAATCCACATTGTCTTCTGGGTTTTGTTTTCAGAGGAAAAAATGAGTCTTAATGTGGATGTTGGGGTCAAATCTATGGGGTTTCCATCGATTGA	87	108	3	2	>MA_60836_prc	ATGGGATTCCAAATATTTCACCACAAAATCTACATTGTCTTATGGTTTTTGTTTTCAGAGGAAAAAAAGTGTCTTAATGTGGATGTTGGGGTCAAATCCACGGGGTTTCCAT	16	37	5	1.4	>MA_60836_prc	ATGGGATTCCAAATATTTCACCACAAAATCTACATTGTCTTATGGTTTTTGTTTTCAGAGGAAAAAAAGTGTCTTAATGTGGATGTTGGGGTCAAATCCACGGGGTTTCCAT	75	96	3	2	>MA_96247_prc	ATGGAAGTCCACAGATTTGACCACAAAATCCACATTGTCCTCTGGGTTTTGTTTTCAGAGGAAAAAAAAAGAGTCTCAATGTGGATATTGGGGTCAAATCTATGGGGTTTCCAT	16	37	5	0.15	>MA_972_prc	CAAGATCAACCAATGGAAGTCCACATATTTGACCACAAAATCCACATTGTGTTCCGGGTTTTCTTTTCAAAGGAAAAAATGAGTCTTAGTGTGGATGTTAGGGTCAAATCTATAGGGTTTCCATCAACTGA
211	Pab-miRn0090.3_3p	ATGTGGATGTTGGGGTCAAAT	21	>MA_103680_prc	ATGCAAGTCCACATATTTTACCACAAAATCCACATTATCTTATGGGTTTTGTTTTCAAAGGAAAAATTGAGTCTTAATGTGGATGTTGGGGTCAAATACATGGGGTTTCCAT	77	97	3	0		>MA_114913_prc	CAACATCAGTCAATGGAAGTCCACAGATTTGACCACAAAATCCACATTGTCTTCTGGGTTTTGTTTTCAGAGGAAAAAATGAGTCTTAATGTGGATGTTGGGGTCAAATCTATGGGGTTTCCATCGATTGA	27	47	5	2		>MA_114913_prc	CAACATCAGTCAATGGAAGTCCACAGATTTGACCACAAAATCCACATTGTCTTCTGGGTTTTGTTTTCAGAGGAAAAAATGAGTCTTAATGTGGATGTTGGGGTCAAATCTATGGGGTTTCCATCGATTGA	89	109	3	0	>MA_60836_prc	ATGGGATTCCAAATATTTCACCACAAAATCTACATTGTCTTATGGTTTTTGTTTTCAGAGGAAAAAAAGTGTCTTAATGTGGATGTTGGGGTCAAATCCACGGGGTTTCCAT	77	97	3	0	>MA_96247_prc	ATGGAAGTCCACAGATTTGACCACAAAATCCACATTGTCCTCTGGGTTTTGTTTTCAGAGGAAAAAAAAAGAGTCTCAATGTGGATATTGGGGTCAAATCTATGGGGTTTCCAT	15	35	5	2	>MA_96247_prc	ATGGAAGTCCACAGATTTGACCACAAAATCCACATTGTCCTCTGGGTTTTGTTTTCAGAGGAAAAAAAAAGAGTCTCAATGTGGATATTGGGGTCAAATCTATGGGGTTTCCAT	79	99	3	1	>MA_972_prc	CAAGATCAACCAATGGAAGTCCACATATTTGACCACAAAATCCACATTGTGTTCCGGGTTTTCTTTTCAAAGGAAAAAATGAGTCTTAGTGTGGATGTTAGGGTCAAATCTATAGGGTTTCCATCAACTGA	27	47	5	2	>MA_972_prc	CAAGATCAACCAATGGAAGTCCACATATTTGACCACAAAATCCACATTGTGTTCCGGGTTTTCTTTTCAAAGGAAAAAATGAGTCTTAGTGTGGATGTTAGGGTCAAATCTATAGGGTTTCCATCAACTGA
212	Pab-miRn0090.3_5p	TTTGACCACAAAATCCACATTG	22	>MA_103680_prc	ATGCAAGTCCACATATTTTACCACAAAATCCACATTATCTTATGGGTTTTGTTTTCAAAGGAAAAATTGAGTCTTAATGTGGATGTTGGGGTCAAATACATGGGGTTTCCAT	16	37	5	0.4		>MA_114913_prc	CAACATCAGTCAATGGAAGTCCACAGATTTGACCACAAAATCCACATTGTCTTCTGGGTTTTGTTTTCAGAGGAAAAAATGAGTCTTAATGTGGATGTTGGGGTCAAATCTATGGGGTTTCCATCGATTGA	28	49	5	0		>MA_60836_prc	ATGGGATTCCAAATATTTCACCACAAAATCTACATTGTCTTATGGTTTTTGTTTTCAGAGGAAAAAAAGTGTCTTAATGTGGATGTTGGGGTCAAATCCACGGGGTTTCCAT	16	37	5	1.25	>MA_96247_prc	ATGGAAGTCCACAGATTTGACCACAAAATCCACATTGTCCTCTGGGTTTTGTTTTCAGAGGAAAAAAAAAGAGTCTCAATGTGGATATTGGGGTCAAATCTATGGGGTTTCCAT	16	37	5	0	>MA_96247_prc	ATGGAAGTCCACAGATTTGACCACAAAATCCACATTGTCCTCTGGGTTTTGTTTTCAGAGGAAAAAAAAAGAGTCTCAATGTGGATATTGGGGTCAAATCTATGGGGTTTCCAT	77	98	3	2	>MA_972_prc	CAAGATCAACCAATGGAAGTCCACATATTTGACCACAAAATCCACATTGTGTTCCGGGTTTTCTTTTCAAAGGAAAAAATGAGTCTTAGTGTGGATGTTAGGGTCAAATCTATAGGGTTTCCATCAACTGA	28	49	5	0
213	Pab-miRn0090.4_3p	ATGTGGATGTTGGGGTCAAATA	22	>MA_103680_prc	ATGCAAGTCCACATATTTTACCACAAAATCCACATTATCTTATGGGTTTTGTTTTCAAAGGAAAAATTGAGTCTTAATGTGGATGTTGGGGTCAAATACATGGGGTTTCCAT	77	98	3	0		>MA_114913_prc	CAACATCAGTCAATGGAAGTCCACAGATTTGACCACAAAATCCACATTGTCTTCTGGGTTTTGTTTTCAGAGGAAAAAATGAGTCTTAATGTGGATGTTGGGGTCAAATCTATGGGGTTTCCATCGATTGA	89	110	3	0.15		>MA_60836_prc	ATGGGATTCCAAATATTTCACCACAAAATCTACATTGTCTTATGGTTTTTGTTTTCAGAGGAAAAAAAGTGTCTTAATGTGGATGTTGGGGTCAAATCCACGGGGTTTCCAT	77	98	3	0.15	>MA_96247_prc	ATGGAAGTCCACAGATTTGACCACAAAATCCACATTGTCCTCTGGGTTTTGTTTTCAGAGGAAAAAAAAAGAGTCTCAATGTGGATATTGGGGTCAAATCTATGGGGTTTCCAT	79	100	3	1.15	>MA_972_prc	CAAGATCAACCAATGGAAGTCCACATATTTGACCACAAAATCCACATTGTGTTCCGGGTTTTCTTTTCAAAGGAAAAAATGAGTCTTAGTGTGGATGTTAGGGTCAAATCTATAGGGTTTCCATCAACTGA	26	47	5	2	>MA_972_prc	CAAGATCAACCAATGGAAGTCCACATATTTGACCACAAAATCCACATTGTGTTCCGGGTTTTCTTTTCAAAGGAAAAAATGAGTCTTAGTGTGGATGTTAGGGTCAAATCTATAGGGTTTCCATCAACTGA	89	110	3	1.3
214	Pab-miRn0090_3p	GGTCAAATCTATGGGGTTTCCA	22	>MA_103680_prc	ATGCAAGTCCACATATTTTACCACAAAATCCACATTATCTTATGGGTTTTGTTTTCAAAGGAAAAATTGAGTCTTAATGTGGATGTTGGGGTCAAATACATGGGGTTTCCAT	90	111	3	2		>MA_114913_prc	CAACATCAGTCAATGGAAGTCCACAGATTTGACCACAAAATCCACATTGTCTTCTGGGTTTTGTTTTCAGAGGAAAAAATGAGTCTTAATGTGGATGTTGGGGTCAAATCTATGGGGTTTCCATCGATTGA	102	123	3	0		>MA_60836_prc	ATGGGATTCCAAATATTTCACCACAAAATCTACATTGTCTTATGGTTTTTGTTTTCAGAGGAAAAAAAGTGTCTTAATGTGGATGTTGGGGTCAAATCCACGGGGTTTCCAT	90	111	3	2	>MA_96247_prc	ATGGAAGTCCACAGATTTGACCACAAAATCCACATTGTCCTCTGGGTTTTGTTTTCAGAGGAAAAAAAAAGAGTCTCAATGTGGATATTGGGGTCAAATCTATGGGGTTTCCAT	92	113	3	0	>MA_972_prc	CAAGATCAACCAATGGAAGTCCACATATTTGACCACAAAATCCACATTGTGTTCCGGGTTTTCTTTTCAAAGGAAAAAATGAGTCTTAGTGTGGATGTTAGGGTCAAATCTATAGGGTTTCCATCAACTGA	102	123	3	1
215	Pab-miRn0091	AAGAAATATGCAATGGACAGT	21	>MA_10369691_prc	GCCTTTCAAACAAGAAATATGCAATGGACAGTTGGATAGCGGAATGTTTGTTAAGTATTTGTGTTATGGGAGGT	12	32	5	0
216	Pab-miRn0092	GACTCCCACTGTGGTCGGTT	20	>MA_10371315_prc	GAGGTGATATATGTGTACCACTGTGGTCGAGCCTTAGCACGGAGCCTCCTCTGCGAGTGGTGCGAGTCCTCCTC	13	32	5	1.2
217	Pab-miRn0093.1	AGGGTCGGAGTTGTTTGGTAGA	22	>MA_10376143_prc	GCCATAGACAAAGGGTAGGAATTGTTTGGTAGAAGAGTTTTCTCTGTTGCAGGATATGGGGGGTTTTCCAAAATATTTGCCATCAAATCAAAGGGCTGCAGTGGCTTTATTGCAATTTGTTTGGCAATATCCTCTATATTCTTCTACCCTAAAAATTATTCTCTGAAACAATGCCGACCCTTCATCTCTGGAC	12	33	5	2		>MA_10377797_prc	CCACAGACAAAGGGTAGGAGTTGTTTGGTAGAAGAGTTTTCTCTGTTGCAGGATATGGGGGGTTTTCCAAAATATTTGCCATCAAATCAAAGGGCTACAGTGGATTTATTGCAATTTGTTTGGCAATATCCTCTATATTCTTCTACCCTAAAAATTCTTCTCTGAAACAATGCCCACCCTTCATCTCTGG	11	32	5	1		>MA_160943_prc	TGCCACAGACGAAGGGTAGGAGTTGTTTGGTAGAAGAGTTTTCTCTGTTGTAGGATATGGGGGGTTTTCCAAAATATTTTCCATCAAATCAAAGTGCTACAGTGGCTTTATTGCAATCTGTTTGGCAATATCCTCTATATTCTTCTACCCTAAAAATTCTTCTCTGAAACAATGCCCATCCTTCATCTCTGGACA	13	34	5	1	>MA_20347_prc	TGCCACAGACAAAGGGTAGGAGTTGTTTGGTAGAAGGGTTTTCTCTATTGTAGGATATGGGGGGTTTTCCAAAATATTTGCCATCAAATCAAAGGGCTACAGTGGCTTTATTGCAATTTGTTTGGCAATATTCTCTATATTCTTCTACCCTAAAAATTCTTCTCTGAAACAATGCCCACCCTTCATCTCTGGACA	13	34	5	1	>MA_299604_prc	ATATGGGTTTTCCTGCCACAGACGAAGGGTAGGAGTTGTTTGGTAGAGGAGTTTTCTCTGTTGCGGGATATGGGGGTTTTCCAAAATATTTTCCATCAAATCAAAGGGCTACGTTGGCTTTATTGCAATTTGTTTGGCAATATCCTCTATATTATTCTACCCTAAAAATTCTTCTCTTAAACAATGCCCACCCTTCATCTCTTGACATATTCCCATGT	26	47	5	1	>MA_36495_prc	ATGGGTTTGGCTGCCACAGACGAAGGGTCGGAGTTGTTTGGTAGAAGAGTTTTCTCTGTTGCAGGATATGGAGGATATGCCAAAATTTTGCTATCAAATCGAAAGGCTACAGTAGCTTGACTGCAATTTGCTTGGTAATATCCTCTAAATTCTTTTCCCCCCCAAAACTCTTTTCTTAAACAATGCCCACCCTTCATCTCTGGACATATTCCCAT	24	45	5	0	>MA_4542805_prc	ATATGGGTTTTCCTGCCACAGACAAAGGGTAGGAGTTGTTTGGTAGAAGAGTTTTCTCTGTTGCGGGATATGGGGGATTTTCCAAAATATTTGCCATCAAATCAAAGGGCTACGTTGGCTTTATGGCAATTTGTTTGGCAATGTCTTCTATATTATTCTACCCTAAAAATTCTTCTCTTAAACAATGCCCACCCTTCATCTCTGGACATATTCCCATGT	26	47	5	1	>MA_7322132_prc	ATATGGGTTTGCTTGCCACAAACGAAGGGTAGGAGTTGTTTGGTAGAAGATTTTTCTCTGTTGCAGGATATGGGGGGTTTTCCAAAATATTTGCCATCAAATCAAAAGGCTACAGTGGATTTATTGCAATTTGTTTGGCAATATCCTCTATATTCTTCTACCCTAAAAAGTCTTCTCTTAAACAATGCCCACCCTTCATCGCTGGACATATTCCCATGT
218	Pab-miRn0093.2	CGAAGGGTAGGAGTTGTTTGGTA	23	>MA_10376143_prc	GCCATAGACAAAGGGTAGGAATTGTTTGGTAGAAGAGTTTTCTCTGTTGCAGGATATGGGGGGTTTTCCAAAATATTTGCCATCAAATCAAAGGGCTGCAGTGGCTTTATTGCAATTTGTTTGGCAATATCCTCTATATTCTTCTACCCTAAAAATTATTCTCTGAAACAATGCCGACCCTTCATCTCTGGAC	9	31	5	1.15		>MA_10377797_prc	CCACAGACAAAGGGTAGGAGTTGTTTGGTAGAAGAGTTTTCTCTGTTGCAGGATATGGGGGGTTTTCCAAAATATTTGCCATCAAATCAAAGGGCTACAGTGGATTTATTGCAATTTGTTTGGCAATATCCTCTATATTCTTCTACCCTAAAAATTCTTCTCTGAAACAATGCCCACCCTTCATCTCTGG	8	30	5	0.15		>MA_160943_prc	TGCCACAGACGAAGGGTAGGAGTTGTTTGGTAGAAGAGTTTTCTCTGTTGTAGGATATGGGGGGTTTTCCAAAATATTTTCCATCAAATCAAAGTGCTACAGTGGCTTTATTGCAATCTGTTTGGCAATATCCTCTATATTCTTCTACCCTAAAAATTCTTCTCTGAAACAATGCCCATCCTTCATCTCTGGACA	10	32	5	0	>MA_20347_prc	TGCCACAGACAAAGGGTAGGAGTTGTTTGGTAGAAGGGTTTTCTCTATTGTAGGATATGGGGGGTTTTCCAAAATATTTGCCATCAAATCAAAGGGCTACAGTGGCTTTATTGCAATTTGTTTGGCAATATTCTCTATATTCTTCTACCCTAAAAATTCTTCTCTGAAACAATGCCCACCCTTCATCTCTGGACA	10	32	5	0.15	>MA_299604_prc	ATATGGGTTTTCCTGCCACAGACGAAGGGTAGGAGTTGTTTGGTAGAGGAGTTTTCTCTGTTGCGGGATATGGGGGTTTTCCAAAATATTTTCCATCAAATCAAAGGGCTACGTTGGCTTTATTGCAATTTGTTTGGCAATATCCTCTATATTATTCTACCCTAAAAATTCTTCTCTTAAACAATGCCCACCCTTCATCTCTTGACATATTCCCATGT	23	45	5	0	>MA_36495_prc	ATGGGTTTGGCTGCCACAGACGAAGGGTCGGAGTTGTTTGGTAGAAGAGTTTTCTCTGTTGCAGGATATGGAGGATATGCCAAAATTTTGCTATCAAATCGAAAGGCTACAGTAGCTTGACTGCAATTTGCTTGGTAATATCCTCTAAATTCTTTTCCCCCCCAAAACTCTTTTCTTAAACAATGCCCACCCTTCATCTCTGGACATATTCCCAT	21	43	5	1	>MA_4542805_prc	ATATGGGTTTTCCTGCCACAGACAAAGGGTAGGAGTTGTTTGGTAGAAGAGTTTTCTCTGTTGCGGGATATGGGGGATTTTCCAAAATATTTGCCATCAAATCAAAGGGCTACGTTGGCTTTATGGCAATTTGTTTGGCAATGTCTTCTATATTATTCTACCCTAAAAATTCTTCTCTTAAACAATGCCCACCCTTCATCTCTGGACATATTCCCATGT	23	45	5	0.15	>MA_4716244_prc	CACAGACGAAGGGTAGGCGTTGTTTGGCAGAAGAGTTTTCTCTGTTGCAGAATATGGAGGATTTGCCAAAATTATCGTCATCAAATGAAAAGGCTACAGTAGCTTTATTGCAATTTGTTTGGCAATAGCCTCTATGTTCTTTGAATGTAAAAACTCTTCTCTTAAACAGTGCCCACCCTTCATCTCTG
219	Pab-miRn0094.1_3p	AAAGAGTCTAGGGTTTTGGA	20	>MA_10377894_prc	ACTCTCTGTTCCTGGGTGTGCGGGGAAAATGTTTGTGGCCTTGCGTTTTTCCAGTGGTGATTGTTTTACGTTTGAATGACTTCTCCGTCTTTGGACTAAGACGTTCGAANNNNNNNCCGTGCATTCATCACTGGAAGGATGTGTGGTGTCGGATGTTTTGTTCGCATGACGCGGGTGGGGGGAGT	103	122	3	1.85		>MA_171617_prc	AGAAAAGAGTCTAGGGTTTTGGAGAAACCCTTCATTGCTTTTGGTTTCAGTGTTGAAACTATACACCCTAATAAATTTAGCAAGAGATCATCACCAGTTTCTCATGGTGATTGAACTAGATTATGTGTTCATCATTGGTAGCTGAATTGTGAAGTGTAGAGGTTGATTTCCTCTTGTGAAGATGAGGTTCCTTCATTCTGGGCACTTTTCT	4	23	5	0
220	Pab-miRn0094.10_3p	ATAAAGCAATTTTTCGGGTGC	21	>MA_10377894_prc	ACTCTCTGTTCCTGGGTGTGCGGGGAAAATGTTTGTGGCCTTGCGTTTTTCCAGTGGTGATTGTTTTACGTTTGAATGACTTCTCCGTCTTTGGACTAAGACGTTCGAANNNNNNNCCGTGCATTCATCACTGGAAGGATGTGTGGTGTCGGATGTTTTGTTCGCATGACGCGGGTGGGGGGAGT	101	121	3	1.95		>MA_279592_prc	GCAGATCCTCAACCTCCCATAAAGCAATTTTTCGGGTGCTGAAAACACTTTGGCAACACGTCTTCCCCAAATCCAATACAGTGGTGCCACAAGGTATCTCTGCGGGTACTTTTATTATCCCCATCAATAACTCTGCATAACTTTGTTGAAGTGTTATTAGTGAGATCGGAAGAGCGTCGTGTAGGGAAAGAGTGTAGATCTCGC	19	39	5	0
221	Pab-miRn0094.11_3p	ATATCACAAAACACCGGAATA	21	>MA_10377894_prc	ACTCTCTGTTCCTGGGTGTGCGGGGAAAATGTTTGTGGCCTTGCGTTTTTCCAGTGGTGATTGTTTTACGTTTGAATGACTTCTCCGTCTTTGGACTAAGACGTTCGAANNNNNNNCCGTGCATTCATCACTGGAAGGATGTGTGGTGTCGGATGTTTTGTTCGCATGACGCGGGTGGGGGGAGT	104	124	3	1.95		>MA_9504_prc	GAGATGGATTATTCCGTGTTTTGTGATATATACAGCTTTTTCAGTTTTATCTACTCCTACCCCTTTCACAAATACTCTCAAATTGCAGAGTTTAAATGGGATTCACATATGTCTGATCTGCCATTCCTATGGGTTCTCTGCGGTGAAGAAAGGCGTGGAATGAATGGAGGCTAAAAAATATCACAAAACACCGGAATAATCTTTCTC	9	29	5	1.65		>MA_9504_prc	GAGATGGATTATTCCGTGTTTTGTGATATATACAGCTTTTTCAGTTTTATCTACTCCTACCCCTTTCACAAATACTCTCAAATTGCAGAGTTTAAATGGGATTCACATATGTCTGATCTGCCATTCCTATGGGTTCTCTGCGGTGAAGAAAGGCGTGGAATGAATGGAGGCTAAAAAATATCACAAAACACCGGAATAATCTTTCTC	178	198	3	0
222	Pab-miRn0094.12_3p	ATATGGGTCATAGATTAGTGC	21	>MA_10377894_prc	ACTCTCTGTTCCTGGGTGTGCGGGGAAAATGTTTGTGGCCTTGCGTTTTTCCAGTGGTGATTGTTTTACGTTTGAATGACTTCTCCGTCTTTGGACTAAGACGTTCGAANNNNNNNCCGTGCATTCATCACTGGAAGGATGTGTGGTGTCGGATGTTTTGTTCGCATGACGCGGGTGGGGGGAGT	103	123	3	1.7		>MA_272990_prc	GTACAGTGGAAGGATAGGGTAAGACTGATGGTAAGAGGTCATCAGTACTCTATGACCTATTCAGTAC	42	62	3	1.95		>MA_50461_prc	ATGCAATGAGTGCTAAGTGGACTATAAAAGTCATGAGAAATTGGTTAGTTGCGGCTAATAATCATGGATATGGGTCATAGATTAGTGCTTACTCTGCAT	68	88	3	0
223	Pab-miRn0094.13_3p	ATGGATTATGCATTCGAAGTG	21	>MA_10377894_prc	ACTCTCTGTTCCTGGGTGTGCGGGGAAAATGTTTGTGGCCTTGCGTTTTTCCAGTGGTGATTGTTTTACGTTTGAATGACTTCTCCGTCTTTGGACTAAGACGTTCGAANNNNNNNCCGTGCATTCATCACTGGAAGGATGTGTGGTGTCGGATGTTTTGTTCGCATGACGCGGGTGGGGGGAGT	101	121	3	1.35		>MA_21858_prc	AACACTTTGAACATCATCATCAATTGTCACTGTCAAACAGGTAGAATGGATTATGCATTCGAAGTGTT	46	66	3	0
224	Pab-miRn0094.14_3p	ATTGAACGCTGGCGGCATG	19	>MA_10377894_prc	ACTCTCTGTTCCTGGGTGTGCGGGGAAAATGTTTGTGGCCTTGCGTTTTTCCAGTGGTGATTGTTTTACGTTTGAATGACTTCTCCGTCTTTGGACTAAGACGTTCGAANNNNNNNCCGTGCATTCATCACTGGAAGGATGTGTGGTGTCGGATGTTTTGTTCGCATGACGCGGGTGGGGGGAGT	107	125	3	1.8		>MA_139412_prc	TTGAATGAGATTTCAGTCGTTGAGTTCAATTGTATCTTGCTATTGTACAGTGCTCCTATTTATATTGAACGCTGGCGGCATGAAAAATTTGATTCAA	64	82	3	0		>MA_6406465_prc	ATGGGTATGGTACGACCCCGAAACGCCGTTGGTCGTACTGTACGACGTTTCTGGAAAGGGAAACACTGTATGGTACGCTGACGACATTTCGGGGCCGTACCGTGCCCGT	70	88	3	1.9
225	Pab-miRn0094.15_3p	ATTGTGATCTCTTCCACTGTC	21	>MA_10377894_prc	ACTCTCTGTTCCTGGGTGTGCGGGGAAAATGTTTGTGGCCTTGCGTTTTTCCAGTGGTGATTGTTTTACGTTTGAATGACTTCTCCGTCTTTGGACTAAGACGTTCGAANNNNNNNCCGTGCATTCATCACTGGAAGGATGTGTGGTGTCGGATGTTTTGTTCGCATGACGCGGGTGGGGGGAGT	100	120	3	1.9		>MA_177994_prc	TTTAAAACATGGAAGTAGGCACAGTAAATCAGGTAGTGTTTTCACTATTCAAGGAATCCAACGAGAAAACATTATTGTGATCTCTTCCACTGTCTTGAA	74	94	3	0
226	Pab-miRn0094.16_3p	ATTTTGCACCATTCACTGTCC	21	>MA_10377894_prc	ACTCTCTGTTCCTGGGTGTGCGGGGAAAATGTTTGTGGCCTTGCGTTTTTCCAGTGGTGATTGTTTTACGTTTGAATGACTTCTCCGTCTTTGGACTAAGACGTTCGAANNNNNNNCCGTGCATTCATCACTGGAAGGATGTGTGGTGTCGGATGTTTTGTTCGCATGACGCGGGTGGGGGGAGT	102	122	3	1.95		>MA_62662_prc	AATAACGAATGGACGGCGAATGGTTCAAAATATTCTAGTTCCAGGGTATGGACTTCGGCATATTTTGCACCATTCACTGTCTTTTCGTTGTT	62	82	3	0.15
227	Pab-miRn0094.17_3p	CATCAGTCGGTTCGGACCTCCA	22	>MA_10377894_prc	ACTCTCTGTTCCTGGGTGTGCGGGGAAAATGTTTGTGGCCTTGCGTTTTTCCAGTGGTGATTGTTTTACGTTTGAATGACTTCTCCGTCTTTGGACTAAGACGTTCGAANNNNNNNCCGTGCATTCATCACTGGAAGGATGTGTGGTGTCGGATGTTTTGTTCGCATGACGCGGGTGGGGGGAGT	98	119	3	1.95		>MA_168118_prc	CTAGCTCTGGGTTCGAGTGGCATTTCACCCCTAACCACGACTCATCCGTTGATTTTTCAACATCAGTCGGTATCAGTCGGTTTGGACCTCCACTTAGTTTCACCCAAGCTT	71	92	3	1.15		>MA_25477_prc	CTCTGGATTTGAGTGGCATTTCACCCCTAACCAAAAATCATCCGATGATTTTTCAACATTAGTCGGTTCGGACCTCCACTTAGTTTCACCCA	57	78	3	0.25
228	Pab-miRn0094.18_3p	CATCCGGTGTCGTTTCCAGGC	21	>MA_10377894_prc	ACTCTCTGTTCCTGGGTGTGCGGGGAAAATGTTTGTGGCCTTGCGTTTTTCCAGTGGTGATTGTTTTACGTTTGAATGACTTCTCCGTCTTTGGACTAAGACGTTCGAANNNNNNNCCGTGCATTCATCACTGGAAGGATGTGTGGTGTCGGATGTTTTGTTCGCATGACGCGGGTGGGGGGAGT	102	122	3	1.6		>MA_1475749_prc	ACGGGTATGGTATGGCCAGGAAACGCTGCCGGCCGAACCGTACGGTGTTTCTTGATTTGGAAATGCTGTATGGTACGGCCGGTGGCGTTTCCCGGCTGTACCAGCCCGT	76	96	3	1.65		>MA_2182_prc	GAAACAGCCTGGAAACGCCACCGGCTATACCGTATGGCGTTTCCAAATTGGGAAGTGCTGTACGGTACATCCGGTGTCGTTTCCAGGCTGTTTC	7	27	5	1.4	>MA_2182_prc	GAAACAGCCTGGAAACGCCACCGGCTATACCGTATGGCGTTTCCAAATTGGGAAGTGCTGTACGGTACATCCGGTGTCGTTTCCAGGCTGTTTC	68	88	3	0	>MA_9161156_prc	ACGGTACGGCCCCGAAACGCCACTGGCCGTACCGTACGGCGTTTCTCGAAAGGGAAACGCCATACGGTACGGCCGGTGGCGTTTCGGGGCCGTACCGT	70	90	3	1.9
229	Pab-miRn0094.19_3p	CATTCTCGAACCTCTTTAGAC	21	>MA_10377894_prc	ACTCTCTGTTCCTGGGTGTGCGGGGAAAATGTTTGTGGCCTTGCGTTTTTCCAGTGGTGATTGTTTTACGTTTGAATGACTTCTCCGTCTTTGGACTAAGACGTTCGAANNNNNNNCCGTGCATTCATCACTGGAAGGATGTGTGGTGTCGGATGTTTTGTTCGCATGACGCGGGTGGGGGGAGT	100	120	3	1.7
230	Pab-miRn0094.2_3p	AATGAAATCTAGACCCTTGGA	21	>MA_10377894_prc	ACTCTCTGTTCCTGGGTGTGCGGGGAAAATGTTTGTGGCCTTGCGTTTTTCCAGTGGTGATTGTTTTACGTTTGAATGACTTCTCCGTCTTTGGACTAAGACGTTCGAANNNNNNNCCGTGCATTCATCACTGGAAGGATGTGTGGTGTCGGATGTTTTGTTCGCATGACGCGGGTGGGGGGAGT	103	123	3	1.2		>MA_180592_prc	TCGAAGGGTCGTTGTTTCAAATGATCGAGGTTGTGGCTGCGTCGACATGTTCGACCCTATCTACTTGTTACATATTCAGATTCAATGAAATCTAGACCCTTGGA	84	104	3	0
231	Pab-miRn0094.20_3p	CCATTGAGCTAATTGAACC	19	>MA_10377894_prc	ACTCTCTGTTCCTGGGTGTGCGGGGAAAATGTTTGTGGCCTTGCGTTTTTCCAGTGGTGATTGTTTTACGTTTGAATGACTTCTCCGTCTTTGGACTAAGACGTTCGAANNNNNNNCCGTGCATTCATCACTGGAAGGATGTGTGGTGTCGGATGTTTTGTTCGCATGACGCGGGTGGGGGGAGT	103	121	3	1.55		>MA_17477_prc	TAGGGTAACACCATACAATGATTCTTTGATGGAAGGATTAACTTCTGTTCACTTAGCTCATTGGAAGGTTAATCCCTTGAAGAGGCAAAGTGAATAAGAGTTGATCTTTCCATAAAAGGATCATTGTATAGTGTTGCCCTA	46	64	5	1.4		>MA_2656_prc	AGCGGGGCCGAGGTTTGATCAAGATCAATGGCTGCCCCATTGAGCTAATTGAACCTGAGATTCTCCGTT	37	55	3	0
232	Pab-miRn0094.21_3p	CCCCTGGATGCCTTCGGCATC	21	>MA_10377894_prc	ACTCTCTGTTCCTGGGTGTGCGGGGAAAATGTTTGTGGCCTTGCGTTTTTCCAGTGGTGATTGTTTTACGTTTGAATGACTTCTCCGTCTTTGGACTAAGACGTTCGAANNNNNNNCCGTGCATTCATCACTGGAAGGATGTGTGGTGTCGGATGTTTTGTTCGCATGACGCGGGTGGGGGGAGT	101	121	3	1.7
233	Pab-miRn0094.22_3p	CCGTGCCAAGCTGCGTGCAAC	21	>MA_10377894_prc	ACTCTCTGTTCCTGGGTGTGCGGGGAAAATGTTTGTGGCCTTGCGTTTTTCCAGTGGTGATTGTTTTACGTTTGAATGACTTCTCCGTCTTTGGACTAAGACGTTCGAANNNNNNNCCGTGCATTCATCACTGGAAGGATGTGTGGTGTCGGATGTTTTGTTCGCATGACGCGGGTGGGGGGAGT	105	125	3	1.95		>MA_116669_prc	TTCAGTTGCCGCAGTTTGGCACGATTCGATGAGCATATATCTGTAGATTGTTATGAATATAAATGCAGTTGCACCGTGCCAAGCTGCGTGCACCTGAA	74	94	3	0.15		>MA_749522_prc	GGATGCACACTGCCTGGCACGATTCGAACCCCCGACGACTCGTGCCAAGCTGTGTGCATCT	40	60	3	1.3
234	Pab-miRn0094.23_3p	CTGGATTTTCATTAGAACAGC	21	>MA_10377894_prc	ACTCTCTGTTCCTGGGTGTGCGGGGAAAATGTTTGTGGCCTTGCGTTTTTCCAGTGGTGATTGTTTTACGTTTGAATGACTTCTCCGTCTTTGGACTAAGACGTTCGAANNNNNNNCCGTGCATTCATCACTGGAAGGATGTGTGGTGTCGGATGTTTTGTTCGCATGACGCGGGTGGGGGGAGT	100	120	3	1.7		>MA_393985_prc	GAGGTGTGTGGATTGCTGTTTCAGTGAAAATCCAGTGTGGTGGAGCGCGTGCTTTTCCTTAGGTAAGGAAAAGCACGCGCTCCACTACACTGGATTTTCATTAGAACAGCGGTCCACGCACCTC	90	110	3	0
235	Pab-miRn0094.24_3p	GAACGCACGCTGGAGGAAGT	20	>MA_10377894_prc	ACTCTCTGTTCCTGGGTGTGCGGGGAAAATGTTTGTGGCCTTGCGTTTTTCCAGTGGTGATTGTTTTACGTTTGAATGACTTCTCCGTCTTTGGACTAAGACGTTCGAANNNNNNNCCGTGCATTCATCACTGGAAGGATGTGTGGTGTCGGATGTTTTGTTCGCATGACGCGGGTGGGGGGAGT	107	126	3	1.8
236	Pab-miRn0094.25_3p	GAGGTTGCAAGGCTGGAGGTT	21	>MA_10377894_prc	ACTCTCTGTTCCTGGGTGTGCGGGGAAAATGTTTGTGGCCTTGCGTTTTTCCAGTGGTGATTGTTTTACGTTTGAATGACTTCTCCGTCTTTGGACTAAGACGTTCGAANNNNNNNCCGTGCATTCATCACTGGAAGGATGTGTGGTGTCGGATGTTTTGTTCGCATGACGCGGGTGGGGGGAGT	108	128	3	1.8		>MA_20503_prc	CCAGGTCTGATAAGCACTTCGAGGTTGCAAGGCTGGAGGTTGCTTATCTTGAATTTGAATATTTGATACTCCAGCCATTTGCCTGAAGTCCTAATATACATTCTCGAGCTTTGCAACCTTCAAGGTGCATATTAGACTCGG	21	41	5	0
237	Pab-miRn0094.26_3p	GATCCGAAACGTCGACGACGA	21	>MA_10377894_prc	ACTCTCTGTTCCTGGGTGTGCGGGGAAAATGTTTGTGGCCTTGCGTTTTTCCAGTGGTGATTGTTTTACGTTTGAATGACTTCTCCGTCTTTGGACTAAGACGTTCGAANNNNNNNCCGTGCATTCATCACTGGAAGGATGTGTGGTGTCGGATGTTTTGTTCGCATGACGCGGGTGGGGGGAGT	102	122	3	1.45		>MA_10427645_prc	TCCACAGTAGTAGTTGTCTTGAAATTTTTGTCAACGTTTCGGATCACTTAACTGGATCCATCCTCAGGACATAATTGACTACTAATTATCCTGAGGATGGATCAAGTTAAGTGTTCCAAAACGTTGACAAAAATTTCAAGATGACTACTACTGTGGA	25	45	5	1.65		>MA_1192898_prc	GTATGGCCCCGAAACACCGCTGACCGTATCGTACGACGTTTCCCTTTCGAGAAACGTCGTACGGTACGGCCGACGACGTTTCGGGGCCATAC	67	87	3	1.95	>MA_17683_prc	GATCCATCGCATAGGTTTTATGTTTTTCGACGTTTTGGACCAAACTAGTGTGGTCCATCATCAGGAAAGCGTGTGGTTTCAAAAAACGCTTTCCTGATGATGGACCACACTAGTTTAGTCCGAAACGTCGAAAAACATAAAACCTATGCGATGGATC	117	137	3	1.95	>MA_179249_prc	CGGTACGGCCCCGAAACGTCGGCGGCTATACCGTACGACGTTTCTCGAAAGGGAAATGTCGTACGGTACTGTCGTCGGCGTTTTGGGGCCATACCG	8	28	5	1.8	>MA_197600_prc	AACCACAGTATTCATTATTACATGTCGACGTTTTGGATCCACAACATGATCCACTTTAATATTAATTAAGGCTCCTCTCTTGATTTTCGTCAGGCTTTTATGTCCTAAAGATGGATCCTGTTGTGGATCCGAAACGTCGACATGTAATAATGAATACTGTGGTT	19	39	5	1.9	>MA_197600_prc	AACCACAGTATTCATTATTACATGTCGACGTTTTGGATCCACAACATGATCCACTTTAATATTAATTAAGGCTCCTCTCTTGATTTTCGTCAGGCTTTTATGTCCTAAAGATGGATCCTGTTGTGGATCCGAAACGTCGACATGTAATAATGAATACTGTGGTT	126	146	3	0.9	>MA_235946_prc	GAATTATCACATTGGATTTTTCATTTTCGACGTTTCGGACCAAACTAGTGTGGTCCATCATCTCATCAACAATATCATTATTTGATTATGGACCACACTGGTTTGGTCTGAAACGTCGAAAATGAAAAAACCAATGTGATAATTC
238	Pab-miRn0094.27_3p	GCACAGTTTCGTGATCGTCCT	21	>MA_10377894_prc	ACTCTCTGTTCCTGGGTGTGCGGGGAAAATGTTTGTGGCCTTGCGTTTTTCCAGTGGTGATTGTTTTACGTTTGAATGACTTCTCCGTCTTTGGACTAAGACGTTCGAANNNNNNNCCGTGCATTCATCACTGGAAGGATGTGTGGTGTCGGATGTTTTGTTCGCATGACGCGGGTGGGGGGAGT	102	122	3	1.9		>MA_10431282_prc	TTCATCTTCATCTACTGCACAGTTTCGTGATCGTCCTTCTCAGGCTCCTCCACTACCACCACGTGGAGGCCGAGGCACACGCGACAATCGTGTTGGTGGAAGGAGGATGGG	17	37	5	0
239	Pab-miRn0094.28_3p	GCATGGTTTGTTTTCCCTCCG	21	>MA_10377894_prc	ACTCTCTGTTCCTGGGTGTGCGGGGAAAATGTTTGTGGCCTTGCGTTTTTCCAGTGGTGATTGTTTTACGTTTGAATGACTTCTCCGTCTTTGGACTAAGACGTTCGAANNNNNNNCCGTGCATTCATCACTGGAAGGATGTGTGGTGTCGGATGTTTTGTTCGCATGACGCGGGTGGGGGGAGT	102	122	3	2		>MA_231973_prc	CGGTATCGATTGCGAGGCAAAGCAAATCATGCTCCTGCTGGTAAATTCAATGATCAAGATTTCAGTAACAGCATGGTTTGCTTTTCCTCCGCAATTGATACTCA	71	91	3	2		>MA_231973_2_prc	ATCGATTGCGAGGCAAAGCAAATCATGCTCCTGCTGGTAAATTCAATGATCAAGATTTCAGTAACAGCATGGTTTGCTTTTCCTCCGCAATTGAT	67	87	3	2	>MA_250946_prc	GGTATCGATTGCGAGGAAAAGCAAATCATGCTCCTGCTGATAAATTCAATGATCAAGATTTCAGTAACAGCATGTTTTGTTTTTCCTCCGCAATTGATACT	70	90	3	2	>MA_490366_prc	ATTGATTGCGAGGCAAAACAAAATGTGCTCTGGCTGAGAAATAAAATAATCAAGATTTCAGTAGCAGCATGTTTTGTTTTCCCTCCGCAATTAAT	67	87	3	1	>MA_6234_prc	GGTATCGATTGCGAGGCAAAACAAATCATGCTCCTGCTGGGAAGTTCAACGATCAAGATTTCAGTAACAGCATGGTTTGTTTTCCCTCCGCAATTGATACT	70	90	3	0	>MA_6234_1_prc	GTATCGATTGCGAGGCAAAACAAATCATGCTCCTGCTGGGAAGTTCAACGATCAAGATTTCAGTAACAGCATGGTTTGTTTTCCCTCCGCAATTGATAC	69	89	3	0	>MA_6234_2_prc	CGGTATCGATTGCGAGGCAAAACAAATCATGCTCCTGCTGGGAAGTTCAACGATCAAGATTTCAGTAACAGCATGGTTTGTTTTCCCTCCGCAATTGATACTCA
240	Pab-miRn0094.29_3p	GCCCCAAAACGTCGCCGGTCG	21	>MA_10377894_prc	ACTCTCTGTTCCTGGGTGTGCGGGGAAAATGTTTGTGGCCTTGCGTTTTTCCAGTGGTGATTGTTTTACGTTTGAATGACTTCTCCGTCTTTGGACTAAGACGTTCGAANNNNNNNCCGTGCATTCATCACTGGAAGGATGTGTGGTGTCGGATGTTTTGTTCGCATGACGCGGGTGGGGGGAGT	103	123	3	1.3		>MA_10435597_prc	TACGGCCCCGAAACGTCGTCGGTCGTACTGTACGGTGTTTCTCGAAAGGGAAACGCCGTACGGTATGGCCGCCGGCGTTTTGGGGCCGTA	5	25	5	2		>MA_10435649_prc	GCCCCGAAACGCCGTTGGCTGTACCGTACAACATTTCTCAAAAGGGAAACGCCGTACGGTACAGTTGGCGGCGTTTTGGGGC	62	82	3	1.9	>MA_1167768_prc	GCGGTACGGCCCCGAAACGCCGCCGGTCGTACCGTACGGCATTTCCCTTTCGAGAAACACCGTACGGTACGGCCAGCGGCGTTTCGGGGCCGTACCGT	9	29	5	2	>MA_1759622_prc	ACGGGTACGGTACGGCCCCGAAACGCCGTCGACCGTACCATACGACGTTTCCCTTTCGAGAAACGTCGTACGGTACGACCGGCGACGTTTCGAGGCCGTGTCGTGCCTGT	76	96	3	1.25	>MA_3765100_prc	GGGCACGGTATGGCCCCAAAACGCCGCCGACCGCATCGTACGACGTTTCCCTTTCGAGAAATGCCGTACGGTACGGCCGACGACGTTTTGGGGCCGTACCGTACCC	13	33	5	1.5	>MA_3765100_prc	GGGCACGGTATGGCCCCAAAACGCCGCCGACCGCATCGTACGACGTTTCCCTTTCGAGAAATGCCGTACGGTACGGCCGACGACGTTTTGGGGCCGTACCGTACCC	74	94	3	1.25	>MA_4735394_prc	GGCCCCAAAACGTCGCCGGTCGTACCGTACGACGTTTCTTGAAAGGGAAACGTCATACAGTACGGCCAGCAGCGTTTCGGGGCC
241	Pab-miRn0094.3_3p	AATGGGTGAAGTCGAAAGA	19	>MA_10377894_prc	ACTCTCTGTTCCTGGGTGTGCGGGGAAAATGTTTGTGGCCTTGCGTTTTTCCAGTGGTGATTGTTTTACGTTTGAATGACTTCTCCGTCTTTGGACTAAGACGTTCGAANNNNNNNCCGTGCATTCATCACTGGAAGGATGTGTGGTGTCGGATGTTTTGTTCGCATGACGCGGGTGGGGGGAGT	101	119	3	1.95		>MA_204664_prc	CACAAAACTACAATTTATGTGAAGTAGAAAAACTATATATATATATATATCACATTTTAAGTTTTTCTACTTCAAATAAATTATAGTTCTGTG	14	32	5	1.95		>MA_221401_prc	GGAGTAGTGGAAATGGGTGAAGTGGAAAGACCTCTTTCCAATGTGGATATGGCGGTCTTTCCACTTCTACCCATTTCCGCTACTTC	12	30	5	1	>MA_342882_prc	GGAGTAGTGGAAATGGGTGAAGTCAAAAGACCTCTTTCCATTGTAGATATGGCGGTCTTTCCACTTCTACCCATTTCCGCTATTTC	12	30	5	1	>MA_51745_prc	TAGTGGAAATGGGTGAAGTCGAAAGACCTCTTTCCAGGGCGGTCTTTCCACTTCTACCCATTTCCGCTA	8	26	5	0	>MA_8720720_prc	GGAGTAGTGGAAATGGGTGAAGTCGAAAGGCCTCTTTCCATGGCGGTCTTTCCACTTCTACCCATTTCCGCTATTTC	12	30	5	0.15
242	Pab-miRn0094.30_3p	GGTGAAAGTAGAAGTGAGG	19	>MA_10377894_prc	ACTCTCTGTTCCTGGGTGTGCGGGGAAAATGTTTGTGGCCTTGCGTTTTTCCAGTGGTGATTGTTTTACGTTTGAATGACTTCTCCGTCTTTGGACTAAGACGTTCGAANNNNNNNCCGTGCATTCATCACTGGAAGGATGTGTGGTGTCGGATGTTTTGTTCGCATGACGCGGGTGGGGGGAGT	103	121	3	1.55		>MA_223341_prc	ATCGCGGACACTCATAGTAGAAGAGAGATAGCACAACCTCCACATTATCAATATTACTGCTTACTTCTTTATAGGGGAAGAATATTTTCAGGAGAGGTTGTGCTCTCTTTCTTCTTCTGTTGGTCTTCGTGAT	10	28	5	1.95		>MA_38141_prc	GGTGAAAGTAGAAGTGAGGGCCAAACAGATAAAAGTTACAGGCTCTCGCGGCACTCTCACC	1	19	5	0	>MA_9560756_prc	CATCAATAAAAGTCACATAATTACCAACTACCTATCAAGGAAGTAGAAGGCATAGGTCTACACACATTTGAATGGATTAGATCAAGAGGGGCATAGGTCTTATGCTTTCTTGATAGTTAGTTGGTGTTATGTCACTTTTATTGATG	36	54	5	1.6
243	Pab-miRn0094.31_3p	GGTGAAGTGTTCGGATCGC	19	>MA_10377894_prc	ACTCTCTGTTCCTGGGTGTGCGGGGAAAATGTTTGTGGCCTTGCGTTTTTCCAGTGGTGATTGTTTTACGTTTGAATGACTTCTCCGTCTTTGGACTAAGACGTTCGAANNNNNNNCCGTGCATTCATCACTGGAAGGATGTGTGGTGTCGGATGTTTTGTTCGCATGACGCGGGTGGGGGGAGT	100	118	3	1.65		>MA_355180_prc	TCCTACCAATTGAATGATCCGGTGAAGTGTTTGGATCGTGTCAGCGAGGGTGGTTCATCGTTGATGACATCATGAGAAGTTCATTGAACCTTATCATTTAGAGGAAGGA	21	39	5	1.15		>MA_9076485_prc	GGAGATGTGATGACTGAGTGTTGGACACTCATGGGACATGTCTCTTGGCACTTGACACATGTCCCATGCTTGCCGAACACTCTGGCATCACATGTCT	68	86	3	1.65
244	Pab-miRn0094.32_3p	GGTTTAAGACGGAACCGGCCT	21	>MA_10377894_prc	ACTCTCTGTTCCTGGGTGTGCGGGGAAAATGTTTGTGGCCTTGCGTTTTTCCAGTGGTGATTGTTTTACGTTTGAATGACTTCTCCGTCTTTGGACTAAGACGTTCGAANNNNNNNCCGTGCATTCATCACTGGAAGGATGTGTGGTGTCGGATGTTTTGTTCGCATGACGCGGGTGGGGGGAGT	103	123	3	1.3		>MA_6951307_prc	GCCGACCGGTTTAAGACGGAACCGGCCTGTTTGGTACCGAACCGGCCGGTTCGGTACCAAACCGGCCGGTTCCGTCTTAAACCGGCCGGT	8	28	5	0		>MA_6951307_prc	GCCGACCGGTTTAAGACGGAACCGGCCTGTTTGGTACCGAACCGGCCGGTTCGGTACCAAACCGGCCGGTTCCGTCTTAAACCGGCCGGT	63	83	3	0.15
245	Pab-miRn0094.33_3p	GTGAGGGTGAAGCATTACAGA	21	>MA_10377894_prc	ACTCTCTGTTCCTGGGTGTGCGGGGAAAATGTTTGTGGCCTTGCGTTTTTCCAGTGGTGATTGTTTTACGTTTGAATGACTTCTCCGTCTTTGGACTAAGACGTTCGAANNNNNNNCCGTGCATTCATCACTGGAAGGATGTGTGGTGTCGGATGTTTTGTTCGCATGACGCGGGTGGGGGGAGT	103	123	3	1.6		>MA_2282_prc	TGCCAGCAATTCTGATAATGCTTCACCCTCAATGCCCAATTTTAATTACATCAATTTCACTGCTGCGCAGATTGGGCAGTGAGGGTGAATCATTACAGAATTAGTGGCA	12	32	5	0.95		>MA_2282_prc	TGCCAGCAATTCTGATAATGCTTCACCCTCAATGCCCAATTTTAATTACATCAATTTCACTGCTGCGCAGATTGGGCAGTGAGGGTGAATCATTACAGAATTAGTGGCA	79	99	3	1	>MA_379766_prc	TGCCAGCAATTCTGATAATGCTTCACCCTCAATGCCCAATTTTATTTACACCCATTTCACTTCTTCACAGATTGGACAGTGAGGGTGAAGCATTACAGAATTAGTGGCA	12	32	5	0.95	>MA_379766_prc	TGCCAGCAATTCTGATAATGCTTCACCCTCAATGCCCAATTTTATTTACACCCATTTCACTTCTTCACAGATTGGACAGTGAGGGTGAAGCATTACAGAATTAGTGGCA	79	99	3	0	>MA_8080030_prc	TGCCAGCAATTCTGATAATGCTTCACCCTCAATGCCCAATTTTAATTACACCAATTTCACTTCTGCACAGATTGGGCAGTGAGGGTGAAGCATTACAGAATTAGTGGCA	12	32	5	0.95	>MA_8080030_prc	TGCCAGCAATTCTGATAATGCTTCACCCTCAATGCCCAATTTTAATTACACCAATTTCACTTCTGCACAGATTGGGCAGTGAGGGTGAAGCATTACAGAATTAGTGGCA	79	99	3	0	>MA_8415984_prc	TGCCAGCAATTCTGATAATGCTTCACCCTCAATGCCCAATTTTAATTACATCAATTTCACTGCTGCGCAGATTGGGCAGTGAGGGTGAATCATTACAGAATTAGTGGCA
246	Pab-miRn0094.34_3p	GTGGACGTGCCGGAGTGGA	19	>MA_10377894_prc	ACTCTCTGTTCCTGGGTGTGCGGGGAAAATGTTTGTGGCCTTGCGTTTTTCCAGTGGTGATTGTTTTACGTTTGAATGACTTCTCCGTCTTTGGACTAAGACGTTCGAANNNNNNNCCGTGCATTCATCACTGGAAGGATGTGTGGTGTCGGATGTTTTGTTCGCATGACGCGGGTGGGGGGAGT	106	124	3	1.95
247	Pab-miRn0094.35_3p	TACTGGTATCTTCTTGTGAA	20	>MA_10377894_prc	ACTCTCTGTTCCTGGGTGTGCGGGGAAAATGTTTGTGGCCTTGCGTTTTTCCAGTGGTGATTGTTTTACGTTTGAATGACTTCTCCGTCTTTGGACTAAGACGTTCGAANNNNNNNCCGTGCATTCATCACTGGAAGGATGTGTGGTGTCGGATGTTTTGTTCGCATGACGCGGGTGGGGGGAGT	103	122	3	1.7		>MA_10427846_prc	TTCACAATAAGATACCAGTGGTCATCCACAATGGAATCAATACTCATCCATAATGGAATCTTCTTTCCATTGTGGATAAGCACTGGTATCTTCTTGTGAA	1	20	5	1.15		>MA_10427846_prc	TTCACAATAAGATACCAGTGGTCATCCACAATGGAATCAATACTCATCCATAATGGAATCTTCTTTCCATTGTGGATAAGCACTGGTATCTTCTTGTGAA	81	100	3	0.15	>MA_3682_prc	TTTACAGGAAGAAACCAGTGTTCTTCTTCGATGGAAAGAAAATTCCATTGTGAATGACTACTGGTATCTTCTTGTGAA	59	78	3	0
248	Pab-miRn0094.36_3p	TAGACATGGAGTACCGAGAGC	21	>MA_10377894_prc	ACTCTCTGTTCCTGGGTGTGCGGGGAAAATGTTTGTGGCCTTGCGTTTTTCCAGTGGTGATTGTTTTACGTTTGAATGACTTCTCCGTCTTTGGACTAAGACGTTCGAANNNNNNNCCGTGCATTCATCACTGGAAGGATGTGTGGTGTCGGATGTTTTGTTCGCATGACGCGGGTGGGGGGAGT	104	124	3	1.7		>MA_176336_prc	CCTCCAGGGCCAAGCTCAAGTCAATATGGCTCTTGATACTCCATGTCTAGGACCTGTTATCCCCCCACTTTAGGGATAACTAAGGAGATTATGTCTCGAGGCCCACAGGTCCTAGACATGGAGTACCGAGAGCCAGATCGACTTGAGCATGGCCCTGGAGG	29	49	5	2		>MA_176336_prc	CCTCCAGGGCCAAGCTCAAGTCAATATGGCTCTTGATACTCCATGTCTAGGACCTGTTATCCCCCCACTTTAGGGATAACTAAGGAGATTATGTCTCGAGGCCCACAGGTCCTAGACATGGAGTACCGAGAGCCAGATCGACTTGAGCATGGCCCTGGAGG	113	133	3	0
249	Pab-miRn0094.37_3p	TAGCCCGAACGCACAATTGGT	21	>MA_10377894_prc	ACTCTCTGTTCCTGGGTGTGCGGGGAAAATGTTTGTGGCCTTGCGTTTTTCCAGTGGTGATTGTTTTACGTTTGAATGACTTCTCCGTCTTTGGACTAAGACGTTCGAANNNNNNNCCGTGCATTCATCACTGGAAGGATGTGTGGTGTCGGATGTTTTGTTCGCATGACGCGGGTGGGGGGAGT	101	121	3	1.6
250	Pab-miRn0094.38_3p	TCTGAAGGTCGCGTGTTCGA	20	>MA_10377894_prc	ACTCTCTGTTCCTGGGTGTGCGGGGAAAATGTTTGTGGCCTTGCGTTTTTCCAGTGGTGATTGTTTTACGTTTGAATGACTTCTCCGTCTTTGGACTAAGACGTTCGAANNNNNNNCCGTGCATTCATCACTGGAAGGATGTGTGGTGTCGGATGTTTTGTTCGCATGACGCGGGTGGGGGGAGT	105	124	3	1.8
251	Pab-miRn0094.39_3p	TGCGCTCAAACATTCTATCC	20	>MA_10377894_prc	ACTCTCTGTTCCTGGGTGTGCGGGGAAAATGTTTGTGGCCTTGCGTTTTTCCAGTGGTGATTGTTTTACGTTTGAATGACTTCTCCGTCTTTGGACTAAGACGTTCGAANNNNNNNCCGTGCATTCATCACTGGAAGGATGTGTGGTGTCGGATGTTTTGTTCGCATGACGCGGGTGGGGGGAGT	102	121	3	1.2		>MA_183236_prc	CATGCACTACACTGCTCAGAATAGAATGTTTTGGCGCAGGCAGTATCTATTACCTTGGAGGATCAGGTCCCGCCCTGATGTTGATGCAATAGCAGGAGGTTGGAAATCCCCTTCAAATTCCTCAAAGGTAATAGATACCGCCTGCGCTCAAACATTCTATCCTGAGCTATGGATG	143	162	3	0
252	Pab-miRn0094.4_3p	ACCCCGAAACGCCATCGACCG	21	>MA_10377894_prc	ACTCTCTGTTCCTGGGTGTGCGGGGAAAATGTTTGTGGCCTTGCGTTTTTCCAGTGGTGATTGTTTTACGTTTGAATGACTTCTCCGTCTTTGGACTAAGACGTTCGAANNNNNNNCCGTGCATTCATCACTGGAAGGATGTGTGGTGTCGGATGTTTTGTTCGCATGACGCGGGTGGGGGGAGT	102	122	3	1.85		>MA_12936_prc	ACGGCCAGGAAACGCCGTCGACCGTACCGTACGACATTTCCCGATTTGGAAACACCGTATGGTACGGTCGACGACATTTCCTGGCTGT	4	24	5	1.65		>MA_1475749_prc	ACGGGTATGGTATGGCCAGGAAACGCTGCCGGCCGAACCGTACGGTGTTTCTTGATTTGGAAATGCTGTATGGTACGGCCGGTGGCGTTTCCCGGCTGTACCAGCCCGT	76	96	3	1.9	>MA_1759622_prc	ACGGGTACGGTACGGCCCCGAAACGCCGTCGACCGTACCATACGACGTTTCCCTTTCGAGAAACGTCGTACGGTACGACCGGCGACGTTTCGAGGCCGTGTCGTGCCTGT	15	35	5	1.15	>MA_496760_prc	GGGCGCGGTACGGCCCCGAAACGTCGTCGGTCGTACCGTATGGCATTTCCCTTTCGAGAAACGTCGTACGGTACGGCCGATGGCGTTTCAGGGCCGTACCGCACCC	74	94	3	0.65	>MA_663767_prc	ATGGGTACAAAACTTGGTCGAAACGCCGTCGACCGTACCCTACGATGTTTCACAAGTACGAAACATCGTACGGTACGGTCAATGATGTTTCGGTCGAGTTTCGACCCGT	15	35	5	1.8	>MA_8156016_prc	ATAGGTGCGGTACGACCCCGAAACGCCATCGACCGTACCGTACAACGTTTCCCTTTCGAGAAATGTCGTACAGTACGGCCGACGACGTTTCGGGGCCATACCGTACCTGT	15	35	5	0	>MA_9161156_prc	ACGGTACGGCCCCGAAACGCCACTGGCCGTACCGTACGGCGTTTCTCGAAAGGGAAACGCCATACGGTACGGCCGGTGGCGTTTCGGGGCCGTACCGT
253	Pab-miRn0094.40_3p	TGGACCGGAAATGCCTTGAGC	21	>MA_10377894_prc	ACTCTCTGTTCCTGGGTGTGCGGGGAAAATGTTTGTGGCCTTGCGTTTTTCCAGTGGTGATTGTTTTACGTTTGAATGACTTCTCCGTCTTTGGACTAAGACGTTCGAANNNNNNNCCGTGCATTCATCACTGGAAGGATGTGTGGTGTCGGATGTTTTGTTCGCATGACGCGGGTGGGGGGAGT	104	124	3	1.6		>MA_491823_prc	CAAAATGGACCGGAAATGCCTTGAGCCATTTCTTACAATGTTTCTCAATTAACTCTGTACGGTATGGCTCATGGCATTTTCAGACCATTTTG	6	26	5	0
254	Pab-miRn0094.41_3p	TGGAGCTCACTTCGGTCCAAA	21	>MA_10377894_prc	ACTCTCTGTTCCTGGGTGTGCGGGGAAAATGTTTGTGGCCTTGCGTTTTTCCAGTGGTGATTGTTTTACGTTTGAATGACTTCTCCGTCTTTGGACTAAGACGTTCGAANNNNNNNCCGTGCATTCATCACTGGAAGGATGTGTGGTGTCGGATGTTTTGTTCGCATGACGCGGGTGGGGGGAGT	105	125	3	1.95		>MA_60581_prc	AATGGAGCTCACTTCGGTCCAAATGAGGCTTTCATGAAGTTAGATCTGCTGCCGACTCATCCATCCGGCTCTTCTATGAAGGAAATCAACGCCATAGGCTAGCCGAATGGTTGATGCGGGAGCTGGTTTCTTCTACGTGTTACCCTCTCTTGGCCTGAAGGGAGCTCCATT	3	23	5	0
255	Pab-miRn0094.42_3p	TGGAGGTCCGAACCGACTGATG	22	>MA_10377894_prc	ACTCTCTGTTCCTGGGTGTGCGGGGAAAATGTTTGTGGCCTTGCGTTTTTCCAGTGGTGATTGTTTTACGTTTGAATGACTTCTCCGTCTTTGGACTAAGACGTTCGAANNNNNNNCCGTGCATTCATCACTGGAAGGATGTGTGGTGTCGGATGTTTTGTTCGCATGACGCGGGTGGGGGGAGT	98	119	3	1.95		>MA_168118_prc	CTAGCTCTGGGTTCGAGTGGCATTTCACCCCTAACCACGACTCATCCGTTGATTTTTCAACATCAGTCGGTATCAGTCGGTTTGGACCTCCACTTAGTTTCACCCAAGCTT	71	92	3	1.15		>MA_25477_prc	CTCTGGATTTGAGTGGCATTTCACCCCTAACCAAAAATCATCCGATGATTTTTCAACATTAGTCGGTTCGGACCTCCACTTAGTTTCACCCA	57	78	3	0.25
256	Pab-miRn0094.43_3p	TGGCGGAATTGGTAGACGC	19	>MA_10377894_prc	ACTCTCTGTTCCTGGGTGTGCGGGGAAAATGTTTGTGGCCTTGCGTTTTTCCAGTGGTGATTGTTTTACGTTTGAATGACTTCTCCGTCTTTGGACTAAGACGTTCGAANNNNNNNCCGTGCATTCATCACTGGAAGGATGTGTGGTGTCGGATGTTTTGTTCGCATGACGCGGGTGGGGGGAGT	102	120	3	1.3		>MA_159127_prc	GCGCGCGAGCTATATTCCGCCCGCTTCAAGACCCCTCGCCTTCCGGCGACGGTCCTGTTGGCCCCTGTGGCGGAATTGGTAGACGCGC	68	86	3	0		>MA_346196_prc	GGTTTCCGATCTGAACTGGCCTCCCAAATTAGAATTGGTAGGTCTTGATTGGTTCAGATCAAGACCTACCAATTCTAATTTGGGAGGCCGGTTCAGATCGGAAACC	27	45	5	1.85	>MA_346196_prc	GGTTTCCGATCTGAACTGGCCTCCCAAATTAGAATTGGTAGGTCTTGATTGGTTCAGATCAAGACCTACCAATTCTAATTTGGGAGGCCGGTTCAGATCGGAAACC	62	80	3	1.85	>MA_6045155_prc	GGGAGGGGGGGCGGAATTAGTAGGAAAACATAATATGTTTTCCTACTAATTCCGCTCCCCCTCCC	9	27	5	1.95
257	Pab-miRn0094.44_3p	TGGCTTGGACCGGATTTGAAC	21	>MA_10377894_prc	ACTCTCTGTTCCTGGGTGTGCGGGGAAAATGTTTGTGGCCTTGCGTTTTTCCAGTGGTGATTGTTTTACGTTTGAATGACTTCTCCGTCTTTGGACTAAGACGTTCGAANNNNNNNCCGTGCATTCATCACTGGAAGGATGTGTGGTGTCGGATGTTTTGTTCGCATGACGCGGGTGGGGGGAGT	103	123	3	2		>MA_11052_prc	GTGGCATGATCTGGTTGGTTGACTTCGTCGAATCAGATGTCGACACGTGGTAGTTTTGATGGCAAATGATTGGGTGCCACGTGGCCCAATCACGGGCTACCACGTGGCACCCCAATTTTTGACTATTTGGTCTTGGGTTCAAAAATATATTGTGTCGACCGGATTTGAACCGGCGACCTCCTCCATGCATAAC	150	170	3	1.65		>MA_3673271_prc	TGGCTTGGACCGGATTTGAACCGTGTACCTACCCCTCCTCATAGCGTTTTGGCAAAGTCCGTCAAGCCA	1	21	5	0
258	Pab-miRn0094.45_3p	TTCTGGGTCACGTCTTCCGCC	21	>MA_10377894_prc	ACTCTCTGTTCCTGGGTGTGCGGGGAAAATGTTTGTGGCCTTGCGTTTTTCCAGTGGTGATTGTTTTACGTTTGAATGACTTCTCCGTCTTTGGACTAAGACGTTCGAANNNNNNNCCGTGCATTCATCACTGGAAGGATGTGTGGTGTCGGATGTTTTGTTCGCATGACGCGGGTGGGGGGAGT	103	123	3	1.3		>MA_25325_prc	CCAATTTCTGGGTCACGTCTTCCGCTGCAACTGCAACCTGTTGTTGCAACTTATCGGTGATTTCCTCGATTTTCTTGGCAGCGGCAAAGAGCAGATTCGGGTATTGC	6	26	5	0.15		>MA_4574_prc	GCCAATTTCTGGGTCACGTCTTCCGCTGCAACTGCAACCTGTTGTTGCAACTTATCGGTGATTTCCTCGATTTTCTTGGCAGCGGCAAAGAGCAGATTCGGGTATTGC	7	27	5	0.15
259	Pab-miRn0094.46_3p	TTTCTCGGAATTCCCCCCA	19	>MA_10377894_prc	ACTCTCTGTTCCTGGGTGTGCGGGGAAAATGTTTGTGGCCTTGCGTTTTTCCAGTGGTGATTGTTTTACGTTTGAATGACTTCTCCGTCTTTGGACTAAGACGTTCGAANNNNNNNCCGTGCATTCATCACTGGAAGGATGTGTGGTGTCGGATGTTTTGTTCGCATGACGCGGGTGGGGGGAGT	106	124	3	1.3		>MA_21249_prc	AAAGTTTTCTCGGAATTCCCCCCAGGATCCAGATATGAAACTGGAGAGGATTGTATGAAAACTTT	6	24	5	0		>MA_5582347_prc	TTTTAGACATCTCCTAGTGTCTTGCGGAATTCCGTCGAGTCTAGACAGTTTTTTTTTTTTAATTTTTTAGAATTACCTAGTTAATGGTAATTTTAATTAATTAAAAAAACTGTCTAGACTCGACGGAATTCTGCAAGACACTAGGAGATGTCTAAAA	20	38	5	1.3
260	Pab-miRn0094.5_3p	AGAACAGGTGTCTTATGGA	19	>MA_10377894_prc	ACTCTCTGTTCCTGGGTGTGCGGGGAAAATGTTTGTGGCCTTGCGTTTTTCCAGTGGTGATTGTTTTACGTTTGAATGACTTCTCCGTCTTTGGACTAAGACGTTCGAANNNNNNNCCGTGCATTCATCACTGGAAGGATGTGTGGTGTCGGATGTTTTGTTCGCATGACGCGGGTGGGGGGAGT	105	123	3	1.9		>MA_113321_prc	TCCACCAGACACTTGTTCTCTTGAAAATGCAATATGAATCTAGAGAACAGGTGTCTTATGGA	44	62	3	0		>MA_200157_prc	TTACTCTCCACCTCTACAAGACACTTGTTCTCTTGAACATGCATTTTGAATTCATAGAAGAGGTGTCTTCTGAATGTTGAGATTAA	13	31	5	1.5	>MA_200157_prc	TTACTCTCCACCTCTACAAGACACTTGTTCTCTTGAACATGCATTTTGAATTCATAGAAGAGGTGTCTTCTGAATGTTGAGATTAA	56	74	3	0.65	>MA_8657250_prc	TTACTCTCGACTTCCACCAGGCATTTGTTCTCTGGTAAAGGGTCGCCTGAACCATAGAGAATAAGTGTCTTGTGGAAATTGAGAGTAA	58	76	3	1.5
261	Pab-miRn0094.6_3p	AGAATCCCAATTCGAAGATA	20	>MA_10377894_prc	ACTCTCTGTTCCTGGGTGTGCGGGGAAAATGTTTGTGGCCTTGCGTTTTTCCAGTGGTGATTGTTTTACGTTTGAATGACTTCTCCGTCTTTGGACTAAGACGTTCGAANNNNNNNCCGTGCATTCATCACTGGAAGGATGTGTGGTGTCGGATGTTTTGTTCGCATGACGCGGGTGGGGGGAGT	100	119	3	1.05		>MA_183515_prc	TCGAAAACATCCATATTGTCATGTCTCTTCGAATTAGGTTGAATCGAAACTGCCAACACTGTGAGTTGATTCTAGTTTGTTTCTTCATAATTTGGAGAGAAAATGGCGACATAGATGTTTTCGG	24	43	5	1.95		>MA_4732_prc	TGGAATAGGTAGTGTCCAATTGGGTATGTTATAACGAGGGAAAGCTTTGGCGAGAGTATTTAAAGATTTTTAGAAGCCCTACTCTGCCTTCCCACGCTAAAACATGCCCAATTGGACGATACCTATTTCG	102	121	3	1.9	>MA_577159_prc	GCGGTATCTTCCAGTTGGGATTCTTCAATCTTAACAACGACATGAAGAATCCCAATTCGAAGATACCGC	5	24	5	2	>MA_577159_prc	GCGGTATCTTCCAGTTGGGATTCTTCAATCTTAACAACGACATGAAGAATCCCAATTCGAAGATACCGC	46	65	3	0	>MA_9277130_prc	ATCCACGGTAGTTGTCATTGTCATTGACGTTTCGAATCCGAATTGGGATTCGTCATCAGGACTAATCGTCAATTGATAGCAAGTTATCAATTGACAATTATTCATGATGATGAATCCTGATTCGGATTCGAAACGTCGATGGCAATGACAACTACTGTGGAT	33	52	5	1.95
262	Pab-miRn0094.7_3p	AGGCGACGGTAGAGATGGCCT	21	>MA_10377894_prc	ACTCTCTGTTCCTGGGTGTGCGGGGAAAATGTTTGTGGCCTTGCGTTTTTCCAGTGGTGATTGTTTTACGTTTGAATGACTTCTCCGTCTTTGGACTAAGACGTTCGAANNNNNNNCCGTGCATTCATCACTGGAAGGATGTGTGGTGTCGGATGTTTTGTTCGCATGACGCGGGTGGGGGGAGT	105	125	3	1.7
263	Pab-miRn0094.8_3p	AGGTCCCAAGGGTTCGGTTGA	21	>MA_10377894_prc	ACTCTCTGTTCCTGGGTGTGCGGGGAAAATGTTTGTGGCCTTGCGTTTTTCCAGTGGTGATTGTTTTACGTTTGAATGACTTCTCCGTCTTTGGACTAAGACGTTCGAANNNNNNNCCGTGCATTCATCACTGGAAGGATGTGTGGTGTCGGATGTTTTGTTCGCATGACGCGGGTGGGGGGAGT	101	121	3	1.95		>MA_10431220_prc	GACTCGTATCATTGTCCTTACCATGCCCTGGGAAAGTCTTTATGAAGTGGGATGAGTGGAAATAGAGAAAGGTCCCAAGGGTTCGGTTGGTCACTGATGTAAGC	70	90	3	0.15
264	Pab-miRn0094.9_3p	AGTAGTCGAAATGGGTAGATT	21	>MA_10377894_prc	ACTCTCTGTTCCTGGGTGTGCGGGGAAAATGTTTGTGGCCTTGCGTTTTTCCAGTGGTGATTGTTTTACGTTTGAATGACTTCTCCGTCTTTGGACTAAGACGTTCGAANNNNNNNCCGTGCATTCATCACTGGAAGGATGTGTGGTGTCGGATGTTTTGTTCGCATGACGCGGGTGGGGGGAGT	100	120	3	1.7		>MA_221401_prc	GGAGTAGTGGAAATGGGTGAAGTGGAAAGACCTCTTTCCAATGTGGATATGGCGGTCTTTCCACTTCTACCCATTTCCGCTACTTC	3	23	5	1.65		>MA_342882_prc	GGAGTAGTGGAAATGGGTGAAGTCAAAAGACCTCTTTCCATTGTAGATATGGCGGTCTTTCCACTTCTACCCATTTCCGCTATTTC	3	23	5	1.65	>MA_76894_prc	GGAGTAGTCGAAATGGGTAGATTGGAATGACCTCTGCCTGATTCTTCATATGGATGTGGCGGTCTTTTCAGTTCTACCCATTTCCGCTATTCC	3	23	5	0	>MA_8720720_prc	GGAGTAGTGGAAATGGGTGAAGTCGAAAGGCCTCTTTCCATGGCGGTCTTTCCACTTCTACCCATTTCCGCTATTTC	3	23	5	1.65
265	Pab-miRn0094_5p	GCGGGGAAAATGTTTGTGGCCTTG	24	>MA_10377894_prc	ACTCTCTGTTCCTGGGTGTGCGGGGAAAATGTTTGTGGCCTTGCGTTTTTCCAGTGGTGATTGTTTTACGTTTGAATGACTTCTCCGTCTTTGGACTAAGACGTTCGAANNNNNNNCCGTGCATTCATCACTGGAAGGATGTGTGGTGTCGGATGTTTTGTTCGCATGACGCGGGTGGGGGGAGT	20	43	5	0		>MA_10418836_prc	TCCACTCTCTGTTCCTGGGTGTGTGGGGAAAATGTTAGTGGCCTTCCATTTTTTTAGTGGTCACTGTTTTACGTTTGAATGACTTCTCCGTCTTTGGACTAAGACGTTTGAATGCTGTCCCGTGCATTCATTAGTAGAAGGATGTGTGGTGTCGGATGTTTTGTTCGCACGACGCGGGTGGGGGGGA	23	46	5	1.3
266	Pab-miRn0095	GGCATACACAACATGCCAATT	21	>MA_10387462_prc	TGGCATACACAACATGCCAATTGGCATACGCATGTTGTGTATGTCAATGGGCTGTTGTGTATGCCA	2	22	5	0
267	Pab-miRn0096.1_5p	AGAAAACAATCCATGTAAAACTCA	24	>MA_10390905_prc	GCAATCCATTTAAGGAAATTGTGTGATTGAGTTTTGCATGGATTATTTTCTAATTCATGTGATTTATTTTTAATGCTTATTTTGCTATCCCAAGTTCCAACATTCTTAGAAGTGGAATACTACCAAGAAGTGGATAGCAAAATAAGTGTTAAAATACATCACGGTAATTAGAAAACAATCCATGTAAAACTCAATCACATAATTCCTTGAAATTGT	28	51	5	2		>MA_10390905_prc	GCAATCCATTTAAGGAAATTGTGTGATTGAGTTTTGCATGGATTATTTTCTAATTCATGTGATTTATTTTTAATGCTTATTTTGCTATCCCAAGTTCCAACATTCTTAGAAGTGGAATACTACCAAGAAGTGGATAGCAAAATAAGTGTTAAAATACATCACGGTAATTAGAAAACAATCCATGTAAAACTCAATCACATAATTCCTTGAAATTGT	170	193	3	0
268	Pab-miRn0096.2_5p	ATCCATGTAAAACTCAATCACATA	24	>MA_10390905_prc	GCAATCCATTTAAGGAAATTGTGTGATTGAGTTTTGCATGGATTATTTTCTAATTCATGTGATTTATTTTTAATGCTTATTTTGCTATCCCAAGTTCCAACATTCTTAGAAGTGGAATACTACCAAGAAGTGGATAGCAAAATAAGTGTTAAAATACATCACGGTAATTAGAAAACAATCCATGTAAAACTCAATCACATAATTCCTTGAAATTGT	20	43	5	1.15		>MA_10390905_prc	GCAATCCATTTAAGGAAATTGTGTGATTGAGTTTTGCATGGATTATTTTCTAATTCATGTGATTTATTTTTAATGCTTATTTTGCTATCCCAAGTTCCAACATTCTTAGAAGTGGAATACTACCAAGAAGTGGATAGCAAAATAAGTGTTAAAATACATCACGGTAATTAGAAAACAATCCATGTAAAACTCAATCACATAATTCCTTGAAATTGT	178	201	3	0
269	Pab-miRn0096.3_5p	TGATTGAGTTTTGCATGGATTATTA	25	>MA_10390905_prc	GCAATCCATTTAAGGAAATTGTGTGATTGAGTTTTGCATGGATTATTTTCTAATTCATGTGATTTATTTTTAATGCTTATTTTGCTATCCCAAGTTCCAACATTCTTAGAAGTGGAATACTACCAAGAAGTGGATAGCAAAATAAGTGTTAAAATACATCACGGTAATTAGAAAACAATCCATGTAAAACTCAATCACATAATTCCTTGAAATTGT	24	48	5	0.15		>MA_10390905_prc	GCAATCCATTTAAGGAAATTGTGTGATTGAGTTTTGCATGGATTATTTTCTAATTCATGTGATTTATTTTTAATGCTTATTTTGCTATCCCAAGTTCCAACATTCTTAGAAGTGGAATACTACCAAGAAGTGGATAGCAAAATAAGTGTTAAAATACATCACGGTAATTAGAAAACAATCCATGTAAAACTCAATCACATAATTCCTTGAAATTGT	173	197	3	1.4
270	Pab-miRn0096_3p	GGTCTATTGTTTTCTATTTGA	21	>MA_10390905_prc	GCAATCCATTTAAGGAAATTGTGTGATTGAGTTTTGCATGGATTATTTTCTAATTCATGTGATTTATTTTTAATGCTTATTTTGCTATCCCAAGTTCCAACATTCTTAGAAGTGGAATACTACCAAGAAGTGGATAGCAAAATAAGTGTTAAAATACATCACGGTAATTAGAAAACAATCCATGTAAAACTCAATCACATAATTCCTTGAAATTGT	164	184	3	1.35		>MA_272701_prc	CGATTTCTCTTCAAATAGAAAACAATGGACCATCTTCAATGCAAATGGTCTATTGTTTTCTATTTGAAGAGAAATCG	11	31	5	0.25		>MA_272701_prc	CGATTTCTCTTCAAATAGAAAACAATGGACCATCTTCAATGCAAATGGTCTATTGTTTTCTATTTGAAGAGAAATCG	47	67	3	0
271	Pab-miRn0097	TTGGATGATGGAAGAACCAGGCA	23	>MA_10395245_prc	GATTCATTTCAGTGAATTGGATGATGGAAGAACCAGGCATACCGGTGCCTTGCCCTTTGATTATCTGCCTAAGACTGAATC	17	39	5	0
272	Pab-miRn0098	ATGCAAGATCCCATCAAGGAC	21	>MA_10398273_prc	CTAACGTCTCACCTGAGGGGCCTGACGCCTTGTCTTTTTGCTCATTTTTGCAATTTAGCATGTAAAAAGTGACTCCATGGGGCTGAAGATCCCATCAGATGGACGTTGG	82	102	3	1.85		>MA_5893486_prc	TAAGATCTTTCATGTCAACGTTTTGGGCTACCAAGTCAGATCCCATCATCAGGAAAACCACTTGATTGCCCCGATGATGGGCTCTGACTTGGTATCCTGAAACGTCGATATGAAAGATCTTA	33	53	5	1.7		>MA_7078639_prc	GGTCCCCATGGGTTATCATGCAAGATCCCATCAAGGACGACAAAGACTAAAGTAAAGAATAGTAGAGCGCACATGAAGATGTGGGTCAAACCGCACCAAAAGTTGGAGAAGTGCTCCGAGTCTTCATGATTGCTTTATTGACAAGACTTATGTACATGTTTACACTGTGGATTTTGTAACGGACAAACCATGAAAAACC	18	38	5	0
273	Pab-miRn0099.1_3p	TCCATTGCTTGCACACGCTGC	21	>MA_103984_prc	GCAGCCTGTTCAGGTAATGTAACGCCCTGTTTTGATCTACGGATGGCTTTTGGTGAAAAATTAAAGAGGCTGTTCAAATGTCCAGCTGTCATTGTTGGATGAATGGAGGCCGTTCCATTGCTTGCACACGCTGC	114	134	3	0
274	Pab-miRn0099.2_3p	TTCCATTGCTTGCACACGCTG	21	>MA_103984_prc	GCAGCCTGTTCAGGTAATGTAACGCCCTGTTTTGATCTACGGATGGCTTTTGGTGAAAAATTAAAGAGGCTGTTCAAATGTCCAGCTGTCATTGTTGGATGAATGGAGGCCGTTCCATTGCTTGCACACGCTGC	113	133	3	0
275	Pab-miRn0099.3_3p	TTCCATTGCTTGCACACGCTGA	22	>MA_103984_prc	GCAGCCTGTTCAGGTAATGTAACGCCCTGTTTTGATCTACGGATGGCTTTTGGTGAAAAATTAAAGAGGCTGTTCAAATGTCCAGCTGTCATTGTTGGATGAATGGAGGCCGTTCCATTGCTTGCACACGCTGC	113	134	3	0.15
276	Pab-miRn0099_5p	AGCCTGTTCAGGTAATGTAACGCC	24	>MA_103984_prc	GCAGCCTGTTCAGGTAATGTAACGCCCTGTTTTGATCTACGGATGGCTTTTGGTGAAAAATTAAAGAGGCTGTTCAAATGTCCAGCTGTCATTGTTGGATGAATGGAGGCCGTTCCATTGCTTGCACACGCTGC	3	26	5	0
277	Pab-miRn0100	GTGGTGTGGACTGGTAAGTGAT	22	>MA_10398774_prc	ATGATTTATCGGTTTATGCTTTACTGAACATCTTGTTGAATAATCAGTTTTGTGGTGTGGACTGGTAAGTGAT	52	73	3	0
278	Pab-miRn0101	GTTTTTTGGTCCGGTGGGAGTG	22	>MA_10401191_prc	TGTGTGTTTTTTGGTCCGGTGGGAGTGCTTTGTTGAAACCTGGAGCTCAAGTTGATGTCGATGGAGTTTTACAAAGACATTCCACTCTTCGTTCCTGGGCATGCG	6	27	5	0
279	Pab-miRn0102	AACCATTAGGTGATTGAAACAACT	24	>MA_104019_prc	GAGGTCAACCATTAGGTGATTGAAACAACTATCTGCGATTGTACGTTGCTATAATCGTGGATAGTTGCGTTGATCACTTAGGGGTTGAGTTC	7	30	5	0
280	Pab-miRn0103.1	GGCACATTTGATTCCTAGAGA	21	>MA_104025_prc	TGTTATACATCAAGAGGTGTCAAATACCTTGAGGTGCCAATCTCAATGTTTCTGTACCCACAATCAGTCAATGACTGTTTAATCACATCAAGTGAGTGTGAAAACATTGAGATTGGTGCATCAAGGAATTTGATTCCTCTTGGCATATAACA	123	143	3	1.95		>MA_17_prc	GGAGAGCCAAAGCTTCTTTAGGAATCAAATGTGCCTTCCTCCTCTTGAATGCCTTTCACACATTGAAAGGCCCATTGAATACCAATGTGCCTTCTTCCTCCTCTTGAATGCATTTCACACATTGGAAGGCCCATTGAATACCAAGGAGAAGCTTTCCTTCTCC	15	35	5	0.25		>MA_189416_prc	GAAGGAGAAGGAGAGCTTCTCCCGGGAATCCAATGGGCCTTCCAATGCGTGAAAGGCGTTCAAGAGGAAGGCACATTTGATTCCTAGAGAAGCTCTGGTTCTCCGAGTTCTT	70	90	3	0	>MA_42081_prc	CAGCATAGATCCATTTTAAACCTGGAGCTATCAAGCACTGAGAGGAATCAAATTTTTTGAGGTGTAATTTTTTTATCATTTAATTATGTCATATTAAATTAAAAAAATTACACCTTAAGAAATTTGGTCCCTCTTGGTGTTTGATAGATCCAGGTTTAAGATGGATTTACACTG	38	58	5	1.85	>MA_59956_prc	TCATGCACCGAGAGGAATCAAATTCCTTGAGGTGAAAACTTTTTTATATTGCAAAAACTTGAGGAAAGGTTTGCAGATCAAGGTATTTGATCCCTCTTGGCGCATGA	8	28	5	1.95
281	Pab-miRn0103.3	TTGGTGCATCAAGGAATTTGA	21	>MA_104025_prc	TGTTATACATCAAGAGGTGTCAAATACCTTGAGGTGCCAATCTCAATGTTTCTGTACCCACAATCAGTCAATGACTGTTTAATCACATCAAGTGAGTGTGAAAACATTGAGATTGGTGCATCAAGGAATTTGATTCCTCTTGGCATATAACA	113	133	3	0
282	Pab-miRn0104	TTCGATTCCAGACTAACCCCT	21	>MA_104059_prc	GACTTACATCTTATTCGATTCCAGACTAACCCCTTCAGCCAGGAAAAAGGTATTTCTATGCTTCCCAGTGGTCCTATCATTGTACTGGCTAGAGGGCTTATTCTGTAATTGAAGCAGATGCTAGTC	14	34	5	0
283	Pab-miRn0105	CCAGATTTAATTAAAGGTGGA	21	>MA_10408704_prc	GTTATATTAAATGGGCCAGATTTAATTAAAGGTGGATTTATCCACCCAATGAGAGAGGTCGGCCCTGCCAGGATGGTGAC	16	36	5	0
284	Pab-miRn0106	TCCACTCTCTGTTCCTGGGCGTG	23	>MA_10418836_prc	TCCACTCTCTGTTCCTGGGTGTGTGGGGAAAATGTTAGTGGCCTTCCATTTTTTTAGTGGTCACTGTTTTACGTTTGAATGACTTCTCCGTCTTTGGACTAAGACGTTTGAATGCTGTCCCGTGCATTCATTAGTAGAAGGATGTGTGGTGTCGGATGTTTTGTTCGCACGACGCGGGTGGGGGGGA	1	23	5	0.25
285	Pab-miRn0107.1	CATCCTTAATGTACTCAAA	19	>MA_10422810_prc	TTTGAGTACATTGAGGAGGTGAAGTTGGACTTTTGTGAACATCAAGCTTTCAAAGGCAAAAAGTCCAACTTCACATCCTTAATGTACTCAAA	1	19	5	1.15		>MA_10422810_prc	TTTGAGTACATTGAGGAGGTGAAGTTGGACTTTTGTGAACATCAAGCTTTCAAAGGCAAAAAGTCCAACTTCACATCCTTAATGTACTCAAA	74	92	3	0
286	Pab-miRn0107.2	TACATTGAGGAGGTGAAGTTG	21	>MA_10422810_prc	TTTGAGTACATTGAGGAGGTGAAGTTGGACTTTTGTGAACATCAAGCTTTCAAAGGCAAAAAGTCCAACTTCACATCCTTAATGTACTCAAA	7	27	5	0		>MA_10422810_prc	TTTGAGTACATTGAGGAGGTGAAGTTGGACTTTTGTGAACATCAAGCTTTCAAAGGCAAAAAGTCCAACTTCACATCCTTAATGTACTCAAA	66	86	3	2
287	Pab-miRn0108.1_3p	AACAATTTTGAGAGACTGTGAGCC	24	>MA_10425802_prc1	AAACTCTACAAGTTCGCGTGATTGGTGTGTATGGAGTGGCCCCGTTGGAAAAATCTTGTTGCTCGATATTATCTACATTAACTACAAAGTGATTGATCCGTCTGATACTGTGATTTGGTCACAGTCTCTCAAGTTTGTTGAGGGAAAAATAACTTAGAGATGGATGAAATTCAGTTTACAGACATTTCATTCATATCTAAGTTGATTCGCTGAACAATTTTGAGAAACTGTGAGCCAAATCACAATACCATGCATACATCACTCACCTTGTAAGTGTTGTATTGTAGAGTATTTTGAGCAACGATGTCTTTCCAACCCCGCCCATTCCATATACACCAATCACGCCAACTTGTGGA	213	236	3	1		>MA_10425802_prc2	AAACTCTACAAGTTGGGGTGATTGGTGTATATGGAATGGCCGGCGTTGGAAAGACATCGTTGCTCAAAACAATCTACAACACCTACAAAGTCAGTGACTTGTGATATTGTGATTTGGCTTACAGTTTCTCAAAATTGTTATTCAAAAATCGATTTAAATATAATATGAAATTTTCATCCATATCTAAATTGATTTTTCCTCTCAACAATCTCAAGAGACTGTGACCCACATCAGAAACATCAATAACTTTCTAGAGATTGTAGCTCATTTTGAGCAACAATATTTTTCCAGCGTGGCCACTCCATACACACTAATCACGCGAACTTGTAGA	116	139	5	1.25		>MA_10425802_prc3	AAGCTCTACAAGTTCGCGTGATTAGTGTGTATGGAGTGGCCACGCTGGAAAAATATTGTTGCTCAAAATGAGCTACAATCTCTAGAAAGTTATTGATGTTTCTGATGTGGGTCACAGTCTCTTGAGATTGTTGAGAGGAAAAATCAATTTAGATATGGATGAAAATTTCATATTATATTTAAATCGATTTTTGAATAACAATTTTGAGAAACTGTAAGCCAAATCACAATATCACAAGTCACTGACTTTGTAGGTGTTGTAGATTGTTTTGAGCAACGATGTCTTTCCAACGCCGGCCATTCCATATACACCAATCACCCCAACTTGTAGA	197	220	3	1.25	>MA_10425802_prc4	GAAATTCCACAAGTTGGCGTGATTGGTGTATATGGAATGGGCGGGGTTGGAAAGACATCGTTGCTCAAAATACTCTACAATACAACACTTACAAGGTGAGTGATGTATGCATGGTATTGTGATTTGGCTCACAGTTTCTCAAAATTGTTCAGCGAATCAACTTAGATATGAATGAAATGTCTGTAAACTGAATTTCATCCATCTCTAAGTTATTTTTCCCTCAACAAACTTGAGAGACTGTGACCAAATCACAGTATCAGACGGATCAATCACTTTGTAGTTAATGTAGATAATATCGAGCAACAAGATTTTTCCAACGGGGCCACTCCATACACACCAATCACGCGAACTTGTAGAGTTTC	126	149	5	1	>MA_10425802_prc5	GGAAACTCTACAAGTTCGCGTGATTGGTGTGTATGGAGTGGCCCCGTTGGAAAAATCTTGTTGCTCGATATTATCTACATTAACTACAAAGTGATTGATCCGTCTGATACTGTGATTTGGTCACAGTCTCTCAAGTTTGTTGAGGGAAAAATAACTTAGAGATGGATGAAATTCAGTTTACAGACATTTCATTCATATCTAAGTTGATTCGCTGAACAATTTTGAGAAACTGTGAGCCAAATCACAATACCATGCATACATCACTCACCTTGTAAGTGTTGTATTGTAGAGTATTTTGAGCAACGATGTCTTTCCAACCCCGCCCATTCCATATACACCAATCACGCCAACTTGTGGAATTTCA	215	238	3	1	>MA_10425802_prc6	GGAAGCTCTACAAGTTCGCGTGATTAGTGTGTATGGAGTGGCCACGCTGGAAAAATATTGTTGCTCAAAATGAGCTACAATCTCTAGAAAGTTATTGATGTTTCTGATGTGGGTCACAGTCTCTTGAGATTGTTGAGAGGAAAAATCAATTTAGATATGGATGAAAATTTCATATTATATTTAAATCGATTTTTGAATAACAATTTTGAGAAACTGTAAGCCAAATCACAATATCACAAGTCACTGACTTTGTAGGTGTTGTAGATTGTTTTGAGCAACGATGTCTTTCCAACGCCGGCCATTCCATATACACCAATCACCCCAACTTGTAGAGTTTCA	199	222	3	1.25	>MA_10425802_prc7	AAACTCTACAAGTTCGCGTGATTGGTGTGTATGGAGTGGCCCCGTTGGAAAAATCTTGTTGCTCGATATTATCTACATTAACTACAAAGTGATTGATCCGTCTGATACTGTGATTTGGTCACAGTCTCTCAAGTTTGTTGAGGGAAAAATAACTTAGAGATGGATGAAATTCAGTTTACAGACATTTCATTCATATCTAAGTTGATTCGCTGAACAATTTTGAGAAACTGTGAGCCAAATCACAATACCATGCATACATCACTCACCTTGTAAGTGTTGTATTGTAGAGTATTTTGAGCAACGATGTCTTTCCAACCCCGCCCATTCCATATACACCAATCACGCCAACTTGTGGAATTTCA	213	236	3	1	>MA_789115_prc1	AAACCCCACAAGTAGGCGTGATCGGTGTATATGGAATGGGCGGCGTTGGAAAGACATCGTTGCTCAAAATAGTCTACAATACAACACTTACAAGGTCAGTGATGTATGCATGATATTGTGATTTGGCTCACAGTCTCTCAAAATTGTTCAAGGAATCAACTTAGATATGAATAAAAAATTTTACTCTGTAAACTGAATTTCATCCATCTCTAAGTTATTTTTCCCTCAACAAACTTGAGAGACTGTGACCAAATCAGAGTATCAAGACGCATCAATCACTTTGTAGTCAATGTAGATAATATCGAGCAACAAGATTTTTCCAACGGGGCCACTCCATACACACCAATCACGCAAACTTGTAGAGTTTCA
288	Pab-miRn0108.1_5p	AAGTTTGCGTGATTGGTGTGTA	22	>MA_10425802_prc1	AAACTCTACAAGTTCGCGTGATTGGTGTGTATGGAGTGGCCCCGTTGGAAAAATCTTGTTGCTCGATATTATCTACATTAACTACAAAGTGATTGATCCGTCTGATACTGTGATTTGGTCACAGTCTCTCAAGTTTGTTGAGGGAAAAATAACTTAGAGATGGATGAAATTCAGTTTACAGACATTTCATTCATATCTAAGTTGATTCGCTGAACAATTTTGAGAAACTGTGAGCCAAATCACAATACCATGCATACATCACTCACCTTGTAAGTGTTGTATTGTAGAGTATTTTGAGCAACGATGTCTTTCCAACCCCGCCCATTCCATATACACCAATCACGCCAACTTGTGGA	10	31	5	1		>MA_10425802_prc1	AAACTCTACAAGTTCGCGTGATTGGTGTGTATGGAGTGGCCCCGTTGGAAAAATCTTGTTGCTCGATATTATCTACATTAACTACAAAGTGATTGATCCGTCTGATACTGTGATTTGGTCACAGTCTCTCAAGTTTGTTGAGGGAAAAATAACTTAGAGATGGATGAAATTCAGTTTACAGACATTTCATTCATATCTAAGTTGATTCGCTGAACAATTTTGAGAAACTGTGAGCCAAATCACAATACCATGCATACATCACTCACCTTGTAAGTGTTGTATTGTAGAGTATTTTGAGCAACGATGTCTTTCCAACCCCGCCCATTCCATATACACCAATCACGCCAACTTGTGGA	330	351	3	1.25		>MA_10425802_prc2	AAACTCTACAAGTTGGGGTGATTGGTGTATATGGAATGGCCGGCGTTGGAAAGACATCGTTGCTCAAAACAATCTACAACACCTACAAAGTCAGTGACTTGTGATATTGTGATTTGGCTTACAGTTTCTCAAAATTGTTATTCAAAAATCGATTTAAATATAATATGAAATTTTCATCCATATCTAAATTGATTTTTCCTCTCAACAATCTCAAGAGACTGTGACCCACATCAGAAACATCAATAACTTTCTAGAGATTGTAGCTCATTTTGAGCAACAATATTTTTCCAGCGTGGCCACTCCATACACACTAATCACGCGAACTTGTAGA	305	326	3	2	>MA_10425802_prc3	AAGCTCTACAAGTTCGCGTGATTAGTGTGTATGGAGTGGCCACGCTGGAAAAATATTGTTGCTCAAAATGAGCTACAATCTCTAGAAAGTTATTGATGTTTCTGATGTGGGTCACAGTCTCTTGAGATTGTTGAGAGGAAAAATCAATTTAGATATGGATGAAAATTTCATATTATATTTAAATCGATTTTTGAATAACAATTTTGAGAAACTGTAAGCCAAATCACAATATCACAAGTCACTGACTTTGTAGGTGTTGTAGATTGTTTTGAGCAACGATGTCTTTCCAACGCCGGCCATTCCATATACACCAATCACCCCAACTTGTAGA	10	31	5	2	>MA_10425802_prc4	GAAATTCCACAAGTTGGCGTGATTGGTGTATATGGAATGGGCGGGGTTGGAAAGACATCGTTGCTCAAAATACTCTACAATACAACACTTACAAGGTGAGTGATGTATGCATGGTATTGTGATTTGGCTCACAGTTTCTCAAAATTGTTCAGCGAATCAACTTAGATATGAATGAAATGTCTGTAAACTGAATTTCATCCATCTCTAAGTTATTTTTCCCTCAACAAACTTGAGAGACTGTGACCAAATCACAGTATCAGACGGATCAATCACTTTGTAGTTAATGTAGATAATATCGAGCAACAAGATTTTTCCAACGGGGCCACTCCATACACACCAATCACGCGAACTTGTAGAGTTTC	11	32	5	1.25	>MA_10425802_prc4	GAAATTCCACAAGTTGGCGTGATTGGTGTATATGGAATGGGCGGGGTTGGAAAGACATCGTTGCTCAAAATACTCTACAATACAACACTTACAAGGTGAGTGATGTATGCATGGTATTGTGATTTGGCTCACAGTTTCTCAAAATTGTTCAGCGAATCAACTTAGATATGAATGAAATGTCTGTAAACTGAATTTCATCCATCTCTAAGTTATTTTTCCCTCAACAAACTTGAGAGACTGTGACCAAATCACAGTATCAGACGGATCAATCACTTTGTAGTTAATGTAGATAATATCGAGCAACAAGATTTTTCCAACGGGGCCACTCCATACACACCAATCACGCGAACTTGTAGAGTTTC	331	352	3	1	>MA_10425802_prc5	GGAAACTCTACAAGTTCGCGTGATTGGTGTGTATGGAGTGGCCCCGTTGGAAAAATCTTGTTGCTCGATATTATCTACATTAACTACAAAGTGATTGATCCGTCTGATACTGTGATTTGGTCACAGTCTCTCAAGTTTGTTGAGGGAAAAATAACTTAGAGATGGATGAAATTCAGTTTACAGACATTTCATTCATATCTAAGTTGATTCGCTGAACAATTTTGAGAAACTGTGAGCCAAATCACAATACCATGCATACATCACTCACCTTGTAAGTGTTGTATTGTAGAGTATTTTGAGCAACGATGTCTTTCCAACCCCGCCCATTCCATATACACCAATCACGCCAACTTGTGGAATTTCA	12	33	5	1	>MA_10425802_prc5	GGAAACTCTACAAGTTCGCGTGATTGGTGTGTATGGAGTGGCCCCGTTGGAAAAATCTTGTTGCTCGATATTATCTACATTAACTACAAAGTGATTGATCCGTCTGATACTGTGATTTGGTCACAGTCTCTCAAGTTTGTTGAGGGAAAAATAACTTAGAGATGGATGAAATTCAGTTTACAGACATTTCATTCATATCTAAGTTGATTCGCTGAACAATTTTGAGAAACTGTGAGCCAAATCACAATACCATGCATACATCACTCACCTTGTAAGTGTTGTATTGTAGAGTATTTTGAGCAACGATGTCTTTCCAACCCCGCCCATTCCATATACACCAATCACGCCAACTTGTGGAATTTCA
289	Pab-miRn0108.10_5p	TCCATATACACCAATCACGCC	21	>MA_10425802_prc1	AAACTCTACAAGTTCGCGTGATTGGTGTGTATGGAGTGGCCCCGTTGGAAAAATCTTGTTGCTCGATATTATCTACATTAACTACAAAGTGATTGATCCGTCTGATACTGTGATTTGGTCACAGTCTCTCAAGTTTGTTGAGGGAAAAATAACTTAGAGATGGATGAAATTCAGTTTACAGACATTTCATTCATATCTAAGTTGATTCGCTGAACAATTTTGAGAAACTGTGAGCCAAATCACAATACCATGCATACATCACTCACCTTGTAAGTGTTGTATTGTAGAGTATTTTGAGCAACGATGTCTTTCCAACCCCGCCCATTCCATATACACCAATCACGCCAACTTGTGGA	15	35	5	1.15		>MA_10425802_prc1	AAACTCTACAAGTTCGCGTGATTGGTGTGTATGGAGTGGCCCCGTTGGAAAAATCTTGTTGCTCGATATTATCTACATTAACTACAAAGTGATTGATCCGTCTGATACTGTGATTTGGTCACAGTCTCTCAAGTTTGTTGAGGGAAAAATAACTTAGAGATGGATGAAATTCAGTTTACAGACATTTCATTCATATCTAAGTTGATTCGCTGAACAATTTTGAGAAACTGTGAGCCAAATCACAATACCATGCATACATCACTCACCTTGTAAGTGTTGTATTGTAGAGTATTTTGAGCAACGATGTCTTTCCAACCCCGCCCATTCCATATACACCAATCACGCCAACTTGTGGA	326	346	3	0		>MA_10425802_prc2	AAACTCTACAAGTTGGGGTGATTGGTGTATATGGAATGGCCGGCGTTGGAAAGACATCGTTGCTCAAAACAATCTACAACACCTACAAAGTCAGTGACTTGTGATATTGTGATTTGGCTTACAGTTTCTCAAAATTGTTATTCAAAAATCGATTTAAATATAATATGAAATTTTCATCCATATCTAAATTGATTTTTCCTCTCAACAATCTCAAGAGACTGTGACCCACATCAGAAACATCAATAACTTTCTAGAGATTGTAGCTCATTTTGAGCAACAATATTTTTCCAGCGTGGCCACTCCATACACACTAATCACGCGAACTTGTAGA	15	35	5	0.25	>MA_10425802_prc3	AAGCTCTACAAGTTCGCGTGATTAGTGTGTATGGAGTGGCCACGCTGGAAAAATATTGTTGCTCAAAATGAGCTACAATCTCTAGAAAGTTATTGATGTTTCTGATGTGGGTCACAGTCTCTTGAGATTGTTGAGAGGAAAAATCAATTTAGATATGGATGAAAATTTCATATTATATTTAAATCGATTTTTGAATAACAATTTTGAGAAACTGTAAGCCAAATCACAATATCACAAGTCACTGACTTTGTAGGTGTTGTAGATTGTTTTGAGCAACGATGTCTTTCCAACGCCGGCCATTCCATATACACCAATCACCCCAACTTGTAGA	301	321	3	0.25	>MA_10425802_prc4	GAAATTCCACAAGTTGGCGTGATTGGTGTATATGGAATGGGCGGGGTTGGAAAGACATCGTTGCTCAAAATACTCTACAATACAACACTTACAAGGTGAGTGATGTATGCATGGTATTGTGATTTGGCTCACAGTTTCTCAAAATTGTTCAGCGAATCAACTTAGATATGAATGAAATGTCTGTAAACTGAATTTCATCCATCTCTAAGTTATTTTTCCCTCAACAAACTTGAGAGACTGTGACCAAATCACAGTATCAGACGGATCAATCACTTTGTAGTTAATGTAGATAATATCGAGCAACAAGATTTTTCCAACGGGGCCACTCCATACACACCAATCACGCGAACTTGTAGAGTTTC	16	36	5	0	>MA_10425802_prc4	GAAATTCCACAAGTTGGCGTGATTGGTGTATATGGAATGGGCGGGGTTGGAAAGACATCGTTGCTCAAAATACTCTACAATACAACACTTACAAGGTGAGTGATGTATGCATGGTATTGTGATTTGGCTCACAGTTTCTCAAAATTGTTCAGCGAATCAACTTAGATATGAATGAAATGTCTGTAAACTGAATTTCATCCATCTCTAAGTTATTTTTCCCTCAACAAACTTGAGAGACTGTGACCAAATCACAGTATCAGACGGATCAATCACTTTGTAGTTAATGTAGATAATATCGAGCAACAAGATTTTTCCAACGGGGCCACTCCATACACACCAATCACGCGAACTTGTAGAGTTTC	327	347	3	1.15	>MA_10425802_prc5	GGAAACTCTACAAGTTCGCGTGATTGGTGTGTATGGAGTGGCCCCGTTGGAAAAATCTTGTTGCTCGATATTATCTACATTAACTACAAAGTGATTGATCCGTCTGATACTGTGATTTGGTCACAGTCTCTCAAGTTTGTTGAGGGAAAAATAACTTAGAGATGGATGAAATTCAGTTTACAGACATTTCATTCATATCTAAGTTGATTCGCTGAACAATTTTGAGAAACTGTGAGCCAAATCACAATACCATGCATACATCACTCACCTTGTAAGTGTTGTATTGTAGAGTATTTTGAGCAACGATGTCTTTCCAACCCCGCCCATTCCATATACACCAATCACGCCAACTTGTGGAATTTCA	17	37	5	1.15	>MA_10425802_prc5	GGAAACTCTACAAGTTCGCGTGATTGGTGTGTATGGAGTGGCCCCGTTGGAAAAATCTTGTTGCTCGATATTATCTACATTAACTACAAAGTGATTGATCCGTCTGATACTGTGATTTGGTCACAGTCTCTCAAGTTTGTTGAGGGAAAAATAACTTAGAGATGGATGAAATTCAGTTTACAGACATTTCATTCATATCTAAGTTGATTCGCTGAACAATTTTGAGAAACTGTGAGCCAAATCACAATACCATGCATACATCACTCACCTTGTAAGTGTTGTATTGTAGAGTATTTTGAGCAACGATGTCTTTCCAACCCCGCCCATTCCATATACACCAATCACGCCAACTTGTGGAATTTCA
290	Pab-miRn0108.11_5p	TCGCGTGATTAGTGTGTATGG	21	>MA_10425802_prc1	AAACTCTACAAGTTCGCGTGATTGGTGTGTATGGAGTGGCCCCGTTGGAAAAATCTTGTTGCTCGATATTATCTACATTAACTACAAAGTGATTGATCCGTCTGATACTGTGATTTGGTCACAGTCTCTCAAGTTTGTTGAGGGAAAAATAACTTAGAGATGGATGAAATTCAGTTTACAGACATTTCATTCATATCTAAGTTGATTCGCTGAACAATTTTGAGAAACTGTGAGCCAAATCACAATACCATGCATACATCACTCACCTTGTAAGTGTTGTATTGTAGAGTATTTTGAGCAACGATGTCTTTCCAACCCCGCCCATTCCATATACACCAATCACGCCAACTTGTGGA	14	34	5	1		>MA_10425802_prc2	AAACTCTACAAGTTGGGGTGATTGGTGTATATGGAATGGCCGGCGTTGGAAAGACATCGTTGCTCAAAACAATCTACAACACCTACAAAGTCAGTGACTTGTGATATTGTGATTTGGCTTACAGTTTCTCAAAATTGTTATTCAAAAATCGATTTAAATATAATATGAAATTTTCATCCATATCTAAATTGATTTTTCCTCTCAACAATCTCAAGAGACTGTGACCCACATCAGAAACATCAATAACTTTCTAGAGATTGTAGCTCATTTTGAGCAACAATATTTTTCCAGCGTGGCCACTCCATACACACTAATCACGCGAACTTGTAGA	302	322	3	0		>MA_10425802_prc3	AAGCTCTACAAGTTCGCGTGATTAGTGTGTATGGAGTGGCCACGCTGGAAAAATATTGTTGCTCAAAATGAGCTACAATCTCTAGAAAGTTATTGATGTTTCTGATGTGGGTCACAGTCTCTTGAGATTGTTGAGAGGAAAAATCAATTTAGATATGGATGAAAATTTCATATTATATTTAAATCGATTTTTGAATAACAATTTTGAGAAACTGTAAGCCAAATCACAATATCACAAGTCACTGACTTTGTAGGTGTTGTAGATTGTTTTGAGCAACGATGTCTTTCCAACGCCGGCCATTCCATATACACCAATCACCCCAACTTGTAGA	14	34	5	0	>MA_10425802_prc4	GAAATTCCACAAGTTGGCGTGATTGGTGTATATGGAATGGGCGGGGTTGGAAAGACATCGTTGCTCAAAATACTCTACAATACAACACTTACAAGGTGAGTGATGTATGCATGGTATTGTGATTTGGCTCACAGTTTCTCAAAATTGTTCAGCGAATCAACTTAGATATGAATGAAATGTCTGTAAACTGAATTTCATCCATCTCTAAGTTATTTTTCCCTCAACAAACTTGAGAGACTGTGACCAAATCACAGTATCAGACGGATCAATCACTTTGTAGTTAATGTAGATAATATCGAGCAACAAGATTTTTCCAACGGGGCCACTCCATACACACCAATCACGCGAACTTGTAGAGTTTC	328	348	3	1	>MA_10425802_prc5	GGAAACTCTACAAGTTCGCGTGATTGGTGTGTATGGAGTGGCCCCGTTGGAAAAATCTTGTTGCTCGATATTATCTACATTAACTACAAAGTGATTGATCCGTCTGATACTGTGATTTGGTCACAGTCTCTCAAGTTTGTTGAGGGAAAAATAACTTAGAGATGGATGAAATTCAGTTTACAGACATTTCATTCATATCTAAGTTGATTCGCTGAACAATTTTGAGAAACTGTGAGCCAAATCACAATACCATGCATACATCACTCACCTTGTAAGTGTTGTATTGTAGAGTATTTTGAGCAACGATGTCTTTCCAACCCCGCCCATTCCATATACACCAATCACGCCAACTTGTGGAATTTCA	16	36	5	1	>MA_10425802_prc6	GGAAGCTCTACAAGTTCGCGTGATTAGTGTGTATGGAGTGGCCACGCTGGAAAAATATTGTTGCTCAAAATGAGCTACAATCTCTAGAAAGTTATTGATGTTTCTGATGTGGGTCACAGTCTCTTGAGATTGTTGAGAGGAAAAATCAATTTAGATATGGATGAAAATTTCATATTATATTTAAATCGATTTTTGAATAACAATTTTGAGAAACTGTAAGCCAAATCACAATATCACAAGTCACTGACTTTGTAGGTGTTGTAGATTGTTTTGAGCAACGATGTCTTTCCAACGCCGGCCATTCCATATACACCAATCACCCCAACTTGTAGAGTTTCA	16	36	5	0	>MA_10425802_prc7	AAACTCTACAAGTTCGCGTGATTGGTGTGTATGGAGTGGCCCCGTTGGAAAAATCTTGTTGCTCGATATTATCTACATTAACTACAAAGTGATTGATCCGTCTGATACTGTGATTTGGTCACAGTCTCTCAAGTTTGTTGAGGGAAAAATAACTTAGAGATGGATGAAATTCAGTTTACAGACATTTCATTCATATCTAAGTTGATTCGCTGAACAATTTTGAGAAACTGTGAGCCAAATCACAATACCATGCATACATCACTCACCTTGTAAGTGTTGTATTGTAGAGTATTTTGAGCAACGATGTCTTTCCAACCCCGCCCATTCCATATACACCAATCACGCCAACTTGTGGAATTTCA	14	34	5	1	>MA_789115_prc1	AAACCCCACAAGTAGGCGTGATCGGTGTATATGGAATGGGCGGCGTTGGAAAGACATCGTTGCTCAAAATAGTCTACAATACAACACTTACAAGGTCAGTGATGTATGCATGATATTGTGATTTGGCTCACAGTCTCTCAAAATTGTTCAAGGAATCAACTTAGATATGAATAAAAAATTTTACTCTGTAAACTGAATTTCATCCATCTCTAAGTTATTTTTCCCTCAACAAACTTGAGAGACTGTGACCAAATCAGAGTATCAAGACGCATCAATCACTTTGTAGTCAATGTAGATAATATCGAGCAACAAGATTTTTCCAACGGGGCCACTCCATACACACCAATCACGCAAACTTGTAGAGTTTCA
291	Pab-miRn0108.12_5p	TCGCGTGATTGGTGTGTATGG	21	>MA_10425802_prc1	AAACTCTACAAGTTCGCGTGATTGGTGTGTATGGAGTGGCCCCGTTGGAAAAATCTTGTTGCTCGATATTATCTACATTAACTACAAAGTGATTGATCCGTCTGATACTGTGATTTGGTCACAGTCTCTCAAGTTTGTTGAGGGAAAAATAACTTAGAGATGGATGAAATTCAGTTTACAGACATTTCATTCATATCTAAGTTGATTCGCTGAACAATTTTGAGAAACTGTGAGCCAAATCACAATACCATGCATACATCACTCACCTTGTAAGTGTTGTATTGTAGAGTATTTTGAGCAACGATGTCTTTCCAACCCCGCCCATTCCATATACACCAATCACGCCAACTTGTGGA	14	34	5	0		>MA_10425802_prc1	AAACTCTACAAGTTCGCGTGATTGGTGTGTATGGAGTGGCCCCGTTGGAAAAATCTTGTTGCTCGATATTATCTACATTAACTACAAAGTGATTGATCCGTCTGATACTGTGATTTGGTCACAGTCTCTCAAGTTTGTTGAGGGAAAAATAACTTAGAGATGGATGAAATTCAGTTTACAGACATTTCATTCATATCTAAGTTGATTCGCTGAACAATTTTGAGAAACTGTGAGCCAAATCACAATACCATGCATACATCACTCACCTTGTAAGTGTTGTATTGTAGAGTATTTTGAGCAACGATGTCTTTCCAACCCCGCCCATTCCATATACACCAATCACGCCAACTTGTGGA	327	347	3	1.15		>MA_10425802_prc2	AAACTCTACAAGTTGGGGTGATTGGTGTATATGGAATGGCCGGCGTTGGAAAGACATCGTTGCTCAAAACAATCTACAACACCTACAAAGTCAGTGACTTGTGATATTGTGATTTGGCTTACAGTTTCTCAAAATTGTTATTCAAAAATCGATTTAAATATAATATGAAATTTTCATCCATATCTAAATTGATTTTTCCTCTCAACAATCTCAAGAGACTGTGACCCACATCAGAAACATCAATAACTTTCTAGAGATTGTAGCTCATTTTGAGCAACAATATTTTTCCAGCGTGGCCACTCCATACACACTAATCACGCGAACTTGTAGA	14	34	5	1.4	>MA_10425802_prc2	AAACTCTACAAGTTGGGGTGATTGGTGTATATGGAATGGCCGGCGTTGGAAAGACATCGTTGCTCAAAACAATCTACAACACCTACAAAGTCAGTGACTTGTGATATTGTGATTTGGCTTACAGTTTCTCAAAATTGTTATTCAAAAATCGATTTAAATATAATATGAAATTTTCATCCATATCTAAATTGATTTTTCCTCTCAACAATCTCAAGAGACTGTGACCCACATCAGAAACATCAATAACTTTCTAGAGATTGTAGCTCATTTTGAGCAACAATATTTTTCCAGCGTGGCCACTCCATACACACTAATCACGCGAACTTGTAGA	302	322	3	1	>MA_10425802_prc3	AAGCTCTACAAGTTCGCGTGATTAGTGTGTATGGAGTGGCCACGCTGGAAAAATATTGTTGCTCAAAATGAGCTACAATCTCTAGAAAGTTATTGATGTTTCTGATGTGGGTCACAGTCTCTTGAGATTGTTGAGAGGAAAAATCAATTTAGATATGGATGAAAATTTCATATTATATTTAAATCGATTTTTGAATAACAATTTTGAGAAACTGTAAGCCAAATCACAATATCACAAGTCACTGACTTTGTAGGTGTTGTAGATTGTTTTGAGCAACGATGTCTTTCCAACGCCGGCCATTCCATATACACCAATCACCCCAACTTGTAGA	14	34	5	1	>MA_10425802_prc3	AAGCTCTACAAGTTCGCGTGATTAGTGTGTATGGAGTGGCCACGCTGGAAAAATATTGTTGCTCAAAATGAGCTACAATCTCTAGAAAGTTATTGATGTTTCTGATGTGGGTCACAGTCTCTTGAGATTGTTGAGAGGAAAAATCAATTTAGATATGGATGAAAATTTCATATTATATTTAAATCGATTTTTGAATAACAATTTTGAGAAACTGTAAGCCAAATCACAATATCACAAGTCACTGACTTTGTAGGTGTTGTAGATTGTTTTGAGCAACGATGTCTTTCCAACGCCGGCCATTCCATATACACCAATCACCCCAACTTGTAGA	302	322	3	1.4	>MA_10425802_prc4	GAAATTCCACAAGTTGGCGTGATTGGTGTATATGGAATGGGCGGGGTTGGAAAGACATCGTTGCTCAAAATACTCTACAATACAACACTTACAAGGTGAGTGATGTATGCATGGTATTGTGATTTGGCTCACAGTTTCTCAAAATTGTTCAGCGAATCAACTTAGATATGAATGAAATGTCTGTAAACTGAATTTCATCCATCTCTAAGTTATTTTTCCCTCAACAAACTTGAGAGACTGTGACCAAATCACAGTATCAGACGGATCAATCACTTTGTAGTTAATGTAGATAATATCGAGCAACAAGATTTTTCCAACGGGGCCACTCCATACACACCAATCACGCGAACTTGTAGAGTTTC	15	35	5	1.15	>MA_10425802_prc4	GAAATTCCACAAGTTGGCGTGATTGGTGTATATGGAATGGGCGGGGTTGGAAAGACATCGTTGCTCAAAATACTCTACAATACAACACTTACAAGGTGAGTGATGTATGCATGGTATTGTGATTTGGCTCACAGTTTCTCAAAATTGTTCAGCGAATCAACTTAGATATGAATGAAATGTCTGTAAACTGAATTTCATCCATCTCTAAGTTATTTTTCCCTCAACAAACTTGAGAGACTGTGACCAAATCACAGTATCAGACGGATCAATCACTTTGTAGTTAATGTAGATAATATCGAGCAACAAGATTTTTCCAACGGGGCCACTCCATACACACCAATCACGCGAACTTGTAGAGTTTC
292	Pab-miRn0108.13_5p	TGATTGGTGTGTATGGAGTGG	21	>MA_10425802_prc1	AAACTCTACAAGTTCGCGTGATTGGTGTGTATGGAGTGGCCCCGTTGGAAAAATCTTGTTGCTCGATATTATCTACATTAACTACAAAGTGATTGATCCGTCTGATACTGTGATTTGGTCACAGTCTCTCAAGTTTGTTGAGGGAAAAATAACTTAGAGATGGATGAAATTCAGTTTACAGACATTTCATTCATATCTAAGTTGATTCGCTGAACAATTTTGAGAAACTGTGAGCCAAATCACAATACCATGCATACATCACTCACCTTGTAAGTGTTGTATTGTAGAGTATTTTGAGCAACGATGTCTTTCCAACCCCGCCCATTCCATATACACCAATCACGCCAACTTGTGGA	19	39	5	0		>MA_10425802_prc1	AAACTCTACAAGTTCGCGTGATTGGTGTGTATGGAGTGGCCCCGTTGGAAAAATCTTGTTGCTCGATATTATCTACATTAACTACAAAGTGATTGATCCGTCTGATACTGTGATTTGGTCACAGTCTCTCAAGTTTGTTGAGGGAAAAATAACTTAGAGATGGATGAAATTCAGTTTACAGACATTTCATTCATATCTAAGTTGATTCGCTGAACAATTTTGAGAAACTGTGAGCCAAATCACAATACCATGCATACATCACTCACCTTGTAAGTGTTGTATTGTAGAGTATTTTGAGCAACGATGTCTTTCCAACCCCGCCCATTCCATATACACCAATCACGCCAACTTGTGGA	322	342	3	1.25		>MA_10425802_prc2	AAACTCTACAAGTTGGGGTGATTGGTGTATATGGAATGGCCGGCGTTGGAAAGACATCGTTGCTCAAAACAATCTACAACACCTACAAAGTCAGTGACTTGTGATATTGTGATTTGGCTTACAGTTTCTCAAAATTGTTATTCAAAAATCGATTTAAATATAATATGAAATTTTCATCCATATCTAAATTGATTTTTCCTCTCAACAATCTCAAGAGACTGTGACCCACATCAGAAACATCAATAACTTTCTAGAGATTGTAGCTCATTTTGAGCAACAATATTTTTCCAGCGTGGCCACTCCATACACACTAATCACGCGAACTTGTAGA	19	39	5	1.25	>MA_10425802_prc2	AAACTCTACAAGTTGGGGTGATTGGTGTATATGGAATGGCCGGCGTTGGAAAGACATCGTTGCTCAAAACAATCTACAACACCTACAAAGTCAGTGACTTGTGATATTGTGATTTGGCTTACAGTTTCTCAAAATTGTTATTCAAAAATCGATTTAAATATAATATGAAATTTTCATCCATATCTAAATTGATTTTTCCTCTCAACAATCTCAAGAGACTGTGACCCACATCAGAAACATCAATAACTTTCTAGAGATTGTAGCTCATTTTGAGCAACAATATTTTTCCAGCGTGGCCACTCCATACACACTAATCACGCGAACTTGTAGA	297	317	3	1	>MA_10425802_prc3	AAGCTCTACAAGTTCGCGTGATTAGTGTGTATGGAGTGGCCACGCTGGAAAAATATTGTTGCTCAAAATGAGCTACAATCTCTAGAAAGTTATTGATGTTTCTGATGTGGGTCACAGTCTCTTGAGATTGTTGAGAGGAAAAATCAATTTAGATATGGATGAAAATTTCATATTATATTTAAATCGATTTTTGAATAACAATTTTGAGAAACTGTAAGCCAAATCACAATATCACAAGTCACTGACTTTGTAGGTGTTGTAGATTGTTTTGAGCAACGATGTCTTTCCAACGCCGGCCATTCCATATACACCAATCACCCCAACTTGTAGA	19	39	5	1	>MA_10425802_prc3	AAGCTCTACAAGTTCGCGTGATTAGTGTGTATGGAGTGGCCACGCTGGAAAAATATTGTTGCTCAAAATGAGCTACAATCTCTAGAAAGTTATTGATGTTTCTGATGTGGGTCACAGTCTCTTGAGATTGTTGAGAGGAAAAATCAATTTAGATATGGATGAAAATTTCATATTATATTTAAATCGATTTTTGAATAACAATTTTGAGAAACTGTAAGCCAAATCACAATATCACAAGTCACTGACTTTGTAGGTGTTGTAGATTGTTTTGAGCAACGATGTCTTTCCAACGCCGGCCATTCCATATACACCAATCACCCCAACTTGTAGA	297	317	3	1.25	>MA_10425802_prc4	GAAATTCCACAAGTTGGCGTGATTGGTGTATATGGAATGGGCGGGGTTGGAAAGACATCGTTGCTCAAAATACTCTACAATACAACACTTACAAGGTGAGTGATGTATGCATGGTATTGTGATTTGGCTCACAGTTTCTCAAAATTGTTCAGCGAATCAACTTAGATATGAATGAAATGTCTGTAAACTGAATTTCATCCATCTCTAAGTTATTTTTCCCTCAACAAACTTGAGAGACTGTGACCAAATCACAGTATCAGACGGATCAATCACTTTGTAGTTAATGTAGATAATATCGAGCAACAAGATTTTTCCAACGGGGCCACTCCATACACACCAATCACGCGAACTTGTAGAGTTTC	20	40	5	1.25	>MA_10425802_prc4	GAAATTCCACAAGTTGGCGTGATTGGTGTATATGGAATGGGCGGGGTTGGAAAGACATCGTTGCTCAAAATACTCTACAATACAACACTTACAAGGTGAGTGATGTATGCATGGTATTGTGATTTGGCTCACAGTTTCTCAAAATTGTTCAGCGAATCAACTTAGATATGAATGAAATGTCTGTAAACTGAATTTCATCCATCTCTAAGTTATTTTTCCCTCAACAAACTTGAGAGACTGTGACCAAATCACAGTATCAGACGGATCAATCACTTTGTAGTTAATGTAGATAATATCGAGCAACAAGATTTTTCCAACGGGGCCACTCCATACACACCAATCACGCGAACTTGTAGAGTTTC
293	Pab-miRn0108.14_5p	TGATTTGGTCACAGTCTCTCA	21	>MA_10425802_prc1	AAACTCTACAAGTTCGCGTGATTGGTGTGTATGGAGTGGCCCCGTTGGAAAAATCTTGTTGCTCGATATTATCTACATTAACTACAAAGTGATTGATCCGTCTGATACTGTGATTTGGTCACAGTCTCTCAAGTTTGTTGAGGGAAAAATAACTTAGAGATGGATGAAATTCAGTTTACAGACATTTCATTCATATCTAAGTTGATTCGCTGAACAATTTTGAGAAACTGTGAGCCAAATCACAATACCATGCATACATCACTCACCTTGTAAGTGTTGTATTGTAGAGTATTTTGAGCAACGATGTCTTTCCAACCCCGCCCATTCCATATACACCAATCACGCCAACTTGTGGA	111	131	5	0		>MA_10425802_prc4	GAAATTCCACAAGTTGGCGTGATTGGTGTATATGGAATGGGCGGGGTTGGAAAGACATCGTTGCTCAAAATACTCTACAATACAACACTTACAAGGTGAGTGATGTATGCATGGTATTGTGATTTGGCTCACAGTTTCTCAAAATTGTTCAGCGAATCAACTTAGATATGAATGAAATGTCTGTAAACTGAATTTCATCCATCTCTAAGTTATTTTTCCCTCAACAAACTTGAGAGACTGTGACCAAATCACAGTATCAGACGGATCAATCACTTTGTAGTTAATGTAGATAATATCGAGCAACAAGATTTTTCCAACGGGGCCACTCCATACACACCAATCACGCGAACTTGTAGAGTTTC	231	251	3	0		>MA_10425802_prc5	GGAAACTCTACAAGTTCGCGTGATTGGTGTGTATGGAGTGGCCCCGTTGGAAAAATCTTGTTGCTCGATATTATCTACATTAACTACAAAGTGATTGATCCGTCTGATACTGTGATTTGGTCACAGTCTCTCAAGTTTGTTGAGGGAAAAATAACTTAGAGATGGATGAAATTCAGTTTACAGACATTTCATTCATATCTAAGTTGATTCGCTGAACAATTTTGAGAAACTGTGAGCCAAATCACAATACCATGCATACATCACTCACCTTGTAAGTGTTGTATTGTAGAGTATTTTGAGCAACGATGTCTTTCCAACCCCGCCCATTCCATATACACCAATCACGCCAACTTGTGGAATTTCA	113	133	5	0	>MA_10425802_prc7	AAACTCTACAAGTTCGCGTGATTGGTGTGTATGGAGTGGCCCCGTTGGAAAAATCTTGTTGCTCGATATTATCTACATTAACTACAAAGTGATTGATCCGTCTGATACTGTGATTTGGTCACAGTCTCTCAAGTTTGTTGAGGGAAAAATAACTTAGAGATGGATGAAATTCAGTTTACAGACATTTCATTCATATCTAAGTTGATTCGCTGAACAATTTTGAGAAACTGTGAGCCAAATCACAATACCATGCATACATCACTCACCTTGTAAGTGTTGTATTGTAGAGTATTTTGAGCAACGATGTCTTTCCAACCCCGCCCATTCCATATACACCAATCACGCCAACTTGTGGAATTTCA	111	131	5	0	>MA_789115_prc1	AAACCCCACAAGTAGGCGTGATCGGTGTATATGGAATGGGCGGCGTTGGAAAGACATCGTTGCTCAAAATAGTCTACAATACAACACTTACAAGGTCAGTGATGTATGCATGATATTGTGATTTGGCTCACAGTCTCTCAAAATTGTTCAAGGAATCAACTTAGATATGAATAAAAAATTTTACTCTGTAAACTGAATTTCATCCATCTCTAAGTTATTTTTCCCTCAACAAACTTGAGAGACTGTGACCAAATCAGAGTATCAAGACGCATCAATCACTTTGTAGTCAATGTAGATAATATCGAGCAACAAGATTTTTCCAACGGGGCCACTCCATACACACCAATCACGCAAACTTGTAGAGTTTCA	236	256	3	0	>MA_789115_prc2	AAACTCTACAAGTTTGCGTGATTGGTGTGTATGGAGTGGCCCCGTTGGAAAAATCTTGTTGCTCGATATTATCTACATTGACTACAAAGTGATTGATGCGTCTTGATACTCTGATTTGGTCACAGTCTCTCAAGTTTGTTGAGGGAAAAATAACTTAGAGATGGATGAAATTCAGTTTACAGAGTAAAATTTTTTATTCATATCTAAGTTGATTCCTTGAACAATTTTGAGAGACTGTGAGCCAAATCACAATATCATGCATACATCACTGACCTTGTAAGTGTTGTATTGTAGACTATTTTGAGCAACGATGTCTTTCCAACGCCGCCCATTCCATATACACCGATCACGCCTACTTGTGGGGTTTCA	112	132	5	0	>MA_2918883_prc	TGATTTGGTCAGAGTCTCTTAAGTTTGTTGAGGGATTCATATCTAAGTTGATTCCCTGAACAATTTTGAGAAACTGTGAGCCAAATCA	1	21	5	1.15
294	Pab-miRn0108.15_5p	TGGAAAAATCTTGTTGCTCGA	21	>MA_10425802_prc1	AAACTCTACAAGTTCGCGTGATTGGTGTGTATGGAGTGGCCCCGTTGGAAAAATCTTGTTGCTCGATATTATCTACATTAACTACAAAGTGATTGATCCGTCTGATACTGTGATTTGGTCACAGTCTCTCAAGTTTGTTGAGGGAAAAATAACTTAGAGATGGATGAAATTCAGTTTACAGACATTTCATTCATATCTAAGTTGATTCGCTGAACAATTTTGAGAAACTGTGAGCCAAATCACAATACCATGCATACATCACTCACCTTGTAAGTGTTGTATTGTAGAGTATTTTGAGCAACGATGTCTTTCCAACCCCGCCCATTCCATATACACCAATCACGCCAACTTGTGGA	46	66	5	0		>MA_10425802_prc2	AAACTCTACAAGTTGGGGTGATTGGTGTATATGGAATGGCCGGCGTTGGAAAGACATCGTTGCTCAAAACAATCTACAACACCTACAAAGTCAGTGACTTGTGATATTGTGATTTGGCTTACAGTTTCTCAAAATTGTTATTCAAAAATCGATTTAAATATAATATGAAATTTTCATCCATATCTAAATTGATTTTTCCTCTCAACAATCTCAAGAGACTGTGACCCACATCAGAAACATCAATAACTTTCTAGAGATTGTAGCTCATTTTGAGCAACAATATTTTTCCAGCGTGGCCACTCCATACACACTAATCACGCGAACTTGTAGA	270	290	3	1.15		>MA_10425802_prc3	AAGCTCTACAAGTTCGCGTGATTAGTGTGTATGGAGTGGCCACGCTGGAAAAATATTGTTGCTCAAAATGAGCTACAATCTCTAGAAAGTTATTGATGTTTCTGATGTGGGTCACAGTCTCTTGAGATTGTTGAGAGGAAAAATCAATTTAGATATGGATGAAAATTTCATATTATATTTAAATCGATTTTTGAATAACAATTTTGAGAAACTGTAAGCCAAATCACAATATCACAAGTCACTGACTTTGTAGGTGTTGTAGATTGTTTTGAGCAACGATGTCTTTCCAACGCCGGCCATTCCATATACACCAATCACCCCAACTTGTAGA	46	66	5	1.15	>MA_10425802_prc4	GAAATTCCACAAGTTGGCGTGATTGGTGTATATGGAATGGGCGGGGTTGGAAAGACATCGTTGCTCAAAATACTCTACAATACAACACTTACAAGGTGAGTGATGTATGCATGGTATTGTGATTTGGCTCACAGTTTCTCAAAATTGTTCAGCGAATCAACTTAGATATGAATGAAATGTCTGTAAACTGAATTTCATCCATCTCTAAGTTATTTTTCCCTCAACAAACTTGAGAGACTGTGACCAAATCACAGTATCAGACGGATCAATCACTTTGTAGTTAATGTAGATAATATCGAGCAACAAGATTTTTCCAACGGGGCCACTCCATACACACCAATCACGCGAACTTGTAGAGTTTC	296	316	3	0	>MA_10425802_prc5	GGAAACTCTACAAGTTCGCGTGATTGGTGTGTATGGAGTGGCCCCGTTGGAAAAATCTTGTTGCTCGATATTATCTACATTAACTACAAAGTGATTGATCCGTCTGATACTGTGATTTGGTCACAGTCTCTCAAGTTTGTTGAGGGAAAAATAACTTAGAGATGGATGAAATTCAGTTTACAGACATTTCATTCATATCTAAGTTGATTCGCTGAACAATTTTGAGAAACTGTGAGCCAAATCACAATACCATGCATACATCACTCACCTTGTAAGTGTTGTATTGTAGAGTATTTTGAGCAACGATGTCTTTCCAACCCCGCCCATTCCATATACACCAATCACGCCAACTTGTGGAATTTCA	48	68	5	0	>MA_10425802_prc6	GGAAGCTCTACAAGTTCGCGTGATTAGTGTGTATGGAGTGGCCACGCTGGAAAAATATTGTTGCTCAAAATGAGCTACAATCTCTAGAAAGTTATTGATGTTTCTGATGTGGGTCACAGTCTCTTGAGATTGTTGAGAGGAAAAATCAATTTAGATATGGATGAAAATTTCATATTATATTTAAATCGATTTTTGAATAACAATTTTGAGAAACTGTAAGCCAAATCACAATATCACAAGTCACTGACTTTGTAGGTGTTGTAGATTGTTTTGAGCAACGATGTCTTTCCAACGCCGGCCATTCCATATACACCAATCACCCCAACTTGTAGAGTTTCA	48	68	5	1.15	>MA_10425802_prc7	AAACTCTACAAGTTCGCGTGATTGGTGTGTATGGAGTGGCCCCGTTGGAAAAATCTTGTTGCTCGATATTATCTACATTAACTACAAAGTGATTGATCCGTCTGATACTGTGATTTGGTCACAGTCTCTCAAGTTTGTTGAGGGAAAAATAACTTAGAGATGGATGAAATTCAGTTTACAGACATTTCATTCATATCTAAGTTGATTCGCTGAACAATTTTGAGAAACTGTGAGCCAAATCACAATACCATGCATACATCACTCACCTTGTAAGTGTTGTATTGTAGAGTATTTTGAGCAACGATGTCTTTCCAACCCCGCCCATTCCATATACACCAATCACGCCAACTTGTGGAATTTCA	46	66	5	0	>MA_789115_prc1	AAACCCCACAAGTAGGCGTGATCGGTGTATATGGAATGGGCGGCGTTGGAAAGACATCGTTGCTCAAAATAGTCTACAATACAACACTTACAAGGTCAGTGATGTATGCATGATATTGTGATTTGGCTCACAGTCTCTCAAAATTGTTCAAGGAATCAACTTAGATATGAATAAAAAATTTTACTCTGTAAACTGAATTTCATCCATCTCTAAGTTATTTTTCCCTCAACAAACTTGAGAGACTGTGACCAAATCAGAGTATCAAGACGCATCAATCACTTTGTAGTCAATGTAGATAATATCGAGCAACAAGATTTTTCCAACGGGGCCACTCCATACACACCAATCACGCAAACTTGTAGAGTTTCA
295	Pab-miRn0108.16_5p	TGGAGTGGCCCCGTTGGAAA	20	>MA_10425802_prc1	AAACTCTACAAGTTCGCGTGATTGGTGTGTATGGAGTGGCCCCGTTGGAAAAATCTTGTTGCTCGATATTATCTACATTAACTACAAAGTGATTGATCCGTCTGATACTGTGATTTGGTCACAGTCTCTCAAGTTTGTTGAGGGAAAAATAACTTAGAGATGGATGAAATTCAGTTTACAGACATTTCATTCATATCTAAGTTGATTCGCTGAACAATTTTGAGAAACTGTGAGCCAAATCACAATACCATGCATACATCACTCACCTTGTAAGTGTTGTATTGTAGAGTATTTTGAGCAACGATGTCTTTCCAACCCCGCCCATTCCATATACACCAATCACGCCAACTTGTGGA	32	51	5	0		>MA_10425802_prc2	AAACTCTACAAGTTGGGGTGATTGGTGTATATGGAATGGCCGGCGTTGGAAAGACATCGTTGCTCAAAACAATCTACAACACCTACAAAGTCAGTGACTTGTGATATTGTGATTTGGCTTACAGTTTCTCAAAATTGTTATTCAAAAATCGATTTAAATATAATATGAAATTTTCATCCATATCTAAATTGATTTTTCCTCTCAACAATCTCAAGAGACTGTGACCCACATCAGAAACATCAATAACTTTCTAGAGATTGTAGCTCATTTTGAGCAACAATATTTTTCCAGCGTGGCCACTCCATACACACTAATCACGCGAACTTGTAGA	285	304	3	2		>MA_10425802_prc3	AAGCTCTACAAGTTCGCGTGATTAGTGTGTATGGAGTGGCCACGCTGGAAAAATATTGTTGCTCAAAATGAGCTACAATCTCTAGAAAGTTATTGATGTTTCTGATGTGGGTCACAGTCTCTTGAGATTGTTGAGAGGAAAAATCAATTTAGATATGGATGAAAATTTCATATTATATTTAAATCGATTTTTGAATAACAATTTTGAGAAACTGTAAGCCAAATCACAATATCACAAGTCACTGACTTTGTAGGTGTTGTAGATTGTTTTGAGCAACGATGTCTTTCCAACGCCGGCCATTCCATATACACCAATCACCCCAACTTGTAGA	32	51	5	2	>MA_10425802_prc4	GAAATTCCACAAGTTGGCGTGATTGGTGTATATGGAATGGGCGGGGTTGGAAAGACATCGTTGCTCAAAATACTCTACAATACAACACTTACAAGGTGAGTGATGTATGCATGGTATTGTGATTTGGCTCACAGTTTCTCAAAATTGTTCAGCGAATCAACTTAGATATGAATGAAATGTCTGTAAACTGAATTTCATCCATCTCTAAGTTATTTTTCCCTCAACAAACTTGAGAGACTGTGACCAAATCACAGTATCAGACGGATCAATCACTTTGTAGTTAATGTAGATAATATCGAGCAACAAGATTTTTCCAACGGGGCCACTCCATACACACCAATCACGCGAACTTGTAGAGTTTC	311	330	3	0	>MA_10425802_prc5	GGAAACTCTACAAGTTCGCGTGATTGGTGTGTATGGAGTGGCCCCGTTGGAAAAATCTTGTTGCTCGATATTATCTACATTAACTACAAAGTGATTGATCCGTCTGATACTGTGATTTGGTCACAGTCTCTCAAGTTTGTTGAGGGAAAAATAACTTAGAGATGGATGAAATTCAGTTTACAGACATTTCATTCATATCTAAGTTGATTCGCTGAACAATTTTGAGAAACTGTGAGCCAAATCACAATACCATGCATACATCACTCACCTTGTAAGTGTTGTATTGTAGAGTATTTTGAGCAACGATGTCTTTCCAACCCCGCCCATTCCATATACACCAATCACGCCAACTTGTGGAATTTCA	34	53	5	0	>MA_10425802_prc6	GGAAGCTCTACAAGTTCGCGTGATTAGTGTGTATGGAGTGGCCACGCTGGAAAAATATTGTTGCTCAAAATGAGCTACAATCTCTAGAAAGTTATTGATGTTTCTGATGTGGGTCACAGTCTCTTGAGATTGTTGAGAGGAAAAATCAATTTAGATATGGATGAAAATTTCATATTATATTTAAATCGATTTTTGAATAACAATTTTGAGAAACTGTAAGCCAAATCACAATATCACAAGTCACTGACTTTGTAGGTGTTGTAGATTGTTTTGAGCAACGATGTCTTTCCAACGCCGGCCATTCCATATACACCAATCACCCCAACTTGTAGAGTTTCA	34	53	5	2	>MA_10425802_prc7	AAACTCTACAAGTTCGCGTGATTGGTGTGTATGGAGTGGCCCCGTTGGAAAAATCTTGTTGCTCGATATTATCTACATTAACTACAAAGTGATTGATCCGTCTGATACTGTGATTTGGTCACAGTCTCTCAAGTTTGTTGAGGGAAAAATAACTTAGAGATGGATGAAATTCAGTTTACAGACATTTCATTCATATCTAAGTTGATTCGCTGAACAATTTTGAGAAACTGTGAGCCAAATCACAATACCATGCATACATCACTCACCTTGTAAGTGTTGTATTGTAGAGTATTTTGAGCAACGATGTCTTTCCAACCCCGCCCATTCCATATACACCAATCACGCCAACTTGTGGAATTTCA	32	51	5	0	>MA_789115_prc1	AAACCCCACAAGTAGGCGTGATCGGTGTATATGGAATGGGCGGCGTTGGAAAGACATCGTTGCTCAAAATAGTCTACAATACAACACTTACAAGGTCAGTGATGTATGCATGATATTGTGATTTGGCTCACAGTCTCTCAAAATTGTTCAAGGAATCAACTTAGATATGAATAAAAAATTTTACTCTGTAAACTGAATTTCATCCATCTCTAAGTTATTTTTCCCTCAACAAACTTGAGAGACTGTGACCAAATCAGAGTATCAAGACGCATCAATCACTTTGTAGTCAATGTAGATAATATCGAGCAACAAGATTTTTCCAACGGGGCCACTCCATACACACCAATCACGCAAACTTGTAGAGTTTCA
296	Pab-miRn0108.17_5p	TTCCATATACACCAATCACGC	21	>MA_10425802_prc1	AAACTCTACAAGTTCGCGTGATTGGTGTGTATGGAGTGGCCCCGTTGGAAAAATCTTGTTGCTCGATATTATCTACATTAACTACAAAGTGATTGATCCGTCTGATACTGTGATTTGGTCACAGTCTCTCAAGTTTGTTGAGGGAAAAATAACTTAGAGATGGATGAAATTCAGTTTACAGACATTTCATTCATATCTAAGTTGATTCGCTGAACAATTTTGAGAAACTGTGAGCCAAATCACAATACCATGCATACATCACTCACCTTGTAAGTGTTGTATTGTAGAGTATTTTGAGCAACGATGTCTTTCCAACCCCGCCCATTCCATATACACCAATCACGCCAACTTGTGGA	16	36	5	1.15		>MA_10425802_prc1	AAACTCTACAAGTTCGCGTGATTGGTGTGTATGGAGTGGCCCCGTTGGAAAAATCTTGTTGCTCGATATTATCTACATTAACTACAAAGTGATTGATCCGTCTGATACTGTGATTTGGTCACAGTCTCTCAAGTTTGTTGAGGGAAAAATAACTTAGAGATGGATGAAATTCAGTTTACAGACATTTCATTCATATCTAAGTTGATTCGCTGAACAATTTTGAGAAACTGTGAGCCAAATCACAATACCATGCATACATCACTCACCTTGTAAGTGTTGTATTGTAGAGTATTTTGAGCAACGATGTCTTTCCAACCCCGCCCATTCCATATACACCAATCACGCCAACTTGTGGA	325	345	3	0		>MA_10425802_prc2	AAACTCTACAAGTTGGGGTGATTGGTGTATATGGAATGGCCGGCGTTGGAAAGACATCGTTGCTCAAAACAATCTACAACACCTACAAAGTCAGTGACTTGTGATATTGTGATTTGGCTTACAGTTTCTCAAAATTGTTATTCAAAAATCGATTTAAATATAATATGAAATTTTCATCCATATCTAAATTGATTTTTCCTCTCAACAATCTCAAGAGACTGTGACCCACATCAGAAACATCAATAACTTTCTAGAGATTGTAGCTCATTTTGAGCAACAATATTTTTCCAGCGTGGCCACTCCATACACACTAATCACGCGAACTTGTAGA	16	36	5	0.15	>MA_10425802_prc3	AAGCTCTACAAGTTCGCGTGATTAGTGTGTATGGAGTGGCCACGCTGGAAAAATATTGTTGCTCAAAATGAGCTACAATCTCTAGAAAGTTATTGATGTTTCTGATGTGGGTCACAGTCTCTTGAGATTGTTGAGAGGAAAAATCAATTTAGATATGGATGAAAATTTCATATTATATTTAAATCGATTTTTGAATAACAATTTTGAGAAACTGTAAGCCAAATCACAATATCACAAGTCACTGACTTTGTAGGTGTTGTAGATTGTTTTGAGCAACGATGTCTTTCCAACGCCGGCCATTCCATATACACCAATCACCCCAACTTGTAGA	300	320	3	0.15	>MA_10425802_prc4	GAAATTCCACAAGTTGGCGTGATTGGTGTATATGGAATGGGCGGGGTTGGAAAGACATCGTTGCTCAAAATACTCTACAATACAACACTTACAAGGTGAGTGATGTATGCATGGTATTGTGATTTGGCTCACAGTTTCTCAAAATTGTTCAGCGAATCAACTTAGATATGAATGAAATGTCTGTAAACTGAATTTCATCCATCTCTAAGTTATTTTTCCCTCAACAAACTTGAGAGACTGTGACCAAATCACAGTATCAGACGGATCAATCACTTTGTAGTTAATGTAGATAATATCGAGCAACAAGATTTTTCCAACGGGGCCACTCCATACACACCAATCACGCGAACTTGTAGAGTTTC	17	37	5	0	>MA_10425802_prc4	GAAATTCCACAAGTTGGCGTGATTGGTGTATATGGAATGGGCGGGGTTGGAAAGACATCGTTGCTCAAAATACTCTACAATACAACACTTACAAGGTGAGTGATGTATGCATGGTATTGTGATTTGGCTCACAGTTTCTCAAAATTGTTCAGCGAATCAACTTAGATATGAATGAAATGTCTGTAAACTGAATTTCATCCATCTCTAAGTTATTTTTCCCTCAACAAACTTGAGAGACTGTGACCAAATCACAGTATCAGACGGATCAATCACTTTGTAGTTAATGTAGATAATATCGAGCAACAAGATTTTTCCAACGGGGCCACTCCATACACACCAATCACGCGAACTTGTAGAGTTTC	326	346	3	1.15	>MA_10425802_prc5	GGAAACTCTACAAGTTCGCGTGATTGGTGTGTATGGAGTGGCCCCGTTGGAAAAATCTTGTTGCTCGATATTATCTACATTAACTACAAAGTGATTGATCCGTCTGATACTGTGATTTGGTCACAGTCTCTCAAGTTTGTTGAGGGAAAAATAACTTAGAGATGGATGAAATTCAGTTTACAGACATTTCATTCATATCTAAGTTGATTCGCTGAACAATTTTGAGAAACTGTGAGCCAAATCACAATACCATGCATACATCACTCACCTTGTAAGTGTTGTATTGTAGAGTATTTTGAGCAACGATGTCTTTCCAACCCCGCCCATTCCATATACACCAATCACGCCAACTTGTGGAATTTCA	18	38	5	1.15	>MA_10425802_prc5	GGAAACTCTACAAGTTCGCGTGATTGGTGTGTATGGAGTGGCCCCGTTGGAAAAATCTTGTTGCTCGATATTATCTACATTAACTACAAAGTGATTGATCCGTCTGATACTGTGATTTGGTCACAGTCTCTCAAGTTTGTTGAGGGAAAAATAACTTAGAGATGGATGAAATTCAGTTTACAGACATTTCATTCATATCTAAGTTGATTCGCTGAACAATTTTGAGAAACTGTGAGCCAAATCACAATACCATGCATACATCACTCACCTTGTAAGTGTTGTATTGTAGAGTATTTTGAGCAACGATGTCTTTCCAACCCCGCCCATTCCATATACACCAATCACGCCAACTTGTGGAATTTCA
297	Pab-miRn0108.18_5p	TTGGAAAAATCTTGTTGCTCA	21	>MA_10425802_prc1	AAACTCTACAAGTTCGCGTGATTGGTGTGTATGGAGTGGCCCCGTTGGAAAAATCTTGTTGCTCGATATTATCTACATTAACTACAAAGTGATTGATCCGTCTGATACTGTGATTTGGTCACAGTCTCTCAAGTTTGTTGAGGGAAAAATAACTTAGAGATGGATGAAATTCAGTTTACAGACATTTCATTCATATCTAAGTTGATTCGCTGAACAATTTTGAGAAACTGTGAGCCAAATCACAATACCATGCATACATCACTCACCTTGTAAGTGTTGTATTGTAGAGTATTTTGAGCAACGATGTCTTTCCAACCCCGCCCATTCCATATACACCAATCACGCCAACTTGTGGA	45	65	5	0.15		>MA_10425802_prc2	AAACTCTACAAGTTGGGGTGATTGGTGTATATGGAATGGCCGGCGTTGGAAAGACATCGTTGCTCAAAACAATCTACAACACCTACAAAGTCAGTGACTTGTGATATTGTGATTTGGCTTACAGTTTCTCAAAATTGTTATTCAAAAATCGATTTAAATATAATATGAAATTTTCATCCATATCTAAATTGATTTTTCCTCTCAACAATCTCAAGAGACTGTGACCCACATCAGAAACATCAATAACTTTCTAGAGATTGTAGCTCATTTTGAGCAACAATATTTTTCCAGCGTGGCCACTCCATACACACTAATCACGCGAACTTGTAGA	271	291	3	1.15		>MA_10425802_prc3	AAGCTCTACAAGTTCGCGTGATTAGTGTGTATGGAGTGGCCACGCTGGAAAAATATTGTTGCTCAAAATGAGCTACAATCTCTAGAAAGTTATTGATGTTTCTGATGTGGGTCACAGTCTCTTGAGATTGTTGAGAGGAAAAATCAATTTAGATATGGATGAAAATTTCATATTATATTTAAATCGATTTTTGAATAACAATTTTGAGAAACTGTAAGCCAAATCACAATATCACAAGTCACTGACTTTGTAGGTGTTGTAGATTGTTTTGAGCAACGATGTCTTTCCAACGCCGGCCATTCCATATACACCAATCACCCCAACTTGTAGA	45	65	5	1.15	>MA_10425802_prc4	GAAATTCCACAAGTTGGCGTGATTGGTGTATATGGAATGGGCGGGGTTGGAAAGACATCGTTGCTCAAAATACTCTACAATACAACACTTACAAGGTGAGTGATGTATGCATGGTATTGTGATTTGGCTCACAGTTTCTCAAAATTGTTCAGCGAATCAACTTAGATATGAATGAAATGTCTGTAAACTGAATTTCATCCATCTCTAAGTTATTTTTCCCTCAACAAACTTGAGAGACTGTGACCAAATCACAGTATCAGACGGATCAATCACTTTGTAGTTAATGTAGATAATATCGAGCAACAAGATTTTTCCAACGGGGCCACTCCATACACACCAATCACGCGAACTTGTAGAGTTTC	297	317	3	0.15	>MA_10425802_prc5	GGAAACTCTACAAGTTCGCGTGATTGGTGTGTATGGAGTGGCCCCGTTGGAAAAATCTTGTTGCTCGATATTATCTACATTAACTACAAAGTGATTGATCCGTCTGATACTGTGATTTGGTCACAGTCTCTCAAGTTTGTTGAGGGAAAAATAACTTAGAGATGGATGAAATTCAGTTTACAGACATTTCATTCATATCTAAGTTGATTCGCTGAACAATTTTGAGAAACTGTGAGCCAAATCACAATACCATGCATACATCACTCACCTTGTAAGTGTTGTATTGTAGAGTATTTTGAGCAACGATGTCTTTCCAACCCCGCCCATTCCATATACACCAATCACGCCAACTTGTGGAATTTCA	47	67	5	0.15	>MA_10425802_prc6	GGAAGCTCTACAAGTTCGCGTGATTAGTGTGTATGGAGTGGCCACGCTGGAAAAATATTGTTGCTCAAAATGAGCTACAATCTCTAGAAAGTTATTGATGTTTCTGATGTGGGTCACAGTCTCTTGAGATTGTTGAGAGGAAAAATCAATTTAGATATGGATGAAAATTTCATATTATATTTAAATCGATTTTTGAATAACAATTTTGAGAAACTGTAAGCCAAATCACAATATCACAAGTCACTGACTTTGTAGGTGTTGTAGATTGTTTTGAGCAACGATGTCTTTCCAACGCCGGCCATTCCATATACACCAATCACCCCAACTTGTAGAGTTTCA	47	67	5	1.15	>MA_10425802_prc7	AAACTCTACAAGTTCGCGTGATTGGTGTGTATGGAGTGGCCCCGTTGGAAAAATCTTGTTGCTCGATATTATCTACATTAACTACAAAGTGATTGATCCGTCTGATACTGTGATTTGGTCACAGTCTCTCAAGTTTGTTGAGGGAAAAATAACTTAGAGATGGATGAAATTCAGTTTACAGACATTTCATTCATATCTAAGTTGATTCGCTGAACAATTTTGAGAAACTGTGAGCCAAATCACAATACCATGCATACATCACTCACCTTGTAAGTGTTGTATTGTAGAGTATTTTGAGCAACGATGTCTTTCCAACCCCGCCCATTCCATATACACCAATCACGCCAACTTGTGGAATTTCA	45	65	5	0.15	>MA_789115_prc1	AAACCCCACAAGTAGGCGTGATCGGTGTATATGGAATGGGCGGCGTTGGAAAGACATCGTTGCTCAAAATAGTCTACAATACAACACTTACAAGGTCAGTGATGTATGCATGATATTGTGATTTGGCTCACAGTCTCTCAAAATTGTTCAAGGAATCAACTTAGATATGAATAAAAAATTTTACTCTGTAAACTGAATTTCATCCATCTCTAAGTTATTTTTCCCTCAACAAACTTGAGAGACTGTGACCAAATCAGAGTATCAAGACGCATCAATCACTTTGTAGTCAATGTAGATAATATCGAGCAACAAGATTTTTCCAACGGGGCCACTCCATACACACCAATCACGCAAACTTGTAGAGTTTCA
298	Pab-miRn0108.2_3p	ACCCCGCCCATTCCATATACACCAA	25	>MA_10425802_prc1	AAACTCTACAAGTTCGCGTGATTGGTGTGTATGGAGTGGCCCCGTTGGAAAAATCTTGTTGCTCGATATTATCTACATTAACTACAAAGTGATTGATCCGTCTGATACTGTGATTTGGTCACAGTCTCTCAAGTTTGTTGAGGGAAAAATAACTTAGAGATGGATGAAATTCAGTTTACAGACATTTCATTCATATCTAAGTTGATTCGCTGAACAATTTTGAGAAACTGTGAGCCAAATCACAATACCATGCATACATCACTCACCTTGTAAGTGTTGTATTGTAGAGTATTTTGAGCAACGATGTCTTTCCAACCCCGCCCATTCCATATACACCAATCACGCCAACTTGTGGA	315	339	3	0		>MA_10425802_prc2	AAACTCTACAAGTTGGGGTGATTGGTGTATATGGAATGGCCGGCGTTGGAAAGACATCGTTGCTCAAAACAATCTACAACACCTACAAAGTCAGTGACTTGTGATATTGTGATTTGGCTTACAGTTTCTCAAAATTGTTATTCAAAAATCGATTTAAATATAATATGAAATTTTCATCCATATCTAAATTGATTTTTCCTCTCAACAATCTCAAGAGACTGTGACCCACATCAGAAACATCAATAACTTTCTAGAGATTGTAGCTCATTTTGAGCAACAATATTTTTCCAGCGTGGCCACTCCATACACACTAATCACGCGAACTTGTAGA	22	46	5	1.25		>MA_10425802_prc3	AAGCTCTACAAGTTCGCGTGATTAGTGTGTATGGAGTGGCCACGCTGGAAAAATATTGTTGCTCAAAATGAGCTACAATCTCTAGAAAGTTATTGATGTTTCTGATGTGGGTCACAGTCTCTTGAGATTGTTGAGAGGAAAAATCAATTTAGATATGGATGAAAATTTCATATTATATTTAAATCGATTTTTGAATAACAATTTTGAGAAACTGTAAGCCAAATCACAATATCACAAGTCACTGACTTTGTAGGTGTTGTAGATTGTTTTGAGCAACGATGTCTTTCCAACGCCGGCCATTCCATATACACCAATCACCCCAACTTGTAGA	290	314	3	1.25	>MA_10425802_prc4	GAAATTCCACAAGTTGGCGTGATTGGTGTATATGGAATGGGCGGGGTTGGAAAGACATCGTTGCTCAAAATACTCTACAATACAACACTTACAAGGTGAGTGATGTATGCATGGTATTGTGATTTGGCTCACAGTTTCTCAAAATTGTTCAGCGAATCAACTTAGATATGAATGAAATGTCTGTAAACTGAATTTCATCCATCTCTAAGTTATTTTTCCCTCAACAAACTTGAGAGACTGTGACCAAATCACAGTATCAGACGGATCAATCACTTTGTAGTTAATGTAGATAATATCGAGCAACAAGATTTTTCCAACGGGGCCACTCCATACACACCAATCACGCGAACTTGTAGAGTTTC	23	47	5	0	>MA_10425802_prc5	GGAAACTCTACAAGTTCGCGTGATTGGTGTGTATGGAGTGGCCCCGTTGGAAAAATCTTGTTGCTCGATATTATCTACATTAACTACAAAGTGATTGATCCGTCTGATACTGTGATTTGGTCACAGTCTCTCAAGTTTGTTGAGGGAAAAATAACTTAGAGATGGATGAAATTCAGTTTACAGACATTTCATTCATATCTAAGTTGATTCGCTGAACAATTTTGAGAAACTGTGAGCCAAATCACAATACCATGCATACATCACTCACCTTGTAAGTGTTGTATTGTAGAGTATTTTGAGCAACGATGTCTTTCCAACCCCGCCCATTCCATATACACCAATCACGCCAACTTGTGGAATTTCA	317	341	3	0	>MA_10425802_prc6	GGAAGCTCTACAAGTTCGCGTGATTAGTGTGTATGGAGTGGCCACGCTGGAAAAATATTGTTGCTCAAAATGAGCTACAATCTCTAGAAAGTTATTGATGTTTCTGATGTGGGTCACAGTCTCTTGAGATTGTTGAGAGGAAAAATCAATTTAGATATGGATGAAAATTTCATATTATATTTAAATCGATTTTTGAATAACAATTTTGAGAAACTGTAAGCCAAATCACAATATCACAAGTCACTGACTTTGTAGGTGTTGTAGATTGTTTTGAGCAACGATGTCTTTCCAACGCCGGCCATTCCATATACACCAATCACCCCAACTTGTAGAGTTTCA	292	316	3	1.25	>MA_10425802_prc7	AAACTCTACAAGTTCGCGTGATTGGTGTGTATGGAGTGGCCCCGTTGGAAAAATCTTGTTGCTCGATATTATCTACATTAACTACAAAGTGATTGATCCGTCTGATACTGTGATTTGGTCACAGTCTCTCAAGTTTGTTGAGGGAAAAATAACTTAGAGATGGATGAAATTCAGTTTACAGACATTTCATTCATATCTAAGTTGATTCGCTGAACAATTTTGAGAAACTGTGAGCCAAATCACAATACCATGCATACATCACTCACCTTGTAAGTGTTGTATTGTAGAGTATTTTGAGCAACGATGTCTTTCCAACCCCGCCCATTCCATATACACCAATCACGCCAACTTGTGGAATTTCA	315	339	3	0	>MA_789115_prc1	AAACCCCACAAGTAGGCGTGATCGGTGTATATGGAATGGGCGGCGTTGGAAAGACATCGTTGCTCAAAATAGTCTACAATACAACACTTACAAGGTCAGTGATGTATGCATGATATTGTGATTTGGCTCACAGTCTCTCAAAATTGTTCAAGGAATCAACTTAGATATGAATAAAAAATTTTACTCTGTAAACTGAATTTCATCCATCTCTAAGTTATTTTTCCCTCAACAAACTTGAGAGACTGTGACCAAATCAGAGTATCAAGACGCATCAATCACTTTGTAGTCAATGTAGATAATATCGAGCAACAAGATTTTTCCAACGGGGCCACTCCATACACACCAATCACGCAAACTTGTAGAGTTTCA
299	Pab-miRn0108.2_5p	AGTGTGTATGGAGTGGCCCCGA	22	>MA_10425802_prc1	AAACTCTACAAGTTCGCGTGATTGGTGTGTATGGAGTGGCCCCGTTGGAAAAATCTTGTTGCTCGATATTATCTACATTAACTACAAAGTGATTGATCCGTCTGATACTGTGATTTGGTCACAGTCTCTCAAGTTTGTTGAGGGAAAAATAACTTAGAGATGGATGAAATTCAGTTTACAGACATTTCATTCATATCTAAGTTGATTCGCTGAACAATTTTGAGAAACTGTGAGCCAAATCACAATACCATGCATACATCACTCACCTTGTAAGTGTTGTATTGTAGAGTATTTTGAGCAACGATGTCTTTCCAACCCCGCCCATTCCATATACACCAATCACGCCAACTTGTGGA	24	45	5	0.3		>MA_10425802_prc2	AAACTCTACAAGTTGGGGTGATTGGTGTATATGGAATGGCCGGCGTTGGAAAGACATCGTTGCTCAAAACAATCTACAACACCTACAAAGTCAGTGACTTGTGATATTGTGATTTGGCTTACAGTTTCTCAAAATTGTTATTCAAAAATCGATTTAAATATAATATGAAATTTTCATCCATATCTAAATTGATTTTTCCTCTCAACAATCTCAAGAGACTGTGACCCACATCAGAAACATCAATAACTTTCTAGAGATTGTAGCTCATTTTGAGCAACAATATTTTTCCAGCGTGGCCACTCCATACACACTAATCACGCGAACTTGTAGA	291	312	3	0.4		>MA_10425802_prc3	AAGCTCTACAAGTTCGCGTGATTAGTGTGTATGGAGTGGCCACGCTGGAAAAATATTGTTGCTCAAAATGAGCTACAATCTCTAGAAAGTTATTGATGTTTCTGATGTGGGTCACAGTCTCTTGAGATTGTTGAGAGGAAAAATCAATTTAGATATGGATGAAAATTTCATATTATATTTAAATCGATTTTTGAATAACAATTTTGAGAAACTGTAAGCCAAATCACAATATCACAAGTCACTGACTTTGTAGGTGTTGTAGATTGTTTTGAGCAACGATGTCTTTCCAACGCCGGCCATTCCATATACACCAATCACCCCAACTTGTAGA	24	45	5	0.4	>MA_10425802_prc4	GAAATTCCACAAGTTGGCGTGATTGGTGTATATGGAATGGGCGGGGTTGGAAAGACATCGTTGCTCAAAATACTCTACAATACAACACTTACAAGGTGAGTGATGTATGCATGGTATTGTGATTTGGCTCACAGTTTCTCAAAATTGTTCAGCGAATCAACTTAGATATGAATGAAATGTCTGTAAACTGAATTTCATCCATCTCTAAGTTATTTTTCCCTCAACAAACTTGAGAGACTGTGACCAAATCACAGTATCAGACGGATCAATCACTTTGTAGTTAATGTAGATAATATCGAGCAACAAGATTTTTCCAACGGGGCCACTCCATACACACCAATCACGCGAACTTGTAGAGTTTC	317	338	3	0.3	>MA_10425802_prc5	GGAAACTCTACAAGTTCGCGTGATTGGTGTGTATGGAGTGGCCCCGTTGGAAAAATCTTGTTGCTCGATATTATCTACATTAACTACAAAGTGATTGATCCGTCTGATACTGTGATTTGGTCACAGTCTCTCAAGTTTGTTGAGGGAAAAATAACTTAGAGATGGATGAAATTCAGTTTACAGACATTTCATTCATATCTAAGTTGATTCGCTGAACAATTTTGAGAAACTGTGAGCCAAATCACAATACCATGCATACATCACTCACCTTGTAAGTGTTGTATTGTAGAGTATTTTGAGCAACGATGTCTTTCCAACCCCGCCCATTCCATATACACCAATCACGCCAACTTGTGGAATTTCA	26	47	5	0.3	>MA_10425802_prc6	GGAAGCTCTACAAGTTCGCGTGATTAGTGTGTATGGAGTGGCCACGCTGGAAAAATATTGTTGCTCAAAATGAGCTACAATCTCTAGAAAGTTATTGATGTTTCTGATGTGGGTCACAGTCTCTTGAGATTGTTGAGAGGAAAAATCAATTTAGATATGGATGAAAATTTCATATTATATTTAAATCGATTTTTGAATAACAATTTTGAGAAACTGTAAGCCAAATCACAATATCACAAGTCACTGACTTTGTAGGTGTTGTAGATTGTTTTGAGCAACGATGTCTTTCCAACGCCGGCCATTCCATATACACCAATCACCCCAACTTGTAGAGTTTCA	26	47	5	0.4	>MA_10425802_prc7	AAACTCTACAAGTTCGCGTGATTGGTGTGTATGGAGTGGCCCCGTTGGAAAAATCTTGTTGCTCGATATTATCTACATTAACTACAAAGTGATTGATCCGTCTGATACTGTGATTTGGTCACAGTCTCTCAAGTTTGTTGAGGGAAAAATAACTTAGAGATGGATGAAATTCAGTTTACAGACATTTCATTCATATCTAAGTTGATTCGCTGAACAATTTTGAGAAACTGTGAGCCAAATCACAATACCATGCATACATCACTCACCTTGTAAGTGTTGTATTGTAGAGTATTTTGAGCAACGATGTCTTTCCAACCCCGCCCATTCCATATACACCAATCACGCCAACTTGTGGAATTTCA	24	45	5	0.3	>MA_789115_prc1	AAACCCCACAAGTAGGCGTGATCGGTGTATATGGAATGGGCGGCGTTGGAAAGACATCGTTGCTCAAAATAGTCTACAATACAACACTTACAAGGTCAGTGATGTATGCATGATATTGTGATTTGGCTCACAGTCTCTCAAAATTGTTCAAGGAATCAACTTAGATATGAATAAAAAATTTTACTCTGTAAACTGAATTTCATCCATCTCTAAGTTATTTTTCCCTCAACAAACTTGAGAGACTGTGACCAAATCAGAGTATCAAGACGCATCAATCACTTTGTAGTCAATGTAGATAATATCGAGCAACAAGATTTTTCCAACGGGGCCACTCCATACACACCAATCACGCAAACTTGTAGAGTTTCA
300	Pab-miRn0108.3_3p	ACGCCGCCCATTCCATATACACCG	24	>MA_10425802_prc1	AAACTCTACAAGTTCGCGTGATTGGTGTGTATGGAGTGGCCCCGTTGGAAAAATCTTGTTGCTCGATATTATCTACATTAACTACAAAGTGATTGATCCGTCTGATACTGTGATTTGGTCACAGTCTCTCAAGTTTGTTGAGGGAAAAATAACTTAGAGATGGATGAAATTCAGTTTACAGACATTTCATTCATATCTAAGTTGATTCGCTGAACAATTTTGAGAAACTGTGAGCCAAATCACAATACCATGCATACATCACTCACCTTGTAAGTGTTGTATTGTAGAGTATTTTGAGCAACGATGTCTTTCCAACCCCGCCCATTCCATATACACCAATCACGCCAACTTGTGGA	315	338	3	0.4		>MA_10425802_prc2	AAACTCTACAAGTTGGGGTGATTGGTGTATATGGAATGGCCGGCGTTGGAAAGACATCGTTGCTCAAAACAATCTACAACACCTACAAAGTCAGTGACTTGTGATATTGTGATTTGGCTTACAGTTTCTCAAAATTGTTATTCAAAAATCGATTTAAATATAATATGAAATTTTCATCCATATCTAAATTGATTTTTCCTCTCAACAATCTCAAGAGACTGTGACCCACATCAGAAACATCAATAACTTTCTAGAGATTGTAGCTCATTTTGAGCAACAATATTTTTCCAGCGTGGCCACTCCATACACACTAATCACGCGAACTTGTAGA	23	46	5	1.15		>MA_10425802_prc3	AAGCTCTACAAGTTCGCGTGATTAGTGTGTATGGAGTGGCCACGCTGGAAAAATATTGTTGCTCAAAATGAGCTACAATCTCTAGAAAGTTATTGATGTTTCTGATGTGGGTCACAGTCTCTTGAGATTGTTGAGAGGAAAAATCAATTTAGATATGGATGAAAATTTCATATTATATTTAAATCGATTTTTGAATAACAATTTTGAGAAACTGTAAGCCAAATCACAATATCACAAGTCACTGACTTTGTAGGTGTTGTAGATTGTTTTGAGCAACGATGTCTTTCCAACGCCGGCCATTCCATATACACCAATCACCCCAACTTGTAGA	290	313	3	1.15	>MA_10425802_prc4	GAAATTCCACAAGTTGGCGTGATTGGTGTATATGGAATGGGCGGGGTTGGAAAGACATCGTTGCTCAAAATACTCTACAATACAACACTTACAAGGTGAGTGATGTATGCATGGTATTGTGATTTGGCTCACAGTTTCTCAAAATTGTTCAGCGAATCAACTTAGATATGAATGAAATGTCTGTAAACTGAATTTCATCCATCTCTAAGTTATTTTTCCCTCAACAAACTTGAGAGACTGTGACCAAATCACAGTATCAGACGGATCAATCACTTTGTAGTTAATGTAGATAATATCGAGCAACAAGATTTTTCCAACGGGGCCACTCCATACACACCAATCACGCGAACTTGTAGAGTTTC	24	47	5	0.4	>MA_10425802_prc5	GGAAACTCTACAAGTTCGCGTGATTGGTGTGTATGGAGTGGCCCCGTTGGAAAAATCTTGTTGCTCGATATTATCTACATTAACTACAAAGTGATTGATCCGTCTGATACTGTGATTTGGTCACAGTCTCTCAAGTTTGTTGAGGGAAAAATAACTTAGAGATGGATGAAATTCAGTTTACAGACATTTCATTCATATCTAAGTTGATTCGCTGAACAATTTTGAGAAACTGTGAGCCAAATCACAATACCATGCATACATCACTCACCTTGTAAGTGTTGTATTGTAGAGTATTTTGAGCAACGATGTCTTTCCAACCCCGCCCATTCCATATACACCAATCACGCCAACTTGTGGAATTTCA	317	340	3	0.4	>MA_10425802_prc6	GGAAGCTCTACAAGTTCGCGTGATTAGTGTGTATGGAGTGGCCACGCTGGAAAAATATTGTTGCTCAAAATGAGCTACAATCTCTAGAAAGTTATTGATGTTTCTGATGTGGGTCACAGTCTCTTGAGATTGTTGAGAGGAAAAATCAATTTAGATATGGATGAAAATTTCATATTATATTTAAATCGATTTTTGAATAACAATTTTGAGAAACTGTAAGCCAAATCACAATATCACAAGTCACTGACTTTGTAGGTGTTGTAGATTGTTTTGAGCAACGATGTCTTTCCAACGCCGGCCATTCCATATACACCAATCACCCCAACTTGTAGAGTTTCA	292	315	3	1.15	>MA_10425802_prc7	AAACTCTACAAGTTCGCGTGATTGGTGTGTATGGAGTGGCCCCGTTGGAAAAATCTTGTTGCTCGATATTATCTACATTAACTACAAAGTGATTGATCCGTCTGATACTGTGATTTGGTCACAGTCTCTCAAGTTTGTTGAGGGAAAAATAACTTAGAGATGGATGAAATTCAGTTTACAGACATTTCATTCATATCTAAGTTGATTCGCTGAACAATTTTGAGAAACTGTGAGCCAAATCACAATACCATGCATACATCACTCACCTTGTAAGTGTTGTATTGTAGAGTATTTTGAGCAACGATGTCTTTCCAACCCCGCCCATTCCATATACACCAATCACGCCAACTTGTGGAATTTCA	315	338	3	0.4	>MA_789115_prc1	AAACCCCACAAGTAGGCGTGATCGGTGTATATGGAATGGGCGGCGTTGGAAAGACATCGTTGCTCAAAATAGTCTACAATACAACACTTACAAGGTCAGTGATGTATGCATGATATTGTGATTTGGCTCACAGTCTCTCAAAATTGTTCAAGGAATCAACTTAGATATGAATAAAAAATTTTACTCTGTAAACTGAATTTCATCCATCTCTAAGTTATTTTTCCCTCAACAAACTTGAGAGACTGTGACCAAATCAGAGTATCAAGACGCATCAATCACTTTGTAGTCAATGTAGATAATATCGAGCAACAAGATTTTTCCAACGGGGCCACTCCATACACACCAATCACGCAAACTTGTAGAGTTTCA
301	Pab-miRn0108.3_5p	ATATACACCAATCACGCCAAC	21	>MA_10425802_prc1	AAACTCTACAAGTTCGCGTGATTGGTGTGTATGGAGTGGCCCCGTTGGAAAAATCTTGTTGCTCGATATTATCTACATTAACTACAAAGTGATTGATCCGTCTGATACTGTGATTTGGTCACAGTCTCTCAAGTTTGTTGAGGGAAAAATAACTTAGAGATGGATGAAATTCAGTTTACAGACATTTCATTCATATCTAAGTTGATTCGCTGAACAATTTTGAGAAACTGTGAGCCAAATCACAATACCATGCATACATCACTCACCTTGTAAGTGTTGTATTGTAGAGTATTTTGAGCAACGATGTCTTTCCAACCCCGCCCATTCCATATACACCAATCACGCCAACTTGTGGA	12	32	5	0.5		>MA_10425802_prc1	AAACTCTACAAGTTCGCGTGATTGGTGTGTATGGAGTGGCCCCGTTGGAAAAATCTTGTTGCTCGATATTATCTACATTAACTACAAAGTGATTGATCCGTCTGATACTGTGATTTGGTCACAGTCTCTCAAGTTTGTTGAGGGAAAAATAACTTAGAGATGGATGAAATTCAGTTTACAGACATTTCATTCATATCTAAGTTGATTCGCTGAACAATTTTGAGAAACTGTGAGCCAAATCACAATACCATGCATACATCACTCACCTTGTAAGTGTTGTATTGTAGAGTATTTTGAGCAACGATGTCTTTCCAACCCCGCCCATTCCATATACACCAATCACGCCAACTTGTGGA	329	349	3	0		>MA_10425802_prc2	AAACTCTACAAGTTGGGGTGATTGGTGTATATGGAATGGCCGGCGTTGGAAAGACATCGTTGCTCAAAACAATCTACAACACCTACAAAGTCAGTGACTTGTGATATTGTGATTTGGCTTACAGTTTCTCAAAATTGTTATTCAAAAATCGATTTAAATATAATATGAAATTTTCATCCATATCTAAATTGATTTTTCCTCTCAACAATCTCAAGAGACTGTGACCCACATCAGAAACATCAATAACTTTCTAGAGATTGTAGCTCATTTTGAGCAACAATATTTTTCCAGCGTGGCCACTCCATACACACTAATCACGCGAACTTGTAGA	12	32	5	1	>MA_10425802_prc2	AAACTCTACAAGTTGGGGTGATTGGTGTATATGGAATGGCCGGCGTTGGAAAGACATCGTTGCTCAAAACAATCTACAACACCTACAAAGTCAGTGACTTGTGATATTGTGATTTGGCTTACAGTTTCTCAAAATTGTTATTCAAAAATCGATTTAAATATAATATGAAATTTTCATCCATATCTAAATTGATTTTTCCTCTCAACAATCTCAAGAGACTGTGACCCACATCAGAAACATCAATAACTTTCTAGAGATTGTAGCTCATTTTGAGCAACAATATTTTTCCAGCGTGGCCACTCCATACACACTAATCACGCGAACTTGTAGA	304	324	3	1.5	>MA_10425802_prc3	AAGCTCTACAAGTTCGCGTGATTAGTGTGTATGGAGTGGCCACGCTGGAAAAATATTGTTGCTCAAAATGAGCTACAATCTCTAGAAAGTTATTGATGTTTCTGATGTGGGTCACAGTCTCTTGAGATTGTTGAGAGGAAAAATCAATTTAGATATGGATGAAAATTTCATATTATATTTAAATCGATTTTTGAATAACAATTTTGAGAAACTGTAAGCCAAATCACAATATCACAAGTCACTGACTTTGTAGGTGTTGTAGATTGTTTTGAGCAACGATGTCTTTCCAACGCCGGCCATTCCATATACACCAATCACCCCAACTTGTAGA	12	32	5	1.5	>MA_10425802_prc3	AAGCTCTACAAGTTCGCGTGATTAGTGTGTATGGAGTGGCCACGCTGGAAAAATATTGTTGCTCAAAATGAGCTACAATCTCTAGAAAGTTATTGATGTTTCTGATGTGGGTCACAGTCTCTTGAGATTGTTGAGAGGAAAAATCAATTTAGATATGGATGAAAATTTCATATTATATTTAAATCGATTTTTGAATAACAATTTTGAGAAACTGTAAGCCAAATCACAATATCACAAGTCACTGACTTTGTAGGTGTTGTAGATTGTTTTGAGCAACGATGTCTTTCCAACGCCGGCCATTCCATATACACCAATCACCCCAACTTGTAGA	304	324	3	1	>MA_10425802_prc4	GAAATTCCACAAGTTGGCGTGATTGGTGTATATGGAATGGGCGGGGTTGGAAAGACATCGTTGCTCAAAATACTCTACAATACAACACTTACAAGGTGAGTGATGTATGCATGGTATTGTGATTTGGCTCACAGTTTCTCAAAATTGTTCAGCGAATCAACTTAGATATGAATGAAATGTCTGTAAACTGAATTTCATCCATCTCTAAGTTATTTTTCCCTCAACAAACTTGAGAGACTGTGACCAAATCACAGTATCAGACGGATCAATCACTTTGTAGTTAATGTAGATAATATCGAGCAACAAGATTTTTCCAACGGGGCCACTCCATACACACCAATCACGCGAACTTGTAGAGTTTC	13	33	5	0	>MA_10425802_prc4	GAAATTCCACAAGTTGGCGTGATTGGTGTATATGGAATGGGCGGGGTTGGAAAGACATCGTTGCTCAAAATACTCTACAATACAACACTTACAAGGTGAGTGATGTATGCATGGTATTGTGATTTGGCTCACAGTTTCTCAAAATTGTTCAGCGAATCAACTTAGATATGAATGAAATGTCTGTAAACTGAATTTCATCCATCTCTAAGTTATTTTTCCCTCAACAAACTTGAGAGACTGTGACCAAATCACAGTATCAGACGGATCAATCACTTTGTAGTTAATGTAGATAATATCGAGCAACAAGATTTTTCCAACGGGGCCACTCCATACACACCAATCACGCGAACTTGTAGAGTTTC
302	Pab-miRn0108.4_3p	CTTTCCAACGCCGGCCATTCCA	22	>MA_10425802_prc1	AAACTCTACAAGTTCGCGTGATTGGTGTGTATGGAGTGGCCCCGTTGGAAAAATCTTGTTGCTCGATATTATCTACATTAACTACAAAGTGATTGATCCGTCTGATACTGTGATTTGGTCACAGTCTCTCAAGTTTGTTGAGGGAAAAATAACTTAGAGATGGATGAAATTCAGTTTACAGACATTTCATTCATATCTAAGTTGATTCGCTGAACAATTTTGAGAAACTGTGAGCCAAATCACAATACCATGCATACATCACTCACCTTGTAAGTGTTGTATTGTAGAGTATTTTGAGCAACGATGTCTTTCCAACCCCGCCCATTCCATATACACCAATCACGCCAACTTGTGGA	308	329	3	2		>MA_10425802_prc2	AAACTCTACAAGTTGGGGTGATTGGTGTATATGGAATGGCCGGCGTTGGAAAGACATCGTTGCTCAAAACAATCTACAACACCTACAAAGTCAGTGACTTGTGATATTGTGATTTGGCTTACAGTTTCTCAAAATTGTTATTCAAAAATCGATTTAAATATAATATGAAATTTTCATCCATATCTAAATTGATTTTTCCTCTCAACAATCTCAAGAGACTGTGACCCACATCAGAAACATCAATAACTTTCTAGAGATTGTAGCTCATTTTGAGCAACAATATTTTTCCAGCGTGGCCACTCCATACACACTAATCACGCGAACTTGTAGA	32	53	5	0		>MA_10425802_prc3	AAGCTCTACAAGTTCGCGTGATTAGTGTGTATGGAGTGGCCACGCTGGAAAAATATTGTTGCTCAAAATGAGCTACAATCTCTAGAAAGTTATTGATGTTTCTGATGTGGGTCACAGTCTCTTGAGATTGTTGAGAGGAAAAATCAATTTAGATATGGATGAAAATTTCATATTATATTTAAATCGATTTTTGAATAACAATTTTGAGAAACTGTAAGCCAAATCACAATATCACAAGTCACTGACTTTGTAGGTGTTGTAGATTGTTTTGAGCAACGATGTCTTTCCAACGCCGGCCATTCCATATACACCAATCACCCCAACTTGTAGA	283	304	3	0	>MA_10425802_prc4	GAAATTCCACAAGTTGGCGTGATTGGTGTATATGGAATGGGCGGGGTTGGAAAGACATCGTTGCTCAAAATACTCTACAATACAACACTTACAAGGTGAGTGATGTATGCATGGTATTGTGATTTGGCTCACAGTTTCTCAAAATTGTTCAGCGAATCAACTTAGATATGAATGAAATGTCTGTAAACTGAATTTCATCCATCTCTAAGTTATTTTTCCCTCAACAAACTTGAGAGACTGTGACCAAATCACAGTATCAGACGGATCAATCACTTTGTAGTTAATGTAGATAATATCGAGCAACAAGATTTTTCCAACGGGGCCACTCCATACACACCAATCACGCGAACTTGTAGAGTTTC	33	54	5	2	>MA_10425802_prc5	GGAAACTCTACAAGTTCGCGTGATTGGTGTGTATGGAGTGGCCCCGTTGGAAAAATCTTGTTGCTCGATATTATCTACATTAACTACAAAGTGATTGATCCGTCTGATACTGTGATTTGGTCACAGTCTCTCAAGTTTGTTGAGGGAAAAATAACTTAGAGATGGATGAAATTCAGTTTACAGACATTTCATTCATATCTAAGTTGATTCGCTGAACAATTTTGAGAAACTGTGAGCCAAATCACAATACCATGCATACATCACTCACCTTGTAAGTGTTGTATTGTAGAGTATTTTGAGCAACGATGTCTTTCCAACCCCGCCCATTCCATATACACCAATCACGCCAACTTGTGGAATTTCA	310	331	3	2	>MA_10425802_prc6	GGAAGCTCTACAAGTTCGCGTGATTAGTGTGTATGGAGTGGCCACGCTGGAAAAATATTGTTGCTCAAAATGAGCTACAATCTCTAGAAAGTTATTGATGTTTCTGATGTGGGTCACAGTCTCTTGAGATTGTTGAGAGGAAAAATCAATTTAGATATGGATGAAAATTTCATATTATATTTAAATCGATTTTTGAATAACAATTTTGAGAAACTGTAAGCCAAATCACAATATCACAAGTCACTGACTTTGTAGGTGTTGTAGATTGTTTTGAGCAACGATGTCTTTCCAACGCCGGCCATTCCATATACACCAATCACCCCAACTTGTAGAGTTTCA	285	306	3	0	>MA_10425802_prc7	AAACTCTACAAGTTCGCGTGATTGGTGTGTATGGAGTGGCCCCGTTGGAAAAATCTTGTTGCTCGATATTATCTACATTAACTACAAAGTGATTGATCCGTCTGATACTGTGATTTGGTCACAGTCTCTCAAGTTTGTTGAGGGAAAAATAACTTAGAGATGGATGAAATTCAGTTTACAGACATTTCATTCATATCTAAGTTGATTCGCTGAACAATTTTGAGAAACTGTGAGCCAAATCACAATACCATGCATACATCACTCACCTTGTAAGTGTTGTATTGTAGAGTATTTTGAGCAACGATGTCTTTCCAACCCCGCCCATTCCATATACACCAATCACGCCAACTTGTGGAATTTCA	308	329	3	2	>MA_789115_prc1	AAACCCCACAAGTAGGCGTGATCGGTGTATATGGAATGGGCGGCGTTGGAAAGACATCGTTGCTCAAAATAGTCTACAATACAACACTTACAAGGTCAGTGATGTATGCATGATATTGTGATTTGGCTCACAGTCTCTCAAAATTGTTCAAGGAATCAACTTAGATATGAATAAAAAATTTTACTCTGTAAACTGAATTTCATCCATCTCTAAGTTATTTTTCCCTCAACAAACTTGAGAGACTGTGACCAAATCAGAGTATCAAGACGCATCAATCACTTTGTAGTCAATGTAGATAATATCGAGCAACAAGATTTTTCCAACGGGGCCACTCCATACACACCAATCACGCAAACTTGTAGAGTTTCA
303	Pab-miRn0108.4_5p	ATTCCATATACACCAATCACGA	22	>MA_10425802_prc1	AAACTCTACAAGTTCGCGTGATTGGTGTGTATGGAGTGGCCCCGTTGGAAAAATCTTGTTGCTCGATATTATCTACATTAACTACAAAGTGATTGATCCGTCTGATACTGTGATTTGGTCACAGTCTCTCAAGTTTGTTGAGGGAAAAATAACTTAGAGATGGATGAAATTCAGTTTACAGACATTTCATTCATATCTAAGTTGATTCGCTGAACAATTTTGAGAAACTGTGAGCCAAATCACAATACCATGCATACATCACTCACCTTGTAAGTGTTGTATTGTAGAGTATTTTGAGCAACGATGTCTTTCCAACCCCGCCCATTCCATATACACCAATCACGCCAACTTGTGGA	16	37	5	1.3		>MA_10425802_prc1	AAACTCTACAAGTTCGCGTGATTGGTGTGTATGGAGTGGCCCCGTTGGAAAAATCTTGTTGCTCGATATTATCTACATTAACTACAAAGTGATTGATCCGTCTGATACTGTGATTTGGTCACAGTCTCTCAAGTTTGTTGAGGGAAAAATAACTTAGAGATGGATGAAATTCAGTTTACAGACATTTCATTCATATCTAAGTTGATTCGCTGAACAATTTTGAGAAACTGTGAGCCAAATCACAATACCATGCATACATCACTCACCTTGTAAGTGTTGTATTGTAGAGTATTTTGAGCAACGATGTCTTTCCAACCCCGCCCATTCCATATACACCAATCACGCCAACTTGTGGA	324	345	3	0.15		>MA_10425802_prc2	AAACTCTACAAGTTGGGGTGATTGGTGTATATGGAATGGCCGGCGTTGGAAAGACATCGTTGCTCAAAACAATCTACAACACCTACAAAGTCAGTGACTTGTGATATTGTGATTTGGCTTACAGTTTCTCAAAATTGTTATTCAAAAATCGATTTAAATATAATATGAAATTTTCATCCATATCTAAATTGATTTTTCCTCTCAACAATCTCAAGAGACTGTGACCCACATCAGAAACATCAATAACTTTCTAGAGATTGTAGCTCATTTTGAGCAACAATATTTTTCCAGCGTGGCCACTCCATACACACTAATCACGCGAACTTGTAGA	16	37	5	0.3	>MA_10425802_prc3	AAGCTCTACAAGTTCGCGTGATTAGTGTGTATGGAGTGGCCACGCTGGAAAAATATTGTTGCTCAAAATGAGCTACAATCTCTAGAAAGTTATTGATGTTTCTGATGTGGGTCACAGTCTCTTGAGATTGTTGAGAGGAAAAATCAATTTAGATATGGATGAAAATTTCATATTATATTTAAATCGATTTTTGAATAACAATTTTGAGAAACTGTAAGCCAAATCACAATATCACAAGTCACTGACTTTGTAGGTGTTGTAGATTGTTTTGAGCAACGATGTCTTTCCAACGCCGGCCATTCCATATACACCAATCACCCCAACTTGTAGA	299	320	3	0.3	>MA_10425802_prc4	GAAATTCCACAAGTTGGCGTGATTGGTGTATATGGAATGGGCGGGGTTGGAAAGACATCGTTGCTCAAAATACTCTACAATACAACACTTACAAGGTGAGTGATGTATGCATGGTATTGTGATTTGGCTCACAGTTTCTCAAAATTGTTCAGCGAATCAACTTAGATATGAATGAAATGTCTGTAAACTGAATTTCATCCATCTCTAAGTTATTTTTCCCTCAACAAACTTGAGAGACTGTGACCAAATCACAGTATCAGACGGATCAATCACTTTGTAGTTAATGTAGATAATATCGAGCAACAAGATTTTTCCAACGGGGCCACTCCATACACACCAATCACGCGAACTTGTAGAGTTTC	17	38	5	0.15	>MA_10425802_prc4	GAAATTCCACAAGTTGGCGTGATTGGTGTATATGGAATGGGCGGGGTTGGAAAGACATCGTTGCTCAAAATACTCTACAATACAACACTTACAAGGTGAGTGATGTATGCATGGTATTGTGATTTGGCTCACAGTTTCTCAAAATTGTTCAGCGAATCAACTTAGATATGAATGAAATGTCTGTAAACTGAATTTCATCCATCTCTAAGTTATTTTTCCCTCAACAAACTTGAGAGACTGTGACCAAATCACAGTATCAGACGGATCAATCACTTTGTAGTTAATGTAGATAATATCGAGCAACAAGATTTTTCCAACGGGGCCACTCCATACACACCAATCACGCGAACTTGTAGAGTTTC	325	346	3	1.3	>MA_10425802_prc5	GGAAACTCTACAAGTTCGCGTGATTGGTGTGTATGGAGTGGCCCCGTTGGAAAAATCTTGTTGCTCGATATTATCTACATTAACTACAAAGTGATTGATCCGTCTGATACTGTGATTTGGTCACAGTCTCTCAAGTTTGTTGAGGGAAAAATAACTTAGAGATGGATGAAATTCAGTTTACAGACATTTCATTCATATCTAAGTTGATTCGCTGAACAATTTTGAGAAACTGTGAGCCAAATCACAATACCATGCATACATCACTCACCTTGTAAGTGTTGTATTGTAGAGTATTTTGAGCAACGATGTCTTTCCAACCCCGCCCATTCCATATACACCAATCACGCCAACTTGTGGAATTTCA	18	39	5	1.3	>MA_10425802_prc5	GGAAACTCTACAAGTTCGCGTGATTGGTGTGTATGGAGTGGCCCCGTTGGAAAAATCTTGTTGCTCGATATTATCTACATTAACTACAAAGTGATTGATCCGTCTGATACTGTGATTTGGTCACAGTCTCTCAAGTTTGTTGAGGGAAAAATAACTTAGAGATGGATGAAATTCAGTTTACAGACATTTCATTCATATCTAAGTTGATTCGCTGAACAATTTTGAGAAACTGTGAGCCAAATCACAATACCATGCATACATCACTCACCTTGTAAGTGTTGTATTGTAGAGTATTTTGAGCAACGATGTCTTTCCAACCCCGCCCATTCCATATACACCAATCACGCCAACTTGTGGAATTTCA
304	Pab-miRn0108.5_3p	GTAGATTATTTTGAGCAACGA	21	>MA_10425802_prc1	AAACTCTACAAGTTCGCGTGATTGGTGTGTATGGAGTGGCCCCGTTGGAAAAATCTTGTTGCTCGATATTATCTACATTAACTACAAAGTGATTGATCCGTCTGATACTGTGATTTGGTCACAGTCTCTCAAGTTTGTTGAGGGAAAAATAACTTAGAGATGGATGAAATTCAGTTTACAGACATTTCATTCATATCTAAGTTGATTCGCTGAACAATTTTGAGAAACTGTGAGCCAAATCACAATACCATGCATACATCACTCACCTTGTAAGTGTTGTATTGTAGAGTATTTTGAGCAACGATGTCTTTCCAACCCCGCCCATTCCATATACACCAATCACGCCAACTTGTGGA	284	304	3	1		>MA_10425802_prc2	AAACTCTACAAGTTGGGGTGATTGGTGTATATGGAATGGCCGGCGTTGGAAAGACATCGTTGCTCAAAACAATCTACAACACCTACAAAGTCAGTGACTTGTGATATTGTGATTTGGCTTACAGTTTCTCAAAATTGTTATTCAAAAATCGATTTAAATATAATATGAAATTTTCATCCATATCTAAATTGATTTTTCCTCTCAACAATCTCAAGAGACTGTGACCCACATCAGAAACATCAATAACTTTCTAGAGATTGTAGCTCATTTTGAGCAACAATATTTTTCCAGCGTGGCCACTCCATACACACTAATCACGCGAACTTGTAGA	57	77	5	1		>MA_10425802_prc2	AAACTCTACAAGTTGGGGTGATTGGTGTATATGGAATGGCCGGCGTTGGAAAGACATCGTTGCTCAAAACAATCTACAACACCTACAAAGTCAGTGACTTGTGATATTGTGATTTGGCTTACAGTTTCTCAAAATTGTTATTCAAAAATCGATTTAAATATAATATGAAATTTTCATCCATATCTAAATTGATTTTTCCTCTCAACAATCTCAAGAGACTGTGACCCACATCAGAAACATCAATAACTTTCTAGAGATTGTAGCTCATTTTGAGCAACAATATTTTTCCAGCGTGGCCACTCCATACACACTAATCACGCGAACTTGTAGA	260	280	3	1.4	>MA_10425802_prc3	AAGCTCTACAAGTTCGCGTGATTAGTGTGTATGGAGTGGCCACGCTGGAAAAATATTGTTGCTCAAAATGAGCTACAATCTCTAGAAAGTTATTGATGTTTCTGATGTGGGTCACAGTCTCTTGAGATTGTTGAGAGGAAAAATCAATTTAGATATGGATGAAAATTTCATATTATATTTAAATCGATTTTTGAATAACAATTTTGAGAAACTGTAAGCCAAATCACAATATCACAAGTCACTGACTTTGTAGGTGTTGTAGATTGTTTTGAGCAACGATGTCTTTCCAACGCCGGCCATTCCATATACACCAATCACCCCAACTTGTAGA	56	76	5	1.4	>MA_10425802_prc3	AAGCTCTACAAGTTCGCGTGATTAGTGTGTATGGAGTGGCCACGCTGGAAAAATATTGTTGCTCAAAATGAGCTACAATCTCTAGAAAGTTATTGATGTTTCTGATGTGGGTCACAGTCTCTTGAGATTGTTGAGAGGAAAAATCAATTTAGATATGGATGAAAATTTCATATTATATTTAAATCGATTTTTGAATAACAATTTTGAGAAACTGTAAGCCAAATCACAATATCACAAGTCACTGACTTTGTAGGTGTTGTAGATTGTTTTGAGCAACGATGTCTTTCCAACGCCGGCCATTCCATATACACCAATCACCCCAACTTGTAGA	259	279	3	1	>MA_10425802_prc4	GAAATTCCACAAGTTGGCGTGATTGGTGTATATGGAATGGGCGGGGTTGGAAAGACATCGTTGCTCAAAATACTCTACAATACAACACTTACAAGGTGAGTGATGTATGCATGGTATTGTGATTTGGCTCACAGTTTCTCAAAATTGTTCAGCGAATCAACTTAGATATGAATGAAATGTCTGTAAACTGAATTTCATCCATCTCTAAGTTATTTTTCCCTCAACAAACTTGAGAGACTGTGACCAAATCACAGTATCAGACGGATCAATCACTTTGTAGTTAATGTAGATAATATCGAGCAACAAGATTTTTCCAACGGGGCCACTCCATACACACCAATCACGCGAACTTGTAGAGTTTC	58	78	5	1	>MA_10425802_prc5	GGAAACTCTACAAGTTCGCGTGATTGGTGTGTATGGAGTGGCCCCGTTGGAAAAATCTTGTTGCTCGATATTATCTACATTAACTACAAAGTGATTGATCCGTCTGATACTGTGATTTGGTCACAGTCTCTCAAGTTTGTTGAGGGAAAAATAACTTAGAGATGGATGAAATTCAGTTTACAGACATTTCATTCATATCTAAGTTGATTCGCTGAACAATTTTGAGAAACTGTGAGCCAAATCACAATACCATGCATACATCACTCACCTTGTAAGTGTTGTATTGTAGAGTATTTTGAGCAACGATGTCTTTCCAACCCCGCCCATTCCATATACACCAATCACGCCAACTTGTGGAATTTCA	286	306	3	1	>MA_10425802_prc6	GGAAGCTCTACAAGTTCGCGTGATTAGTGTGTATGGAGTGGCCACGCTGGAAAAATATTGTTGCTCAAAATGAGCTACAATCTCTAGAAAGTTATTGATGTTTCTGATGTGGGTCACAGTCTCTTGAGATTGTTGAGAGGAAAAATCAATTTAGATATGGATGAAAATTTCATATTATATTTAAATCGATTTTTGAATAACAATTTTGAGAAACTGTAAGCCAAATCACAATATCACAAGTCACTGACTTTGTAGGTGTTGTAGATTGTTTTGAGCAACGATGTCTTTCCAACGCCGGCCATTCCATATACACCAATCACCCCAACTTGTAGAGTTTCA
305	Pab-miRn0108.5_5p	CGCCAAGAGATGGATTACAA	20	>MA_10425802_prc1	AAACTCTACAAGTTCGCGTGATTGGTGTGTATGGAGTGGCCCCGTTGGAAAAATCTTGTTGCTCGATATTATCTACATTAACTACAAAGTGATTGATCCGTCTGATACTGTGATTTGGTCACAGTCTCTCAAGTTTGTTGAGGGAAAAATAACTTAGAGATGGATGAAATTCAGTTTACAGACATTTCATTCATATCTAAGTTGATTCGCTGAACAATTTTGAGAAACTGTGAGCCAAATCACAATACCATGCATACATCACTCACCTTGTAAGTGTTGTATTGTAGAGTATTTTGAGCAACGATGTCTTTCCAACCCCGCCCATTCCATATACACCAATCACGCCAACTTGTGGA	151	170	5	1.45		>MA_10425802_prc4	GAAATTCCACAAGTTGGCGTGATTGGTGTATATGGAATGGGCGGGGTTGGAAAGACATCGTTGCTCAAAATACTCTACAATACAACACTTACAAGGTGAGTGATGTATGCATGGTATTGTGATTTGGCTCACAGTTTCTCAAAATTGTTCAGCGAATCAACTTAGATATGAATGAAATGTCTGTAAACTGAATTTCATCCATCTCTAAGTTATTTTTCCCTCAACAAACTTGAGAGACTGTGACCAAATCACAGTATCAGACGGATCAATCACTTTGTAGTTAATGTAGATAATATCGAGCAACAAGATTTTTCCAACGGGGCCACTCCATACACACCAATCACGCGAACTTGTAGAGTTTC	192	211	3	1.45		>MA_10425802_prc5	GGAAACTCTACAAGTTCGCGTGATTGGTGTGTATGGAGTGGCCCCGTTGGAAAAATCTTGTTGCTCGATATTATCTACATTAACTACAAAGTGATTGATCCGTCTGATACTGTGATTTGGTCACAGTCTCTCAAGTTTGTTGAGGGAAAAATAACTTAGAGATGGATGAAATTCAGTTTACAGACATTTCATTCATATCTAAGTTGATTCGCTGAACAATTTTGAGAAACTGTGAGCCAAATCACAATACCATGCATACATCACTCACCTTGTAAGTGTTGTATTGTAGAGTATTTTGAGCAACGATGTCTTTCCAACCCCGCCCATTCCATATACACCAATCACGCCAACTTGTGGAATTTCA	153	172	5	1.45	>MA_10425802_prc7	AAACTCTACAAGTTCGCGTGATTGGTGTGTATGGAGTGGCCCCGTTGGAAAAATCTTGTTGCTCGATATTATCTACATTAACTACAAAGTGATTGATCCGTCTGATACTGTGATTTGGTCACAGTCTCTCAAGTTTGTTGAGGGAAAAATAACTTAGAGATGGATGAAATTCAGTTTACAGACATTTCATTCATATCTAAGTTGATTCGCTGAACAATTTTGAGAAACTGTGAGCCAAATCACAATACCATGCATACATCACTCACCTTGTAAGTGTTGTATTGTAGAGTATTTTGAGCAACGATGTCTTTCCAACCCCGCCCATTCCATATACACCAATCACGCCAACTTGTGGAATTTCA	151	170	5	1.45	>MA_157483_prc2	TTCAATTGGTGAAGCATTTTGAGATTTGCCAATGACATGGGTATTCCACCTGACAAATTGTTGGAGGAGAAATCCATGTCTTGAAGACTTTCAAGTTCACCAAGTGAA	67	86	3	1.95	>MA_789115_prc2	AAACTCTACAAGTTTGCGTGATTGGTGTGTATGGAGTGGCCCCGTTGGAAAAATCTTGTTGCTCGATATTATCTACATTGACTACAAAGTGATTGATGCGTCTTGATACTCTGATTTGGTCACAGTCTCTCAAGTTTGTTGAGGGAAAAATAACTTAGAGATGGATGAAATTCAGTTTACAGAGTAAAATTTTTTATTCATATCTAAGTTGATTCCTTGAACAATTTTGAGAGACTGTGAGCCAAATCACAATATCATGCATACATCACTGACCTTGTAAGTGTTGTATTGTAGACTATTTTGAGCAACGATGTCTTTCCAACGCCGCCCATTCCATATACACCGATCACGCCTACTTGTGGGGTTTCA	152	171	5	1.45	>MA_10427516_prc	TTGTAATCCATCTCTTGGCGAAAAACCTCTTCTCCAGTCGGGTGATAGGTTTTTCGCCAAGAGATGGATTACAA	1	20	5	0	>MA_10427516_prc	TTGTAATCCATCTCTTGGCGAAAAACCTCTTCTCCAGTCGGGTGATAGGTTTTTCGCCAAGAGATGGATTACAA
306	Pab-miRn0108.6_3p	TACACCGATCACGCCTACTTG	21	>MA_10425802_prc1	AAACTCTACAAGTTCGCGTGATTGGTGTGTATGGAGTGGCCCCGTTGGAAAAATCTTGTTGCTCGATATTATCTACATTAACTACAAAGTGATTGATCCGTCTGATACTGTGATTTGGTCACAGTCTCTCAAGTTTGTTGAGGGAAAAATAACTTAGAGATGGATGAAATTCAGTTTACAGACATTTCATTCATATCTAAGTTGATTCGCTGAACAATTTTGAGAAACTGTGAGCCAAATCACAATACCATGCATACATCACTCACCTTGTAAGTGTTGTATTGTAGAGTATTTTGAGCAACGATGTCTTTCCAACCCCGCCCATTCCATATACACCAATCACGCCAACTTGTGGA	332	352	3	2		>MA_10425802_prc4	GAAATTCCACAAGTTGGCGTGATTGGTGTATATGGAATGGGCGGGGTTGGAAAGACATCGTTGCTCAAAATACTCTACAATACAACACTTACAAGGTGAGTGATGTATGCATGGTATTGTGATTTGGCTCACAGTTTCTCAAAATTGTTCAGCGAATCAACTTAGATATGAATGAAATGTCTGTAAACTGAATTTCATCCATCTCTAAGTTATTTTTCCCTCAACAAACTTGAGAGACTGTGACCAAATCACAGTATCAGACGGATCAATCACTTTGTAGTTAATGTAGATAATATCGAGCAACAAGATTTTTCCAACGGGGCCACTCCATACACACCAATCACGCGAACTTGTAGAGTTTC	10	30	5	2		>MA_10425802_prc5	GGAAACTCTACAAGTTCGCGTGATTGGTGTGTATGGAGTGGCCCCGTTGGAAAAATCTTGTTGCTCGATATTATCTACATTAACTACAAAGTGATTGATCCGTCTGATACTGTGATTTGGTCACAGTCTCTCAAGTTTGTTGAGGGAAAAATAACTTAGAGATGGATGAAATTCAGTTTACAGACATTTCATTCATATCTAAGTTGATTCGCTGAACAATTTTGAGAAACTGTGAGCCAAATCACAATACCATGCATACATCACTCACCTTGTAAGTGTTGTATTGTAGAGTATTTTGAGCAACGATGTCTTTCCAACCCCGCCCATTCCATATACACCAATCACGCCAACTTGTGGAATTTCA	334	354	3	2	>MA_10425802_prc7	AAACTCTACAAGTTCGCGTGATTGGTGTGTATGGAGTGGCCCCGTTGGAAAAATCTTGTTGCTCGATATTATCTACATTAACTACAAAGTGATTGATCCGTCTGATACTGTGATTTGGTCACAGTCTCTCAAGTTTGTTGAGGGAAAAATAACTTAGAGATGGATGAAATTCAGTTTACAGACATTTCATTCATATCTAAGTTGATTCGCTGAACAATTTTGAGAAACTGTGAGCCAAATCACAATACCATGCATACATCACTCACCTTGTAAGTGTTGTATTGTAGAGTATTTTGAGCAACGATGTCTTTCCAACCCCGCCCATTCCATATACACCAATCACGCCAACTTGTGGAATTTCA	332	352	3	2	>MA_789115_prc1	AAACCCCACAAGTAGGCGTGATCGGTGTATATGGAATGGGCGGCGTTGGAAAGACATCGTTGCTCAAAATAGTCTACAATACAACACTTACAAGGTCAGTGATGTATGCATGATATTGTGATTTGGCTCACAGTCTCTCAAAATTGTTCAAGGAATCAACTTAGATATGAATAAAAAATTTTACTCTGTAAACTGAATTTCATCCATCTCTAAGTTATTTTTCCCTCAACAAACTTGAGAGACTGTGACCAAATCAGAGTATCAAGACGCATCAATCACTTTGTAGTCAATGTAGATAATATCGAGCAACAAGATTTTTCCAACGGGGCCACTCCATACACACCAATCACGCAAACTTGTAGAGTTTCA	9	29	5	0	>MA_789115_prc2	AAACTCTACAAGTTTGCGTGATTGGTGTGTATGGAGTGGCCCCGTTGGAAAAATCTTGTTGCTCGATATTATCTACATTGACTACAAAGTGATTGATGCGTCTTGATACTCTGATTTGGTCACAGTCTCTCAAGTTTGTTGAGGGAAAAATAACTTAGAGATGGATGAAATTCAGTTTACAGAGTAAAATTTTTTATTCATATCTAAGTTGATTCCTTGAACAATTTTGAGAGACTGTGAGCCAAATCACAATATCATGCATACATCACTGACCTTGTAAGTGTTGTATTGTAGACTATTTTGAGCAACGATGTCTTTCCAACGCCGCCCATTCCATATACACCGATCACGCCTACTTGTGGGGTTTCA	339	359	3	0
307	Pab-miRn0108.6_5p	CTCTACAAGTTCGCGTGATTGA	22	>MA_10425802_prc1	AAACTCTACAAGTTCGCGTGATTGGTGTGTATGGAGTGGCCCCGTTGGAAAAATCTTGTTGCTCGATATTATCTACATTAACTACAAAGTGATTGATCCGTCTGATACTGTGATTTGGTCACAGTCTCTCAAGTTTGTTGAGGGAAAAATAACTTAGAGATGGATGAAATTCAGTTTACAGACATTTCATTCATATCTAAGTTGATTCGCTGAACAATTTTGAGAAACTGTGAGCCAAATCACAATACCATGCATACATCACTCACCTTGTAAGTGTTGTATTGTAGAGTATTTTGAGCAACGATGTCTTTCCAACCCCGCCCATTCCATATACACCAATCACGCCAACTTGTGGA	4	25	5	0.15		>MA_10425802_prc3	AAGCTCTACAAGTTCGCGTGATTAGTGTGTATGGAGTGGCCACGCTGGAAAAATATTGTTGCTCAAAATGAGCTACAATCTCTAGAAAGTTATTGATGTTTCTGATGTGGGTCACAGTCTCTTGAGATTGTTGAGAGGAAAAATCAATTTAGATATGGATGAAAATTTCATATTATATTTAAATCGATTTTTGAATAACAATTTTGAGAAACTGTAAGCCAAATCACAATATCACAAGTCACTGACTTTGTAGGTGTTGTAGATTGTTTTGAGCAACGATGTCTTTCCAACGCCGGCCATTCCATATACACCAATCACCCCAACTTGTAGA	4	25	5	0.3		>MA_10425802_prc4	GAAATTCCACAAGTTGGCGTGATTGGTGTATATGGAATGGGCGGGGTTGGAAAGACATCGTTGCTCAAAATACTCTACAATACAACACTTACAAGGTGAGTGATGTATGCATGGTATTGTGATTTGGCTCACAGTTTCTCAAAATTGTTCAGCGAATCAACTTAGATATGAATGAAATGTCTGTAAACTGAATTTCATCCATCTCTAAGTTATTTTTCCCTCAACAAACTTGAGAGACTGTGACCAAATCACAGTATCAGACGGATCAATCACTTTGTAGTTAATGTAGATAATATCGAGCAACAAGATTTTTCCAACGGGGCCACTCCATACACACCAATCACGCGAACTTGTAGAGTTTC	5	26	5	1.55	>MA_10425802_prc4	GAAATTCCACAAGTTGGCGTGATTGGTGTATATGGAATGGGCGGGGTTGGAAAGACATCGTTGCTCAAAATACTCTACAATACAACACTTACAAGGTGAGTGATGTATGCATGGTATTGTGATTTGGCTCACAGTTTCTCAAAATTGTTCAGCGAATCAACTTAGATATGAATGAAATGTCTGTAAACTGAATTTCATCCATCTCTAAGTTATTTTTCCCTCAACAAACTTGAGAGACTGTGACCAAATCACAGTATCAGACGGATCAATCACTTTGTAGTTAATGTAGATAATATCGAGCAACAAGATTTTTCCAACGGGGCCACTCCATACACACCAATCACGCGAACTTGTAGAGTTTC	337	358	3	0.15	>MA_10425802_prc5	GGAAACTCTACAAGTTCGCGTGATTGGTGTGTATGGAGTGGCCCCGTTGGAAAAATCTTGTTGCTCGATATTATCTACATTAACTACAAAGTGATTGATCCGTCTGATACTGTGATTTGGTCACAGTCTCTCAAGTTTGTTGAGGGAAAAATAACTTAGAGATGGATGAAATTCAGTTTACAGACATTTCATTCATATCTAAGTTGATTCGCTGAACAATTTTGAGAAACTGTGAGCCAAATCACAATACCATGCATACATCACTCACCTTGTAAGTGTTGTATTGTAGAGTATTTTGAGCAACGATGTCTTTCCAACCCCGCCCATTCCATATACACCAATCACGCCAACTTGTGGAATTTCA	6	27	5	0.15	>MA_10425802_prc5	GGAAACTCTACAAGTTCGCGTGATTGGTGTGTATGGAGTGGCCCCGTTGGAAAAATCTTGTTGCTCGATATTATCTACATTAACTACAAAGTGATTGATCCGTCTGATACTGTGATTTGGTCACAGTCTCTCAAGTTTGTTGAGGGAAAAATAACTTAGAGATGGATGAAATTCAGTTTACAGACATTTCATTCATATCTAAGTTGATTCGCTGAACAATTTTGAGAAACTGTGAGCCAAATCACAATACCATGCATACATCACTCACCTTGTAAGTGTTGTATTGTAGAGTATTTTGAGCAACGATGTCTTTCCAACCCCGCCCATTCCATATACACCAATCACGCCAACTTGTGGAATTTCA	338	359	3	1.55	>MA_10425802_prc6	GGAAGCTCTACAAGTTCGCGTGATTAGTGTGTATGGAGTGGCCACGCTGGAAAAATATTGTTGCTCAAAATGAGCTACAATCTCTAGAAAGTTATTGATGTTTCTGATGTGGGTCACAGTCTCTTGAGATTGTTGAGAGGAAAAATCAATTTAGATATGGATGAAAATTTCATATTATATTTAAATCGATTTTTGAATAACAATTTTGAGAAACTGTAAGCCAAATCACAATATCACAAGTCACTGACTTTGTAGGTGTTGTAGATTGTTTTGAGCAACGATGTCTTTCCAACGCCGGCCATTCCATATACACCAATCACCCCAACTTGTAGAGTTTCA	6	27	5	0.3	>MA_10425802_prc7	AAACTCTACAAGTTCGCGTGATTGGTGTGTATGGAGTGGCCCCGTTGGAAAAATCTTGTTGCTCGATATTATCTACATTAACTACAAAGTGATTGATCCGTCTGATACTGTGATTTGGTCACAGTCTCTCAAGTTTGTTGAGGGAAAAATAACTTAGAGATGGATGAAATTCAGTTTACAGACATTTCATTCATATCTAAGTTGATTCGCTGAACAATTTTGAGAAACTGTGAGCCAAATCACAATACCATGCATACATCACTCACCTTGTAAGTGTTGTATTGTAGAGTATTTTGAGCAACGATGTCTTTCCAACCCCGCCCATTCCATATACACCAATCACGCCAACTTGTGGAATTTCA
308	Pab-miRn0108.7_3p	TGAGCAACGATGTCTTTCCAA	21	>MA_10425802_prc1	AAACTCTACAAGTTCGCGTGATTGGTGTGTATGGAGTGGCCCCGTTGGAAAAATCTTGTTGCTCGATATTATCTACATTAACTACAAAGTGATTGATCCGTCTGATACTGTGATTTGGTCACAGTCTCTCAAGTTTGTTGAGGGAAAAATAACTTAGAGATGGATGAAATTCAGTTTACAGACATTTCATTCATATCTAAGTTGATTCGCTGAACAATTTTGAGAAACTGTGAGCCAAATCACAATACCATGCATACATCACTCACCTTGTAAGTGTTGTATTGTAGAGTATTTTGAGCAACGATGTCTTTCCAACCCCGCCCATTCCATATACACCAATCACGCCAACTTGTGGA	295	315	3	0		>MA_10425802_prc2	AAACTCTACAAGTTGGGGTGATTGGTGTATATGGAATGGCCGGCGTTGGAAAGACATCGTTGCTCAAAACAATCTACAACACCTACAAAGTCAGTGACTTGTGATATTGTGATTTGGCTTACAGTTTCTCAAAATTGTTATTCAAAAATCGATTTAAATATAATATGAAATTTTCATCCATATCTAAATTGATTTTTCCTCTCAACAATCTCAAGAGACTGTGACCCACATCAGAAACATCAATAACTTTCTAGAGATTGTAGCTCATTTTGAGCAACAATATTTTTCCAGCGTGGCCACTCCATACACACTAATCACGCGAACTTGTAGA	46	66	5	0		>MA_10425802_prc3	AAGCTCTACAAGTTCGCGTGATTAGTGTGTATGGAGTGGCCACGCTGGAAAAATATTGTTGCTCAAAATGAGCTACAATCTCTAGAAAGTTATTGATGTTTCTGATGTGGGTCACAGTCTCTTGAGATTGTTGAGAGGAAAAATCAATTTAGATATGGATGAAAATTTCATATTATATTTAAATCGATTTTTGAATAACAATTTTGAGAAACTGTAAGCCAAATCACAATATCACAAGTCACTGACTTTGTAGGTGTTGTAGATTGTTTTGAGCAACGATGTCTTTCCAACGCCGGCCATTCCATATACACCAATCACCCCAACTTGTAGA	270	290	3	0	>MA_10425802_prc4	GAAATTCCACAAGTTGGCGTGATTGGTGTATATGGAATGGGCGGGGTTGGAAAGACATCGTTGCTCAAAATACTCTACAATACAACACTTACAAGGTGAGTGATGTATGCATGGTATTGTGATTTGGCTCACAGTTTCTCAAAATTGTTCAGCGAATCAACTTAGATATGAATGAAATGTCTGTAAACTGAATTTCATCCATCTCTAAGTTATTTTTCCCTCAACAAACTTGAGAGACTGTGACCAAATCACAGTATCAGACGGATCAATCACTTTGTAGTTAATGTAGATAATATCGAGCAACAAGATTTTTCCAACGGGGCCACTCCATACACACCAATCACGCGAACTTGTAGAGTTTC	47	67	5	0	>MA_10425802_prc5	GGAAACTCTACAAGTTCGCGTGATTGGTGTGTATGGAGTGGCCCCGTTGGAAAAATCTTGTTGCTCGATATTATCTACATTAACTACAAAGTGATTGATCCGTCTGATACTGTGATTTGGTCACAGTCTCTCAAGTTTGTTGAGGGAAAAATAACTTAGAGATGGATGAAATTCAGTTTACAGACATTTCATTCATATCTAAGTTGATTCGCTGAACAATTTTGAGAAACTGTGAGCCAAATCACAATACCATGCATACATCACTCACCTTGTAAGTGTTGTATTGTAGAGTATTTTGAGCAACGATGTCTTTCCAACCCCGCCCATTCCATATACACCAATCACGCCAACTTGTGGAATTTCA	297	317	3	0	>MA_10425802_prc6	GGAAGCTCTACAAGTTCGCGTGATTAGTGTGTATGGAGTGGCCACGCTGGAAAAATATTGTTGCTCAAAATGAGCTACAATCTCTAGAAAGTTATTGATGTTTCTGATGTGGGTCACAGTCTCTTGAGATTGTTGAGAGGAAAAATCAATTTAGATATGGATGAAAATTTCATATTATATTTAAATCGATTTTTGAATAACAATTTTGAGAAACTGTAAGCCAAATCACAATATCACAAGTCACTGACTTTGTAGGTGTTGTAGATTGTTTTGAGCAACGATGTCTTTCCAACGCCGGCCATTCCATATACACCAATCACCCCAACTTGTAGAGTTTCA	272	292	3	0	>MA_10425802_prc7	AAACTCTACAAGTTCGCGTGATTGGTGTGTATGGAGTGGCCCCGTTGGAAAAATCTTGTTGCTCGATATTATCTACATTAACTACAAAGTGATTGATCCGTCTGATACTGTGATTTGGTCACAGTCTCTCAAGTTTGTTGAGGGAAAAATAACTTAGAGATGGATGAAATTCAGTTTACAGACATTTCATTCATATCTAAGTTGATTCGCTGAACAATTTTGAGAAACTGTGAGCCAAATCACAATACCATGCATACATCACTCACCTTGTAAGTGTTGTATTGTAGAGTATTTTGAGCAACGATGTCTTTCCAACCCCGCCCATTCCATATACACCAATCACGCCAACTTGTGGAATTTCA	295	315	3	0	>MA_789115_prc1	AAACCCCACAAGTAGGCGTGATCGGTGTATATGGAATGGGCGGCGTTGGAAAGACATCGTTGCTCAAAATAGTCTACAATACAACACTTACAAGGTCAGTGATGTATGCATGATATTGTGATTTGGCTCACAGTCTCTCAAAATTGTTCAAGGAATCAACTTAGATATGAATAAAAAATTTTACTCTGTAAACTGAATTTCATCCATCTCTAAGTTATTTTTCCCTCAACAAACTTGAGAGACTGTGACCAAATCAGAGTATCAAGACGCATCAATCACTTTGTAGTCAATGTAGATAATATCGAGCAACAAGATTTTTCCAACGGGGCCACTCCATACACACCAATCACGCAAACTTGTAGAGTTTCA
309	Pab-miRn0108.7_5p	CTCTACAAGTTTGCGTGATTGA	22	>MA_10425802_prc1	AAACTCTACAAGTTCGCGTGATTGGTGTGTATGGAGTGGCCCCGTTGGAAAAATCTTGTTGCTCGATATTATCTACATTAACTACAAAGTGATTGATCCGTCTGATACTGTGATTTGGTCACAGTCTCTCAAGTTTGTTGAGGGAAAAATAACTTAGAGATGGATGAAATTCAGTTTACAGACATTTCATTCATATCTAAGTTGATTCGCTGAACAATTTTGAGAAACTGTGAGCCAAATCACAATACCATGCATACATCACTCACCTTGTAAGTGTTGTATTGTAGAGTATTTTGAGCAACGATGTCTTTCCAACCCCGCCCATTCCATATACACCAATCACGCCAACTTGTGGA	4	25	5	1.15		>MA_10425802_prc3	AAGCTCTACAAGTTCGCGTGATTAGTGTGTATGGAGTGGCCACGCTGGAAAAATATTGTTGCTCAAAATGAGCTACAATCTCTAGAAAGTTATTGATGTTTCTGATGTGGGTCACAGTCTCTTGAGATTGTTGAGAGGAAAAATCAATTTAGATATGGATGAAAATTTCATATTATATTTAAATCGATTTTTGAATAACAATTTTGAGAAACTGTAAGCCAAATCACAATATCACAAGTCACTGACTTTGTAGGTGTTGTAGATTGTTTTGAGCAACGATGTCTTTCCAACGCCGGCCATTCCATATACACCAATCACCCCAACTTGTAGA	4	25	5	1.3		>MA_10425802_prc4	GAAATTCCACAAGTTGGCGTGATTGGTGTATATGGAATGGGCGGGGTTGGAAAGACATCGTTGCTCAAAATACTCTACAATACAACACTTACAAGGTGAGTGATGTATGCATGGTATTGTGATTTGGCTCACAGTTTCTCAAAATTGTTCAGCGAATCAACTTAGATATGAATGAAATGTCTGTAAACTGAATTTCATCCATCTCTAAGTTATTTTTCCCTCAACAAACTTGAGAGACTGTGACCAAATCACAGTATCAGACGGATCAATCACTTTGTAGTTAATGTAGATAATATCGAGCAACAAGATTTTTCCAACGGGGCCACTCCATACACACCAATCACGCGAACTTGTAGAGTTTC	5	26	5	1.55	>MA_10425802_prc4	GAAATTCCACAAGTTGGCGTGATTGGTGTATATGGAATGGGCGGGGTTGGAAAGACATCGTTGCTCAAAATACTCTACAATACAACACTTACAAGGTGAGTGATGTATGCATGGTATTGTGATTTGGCTCACAGTTTCTCAAAATTGTTCAGCGAATCAACTTAGATATGAATGAAATGTCTGTAAACTGAATTTCATCCATCTCTAAGTTATTTTTCCCTCAACAAACTTGAGAGACTGTGACCAAATCACAGTATCAGACGGATCAATCACTTTGTAGTTAATGTAGATAATATCGAGCAACAAGATTTTTCCAACGGGGCCACTCCATACACACCAATCACGCGAACTTGTAGAGTTTC	337	358	3	1.15	>MA_10425802_prc5	GGAAACTCTACAAGTTCGCGTGATTGGTGTGTATGGAGTGGCCCCGTTGGAAAAATCTTGTTGCTCGATATTATCTACATTAACTACAAAGTGATTGATCCGTCTGATACTGTGATTTGGTCACAGTCTCTCAAGTTTGTTGAGGGAAAAATAACTTAGAGATGGATGAAATTCAGTTTACAGACATTTCATTCATATCTAAGTTGATTCGCTGAACAATTTTGAGAAACTGTGAGCCAAATCACAATACCATGCATACATCACTCACCTTGTAAGTGTTGTATTGTAGAGTATTTTGAGCAACGATGTCTTTCCAACCCCGCCCATTCCATATACACCAATCACGCCAACTTGTGGAATTTCA	6	27	5	1.15	>MA_10425802_prc5	GGAAACTCTACAAGTTCGCGTGATTGGTGTGTATGGAGTGGCCCCGTTGGAAAAATCTTGTTGCTCGATATTATCTACATTAACTACAAAGTGATTGATCCGTCTGATACTGTGATTTGGTCACAGTCTCTCAAGTTTGTTGAGGGAAAAATAACTTAGAGATGGATGAAATTCAGTTTACAGACATTTCATTCATATCTAAGTTGATTCGCTGAACAATTTTGAGAAACTGTGAGCCAAATCACAATACCATGCATACATCACTCACCTTGTAAGTGTTGTATTGTAGAGTATTTTGAGCAACGATGTCTTTCCAACCCCGCCCATTCCATATACACCAATCACGCCAACTTGTGGAATTTCA	338	359	3	1.55	>MA_10425802_prc6	GGAAGCTCTACAAGTTCGCGTGATTAGTGTGTATGGAGTGGCCACGCTGGAAAAATATTGTTGCTCAAAATGAGCTACAATCTCTAGAAAGTTATTGATGTTTCTGATGTGGGTCACAGTCTCTTGAGATTGTTGAGAGGAAAAATCAATTTAGATATGGATGAAAATTTCATATTATATTTAAATCGATTTTTGAATAACAATTTTGAGAAACTGTAAGCCAAATCACAATATCACAAGTCACTGACTTTGTAGGTGTTGTAGATTGTTTTGAGCAACGATGTCTTTCCAACGCCGGCCATTCCATATACACCAATCACCCCAACTTGTAGAGTTTCA	6	27	5	1.3	>MA_10425802_prc7	AAACTCTACAAGTTCGCGTGATTGGTGTGTATGGAGTGGCCCCGTTGGAAAAATCTTGTTGCTCGATATTATCTACATTAACTACAAAGTGATTGATCCGTCTGATACTGTGATTTGGTCACAGTCTCTCAAGTTTGTTGAGGGAAAAATAACTTAGAGATGGATGAAATTCAGTTTACAGACATTTCATTCATATCTAAGTTGATTCGCTGAACAATTTTGAGAAACTGTGAGCCAAATCACAATACCATGCATACATCACTCACCTTGTAAGTGTTGTATTGTAGAGTATTTTGAGCAACGATGTCTTTCCAACCCCGCCCATTCCATATACACCAATCACGCCAACTTGTGGAATTTCA
310	Pab-miRn0108.8_3p	TTCCATATACACCGATCACGC	21	>MA_10425802_prc1	AAACTCTACAAGTTCGCGTGATTGGTGTGTATGGAGTGGCCCCGTTGGAAAAATCTTGTTGCTCGATATTATCTACATTAACTACAAAGTGATTGATCCGTCTGATACTGTGATTTGGTCACAGTCTCTCAAGTTTGTTGAGGGAAAAATAACTTAGAGATGGATGAAATTCAGTTTACAGACATTTCATTCATATCTAAGTTGATTCGCTGAACAATTTTGAGAAACTGTGAGCCAAATCACAATACCATGCATACATCACTCACCTTGTAAGTGTTGTATTGTAGAGTATTTTGAGCAACGATGTCTTTCCAACCCCGCCCATTCCATATACACCAATCACGCCAACTTGTGGA	325	345	3	1		>MA_10425802_prc2	AAACTCTACAAGTTGGGGTGATTGGTGTATATGGAATGGCCGGCGTTGGAAAGACATCGTTGCTCAAAACAATCTACAACACCTACAAAGTCAGTGACTTGTGATATTGTGATTTGGCTTACAGTTTCTCAAAATTGTTATTCAAAAATCGATTTAAATATAATATGAAATTTTCATCCATATCTAAATTGATTTTTCCTCTCAACAATCTCAAGAGACTGTGACCCACATCAGAAACATCAATAACTTTCTAGAGATTGTAGCTCATTTTGAGCAACAATATTTTTCCAGCGTGGCCACTCCATACACACTAATCACGCGAACTTGTAGA	16	36	5	1.15		>MA_10425802_prc3	AAGCTCTACAAGTTCGCGTGATTAGTGTGTATGGAGTGGCCACGCTGGAAAAATATTGTTGCTCAAAATGAGCTACAATCTCTAGAAAGTTATTGATGTTTCTGATGTGGGTCACAGTCTCTTGAGATTGTTGAGAGGAAAAATCAATTTAGATATGGATGAAAATTTCATATTATATTTAAATCGATTTTTGAATAACAATTTTGAGAAACTGTAAGCCAAATCACAATATCACAAGTCACTGACTTTGTAGGTGTTGTAGATTGTTTTGAGCAACGATGTCTTTCCAACGCCGGCCATTCCATATACACCAATCACCCCAACTTGTAGA	300	320	3	1.15	>MA_10425802_prc4	GAAATTCCACAAGTTGGCGTGATTGGTGTATATGGAATGGGCGGGGTTGGAAAGACATCGTTGCTCAAAATACTCTACAATACAACACTTACAAGGTGAGTGATGTATGCATGGTATTGTGATTTGGCTCACAGTTTCTCAAAATTGTTCAGCGAATCAACTTAGATATGAATGAAATGTCTGTAAACTGAATTTCATCCATCTCTAAGTTATTTTTCCCTCAACAAACTTGAGAGACTGTGACCAAATCACAGTATCAGACGGATCAATCACTTTGTAGTTAATGTAGATAATATCGAGCAACAAGATTTTTCCAACGGGGCCACTCCATACACACCAATCACGCGAACTTGTAGAGTTTC	17	37	5	1	>MA_10425802_prc5	GGAAACTCTACAAGTTCGCGTGATTGGTGTGTATGGAGTGGCCCCGTTGGAAAAATCTTGTTGCTCGATATTATCTACATTAACTACAAAGTGATTGATCCGTCTGATACTGTGATTTGGTCACAGTCTCTCAAGTTTGTTGAGGGAAAAATAACTTAGAGATGGATGAAATTCAGTTTACAGACATTTCATTCATATCTAAGTTGATTCGCTGAACAATTTTGAGAAACTGTGAGCCAAATCACAATACCATGCATACATCACTCACCTTGTAAGTGTTGTATTGTAGAGTATTTTGAGCAACGATGTCTTTCCAACCCCGCCCATTCCATATACACCAATCACGCCAACTTGTGGAATTTCA	327	347	3	1	>MA_10425802_prc6	GGAAGCTCTACAAGTTCGCGTGATTAGTGTGTATGGAGTGGCCACGCTGGAAAAATATTGTTGCTCAAAATGAGCTACAATCTCTAGAAAGTTATTGATGTTTCTGATGTGGGTCACAGTCTCTTGAGATTGTTGAGAGGAAAAATCAATTTAGATATGGATGAAAATTTCATATTATATTTAAATCGATTTTTGAATAACAATTTTGAGAAACTGTAAGCCAAATCACAATATCACAAGTCACTGACTTTGTAGGTGTTGTAGATTGTTTTGAGCAACGATGTCTTTCCAACGCCGGCCATTCCATATACACCAATCACCCCAACTTGTAGAGTTTCA	302	322	3	1.15	>MA_10425802_prc7	AAACTCTACAAGTTCGCGTGATTGGTGTGTATGGAGTGGCCCCGTTGGAAAAATCTTGTTGCTCGATATTATCTACATTAACTACAAAGTGATTGATCCGTCTGATACTGTGATTTGGTCACAGTCTCTCAAGTTTGTTGAGGGAAAAATAACTTAGAGATGGATGAAATTCAGTTTACAGACATTTCATTCATATCTAAGTTGATTCGCTGAACAATTTTGAGAAACTGTGAGCCAAATCACAATACCATGCATACATCACTCACCTTGTAAGTGTTGTATTGTAGAGTATTTTGAGCAACGATGTCTTTCCAACCCCGCCCATTCCATATACACCAATCACGCCAACTTGTGGAATTTCA	325	345	3	1	>MA_789115_prc1	AAACCCCACAAGTAGGCGTGATCGGTGTATATGGAATGGGCGGCGTTGGAAAGACATCGTTGCTCAAAATAGTCTACAATACAACACTTACAAGGTCAGTGATGTATGCATGATATTGTGATTTGGCTCACAGTCTCTCAAAATTGTTCAAGGAATCAACTTAGATATGAATAAAAAATTTTACTCTGTAAACTGAATTTCATCCATCTCTAAGTTATTTTTCCCTCAACAAACTTGAGAGACTGTGACCAAATCAGAGTATCAAGACGCATCAATCACTTTGTAGTCAATGTAGATAATATCGAGCAACAAGATTTTTCCAACGGGGCCACTCCATACACACCAATCACGCAAACTTGTAGAGTTTCA
311	Pab-miRn0108.8_5p	GTGTGTATGGAGTGGCCCCGTA	22	>MA_10425802_prc1	AAACTCTACAAGTTCGCGTGATTGGTGTGTATGGAGTGGCCCCGTTGGAAAAATCTTGTTGCTCGATATTATCTACATTAACTACAAAGTGATTGATCCGTCTGATACTGTGATTTGGTCACAGTCTCTCAAGTTTGTTGAGGGAAAAATAACTTAGAGATGGATGAAATTCAGTTTACAGACATTTCATTCATATCTAAGTTGATTCGCTGAACAATTTTGAGAAACTGTGAGCCAAATCACAATACCATGCATACATCACTCACCTTGTAAGTGTTGTATTGTAGAGTATTTTGAGCAACGATGTCTTTCCAACCCCGCCCATTCCATATACACCAATCACGCCAACTTGTGGA	25	46	5	0.15		>MA_10425802_prc2	AAACTCTACAAGTTGGGGTGATTGGTGTATATGGAATGGCCGGCGTTGGAAAGACATCGTTGCTCAAAACAATCTACAACACCTACAAAGTCAGTGACTTGTGATATTGTGATTTGGCTTACAGTTTCTCAAAATTGTTATTCAAAAATCGATTTAAATATAATATGAAATTTTCATCCATATCTAAATTGATTTTTCCTCTCAACAATCTCAAGAGACTGTGACCCACATCAGAAACATCAATAACTTTCTAGAGATTGTAGCTCATTTTGAGCAACAATATTTTTCCAGCGTGGCCACTCCATACACACTAATCACGCGAACTTGTAGA	290	311	3	0.55		>MA_10425802_prc3	AAGCTCTACAAGTTCGCGTGATTAGTGTGTATGGAGTGGCCACGCTGGAAAAATATTGTTGCTCAAAATGAGCTACAATCTCTAGAAAGTTATTGATGTTTCTGATGTGGGTCACAGTCTCTTGAGATTGTTGAGAGGAAAAATCAATTTAGATATGGATGAAAATTTCATATTATATTTAAATCGATTTTTGAATAACAATTTTGAGAAACTGTAAGCCAAATCACAATATCACAAGTCACTGACTTTGTAGGTGTTGTAGATTGTTTTGAGCAACGATGTCTTTCCAACGCCGGCCATTCCATATACACCAATCACCCCAACTTGTAGA	25	46	5	0.55	>MA_10425802_prc4	GAAATTCCACAAGTTGGCGTGATTGGTGTATATGGAATGGGCGGGGTTGGAAAGACATCGTTGCTCAAAATACTCTACAATACAACACTTACAAGGTGAGTGATGTATGCATGGTATTGTGATTTGGCTCACAGTTTCTCAAAATTGTTCAGCGAATCAACTTAGATATGAATGAAATGTCTGTAAACTGAATTTCATCCATCTCTAAGTTATTTTTCCCTCAACAAACTTGAGAGACTGTGACCAAATCACAGTATCAGACGGATCAATCACTTTGTAGTTAATGTAGATAATATCGAGCAACAAGATTTTTCCAACGGGGCCACTCCATACACACCAATCACGCGAACTTGTAGAGTTTC	316	337	3	0.15	>MA_10425802_prc5	GGAAACTCTACAAGTTCGCGTGATTGGTGTGTATGGAGTGGCCCCGTTGGAAAAATCTTGTTGCTCGATATTATCTACATTAACTACAAAGTGATTGATCCGTCTGATACTGTGATTTGGTCACAGTCTCTCAAGTTTGTTGAGGGAAAAATAACTTAGAGATGGATGAAATTCAGTTTACAGACATTTCATTCATATCTAAGTTGATTCGCTGAACAATTTTGAGAAACTGTGAGCCAAATCACAATACCATGCATACATCACTCACCTTGTAAGTGTTGTATTGTAGAGTATTTTGAGCAACGATGTCTTTCCAACCCCGCCCATTCCATATACACCAATCACGCCAACTTGTGGAATTTCA	27	48	5	0.15	>MA_10425802_prc6	GGAAGCTCTACAAGTTCGCGTGATTAGTGTGTATGGAGTGGCCACGCTGGAAAAATATTGTTGCTCAAAATGAGCTACAATCTCTAGAAAGTTATTGATGTTTCTGATGTGGGTCACAGTCTCTTGAGATTGTTGAGAGGAAAAATCAATTTAGATATGGATGAAAATTTCATATTATATTTAAATCGATTTTTGAATAACAATTTTGAGAAACTGTAAGCCAAATCACAATATCACAAGTCACTGACTTTGTAGGTGTTGTAGATTGTTTTGAGCAACGATGTCTTTCCAACGCCGGCCATTCCATATACACCAATCACCCCAACTTGTAGAGTTTCA	27	48	5	0.55	>MA_10425802_prc7	AAACTCTACAAGTTCGCGTGATTGGTGTGTATGGAGTGGCCCCGTTGGAAAAATCTTGTTGCTCGATATTATCTACATTAACTACAAAGTGATTGATCCGTCTGATACTGTGATTTGGTCACAGTCTCTCAAGTTTGTTGAGGGAAAAATAACTTAGAGATGGATGAAATTCAGTTTACAGACATTTCATTCATATCTAAGTTGATTCGCTGAACAATTTTGAGAAACTGTGAGCCAAATCACAATACCATGCATACATCACTCACCTTGTAAGTGTTGTATTGTAGAGTATTTTGAGCAACGATGTCTTTCCAACCCCGCCCATTCCATATACACCAATCACGCCAACTTGTGGAATTTCA	25	46	5	0.15	>MA_789115_prc1	AAACCCCACAAGTAGGCGTGATCGGTGTATATGGAATGGGCGGCGTTGGAAAGACATCGTTGCTCAAAATAGTCTACAATACAACACTTACAAGGTCAGTGATGTATGCATGATATTGTGATTTGGCTCACAGTCTCTCAAAATTGTTCAAGGAATCAACTTAGATATGAATAAAAAATTTTACTCTGTAAACTGAATTTCATCCATCTCTAAGTTATTTTTCCCTCAACAAACTTGAGAGACTGTGACCAAATCAGAGTATCAAGACGCATCAATCACTTTGTAGTCAATGTAGATAATATCGAGCAACAAGATTTTTCCAACGGGGCCACTCCATACACACCAATCACGCAAACTTGTAGAGTTTCA
312	Pab-miRn0108.9_3p	TTGAGAAACTGTGAGCCAAATC	22	>MA_10425802_prc1	AAACTCTACAAGTTCGCGTGATTGGTGTGTATGGAGTGGCCCCGTTGGAAAAATCTTGTTGCTCGATATTATCTACATTAACTACAAAGTGATTGATCCGTCTGATACTGTGATTTGGTCACAGTCTCTCAAGTTTGTTGAGGGAAAAATAACTTAGAGATGGATGAAATTCAGTTTACAGACATTTCATTCATATCTAAGTTGATTCGCTGAACAATTTTGAGAAACTGTGAGCCAAATCACAATACCATGCATACATCACTCACCTTGTAAGTGTTGTATTGTAGAGTATTTTGAGCAACGATGTCTTTCCAACCCCGCCCATTCCATATACACCAATCACGCCAACTTGTGGA	220	241	3	0		>MA_10425802_prc2	AAACTCTACAAGTTGGGGTGATTGGTGTATATGGAATGGCCGGCGTTGGAAAGACATCGTTGCTCAAAACAATCTACAACACCTACAAAGTCAGTGACTTGTGATATTGTGATTTGGCTTACAGTTTCTCAAAATTGTTATTCAAAAATCGATTTAAATATAATATGAAATTTTCATCCATATCTAAATTGATTTTTCCTCTCAACAATCTCAAGAGACTGTGACCCACATCAGAAACATCAATAACTTTCTAGAGATTGTAGCTCATTTTGAGCAACAATATTTTTCCAGCGTGGCCACTCCATACACACTAATCACGCGAACTTGTAGA	111	132	5	1		>MA_10425802_prc3	AAGCTCTACAAGTTCGCGTGATTAGTGTGTATGGAGTGGCCACGCTGGAAAAATATTGTTGCTCAAAATGAGCTACAATCTCTAGAAAGTTATTGATGTTTCTGATGTGGGTCACAGTCTCTTGAGATTGTTGAGAGGAAAAATCAATTTAGATATGGATGAAAATTTCATATTATATTTAAATCGATTTTTGAATAACAATTTTGAGAAACTGTAAGCCAAATCACAATATCACAAGTCACTGACTTTGTAGGTGTTGTAGATTGTTTTGAGCAACGATGTCTTTCCAACGCCGGCCATTCCATATACACCAATCACCCCAACTTGTAGA	204	225	3	1	>MA_10425802_prc4	GAAATTCCACAAGTTGGCGTGATTGGTGTATATGGAATGGGCGGGGTTGGAAAGACATCGTTGCTCAAAATACTCTACAATACAACACTTACAAGGTGAGTGATGTATGCATGGTATTGTGATTTGGCTCACAGTTTCTCAAAATTGTTCAGCGAATCAACTTAGATATGAATGAAATGTCTGTAAACTGAATTTCATCCATCTCTAAGTTATTTTTCCCTCAACAAACTTGAGAGACTGTGACCAAATCACAGTATCAGACGGATCAATCACTTTGTAGTTAATGTAGATAATATCGAGCAACAAGATTTTTCCAACGGGGCCACTCCATACACACCAATCACGCGAACTTGTAGAGTTTC	121	142	5	0	>MA_10425802_prc5	GGAAACTCTACAAGTTCGCGTGATTGGTGTGTATGGAGTGGCCCCGTTGGAAAAATCTTGTTGCTCGATATTATCTACATTAACTACAAAGTGATTGATCCGTCTGATACTGTGATTTGGTCACAGTCTCTCAAGTTTGTTGAGGGAAAAATAACTTAGAGATGGATGAAATTCAGTTTACAGACATTTCATTCATATCTAAGTTGATTCGCTGAACAATTTTGAGAAACTGTGAGCCAAATCACAATACCATGCATACATCACTCACCTTGTAAGTGTTGTATTGTAGAGTATTTTGAGCAACGATGTCTTTCCAACCCCGCCCATTCCATATACACCAATCACGCCAACTTGTGGAATTTCA	222	243	3	0	>MA_10425802_prc6	GGAAGCTCTACAAGTTCGCGTGATTAGTGTGTATGGAGTGGCCACGCTGGAAAAATATTGTTGCTCAAAATGAGCTACAATCTCTAGAAAGTTATTGATGTTTCTGATGTGGGTCACAGTCTCTTGAGATTGTTGAGAGGAAAAATCAATTTAGATATGGATGAAAATTTCATATTATATTTAAATCGATTTTTGAATAACAATTTTGAGAAACTGTAAGCCAAATCACAATATCACAAGTCACTGACTTTGTAGGTGTTGTAGATTGTTTTGAGCAACGATGTCTTTCCAACGCCGGCCATTCCATATACACCAATCACCCCAACTTGTAGAGTTTCA	206	227	3	1	>MA_10425802_prc7	AAACTCTACAAGTTCGCGTGATTGGTGTGTATGGAGTGGCCCCGTTGGAAAAATCTTGTTGCTCGATATTATCTACATTAACTACAAAGTGATTGATCCGTCTGATACTGTGATTTGGTCACAGTCTCTCAAGTTTGTTGAGGGAAAAATAACTTAGAGATGGATGAAATTCAGTTTACAGACATTTCATTCATATCTAAGTTGATTCGCTGAACAATTTTGAGAAACTGTGAGCCAAATCACAATACCATGCATACATCACTCACCTTGTAAGTGTTGTATTGTAGAGTATTTTGAGCAACGATGTCTTTCCAACCCCGCCCATTCCATATACACCAATCACGCCAACTTGTGGAATTTCA	220	241	3	0	>MA_789115_prc1	AAACCCCACAAGTAGGCGTGATCGGTGTATATGGAATGGGCGGCGTTGGAAAGACATCGTTGCTCAAAATAGTCTACAATACAACACTTACAAGGTCAGTGATGTATGCATGATATTGTGATTTGGCTCACAGTCTCTCAAAATTGTTCAAGGAATCAACTTAGATATGAATAAAAAATTTTACTCTGTAAACTGAATTTCATCCATCTCTAAGTTATTTTTCCCTCAACAAACTTGAGAGACTGTGACCAAATCAGAGTATCAAGACGCATCAATCACTTTGTAGTCAATGTAGATAATATCGAGCAACAAGATTTTTCCAACGGGGCCACTCCATACACACCAATCACGCAAACTTGTAGAGTTTCA
313	Pab-miRn0108.9_5p	TACACCAATCACGCCAACTTG	21	>MA_10425802_prc1	AAACTCTACAAGTTCGCGTGATTGGTGTGTATGGAGTGGCCCCGTTGGAAAAATCTTGTTGCTCGATATTATCTACATTAACTACAAAGTGATTGATCCGTCTGATACTGTGATTTGGTCACAGTCTCTCAAGTTTGTTGAGGGAAAAATAACTTAGAGATGGATGAAATTCAGTTTACAGACATTTCATTCATATCTAAGTTGATTCGCTGAACAATTTTGAGAAACTGTGAGCCAAATCACAATACCATGCATACATCACTCACCTTGTAAGTGTTGTATTGTAGAGTATTTTGAGCAACGATGTCTTTCCAACCCCGCCCATTCCATATACACCAATCACGCCAACTTGTGGA	9	29	5	1.15		>MA_10425802_prc1	AAACTCTACAAGTTCGCGTGATTGGTGTGTATGGAGTGGCCCCGTTGGAAAAATCTTGTTGCTCGATATTATCTACATTAACTACAAAGTGATTGATCCGTCTGATACTGTGATTTGGTCACAGTCTCTCAAGTTTGTTGAGGGAAAAATAACTTAGAGATGGATGAAATTCAGTTTACAGACATTTCATTCATATCTAAGTTGATTCGCTGAACAATTTTGAGAAACTGTGAGCCAAATCACAATACCATGCATACATCACTCACCTTGTAAGTGTTGTATTGTAGAGTATTTTGAGCAACGATGTCTTTCCAACCCCGCCCATTCCATATACACCAATCACGCCAACTTGTGGA	332	352	3	0		>MA_10425802_prc2	AAACTCTACAAGTTGGGGTGATTGGTGTATATGGAATGGCCGGCGTTGGAAAGACATCGTTGCTCAAAACAATCTACAACACCTACAAAGTCAGTGACTTGTGATATTGTGATTTGGCTTACAGTTTCTCAAAATTGTTATTCAAAAATCGATTTAAATATAATATGAAATTTTCATCCATATCTAAATTGATTTTTCCTCTCAACAATCTCAAGAGACTGTGACCCACATCAGAAACATCAATAACTTTCTAGAGATTGTAGCTCATTTTGAGCAACAATATTTTTCCAGCGTGGCCACTCCATACACACTAATCACGCGAACTTGTAGA	9	29	5	1	>MA_10425802_prc3	AAGCTCTACAAGTTCGCGTGATTAGTGTGTATGGAGTGGCCACGCTGGAAAAATATTGTTGCTCAAAATGAGCTACAATCTCTAGAAAGTTATTGATGTTTCTGATGTGGGTCACAGTCTCTTGAGATTGTTGAGAGGAAAAATCAATTTAGATATGGATGAAAATTTCATATTATATTTAAATCGATTTTTGAATAACAATTTTGAGAAACTGTAAGCCAAATCACAATATCACAAGTCACTGACTTTGTAGGTGTTGTAGATTGTTTTGAGCAACGATGTCTTTCCAACGCCGGCCATTCCATATACACCAATCACCCCAACTTGTAGA	307	327	3	1	>MA_10425802_prc4	GAAATTCCACAAGTTGGCGTGATTGGTGTATATGGAATGGGCGGGGTTGGAAAGACATCGTTGCTCAAAATACTCTACAATACAACACTTACAAGGTGAGTGATGTATGCATGGTATTGTGATTTGGCTCACAGTTTCTCAAAATTGTTCAGCGAATCAACTTAGATATGAATGAAATGTCTGTAAACTGAATTTCATCCATCTCTAAGTTATTTTTCCCTCAACAAACTTGAGAGACTGTGACCAAATCACAGTATCAGACGGATCAATCACTTTGTAGTTAATGTAGATAATATCGAGCAACAAGATTTTTCCAACGGGGCCACTCCATACACACCAATCACGCGAACTTGTAGAGTTTC	10	30	5	0	>MA_10425802_prc4	GAAATTCCACAAGTTGGCGTGATTGGTGTATATGGAATGGGCGGGGTTGGAAAGACATCGTTGCTCAAAATACTCTACAATACAACACTTACAAGGTGAGTGATGTATGCATGGTATTGTGATTTGGCTCACAGTTTCTCAAAATTGTTCAGCGAATCAACTTAGATATGAATGAAATGTCTGTAAACTGAATTTCATCCATCTCTAAGTTATTTTTCCCTCAACAAACTTGAGAGACTGTGACCAAATCACAGTATCAGACGGATCAATCACTTTGTAGTTAATGTAGATAATATCGAGCAACAAGATTTTTCCAACGGGGCCACTCCATACACACCAATCACGCGAACTTGTAGAGTTTC	333	353	3	1.15	>MA_10425802_prc5	GGAAACTCTACAAGTTCGCGTGATTGGTGTGTATGGAGTGGCCCCGTTGGAAAAATCTTGTTGCTCGATATTATCTACATTAACTACAAAGTGATTGATCCGTCTGATACTGTGATTTGGTCACAGTCTCTCAAGTTTGTTGAGGGAAAAATAACTTAGAGATGGATGAAATTCAGTTTACAGACATTTCATTCATATCTAAGTTGATTCGCTGAACAATTTTGAGAAACTGTGAGCCAAATCACAATACCATGCATACATCACTCACCTTGTAAGTGTTGTATTGTAGAGTATTTTGAGCAACGATGTCTTTCCAACCCCGCCCATTCCATATACACCAATCACGCCAACTTGTGGAATTTCA	11	31	5	1.15	>MA_10425802_prc5	GGAAACTCTACAAGTTCGCGTGATTGGTGTGTATGGAGTGGCCCCGTTGGAAAAATCTTGTTGCTCGATATTATCTACATTAACTACAAAGTGATTGATCCGTCTGATACTGTGATTTGGTCACAGTCTCTCAAGTTTGTTGAGGGAAAAATAACTTAGAGATGGATGAAATTCAGTTTACAGACATTTCATTCATATCTAAGTTGATTCGCTGAACAATTTTGAGAAACTGTGAGCCAAATCACAATACCATGCATACATCACTCACCTTGTAAGTGTTGTATTGTAGAGTATTTTGAGCAACGATGTCTTTCCAACCCCGCCCATTCCATATACACCAATCACGCCAACTTGTGGAATTTCA
314	Pab-miRn0109_3p	TTTGGTCAGAGTCTCTTAAGTA	22	>MA_10425802_prc2	AAACTCTACAAGTTGGGGTGATTGGTGTATATGGAATGGCCGGCGTTGGAAAGACATCGTTGCTCAAAACAATCTACAACACCTACAAAGTCAGTGACTTGTGATATTGTGATTTGGCTTACAGTTTCTCAAAATTGTTATTCAAAAATCGATTTAAATATAATATGAAATTTTCATCCATATCTAAATTGATTTTTCCTCTCAACAATCTCAAGAGACTGTGACCCACATCAGAAACATCAATAACTTTCTAGAGATTGTAGCTCATTTTGAGCAACAATATTTTTCCAGCGTGGCCACTCCATACACACTAATCACGCGAACTTGTAGA	208	229	3	1.95		>MA_10425802_prc3	AAGCTCTACAAGTTCGCGTGATTAGTGTGTATGGAGTGGCCACGCTGGAAAAATATTGTTGCTCAAAATGAGCTACAATCTCTAGAAAGTTATTGATGTTTCTGATGTGGGTCACAGTCTCTTGAGATTGTTGAGAGGAAAAATCAATTTAGATATGGATGAAAATTTCATATTATATTTAAATCGATTTTTGAATAACAATTTTGAGAAACTGTAAGCCAAATCACAATATCACAAGTCACTGACTTTGTAGGTGTTGTAGATTGTTTTGAGCAACGATGTCTTTCCAACGCCGGCCATTCCATATACACCAATCACCCCAACTTGTAGA	107	128	5	1.95		>MA_10425802_prc6	GGAAGCTCTACAAGTTCGCGTGATTAGTGTGTATGGAGTGGCCACGCTGGAAAAATATTGTTGCTCAAAATGAGCTACAATCTCTAGAAAGTTATTGATGTTTCTGATGTGGGTCACAGTCTCTTGAGATTGTTGAGAGGAAAAATCAATTTAGATATGGATGAAAATTTCATATTATATTTAAATCGATTTTTGAATAACAATTTTGAGAAACTGTAAGCCAAATCACAATATCACAAGTCACTGACTTTGTAGGTGTTGTAGATTGTTTTGAGCAACGATGTCTTTCCAACGCCGGCCATTCCATATACACCAATCACCCCAACTTGTAGAGTTTCA	109	130	5	1.95	>MA_2918883_prc	TGATTTGGTCAGAGTCTCTTAAGTTTGTTGAGGGATTCATATCTAAGTTGATTCCCTGAACAATTTTGAGAAACTGTGAGCCAAATCA	4	25	5	0.15
315	Pab-miRn0109_5p	TAGGTGTTGTAGATTATTTTGAGC	24	>MA_10425802_prc2	AAACTCTACAAGTTGGGGTGATTGGTGTATATGGAATGGCCGGCGTTGGAAAGACATCGTTGCTCAAAACAATCTACAACACCTACAAAGTCAGTGACTTGTGATATTGTGATTTGGCTTACAGTTTCTCAAAATTGTTATTCAAAAATCGATTTAAATATAATATGAAATTTTCATCCATATCTAAATTGATTTTTCCTCTCAACAATCTCAAGAGACTGTGACCCACATCAGAAACATCAATAACTTTCTAGAGATTGTAGCTCATTTTGAGCAACAATATTTTTCCAGCGTGGCCACTCCATACACACTAATCACGCGAACTTGTAGA	62	85	5	1		>MA_10425802_prc3	AAGCTCTACAAGTTCGCGTGATTAGTGTGTATGGAGTGGCCACGCTGGAAAAATATTGTTGCTCAAAATGAGCTACAATCTCTAGAAAGTTATTGATGTTTCTGATGTGGGTCACAGTCTCTTGAGATTGTTGAGAGGAAAAATCAATTTAGATATGGATGAAAATTTCATATTATATTTAAATCGATTTTTGAATAACAATTTTGAGAAACTGTAAGCCAAATCACAATATCACAAGTCACTGACTTTGTAGGTGTTGTAGATTGTTTTGAGCAACGATGTCTTTCCAACGCCGGCCATTCCATATACACCAATCACCCCAACTTGTAGA	251	274	3	1		>MA_10425802_prc6	GGAAGCTCTACAAGTTCGCGTGATTAGTGTGTATGGAGTGGCCACGCTGGAAAAATATTGTTGCTCAAAATGAGCTACAATCTCTAGAAAGTTATTGATGTTTCTGATGTGGGTCACAGTCTCTTGAGATTGTTGAGAGGAAAAATCAATTTAGATATGGATGAAAATTTCATATTATATTTAAATCGATTTTTGAATAACAATTTTGAGAAACTGTAAGCCAAATCACAATATCACAAGTCACTGACTTTGTAGGTGTTGTAGATTGTTTTGAGCAACGATGTCTTTCCAACGCCGGCCATTCCATATACACCAATCACCCCAACTTGTAGAGTTTCA	253	276	3	1	>MA_9788314_prc	TCTACAAGTTCGCGTGATTAGTGTGTGTGTATGGAATGGCACCCCTGGAAAAATTTTGTTGCTCAAAATGAGCTACAATCTCTAGAAGGTTATTGATGTCTCTGATGTTGTGATTTGGTCGCAGTGTTTTGAGATTGTTGAGAGGAAAAATCATTTTAGATATGGATGAAAATTTCATTTTATATTTAAATCGATTTTTGAATAACAATTTTGAGAAACAGTAAGCCAAATCACAACATCACAAGTGACTGATTTTGTAGGTGTTGTAGATTATTTTGAGCAACTATGTCTTTCCAACGCCGGCCATTCCATATACACCAATCACGCAGACTTGTAGA	258	281	3	0
316	Pab-miRn0110.1	AATCACGCCAACTTGTGGAGTA	22	>MA_10425802_prc4	GAAATTCCACAAGTTGGCGTGATTGGTGTATATGGAATGGGCGGGGTTGGAAAGACATCGTTGCTCAAAATACTCTACAATACAACACTTACAAGGTGAGTGATGTATGCATGGTATTGTGATTTGGCTCACAGTTTCTCAAAATTGTTCAGCGAATCAACTTAGATATGAATGAAATGTCTGTAAACTGAATTTCATCCATCTCTAAGTTATTTTTCCCTCAACAAACTTGAGAGACTGTGACCAAATCACAGTATCAGACGGATCAATCACTTTGTAGTTAATGTAGATAATATCGAGCAACAAGATTTTTCCAACGGGGCCACTCCATACACACCAATCACGCGAACTTGTAGAGTTTC	3	24	5	0.4		>MA_10425802_prc5	GGAAACTCTACAAGTTCGCGTGATTGGTGTGTATGGAGTGGCCCCGTTGGAAAAATCTTGTTGCTCGATATTATCTACATTAACTACAAAGTGATTGATCCGTCTGATACTGTGATTTGGTCACAGTCTCTCAAGTTTGTTGAGGGAAAAATAACTTAGAGATGGATGAAATTCAGTTTACAGACATTTCATTCATATCTAAGTTGATTCGCTGAACAATTTTGAGAAACTGTGAGCCAAATCACAATACCATGCATACATCACTCACCTTGTAAGTGTTGTATTGTAGAGTATTTTGAGCAACGATGTCTTTCCAACCCCGCCCATTCCATATACACCAATCACGCCAACTTGTGGAATTTCA	340	361	3	0.4		>MA_10425802_prc7	AAACTCTACAAGTTCGCGTGATTGGTGTGTATGGAGTGGCCCCGTTGGAAAAATCTTGTTGCTCGATATTATCTACATTAACTACAAAGTGATTGATCCGTCTGATACTGTGATTTGGTCACAGTCTCTCAAGTTTGTTGAGGGAAAAATAACTTAGAGATGGATGAAATTCAGTTTACAGACATTTCATTCATATCTAAGTTGATTCGCTGAACAATTTTGAGAAACTGTGAGCCAAATCACAATACCATGCATACATCACTCACCTTGTAAGTGTTGTATTGTAGAGTATTTTGAGCAACGATGTCTTTCCAACCCCGCCCATTCCATATACACCAATCACGCCAACTTGTGGAATTTCA	338	359	3	0.4	>MA_789115_prc1	AAACCCCACAAGTAGGCGTGATCGGTGTATATGGAATGGGCGGCGTTGGAAAGACATCGTTGCTCAAAATAGTCTACAATACAACACTTACAAGGTCAGTGATGTATGCATGATATTGTGATTTGGCTCACAGTCTCTCAAAATTGTTCAAGGAATCAACTTAGATATGAATAAAAAATTTTACTCTGTAAACTGAATTTCATCCATCTCTAAGTTATTTTTCCCTCAACAAACTTGAGAGACTGTGACCAAATCAGAGTATCAAGACGCATCAATCACTTTGTAGTCAATGTAGATAATATCGAGCAACAAGATTTTTCCAACGGGGCCACTCCATACACACCAATCACGCAAACTTGTAGAGTTTCA	2	23	5	1.55	>MA_789115_prc2	AAACTCTACAAGTTTGCGTGATTGGTGTGTATGGAGTGGCCCCGTTGGAAAAATCTTGTTGCTCGATATTATCTACATTGACTACAAAGTGATTGATGCGTCTTGATACTCTGATTTGGTCACAGTCTCTCAAGTTTGTTGAGGGAAAAATAACTTAGAGATGGATGAAATTCAGTTTACAGAGTAAAATTTTTTATTCATATCTAAGTTGATTCCTTGAACAATTTTGAGAGACTGTGAGCCAAATCACAATATCATGCATACATCACTGACCTTGTAAGTGTTGTATTGTAGACTATTTTGAGCAACGATGTCTTTCCAACGCCGCCCATTCCATATACACCGATCACGCCTACTTGTGGGGTTTCA	345	366	3	1.55
317	Pab-miRn0110.2	ATCACGCCTACTTGTGGGGTTA	22	>MA_10425802_prc4	GAAATTCCACAAGTTGGCGTGATTGGTGTATATGGAATGGGCGGGGTTGGAAAGACATCGTTGCTCAAAATACTCTACAATACAACACTTACAAGGTGAGTGATGTATGCATGGTATTGTGATTTGGCTCACAGTTTCTCAAAATTGTTCAGCGAATCAACTTAGATATGAATGAAATGTCTGTAAACTGAATTTCATCCATCTCTAAGTTATTTTTCCCTCAACAAACTTGAGAGACTGTGACCAAATCACAGTATCAGACGGATCAATCACTTTGTAGTTAATGTAGATAATATCGAGCAACAAGATTTTTCCAACGGGGCCACTCCATACACACCAATCACGCGAACTTGTAGAGTTTC	2	23	5	1.65		>MA_10425802_prc5	GGAAACTCTACAAGTTCGCGTGATTGGTGTGTATGGAGTGGCCCCGTTGGAAAAATCTTGTTGCTCGATATTATCTACATTAACTACAAAGTGATTGATCCGTCTGATACTGTGATTTGGTCACAGTCTCTCAAGTTTGTTGAGGGAAAAATAACTTAGAGATGGATGAAATTCAGTTTACAGACATTTCATTCATATCTAAGTTGATTCGCTGAACAATTTTGAGAAACTGTGAGCCAAATCACAATACCATGCATACATCACTCACCTTGTAAGTGTTGTATTGTAGAGTATTTTGAGCAACGATGTCTTTCCAACCCCGCCCATTCCATATACACCAATCACGCCAACTTGTGGAATTTCA	341	362	3	1.65		>MA_10425802_prc7	AAACTCTACAAGTTCGCGTGATTGGTGTGTATGGAGTGGCCCCGTTGGAAAAATCTTGTTGCTCGATATTATCTACATTAACTACAAAGTGATTGATCCGTCTGATACTGTGATTTGGTCACAGTCTCTCAAGTTTGTTGAGGGAAAAATAACTTAGAGATGGATGAAATTCAGTTTACAGACATTTCATTCATATCTAAGTTGATTCGCTGAACAATTTTGAGAAACTGTGAGCCAAATCACAATACCATGCATACATCACTCACCTTGTAAGTGTTGTATTGTAGAGTATTTTGAGCAACGATGTCTTTCCAACCCCGCCCATTCCATATACACCAATCACGCCAACTTGTGGAATTTCA	339	360	3	1.65	>MA_789115_prc1	AAACCCCACAAGTAGGCGTGATCGGTGTATATGGAATGGGCGGCGTTGGAAAGACATCGTTGCTCAAAATAGTCTACAATACAACACTTACAAGGTCAGTGATGTATGCATGATATTGTGATTTGGCTCACAGTCTCTCAAAATTGTTCAAGGAATCAACTTAGATATGAATAAAAAATTTTACTCTGTAAACTGAATTTCATCCATCTCTAAGTTATTTTTCCCTCAACAAACTTGAGAGACTGTGACCAAATCAGAGTATCAAGACGCATCAATCACTTTGTAGTCAATGTAGATAATATCGAGCAACAAGATTTTTCCAACGGGGCCACTCCATACACACCAATCACGCAAACTTGTAGAGTTTCA	1	22	5	0.15	>MA_789115_prc2	AAACTCTACAAGTTTGCGTGATTGGTGTGTATGGAGTGGCCCCGTTGGAAAAATCTTGTTGCTCGATATTATCTACATTGACTACAAAGTGATTGATGCGTCTTGATACTCTGATTTGGTCACAGTCTCTCAAGTTTGTTGAGGGAAAAATAACTTAGAGATGGATGAAATTCAGTTTACAGAGTAAAATTTTTTATTCATATCTAAGTTGATTCCTTGAACAATTTTGAGAGACTGTGAGCCAAATCACAATATCATGCATACATCACTGACCTTGTAAGTGTTGTATTGTAGACTATTTTGAGCAACGATGTCTTTCCAACGCCGCCCATTCCATATACACCGATCACGCCTACTTGTGGGGTTTCA	346	367	3	0.15
318	Pab-miRn0111.1	AGTGACAGATGGGTATAGAAG	21	>MA_10426051_prc	CAGACAAATAAAGCCAGTGACAGATGGGTACAGGGGGGCAAAAGTTCGCTTTGATTACTTATCCACTTTCCAAAATACTTTTCACTTTCCTTCAAAAATTCTCCAAGTGGACTTTTTCCCTCCTATACCCATCTGTCACTGGTTATTTGTCTG	16	36	5	1.4		>MA_10426051_prc	CAGACAAATAAAGCCAGTGACAGATGGGTACAGGGGGGCAAAAGTTCGCTTTGATTACTTATCCACTTTCCAAAATACTTTTCACTTTCCTTCAAAAATTCTCCAAGTGGACTTTTTCCCTCCTATACCCATCTGTCACTGGTTATTTGTCTG	120	140	3	0.25		>MA_10428843_prc	TATGATAGACAAATAAGCCAGTGACAGATGGGTATAGAAGGGCAAAAGTTCGTTTGGAAAACTTATCCACATTCCTTCAAAAATTCTCCAATCAAAGTTTTTCCCTCCTGTATCCATCTGTCACTGGCTTATTTGTCTGTCATA	20	40	5	0
319	Pab-miRn0111.2	CTCCTATACCCATCTGTCACT	21	>MA_10426051_prc	CAGACAAATAAAGCCAGTGACAGATGGGTACAGGGGGGCAAAAGTTCGCTTTGATTACTTATCCACTTTCCAAAATACTTTTCACTTTCCTTCAAAAATTCTCCAAGTGGACTTTTTCCCTCCTATACCCATCTGTCACTGGTTATTTGTCTG	16	36	5	1.15		>MA_10426051_prc	CAGACAAATAAAGCCAGTGACAGATGGGTACAGGGGGGCAAAAGTTCGCTTTGATTACTTATCCACTTTCCAAAATACTTTTCACTTTCCTTCAAAAATTCTCCAAGTGGACTTTTTCCCTCCTATACCCATCTGTCACTGGTTATTTGTCTG	120	140	3	0		>MA_10428843_prc	TATGATAGACAAATAAGCCAGTGACAGATGGGTATAGAAGGGCAAAAGTTCGTTTGGAAAACTTATCCACATTCCTTCAAAAATTCTCCAATCAAAGTTTTTCCCTCCTGTATCCATCTGTCACTGGCTTATTTGTCTGTCATA	20	40	5	0.25	>MA_10428843_prc	TATGATAGACAAATAAGCCAGTGACAGATGGGTATAGAAGGGCAAAAGTTCGTTTGGAAAACTTATCCACATTCCTTCAAAAATTCTCCAATCAAAGTTTTTCCCTCCTGTATCCATCTGTCACTGGCTTATTTGTCTGTCATA	105	125	3	2
320	Pab-miRn0112	GGTTCTGAACTGCCTTACCTG	21	>MA_10426200_prc	CCGGAACTATGAAGTGATAGGCCGGGCAGTTCAGAACCATGGGAGCCCATGGTTCTGAACTGCCTTACCTGTAATTTCATAGTTCCGG	51	71	3	0
321	Pab-miRn0113	TGTGGGGCGAAGTTGGGAAAC	21	>MA_10426451_prc	CACAATGTGTATGTGACTCTTTCGGATCCACATGACCGCTCTCAATATGACCACCATATTTTGGGTCAAGTGTGGGGCTTCTCTAGCCAGACGTGGAGTAAAGCGACCAATGGACGAGCTTCCGCACATAGATATTGTGGTCATGTGGGGCGAAGTTGGGAAACAGATCAATGATGGTG	144	164	3	0
322	Pab-miRn0114	CGAAGCAAACTCTCGGAGCCT	21	>MA_10426546_prc	AGGTTTCGGGAGCTTGTTCTGTTGTTTTGCAGGTCAGGGCATTACAGGCCTGGTTATAGAAGATTTCGAAGCAAACTCTCGGAGCCT	67	87	3	0
323	Pab-miRn0115	GGTCTCATACTTAACTTGTAG	21	>MA_10426569_prc	AGCCAATATTTAAACAAAGACTATGGGTTAAGGATGAGACTGTTATGTTGACCCACTGTTTACCTTGTTTTTTACGAGGGGATAACTGATCTCCAACTTTCACTTGGTTTGAAACCTTTGTCTCTGTTCAAATTGTTTACATTTTTCAATCGCAGGTCATTATAACGGTCTCATACTTAACTTGTAGCCTTTGTTTAAAGATTGGCT	167	187	3	0
324	Pab-miRn0116	TGAGGTTCTTGAATTCCAGCAG	22	>MA_10426621_prc1	CATTGCTGTTGGGTTCCAGCGCCTCATCAGTAGCGAGAGATTCTTAATAAGAGTCCAAGTCGATGGCAGATTGGAGTCCTGCCGTGTCTCTCTGCAACTGGACTGGCTTTGCCACAGCACCAGTCATTCAATGGACAGACTGATTGTCCTCAACCTCGCCTCTATGGATCTACACGGCCCCATTTTTTTTTTTTAGGGTTATGGGGCGGCGCCCACCGGGGCAGCAGCCATTTATTCATTCAATCTCCAAAACCGATCCATAGATGTGAGTTCGAGGGAGATCACTCTGTCCATTGGACGACGGTTGCTGTGGGTAACGGCAGTCCAGTTGCACAGAGACTCGGCCGGACTCTATTAATCTGCCATGGATTCTACTGATCGTTGGTGATGAGGTTCTTG…	389	410	3	0		>MA_56689_prc2	CATGGCTGTTGGGTTCCAGTCCCTCATCACTAGCAATAGATTCTTATAAAGAGTCCATCGTCTATGGCAGATTGGAGCCCTGCCGTGTCTATGTGCAACTGGACTGTCTTTATCACAGCACCTGTCATCCAATGGACAGACTGATTGCCTTCAACCTCGCCTCTATGGATCGGCACGACCCCATTTCTTGTTTTCTTGAGCGGAAGGAGCGGCGCTTACTCGAGCAGCGGCCATTTATTCATCAATCCCAAAACCCATCTCCTTGAAGCCTCTGAGAGAAGAGAAATGAGGTCATGCAGATCCATAGATGCGAGTTCGAGGGCGATCACTCTGTCCATTGGACGACGGTTGCTGTGGGTAACGGCAGTCCAGTTGCACAAAGACGCGGCCGGACTCCAT…	435	456	3	0
325	Pab-miRn0117.1_3p	TACAGCTATATCTTTTCCTTC	21	>MA_10426750_prc	GCAAGAAGAGAAAGTTATAGCTGTAATAGTTAACTTGTTTAGAAAACAATGAGAGCACTTTTACAGCTATATCTTTTCCTTCTAGC	62	82	3	0		>MA_12306_prc	GCAAGAAGAGAAAGTTATAGCTGTAATAGTTAACTTGTTTAGAAAACAACAAGAGCACTTTTACAGCTATATCTTTTCCATCTAGC	62	82	3	0.25		>MA_185559_prc	GCAAGAAGGAAAAAATATAACAGTAAAAGTACACTCGTCTGCAGAACAATGAGAGCACTTTGAATCCTGTATCTTTTCCTTCTGAAACTTTTACTGCTATATCTTTTCCTTCTGC	92	112	3	0.25	>MA_256188_prc	GAGTCGGGGAAGTTGAATTTGGCGTCGGTCCCTTTCAGGCAATACATTGCGGCGTCGAAGGCCCTGGCGGCCTGTTCGGCGGTATTGTAGGAACCCAGATATATCTTTTCTCTC	94	114	3	1.8	>MA_54006_prc	AGAAGGAAAATAAATAGTAGTAAAAGTACACTCGTTTGGAGAACAATGAGAGCACTTTGACTACTATATCTTTTCCTTATAGCACTTTTACTGCTATATATTTTCCTTCT	89	109	3	1.25	>MA_6006882_prc	GCAAGAAGAGAAAGTTATAGCTGTAATAGTTAACTTGTTTAGAAAACAATGAGAGCACTTTTACAGCTATATCTTTTCCTTCTAGC	62	82	3	0
326	Pab-miRn0117.1_5p	AGAAAGGTATAGCTGTAATAGT	22	>MA_10426750_prc	GCAAGAAGAGAAAGTTATAGCTGTAATAGTTAACTTGTTTAGAAAACAATGAGAGCACTTTTACAGCTATATCTTTTCCTTCTAGC	9	30	5	1		>MA_10426750_prc	GCAAGAAGAGAAAGTTATAGCTGTAATAGTTAACTTGTTTAGAAAACAATGAGAGCACTTTTACAGCTATATCTTTTCCTTCTAGC	57	78	3	1.55		>MA_12306_prc	GCAAGAAGAGAAAGTTATAGCTGTAATAGTTAACTTGTTTAGAAAACAACAAGAGCACTTTTACAGCTATATCTTTTCCATCTAGC	9	30	5	1	>MA_12306_prc	GCAAGAAGAGAAAGTTATAGCTGTAATAGTTAACTTGTTTAGAAAACAACAAGAGCACTTTTACAGCTATATCTTTTCCATCTAGC	57	78	3	1.55	>MA_6006882_prc	GCAAGAAGAGAAAGTTATAGCTGTAATAGTTAACTTGTTTAGAAAACAATGAGAGCACTTTTACAGCTATATCTTTTCCTTCTAGC	9	30	5	1	>MA_6006882_prc	GCAAGAAGAGAAAGTTATAGCTGTAATAGTTAACTTGTTTAGAAAACAATGAGAGCACTTTTACAGCTATATCTTTTCCTTCTAGC	57	78	3	1.55
327	Pab-miRn0117.2_3p	TTACAGCTATATCTTTTCCATC	22	>MA_10426750_prc	GCAAGAAGAGAAAGTTATAGCTGTAATAGTTAACTTGTTTAGAAAACAATGAGAGCACTTTTACAGCTATATCTTTTCCTTCTAGC	61	82	3	0.25		>MA_12306_prc	GCAAGAAGAGAAAGTTATAGCTGTAATAGTTAACTTGTTTAGAAAACAACAAGAGCACTTTTACAGCTATATCTTTTCCATCTAGC	61	82	3	0		>MA_185559_prc	GCAAGAAGGAAAAAATATAACAGTAAAAGTACACTCGTCTGCAGAACAATGAGAGCACTTTGAATCCTGTATCTTTTCCTTCTGAAACTTTTACTGCTATATCTTTTCCTTCTGC	91	112	3	0.5	>MA_54006_prc	AGAAGGAAAATAAATAGTAGTAAAAGTACACTCGTTTGGAGAACAATGAGAGCACTTTGACTACTATATCTTTTCCTTATAGCACTTTTACTGCTATATATTTTCCTTCT	88	109	3	1.5	>MA_6006882_prc	GCAAGAAGAGAAAGTTATAGCTGTAATAGTTAACTTGTTTAGAAAACAATGAGAGCACTTTTACAGCTATATCTTTTCCTTCTAGC	61	82	3	0.25
328	Pab-miRn0117.2_5p	AGAAAGTTATAGCTGTAATAGT	22	>MA_10426750_prc	GCAAGAAGAGAAAGTTATAGCTGTAATAGTTAACTTGTTTAGAAAACAATGAGAGCACTTTTACAGCTATATCTTTTCCTTCTAGC	9	30	5	0		>MA_10426750_prc	GCAAGAAGAGAAAGTTATAGCTGTAATAGTTAACTTGTTTAGAAAACAATGAGAGCACTTTTACAGCTATATCTTTTCCTTCTAGC	57	78	3	1.55		>MA_12306_prc	GCAAGAAGAGAAAGTTATAGCTGTAATAGTTAACTTGTTTAGAAAACAACAAGAGCACTTTTACAGCTATATCTTTTCCATCTAGC	9	30	5	0	>MA_12306_prc	GCAAGAAGAGAAAGTTATAGCTGTAATAGTTAACTTGTTTAGAAAACAACAAGAGCACTTTTACAGCTATATCTTTTCCATCTAGC	57	78	3	1.55	>MA_6006882_prc	GCAAGAAGAGAAAGTTATAGCTGTAATAGTTAACTTGTTTAGAAAACAATGAGAGCACTTTTACAGCTATATCTTTTCCTTCTAGC	9	30	5	0	>MA_6006882_prc	GCAAGAAGAGAAAGTTATAGCTGTAATAGTTAACTTGTTTAGAAAACAATGAGAGCACTTTTACAGCTATATCTTTTCCTTCTAGC	57	78	3	1.55
329	Pab-miRn0117.3_3p	TTTACTGCTATATCTTTTCCT	21	>MA_10426750_prc	GCAAGAAGAGAAAGTTATAGCTGTAATAGTTAACTTGTTTAGAAAACAATGAGAGCACTTTTACAGCTATATCTTTTCCTTCTAGC	60	80	3	1		>MA_12306_prc	GCAAGAAGAGAAAGTTATAGCTGTAATAGTTAACTTGTTTAGAAAACAACAAGAGCACTTTTACAGCTATATCTTTTCCATCTAGC	60	80	3	1.15		>MA_185559_prc	GCAAGAAGGAAAAAATATAACAGTAAAAGTACACTCGTCTGCAGAACAATGAGAGCACTTTGAATCCTGTATCTTTTCCTTCTGAAACTTTTACTGCTATATCTTTTCCTTCTGC	7	27	5	2	>MA_185559_prc	GCAAGAAGGAAAAAATATAACAGTAAAAGTACACTCGTCTGCAGAACAATGAGAGCACTTTGAATCCTGTATCTTTTCCTTCTGAAACTTTTACTGCTATATCTTTTCCTTCTGC	90	110	3	0	>MA_54006_prc	AGAAGGAAAATAAATAGTAGTAAAAGTACACTCGTTTGGAGAACAATGAGAGCACTTTGACTACTATATCTTTTCCTTATAGCACTTTTACTGCTATATATTTTCCTTCT	87	107	3	1	>MA_6006882_prc	GCAAGAAGAGAAAGTTATAGCTGTAATAGTTAACTTGTTTAGAAAACAATGAGAGCACTTTTACAGCTATATCTTTTCCTTCTAGC	60	80	3	1
330	Pab-miRn0117.3_5p	AGAGAAAGTTATAGCTGTAATA	22	>MA_10426750_prc	GCAAGAAGAGAAAGTTATAGCTGTAATAGTTAACTTGTTTAGAAAACAATGAGAGCACTTTTACAGCTATATCTTTTCCTTCTAGC	7	28	5	0		>MA_10426750_prc	GCAAGAAGAGAAAGTTATAGCTGTAATAGTTAACTTGTTTAGAAAACAATGAGAGCACTTTTACAGCTATATCTTTTCCTTCTAGC	59	80	3	1.65		>MA_12306_prc	GCAAGAAGAGAAAGTTATAGCTGTAATAGTTAACTTGTTTAGAAAACAACAAGAGCACTTTTACAGCTATATCTTTTCCATCTAGC	7	28	5	0	>MA_12306_prc	GCAAGAAGAGAAAGTTATAGCTGTAATAGTTAACTTGTTTAGAAAACAACAAGAGCACTTTTACAGCTATATCTTTTCCATCTAGC	59	80	3	1.8	>MA_6006882_prc	GCAAGAAGAGAAAGTTATAGCTGTAATAGTTAACTTGTTTAGAAAACAATGAGAGCACTTTTACAGCTATATCTTTTCCTTCTAGC	7	28	5	0	>MA_6006882_prc	GCAAGAAGAGAAAGTTATAGCTGTAATAGTTAACTTGTTTAGAAAACAATGAGAGCACTTTTACAGCTATATCTTTTCCTTCTAGC	59	80	3	1.65
331	Pab-miRn0117.4_5p	CTTTTACAGCTATATCTTTTCC	22	>MA_10426750_prc	GCAAGAAGAGAAAGTTATAGCTGTAATAGTTAACTTGTTTAGAAAACAATGAGAGCACTTTTACAGCTATATCTTTTCCTTCTAGC	8	29	5	1.65		>MA_10426750_prc	GCAAGAAGAGAAAGTTATAGCTGTAATAGTTAACTTGTTTAGAAAACAATGAGAGCACTTTTACAGCTATATCTTTTCCTTCTAGC	58	79	3	0		>MA_12306_prc	GCAAGAAGAGAAAGTTATAGCTGTAATAGTTAACTTGTTTAGAAAACAACAAGAGCACTTTTACAGCTATATCTTTTCCATCTAGC	8	29	5	1.65	>MA_12306_prc	GCAAGAAGAGAAAGTTATAGCTGTAATAGTTAACTTGTTTAGAAAACAACAAGAGCACTTTTACAGCTATATCTTTTCCATCTAGC	58	79	3	0	>MA_185559_prc	GCAAGAAGGAAAAAATATAACAGTAAAAGTACACTCGTCTGCAGAACAATGAGAGCACTTTGAATCCTGTATCTTTTCCTTCTGAAACTTTTACTGCTATATCTTTTCCTTCTGC	88	109	3	1	>MA_54006_prc	AGAAGGAAAATAAATAGTAGTAAAAGTACACTCGTTTGGAGAACAATGAGAGCACTTTGACTACTATATCTTTTCCTTATAGCACTTTTACTGCTATATATTTTCCTTCT	85	106	3	2	>MA_6006882_prc	GCAAGAAGAGAAAGTTATAGCTGTAATAGTTAACTTGTTTAGAAAACAATGAGAGCACTTTTACAGCTATATCTTTTCCTTCTAGC	8	29	5	1.65	>MA_6006882_prc	GCAAGAAGAGAAAGTTATAGCTGTAATAGTTAACTTGTTTAGAAAACAATGAGAGCACTTTTACAGCTATATCTTTTCCTTCTAGC
332	Pab-miRn0117.5_5p	GAAAGTTATAGCTGTAATAGT	21	>MA_10426750_prc	GCAAGAAGAGAAAGTTATAGCTGTAATAGTTAACTTGTTTAGAAAACAATGAGAGCACTTTTACAGCTATATCTTTTCCTTCTAGC	10	30	5	0		>MA_10426750_prc	GCAAGAAGAGAAAGTTATAGCTGTAATAGTTAACTTGTTTAGAAAACAATGAGAGCACTTTTACAGCTATATCTTTTCCTTCTAGC	57	77	3	1.4		>MA_12306_prc	GCAAGAAGAGAAAGTTATAGCTGTAATAGTTAACTTGTTTAGAAAACAACAAGAGCACTTTTACAGCTATATCTTTTCCATCTAGC	10	30	5	0	>MA_12306_prc	GCAAGAAGAGAAAGTTATAGCTGTAATAGTTAACTTGTTTAGAAAACAACAAGAGCACTTTTACAGCTATATCTTTTCCATCTAGC	57	77	3	1.4	>MA_6006882_prc	GCAAGAAGAGAAAGTTATAGCTGTAATAGTTAACTTGTTTAGAAAACAATGAGAGCACTTTTACAGCTATATCTTTTCCTTCTAGC	10	30	5	0	>MA_6006882_prc	GCAAGAAGAGAAAGTTATAGCTGTAATAGTTAACTTGTTTAGAAAACAATGAGAGCACTTTTACAGCTATATCTTTTCCTTCTAGC	57	77	3	1.4
333	Pab-miRn0118.1_5p	ATACTTGGCAGCTCTTCTAAT	21	>MA_10427107_prc2	CTTTCCATACTTGGCAGCTCTTCTAATTCAGAGCACCCGTGTAGTCGAGCATCGAACGGGTATGGGGCCCACGCCATTGACTTTGCTCCATGGATGCCGGAATCTGCAATCGAGGTAAGCTTAAGGACTGTGAACTATGGAATCTGCAATCGAGTTAAGCTCACAGGCTGTGAACTATGGAAAAATTGATATCTTTGAAGTGGTTTCATGTATCTGGATGTGTTGATATCTTTGAAGTGGTTTCACGCATCTGGATGTGCGAAGCTGAACAGCATACAAGGGATGTGTGAAGCTGAACAGCATACGAGGGTTGGTGCATTGGGAGAATTTGTGGGTGCTCTAAGTTAGAAGAGCTGTCTAAGTATGGAAACA	7	27	5	0
334	Pab-miRn0118.2_5p	GAAGAGCTGCCAAGTATGGAA	21	>MA_10427107_prc2	CTTTCCATACTTGGCAGCTCTTCTAATTCAGAGCACCCGTGTAGTCGAGCATCGAACGGGTATGGGGCCCACGCCATTGACTTTGCTCCATGGATGCCGGAATCTGCAATCGAGGTAAGCTTAAGGACTGTGAACTATGGAATCTGCAATCGAGTTAAGCTCACAGGCTGTGAACTATGGAAAAATTGATATCTTTGAAGTGGTTTCATGTATCTGGATGTGTTGATATCTTTGAAGTGGTTTCACGCATCTGGATGTGCGAAGCTGAACAGCATACAAGGGATGTGTGAAGCTGAACAGCATACGAGGGTTGGTGCATTGGGAGAATTTGTGGGTGCTCTAAGTTAGAAGAGCTGTCTAAGTATGGAAACA	3	23	5	0
335	Pab-miRn0118.3_5p	TTGGTGCTCTGAGTTAGAAGA	21	>MA_10427107_prc2	CTTTCCATACTTGGCAGCTCTTCTAATTCAGAGCACCCGTGTAGTCGAGCATCGAACGGGTATGGGGCCCACGCCATTGACTTTGCTCCATGGATGCCGGAATCTGCAATCGAGGTAAGCTTAAGGACTGTGAACTATGGAATCTGCAATCGAGTTAAGCTCACAGGCTGTGAACTATGGAAAAATTGATATCTTTGAAGTGGTTTCATGTATCTGGATGTGTTGATATCTTTGAAGTGGTTTCACGCATCTGGATGTGCGAAGCTGAACAGCATACAAGGGATGTGTGAAGCTGAACAGCATACGAGGGTTGGTGCATTGGGAGAATTTGTGGGTGCTCTAAGTTAGAAGAGCTGTCTAAGTATGGAAACA	19	39	5	1.3		>MA_10427107_prc2	CTTTCCATACTTGGCAGCTCTTCTAATTCAGAGCACCCGTGTAGTCGAGCATCGAACGGGTATGGGGCCCACGCCATTGACTTTGCTCCATGGATGCCGGAATCTGCAATCGAGGTAAGCTTAAGGACTGTGAACTATGGAATCTGCAATCGAGTTAAGCTCACAGGCTGTGAACTATGGAAAAATTGATATCTTTGAAGTGGTTTCATGTATCTGGATGTGTTGATATCTTTGAAGTGGTTTCACGCATCTGGATGTGCGAAGCTGAACAGCATACAAGGGATGTGTGAAGCTGAACAGCATACGAGGGTTGGTGCATTGGGAGAATTTGTGGGTGCTCTAAGTTAGAAGAGCTGTCTAAGTATGGAAACA	332	352	3	1.15
336	Pab-miRn0118_3p	TAGAAGAGCTGTCTAAGTATGG	22	>MA_10427107_prc2	CTTTCCATACTTGGCAGCTCTTCTAATTCAGAGCACCCGTGTAGTCGAGCATCGAACGGGTATGGGGCCCACGCCATTGACTTTGCTCCATGGATGCCGGAATCTGCAATCGAGGTAAGCTTAAGGACTGTGAACTATGGAATCTGCAATCGAGTTAAGCTCACAGGCTGTGAACTATGGAAAAATTGATATCTTTGAAGTGGTTTCATGTATCTGGATGTGTTGATATCTTTGAAGTGGTTTCACGCATCTGGATGTGCGAAGCTGAACAGCATACAAGGGATGTGTGAAGCTGAACAGCATACGAGGGTTGGTGCATTGGGAGAATTTGTGGGTGCTCTAAGTTAGAAGAGCTGTCTAAGTATGGAAACA	346	367	3	0
337	Pab-miRn0119	TTACATGCTGTACGGTCACCT	21	>MA_10427174_prc	GCAGACAGGCATGAATTTCTAGGTGACTGGACAGCATTTAATGCTGAGGAATCTGTACAGGGTACGGCTGTCACAGCATTACATGCTGTACGGTCACCTAGAAATTCATGCCTGTCTGC	79	99	3	0		>MA_10437215_prc	GGCTAGGAAACGTTGTCAGCTGTACCGTATGACATTTCCAATTTGGAAACGTTGTACAGTACGGCCAACAACGCTTCCAAATTGGGAAATGCTGTACGGTACAGCCGGCGGCGTTTCCTAGCT	85	105	3	1.6		>MA_2182_prc	GAAACAGCCTGGAAACGCCACCGGCTATACCGTATGGCGTTTCCAAATTGGGAAGTGCTGTACGGTACATCCGGTGTCGTTTCCAGGCTGTTTC	51	71	3	1.85	>MA_365604_prc	CTTTGGAAATGCCACTGGTCGTACCATATAGCATTTCCAAATTTGGAAATGCTGTACGGTACGGCCAGCGGCATTTCCAAGG	45	65	3	1.6	>MA_91259_prc	AGTTGTATGCACAGAATTCGAGGAGACCGTACAGCAGATTTCTGGGGCATTTTGGAACGAGTTTCAAGGCTTCTGTACAACAGCT	21	41	5	1.05
338	Pab-miRn0120	AAATCCAACAATCTACATCCCA	22	>MA_10427494_prc	TGCTGTTGGGATGTAGATGGTTGGATCTGAAATAACTTCAAATCCAACAATCTACATCCCAGCAGCA	7	28	5	1.15		>MA_10427494_prc	TGCTGTTGGGATGTAGATGGTTGGATCTGAAATAACTTCAAATCCAACAATCTACATCCCAGCAGCA	40	61	3	0
339	Pab-miRn0121	CCAGGAAATGCCGTCGGCCGTA	22	>MA_10427537_prc	GGTATGGTTGGGAAATGCCGCCGGCCGTACTGTACAACATTTCCAAATCGGGAAACGCCGTATGGTACGGCTGATGACATTTCTTGGCTGTACC	8	29	5	1.55		>MA_10432294_prc	GAAACTCTATCGAAATGTCGTTGGCCGTACCGTACGACATTTCCCGATTTGGAAACGCCGTATGGTACGGCCGACGACATTTCGGTGGAGTTTC	66	87	3	1.65		>MA_1293284_prc	GTACGGCCAGGAAACGTTGTCGGCCATACCGTACGTCATTTCCAAATCGGGAAACACCGTACGGTACGGCCGACGACATTTCCTGGCTGTAC	65	86	3	1	>MA_12936_prc	ACGGCCAGGAAACGCCGTCGACCGTACCGTACGACATTTCCCGATTTGGAAACACCGTATGGTACGGTCGACGACATTTCCTGGCTGT	5	26	5	2	>MA_12936_prc	ACGGCCAGGAAACGCCGTCGACCGTACCGTACGACATTTCCCGATTTGGAAACACCGTATGGTACGGTCGACGACATTTCCTGGCTGT	63	84	3	2	>MA_2071743_prc	TCGCCTCAAAGACGCTCGAAATGCCGGTTGTACCATACGGCGTTTCCAAATCGGGAAACGTCGTACGGTACGGCCGACGGTGTTTCCTGGCCGTACTGTACCGA	69	90	3	2	>MA_208005_prc	TGGCCGAGAAACGCCGTCGGTCGTACCGTACGACGTTTCTCAATTTGGAAACGTCGTACGGTACGACCGATGACGTTTCCCGACCA	4	25	5	1.75	>MA_3396704_prc	TACAGCCCCGAAATGCCGTCGGCCGTACGGTACGGTATGGCCCCGAAACGTCGTACGACGTTTCTCGAAAGGGAAACGCCGTAAGGTATAGTCGGTGGCATTTCGGGGCCGTA
340	Pab-miRn0122	ACATGTCGACGTTTTGGATCC	21	>MA_10427645_prc	TCCACAGTAGTAGTTGTCTTGAAATTTTTGTCAACGTTTCGGATCACTTAACTGGATCCATCCTCAGGACATAATTGACTACTAATTATCCTGAGGATGGATCAAGTTAAGTGTTCCAAAACGTTGACAAAAATTTCAAGATGACTACTACTGTGGA	112	132	3	1.95		>MA_17683_prc	GATCCATCGCATAGGTTTTATGTTTTTCGACGTTTTGGACCAAACTAGTGTGGTCCATCATCAGGAAAGCGTGTGGTTTCAAAAAACGCTTTCCTGATGATGGACCACACTAGTTTAGTCCGAAACGTCGAAAAACATAAAACCTATGCGATGGATC	22	42	5	1.2		>MA_197600_prc	AACCACAGTATTCATTATTACATGTCGACGTTTTGGATCCACAACATGATCCACTTTAATATTAATTAAGGCTCCTCTCTTGATTTTCGTCAGGCTTTTATGTCCTAAAGATGGATCCTGTTGTGGATCCGAAACGTCGACATGTAATAATGAATACTGTGGTT	20	40	5	0	>MA_197600_prc	AACCACAGTATTCATTATTACATGTCGACGTTTTGGATCCACAACATGATCCACTTTAATATTAATTAAGGCTCCTCTCTTGATTTTCGTCAGGCTTTTATGTCCTAAAGATGGATCCTGTTGTGGATCCGAAACGTCGACATGTAATAATGAATACTGTGGTT	125	145	3	1	>MA_418746_prc	AGCAGTTTGTATCTTCCGGATTAACCACAGTAGAGTTCATTTTTTTCGACGTTTCGAATCCTTACCTGGATTCATCGACTAATTGTTGTGAATATGAATCTGGGGAAGGATTCAAAACATCGACAAAAAATGAACTCTATTGTGGTTAATTCGGAAGATACAAACTCT	108	128	3	1.8	>MA_5893486_prc	TAAGATCTTTCATGTCAACGTTTTGGGCTACCAAGTCAGATCCCATCATCAGGAAAACCACTTGATTGCCCCGATGATGGGCTCTGACTTGGTATCCTGAAACGTCGATATGAAAGATCTTA	10	30	5	1.95	>MA_8268916_prc	AGACTTTTTTGTCCTGATGATGGATCCTGTTATGGATCCGAAACGTCGACGACGAGATGTCT	34	54	3	1.8	>MA_903775_prc	GGCCCCAAAACGCCGTCGGCCGTACCGTATTGCGTTTCTCGAAAGGGAAATGTCGTACGGTATGAATGGCGACGTTTTGGGGCT
341	Pab-miRn0123	AGCAAATGGAAGTCCACAGAT	21	>MA_10427922_prc	TCGTACAGCAGTATGGAAGTCCGTACAGTCGTATTGAAACAATGTGCAGAACCATACAGTCATATGGAAACCGTATATCAGTTCCGTACAATTGTATGGACTTCCATACCGTTGTACGA	92	112	3	1.55		>MA_114913_prc	CAACATCAGTCAATGGAAGTCCACAGATTTGACCACAAAATCCACATTGTCTTCTGGGTTTTGTTTTCAGAGGAAAAAATGAGTCTTAATGTGGATGTTGGGGTCAAATCTATGGGGTTTCCATCGATTGA	8	28	5	0.5		>MA_972_prc	CAAGATCAACCAATGGAAGTCCACATATTTGACCACAAAATCCACATTGTGTTCCGGGTTTTCTTTTCAAAGGAAAAAATGAGTCTTAGTGTGGATGTTAGGGTCAAATCTATAGGGTTTCCATCAACTGA	8	28	5	0.65
342	Pab-miRn0124	TCCAGGGTTAAGATAAATCTG	21	>MA_10428218_prc	TCTAGATCTATCTTAACCCTGGATCTATCAAGCTTTGATAAGGATCAAATCCTGTGAAGTGTAAACGTTTCCTTAAGTTTATGCACTGTGAAACACATTTTCACCTCAATGGATTTGATTCCTCTCAGTGCTTGATAGATTCAGGGTTACCATGGAGGATCTGGA	3	23	5	1.15		>MA_175689_prc	ACCAACATAGATCCATCTTAACTCCGGATCTATCAAGTGCCGAGAGGGATCCAATCTCTTGAGAGGTGAAAATCTTTTTTAGAGCGCAAAATTTGAGGAAAGATTAAAGGTTTGCACCTTTAGAGATTTGATCCCTTTTGGCACTTGATAGATTCGGGGTTAAGATGAATCTATGTTGGT	153	173	3	1.55		>MA_387926_prc	AGCATAGATATATCTTAACCTTGGATCTATTAAGTATTGAGAGGATCAATTAAAACTCAGGTGCAAACCTCTCACCTCTTAAAAGATCCAGGGTTAAGATAAATCTGTGCT	5	25	5	1.4	>MA_387926_prc	AGCATAGATATATCTTAACCTTGGATCTATTAAGTATTGAGAGGATCAATTAAAACTCAGGTGCAAACCTCTCACCTCTTAAAAGATCCAGGGTTAAGATAAATCTGTGCT	87	107	3	0	>MA_6364526_prc	CAGTATAGATTCATCTTAACCTCAGATCTATCAAGCGTCGAGAGAGATTCAATATCTCGAGGTGAATTTTTTTTTTTTAGAATGCAAAACTTGAGGAAAGGTTAAAGCTTTTCACGTCTAGTGATTGGATCCCTCTCGACGCTTGATAGATCCAGGTTTAAAATGGATCTATGTTG	6	26	5	1.9	>MA_748434_prc	TAGTCTAGTTTCATCTTAACTCTCGATCTATTAAATGTCTTGAACGATCAAATGCCCAAAGTGAAATCTCTATAATGATGCAAAAACTTGAGGAATTTATACCTTGAGGGATTTGATCCCTCTCCTTGCTTTAATAGATCCGAGGTTAAGATGAATCTAGGCTA	139	159	3	1.65	>MA_85875_prc	CAGTCTAGATCTATCTTAACCCAGATCTTCTAAGTACGAAGAGTTTTGAGCCTTCGTTTCTTGTTGATCCCTCTTGGTGCTTAATAGATCTGGGTCAAGATGGATCTAAACTG	6	26	5	1.7	>MA_8905354_prc	ACTAGCATAGATCTATCTTAACCCCGGATCTATCAAGTGTCGATAGAGATCAAATCTCTCGAGATGCAAACATTTAACCTTTCCTCAAGTTTTGTACTCTACAACGCTTGATAGATCCAGGATTAATATGAATCTATGCTGGT
343	Pab-miRn0125.1	ACACTCCACCCATCATCATGGA	22	>MA_10428748_prc2	AGTGGAAGCTCCACCCATCATCAAGGACATAGAAAGCTGATAAGATGTAAAAAAGTGCTGGGGTTAATATGTCCCTCCATCAGGGACACGCCACCCCAGCACTCTTTTTCTTTTCAGCTTTCTATGTCTTTGATGATGGGTGGAGTATCCACT	6	27	5	0.65		>MA_10428748_prc2	AGTGGAAGCTCCACCCATCATCAAGGACATAGAAAGCTGATAAGATGTAAAAAAGTGCTGGGGTTAATATGTCCCTCCATCAGGGACACGCCACCCCAGCACTCTTTTTCTTTTCAGCTTTCTATGTCTTTGATGATGGGTGGAGTATCCACT	127	148	3	0.65		>MA_115565_prc	TGCTGGAGAATTTTTCTGGATGTAAACTGTATAAGAGGTTTCCAAACATCCAACTTTTGGAGTGGACACTCTACCCATCATCAGGGACTTGAAAACCCATGTGAAATTCGGCCATATATACTTTCATGTCCCTGATGATTGGAGTGTCTACTCAAAAAATTGGACGTTTCAAAACCTCTTACACAATTTCCATCCAAAACAATTCTACAGCA	66	87	5	1.25	>MA_132848_prc	AGAAACGTTCCCAATGTTTTGAGTGGACACTCCACCCATCATCTGTGGATCCCTTGATGATGGGTGGAGTGTACACTCAAAACGTTGGGAATGTTTCT	27	48	5	0.9	>MA_35622_prc	ATGTTTTGAGTGGACACTCGATCTATCATCAGGGGATCCAAATGAAGCCAATATTTCAAGTGGACAGTTGACCTATCATCAAATGAAGCTTCATTTTGATCCCCTGATGATGGGTTGAGTGTCCACTCGAAATGT	101	122	3	1.4	>MA_6195514_prc	TGGACACTCCACCCATCATCAGGGACATCAGAAGCTACCACCCATCATCAGGGACATCAAATGGGTGGTAGCTTCTGATGTCCTTGATGATGGGTGGAGTGTCCA	4	25	5	0.25	>MA_6195514_prc	TGGACACTCCACCCATCATCAGGGACATCAGAAGCTACCACCCATCATCAGGGACATCAAATGGGTGGTAGCTTCTGATGTCCTTGATGATGGGTGGAGTGTCCA	81	102	3	0.25	>MA_7906806_prc	GTTTCGAGTGGACACTCCAATCATCATCAAGGATTGTTGAAGCAATGAGGATTGAAAATAGTGCTGAGGAGACGTTTATAAAGGATAAAATTAATATGAACATTGAGGAAGAGATGGACAGACACTAGCCGTTAAAATTTGACCGATTTGCTTCAATAGTCCCTGATGATAGGTGGAGTGTCTACTCGAAAC
344	Pab-miRn0125.2	TCATCAAGGACATAGAAAGCT	21	>MA_10428748_prc2	AGTGGAAGCTCCACCCATCATCAAGGACATAGAAAGCTGATAAGATGTAAAAAAGTGCTGGGGTTAATATGTCCCTCCATCAGGGACACGCCACCCCAGCACTCTTTTTCTTTTCAGCTTTCTATGTCTTTGATGATGGGTGGAGTATCCACT	18	38	5	0		>MA_10428748_prc2	AGTGGAAGCTCCACCCATCATCAAGGACATAGAAAGCTGATAAGATGTAAAAAAGTGCTGGGGTTAATATGTCCCTCCATCAGGGACACGCCACCCCAGCACTCTTTTTCTTTTCAGCTTTCTATGTCTTTGATGATGGGTGGAGTATCCACT	116	136	3	1		>MA_960214_prc	AGCATAGATCCATTTTAACCCCGGATCTATCAAGGGCATAGAGGGATCAAATCTCTCGAGGTGCAAACCTTTAATCTTTTCTCAAGTTTTGCACTCTAAAAAATGTTTGCACCTCGAGAGATTTGATCCCTCTTGGTGCTTGGTAGATCCGGGTTTAAGATGGATCTATGCT	27	47	5	1.95	>MA_9867064_prc	CATCTTAACCCCAGATCTATCAAGCACATAGAGGGATTAGATCTCTAGAGCTGAAAACTGTTTTTAGAGTGCAAAACTTGAGGAAAGGTTAAAGGTTTACACCTGGAGAGATTTGATCCCTCTCTTCCCTTGATAGATTTAGGGTTAAGATG	17	37	5	1.95
345	Pab-miRn0126.1	CACAGTTTATTTCCAGAATTA	21	>MA_10428916_prc1	TGCTGTTTAAGATTTCTGGATATAAACTGTGTAAAGGGTTTGGACGTTTTAAAACCTTTTACACACTTTATATCCAGAAATCTTAAACAGCA	11	31	5	1.4		>MA_10428916_prc1	TGCTGTTTAAGATTTCTGGATATAAACTGTGTAAAGGGTTTGGACGTTTTAAAACCTTTTACACACTTTATATCCAGAAATCTTAAACAGCA	62	82	3	1.65		>MA_254650_prc	GCTCGAGATTTCTGGATATAAACCGCGGAGGAAGTTTTGAAATGTCCAAAACTTCCTCCACTGCTTATATCTAGAAATCTCAAGC	7	27	5	1.8	>MA_5229_prc	AAAACTTTTAGAAATAAACTGTCTAAGAGAGTTTTATTGTTGAACGTTTCGAGTGGACACTCCATCCATCATCAAAGACAGTTGACGATGGGTGGAGTGTCCACTAAAAATGTTCGACAACAAAATTCTCTTACACAATTTATTTCCAAGTTTT	134	154	3	1.9	>MA_535_prc	ATGCCGATTTTGTAATTCTGGACATAAATTGTGTATGGAGTTTTTGAAACGTCCAACGTTTCGAGTGGACACTCCACCCATCATTAGGGACTCGAAACATTGGATGTTTCAAACCCTCCATACACAGTTTATTTCCAGAATTACAAAATGAGCAT	13	33	5	1.25	>MA_535_prc	ATGCCGATTTTGTAATTCTGGACATAAATTGTGTATGGAGTTTTTGAAACGTCCAACGTTTCGAGTGGACACTCCACCCATCATTAGGGACTCGAAACATTGGATGTTTCAAACCCTCCATACACAGTTTATTTCCAGAATTACAAAATGAGCAT	123	143	3	0	>MA_7817_prc	TTGGTATTTCTGGATATAAACTGTGTAGGAAGTTTTTGGACGTTTCAAAACGACACAGTTTATATCCTGAAATACCAA	5	25	5	1.25	>MA_7991126_prc	TTGTTGTAGAGCTTTCTGGAAGTAAACCGTGCAAATATTTTTGAAATGTCCAACGTTTCAAGTGGGCACTCCACCCATCATCAGGGAGTGTCCACTCAAAACGTTGGATGTTTCAAAAAGATTTGCACAGTATATTTCCAGAAAGCTCCACAACAA
346	Pab-miRn0126.2	TTGGTATTTCTGGATATAAAC	21	>MA_10428916_prc1	TGCTGTTTAAGATTTCTGGATATAAACTGTGTAAAGGGTTTGGACGTTTTAAAACCTTTTACACACTTTATATCCAGAAATCTTAAACAGCA	7	27	5	0.75		>MA_10428916_prc1	TGCTGTTTAAGATTTCTGGATATAAACTGTGTAAAGGGTTTGGACGTTTTAAAACCTTTTACACACTTTATATCCAGAAATCTTAAACAGCA	66	86	3	0.9		>MA_254650_prc	GCTCGAGATTTCTGGATATAAACCGCGGAGGAAGTTTTGAAATGTCCAAAACTTCCTCCACTGCTTATATCTAGAAATCTCAAGC	3	23	5	0.65	>MA_254650_prc	GCTCGAGATTTCTGGATATAAACCGCGGAGGAAGTTTTGAAATGTCCAAAACTTCCTCCACTGCTTATATCTAGAAATCTCAAGC	63	83	3	1.65	>MA_410013_prc	GATGTCAGAGATATTTCTGGATCAAACCTATGTGTGGAGTTTTGAAACTCCACACACATGTTTGATCCATAAATATCTCTGACATT	8	28	5	1.95	>MA_7817_prc	TTGGTATTTCTGGATATAAACTGTGTAGGAAGTTTTTGGACGTTTCAAAACGACACAGTTTATATCCTGAAATACCAA	1	21	5	0	>MA_7817_prc	TTGGTATTTCTGGATATAAACTGTGTAGGAAGTTTTTGGACGTTTCAAAACGACACAGTTTATATCCTGAAATACCAA	58	78	3	1
347	Pab-miRn0127_3p	TGCTTGTCTCACCAGTCGCGC	21	>MA_10428968_prc	GTCCCGGAGACCCAGCCGGGTTTGAACTCAAGACCTCCTCCCAACACTTGNNNNNNNNNNNNNNCACTTGGAGAAAGGTGCTTGTCTCACCAGTCGCGCTGTCTCACGGGAC	79	99	3	0		>MA_137535_prc	GTCCCGGAGACCCAGCCGGGTTTGAACTCAAGACCTCCTCCCAACACTTGGAGAAAGGTGCTTGTCTCACCAGTCGCGCTGTCTCACGGGAC	59	79	3	0
348	Pab-miRn0127_5p	AGCCGGGTTTGAACTCAAGAC	21	>MA_10428968_prc	GTCCCGGAGACCCAGCCGGGTTTGAACTCAAGACCTCCTCCCAACACTTGNNNNNNNNNNNNNNCACTTGGAGAAAGGTGCTTGTCTCACCAGTCGCGCTGTCTCACGGGAC	14	34	5	0		>MA_137535_prc	GTCCCGGAGACCCAGCCGGGTTTGAACTCAAGACCTCCTCCCAACACTTGGAGAAAGGTGCTTGTCTCACCAGTCGCGCTGTCTCACGGGAC	14	34	5	0		>MA_73181_prc	GTCCCGGAGACCCAGCAGGGTTTGACCTCGAGACCTCCTCCCAACACTTGGAGGAAGGTCCTGTCTTTACCGCGCTGGACTCGCGGGAC	14	34	5	1.5
349	Pab-miRn0128.1	TCTGAGCAGATTCAATGCCCGA	22	>MA_10428970_prc	TTTCATCTTCTGAGCAGATTTAATGCCCGACCCCTACACAGCAGGATTTGTTGGAACAACACCATTCTTGTAGGGTTGGGGGCTTAAATTGGTCAAGAAGTTGAAG	9	30	5	1		>MA_310699_prc	AGCTTCATCTTCTGAGCAGATTCAATGCCCGAACCCTACATAACAGGAGTCGTCGGTATGACACCATTTTTGTAGGGTCAGGTATTCAACTGCTCAGAAGTTGAAGTT	11	32	5	0		>MA_75047_prc	AGCTTCATCTTCTGAGCAGATTTAATCCCCGACCTCTACATAGCAGGATTCGTTGAAACGACAGTATGTTTGTAGAGTTGGGGGGTTAAATTGCTTAAGAAGTTGAAGTT	11	32	5	2
350	Pab-miRn0128.2	TTCTGAGCAGATTTAATCCCCGA	23	>MA_10428970_prc	TTTCATCTTCTGAGCAGATTTAATGCCCGACCCCTACACAGCAGGATTTGTTGGAACAACACCATTCTTGTAGGGTTGGGGGCTTAAATTGGTCAAGAAGTTGAAG	8	30	5	1		>MA_310699_prc	AGCTTCATCTTCTGAGCAGATTCAATGCCCGAACCCTACATAACAGGAGTCGTCGGTATGACACCATTTTTGTAGGGTCAGGTATTCAACTGCTCAGAAGTTGAAGTT	10	32	5	2		>MA_38916_prc	TTCCGAAGCTTCATCTTCTCAGCAGATTTAATCCCCGACTTTTACATAGCCAGAGTGCTTGTAATAACACCAGGTTTGTAGGGTTGGGGATTAAATTGCTCAGAAGTTGAAGTCGGAA	16	38	5	0.25	>MA_75047_prc	AGCTTCATCTTCTGAGCAGATTTAATCCCCGACCTCTACATAGCAGGATTCGTTGAAACGACAGTATGTTTGTAGAGTTGGGGGGTTAAATTGCTTAAGAAGTTGAAGTT	10	32	5	0
351	Pab-miRn0129.1	GGCTCTTGACATGGTAGAACA	21	>MA_10429402_prc	GTGGGGAAGGGGCTTCCTGTGTATATCATATCAAGATTCTGTTCTACCGGGTCATTACCCCTGAGGTAATACAGGCTCTTGACATGGTAGAACACTGGAACCCTCCTCCAT	74	94	3	0		>MA_121504_prc	GGAAGAGGCTTCCTGTGTGTATCATATTAAGATCTTGTTCTACTGGGCCATTACGGCTGAGGTAATACGTTTTCTTGATATGGTAGAACACTGGAACACTCCTCC	70	90	3	1.55
352	Pab-miRn0129.2	TTTGACATGGTAGAACACTGGAA	23	>MA_10429402_prc	GTGGGGAAGGGGCTTCCTGTGTATATCATATCAAGATTCTGTTCTACCGGGTCATTACCCCTGAGGTAATACAGGCTCTTGACATGGTAGAACACTGGAACCCTCCTCCAT	78	100	3	0.15		>MA_121504_prc	GGAAGAGGCTTCCTGTGTGTATCATATTAAGATCTTGTTCTACTGGGCCATTACGGCTGAGGTAATACGTTTTCTTGATATGGTAGAACACTGGAACACTCCTCC	74	96	3	1.15
353	Pab-miRn0130	GATACAGTAGTTTCTTGGCCT	21	>MA_10429462_prc	GATACAGTAGTTTCTTGGCCTCTTGGAGCTTACCTAGTTTGCATAGTCGATCCATGAGGACGGTGAACGTGATTGTGTT	1	21	5	0
354	Pab-miRn0131	TGCATATCAAACCCGAGTCTA	21	>MA_10429538_prc	GCACTAGCACAAACCCATCTAATCTCGGGTCTGATATTCCCCTCGAGGTTGCAAAGCCAGATATATCCCACCATGATTCAATGGAATACTTGTGTGAACTCAAGATATACATATATCCTCAAGCTTTGCAATCTGAAGGTGCATATCAAACCCGAGTCTAGATGGGTCTGTGTTAGTGT	20	40	5	1.9		>MA_10429538_prc	GCACTAGCACAAACCCATCTAATCTCGGGTCTGATATTCCCCTCGAGGTTGCAAAGCCAGATATATCCCACCATGATTCAATGGAATACTTGTGTGAACTCAAGATATACATATATCCTCAAGCTTTGCAATCTGAAGGTGCATATCAAACCCGAGTCTAGATGGGTCTGTGTTAGTGT	140	160	3	0		>MA_10437206_prc	AACATATGCCTATCTAATGTTGGGTTTGATATTCACCTCGAGGTTGGGAAGCTAAGGATATTTAGAATTCCAACCCACCTCCAGGGTGGCCGTTTATGTTTAACTTGAGATGTGCATCCTAGAGCTTTGCAACCTTCATGTGCATATCAAACCTGAGTTTAGATGGGTGTATGTT	15	35	5	2	>MA_10437206_prc	AACATATGCCTATCTAATGTTGGGTTTGATATTCACCTCGAGGTTGGGAAGCTAAGGATATTTAGAATTCCAACCCACCTCCAGGGTGGCCGTTTATGTTTAACTTGAGATGTGCATCCTAGAGCTTTGCAACCTTCATGTGCATATCAAACCTGAGTTTAGATGGGTGTATGTT	141	161	3	1.25	>MA_57862_prc	GTGAATTGATTGATTGAGAATATATTAGCACACACCCATTTAAACTCGGCCCTGAAATGCTCCTCGAGGTTGCATGTCTCGAATTTCAACCTACCCACACGTGATTCAACGAGCTATTTGTGTGAACTGGAGACATGTAACCTCAAGCTTTGCAACCTCGAGGTGCATATCAAACCCGTGTTTAGATGGCTCTGTTCTAGTCCAATGCATCCAATGTAC	164	184	3	1.25
355	Pab-miRn0132	GGTGGAGTCTTCGACTAGGG	20	>MA_10429715_prc	CACCCTGGGAGTTGATTTCGCCTGAAGCATCAGACCAATGATCACCCTATCTATATATGTTCCACTAGTGTGGCCCACGGAGGTTGGGGTGGTATTATTGGCGCATACCATGGTGGAGTCTTCGACTAGGGTG	112	131	3	0
356	Pab-miRn0133	ATTCTGGCTGGGTCTCCGGGA	21	>MA_10429761_prc1	AGTGGTTAAGTCTATATTCGCTGAGTCTCGTGAGACAGCGCGGTTGGTAAAAGACCTTTCTCCATGTTGGGAGNNNNNNNNNNNNNNAAAGACCTTTCTCCATGTTGGGAGGAGGTCTTGAGTTCCATTCTGGCTGGGTCTCCGGGACGAAATGTAATGGCTGCT	127	147	3	0		>MA_10428968_prc	GTCCCGGAGACCCAGCCGGGTTTGAACTCAAGACCTCCTCCCAACACTTGNNNNNNNNNNNNNNCACTTGGAGAAAGGTGCTTGTCTCACCAGTCGCGCTGTCTCACGGGAC	2	22	5	0.65		>MA_137535_prc	GTCCCGGAGACCCAGCCGGGTTTGAACTCAAGACCTCCTCCCAACACTTGGAGAAAGGTGCTTGTCTCACCAGTCGCGCTGTCTCACGGGAC	2	22	5	0.65	>MA_73181_prc	GTCCCGGAGACCCAGCAGGGTTTGACCTCGAGACCTCCTCCCAACACTTGGAGGAAGGTCCTGTCTTTACCGCGCTGGACTCGCGGGAC	2	22	5	1.65
357	Pab-miRn0134	TCAATGGCAGCATGCAGGGGC	21	>MA_10429887_prc	TGAGCTTTTTAGCCCCTGCATGATGCCATTGAGTGGAAGGATGCAGATGATCTTTTGGGCATCCACACACTCTGATCATCTGTGGGGCGTCCACACATACTCCCATCATCTGCATCTGCATCCTTGCACTCAATGGCAGCATGCAGGGGCTAAAAAGCTCA	12	32	5	1		>MA_10429887_prc	TGAGCTTTTTAGCCCCTGCATGATGCCATTGAGTGGAAGGATGCAGATGATCTTTTGGGCATCCACACACTCTGATCATCTGTGGGGCGTCCACACATACTCCCATCATCTGCATCTGCATCCTTGCACTCAATGGCAGCATGCAGGGGCTAAAAAGCTCA	130	150	3	0
358	Pab-miRn0135	ATGCTGCGACAGGTGGTATAT	21	>MA_10430121_prc	TGATCAATAACCAGTTTGCTGGGTAGGTTTTAATGATGCGGTTGTTGGTATATATATCATCTGATGCGTATGGTGTATGTACCACCTGCCGCAACATTAAAGCCTATGCAGCAGACTGGTTATTGATCG	77	97	3	1.5		>MA_189810_prc	GCTACACAACATTCAATGCTGCGACAGGTGGTATATACACCATTGGATCACCTTGATATATACGCCAGGGTATATCCGACAACATATATACCACCTATTGTAGCATTGAATATTGTGATAGC	16	36	5	0		>MA_935479_prc	TAGTATATAGCTTGCTGTTCAGTATTGAATGTTGCGACAGGTGATATATACACTATTAGATATAATCTGATGTATATATCAAGATCATCAGACTGTGTATATATTATTATGGTCTGTCACAGCATTCAATGCTGTATAGTAGGCTGTATATTG	29	49	5	1.25	>MA_96298_prc	CATTGAATGTTGTTGCGGCAGGTAGATTATAGGTCGACGGTCTATAATCCACCTGCCGCATCATTCAATG	44	64	3	1.75
359	Pab-miRn0136_3p	TATGTCGCCATTTTCTCTCCGA	22	>MA_10430186_prc1	TCACCGAAAACATCTACATCGCCATTTCTCCTCGAATTATGCGGATTCGAACCTGCATGCTCTTTCTCATCGTGTAGTCGCAAAAATGAAAATGGACTTCAACCAAAGGAGCAAATTTATATATTAGTTTTTTTCTACACAATTCGGAGAGAAAATGGCGACATAGATGTTCTCGGTGA	144	165	3	0		>MA_10430186_prc2	AACATCTATGTCGCCATTTTCTCTCCGAATTGTGTAGAAAAAAACTAATATATAAATTTGCTCCTTTGGTTGAAGTCCATTTTCATTTTTGCGACTACACGATGAGAAAGAGCATGCAGGTTCGAATCCGCATAATTCGAGGAGAAATGGCGATGTAGATGTT	7	28	5	0		>MA_183515_prc	TCGAAAACATCCATATTGTCATGTCTCTTCGAATTAGGTTGAATCGAAACTGCCAACACTGTGAGTTGATTCTAGTTTGTTTCTTCATAATTTGGAGAGAAAATGGCGACATAGATGTTTTCGG	92	113	3	0.15
360	Pab-miRn0136_5p	TCTACATCGCCATTTCTCCCC	21	>MA_10430186_prc1	TCACCGAAAACATCTACATCGCCATTTCTCCTCGAATTATGCGGATTCGAACCTGCATGCTCTTTCTCATCGTGTAGTCGCAAAAATGAAAATGGACTTCAACCAAAGGAGCAAATTTATATATTAGTTTTTTTCTACACAATTCGGAGAGAAAATGGCGACATAGATGTTCTCGGTGA	13	33	5	0.15		>MA_10430186_prc2	AACATCTATGTCGCCATTTTCTCTCCGAATTGTGTAGAAAAAAACTAATATATAAATTTGCTCCTTTGGTTGAAGTCCATTTTCATTTTTGCGACTACACGATGAGAAAGAGCATGCAGGTTCGAATCCGCATAATTCGAGGAGAAATGGCGATGTAGATGTT	139	159	3	0.15
361	Pab-miRn0137.1	CCCGCACAGGTTCGAATCCT	20	>MA_10430186_prc2	AACATCTATGTCGCCATTTTCTCTCCGAATTGTGTAGAAAAAAACTAATATATAAATTTGCTCCTTTGGTTGAAGTCCATTTTCATTTTTGCGACTACACGATGAGAAAGAGCATGCAGGTTCGAATCCGCATAATTCGAGGAGAAATGGCGATGTAGATGTT	111	130	3	1.95		>MA_10377894_prc	ACTCTCTGTTCCTGGGTGTGCGGGGAAAATGTTTGTGGCCTTGCGTTTTTCCAGTGGTGATTGTTTTACGTTTGAATGACTTCTCCGTCTTTGGACTAAGACGTTCGAANNNNNNNCCGTGCATTCATCACTGGAAGGATGTGTGGTGTCGGATGTTTTGTTCGCATGACGCGGGTGGGGGGAGT	100	119	3	1.2		>MA_183140_prc	TGGTTGTGAACGTGATGGAGTGGTTATTAGGCATGACTTGATATCATGTGGGCTCTGCCCGCACAGGTTCGAATCCTGTCGTCCACACCTACCTGGCCGCAACTA	58	77	3	0	>MA_884493_prc	GTTAAGGAGACAGACTTGAAATCTGTTGGGCTTTGCCCGCGCAGGTTCGAACCCTGCTGTCGACGAACAGATTTTAATGGATTTTTTCGGAC	36	55	5	1.25
362	Pab-miRn0137.2	GGTCGCAGGTTCGAGTCCTG	20	>MA_10430186_prc2	AACATCTATGTCGCCATTTTCTCTCCGAATTGTGTAGAAAAAAACTAATATATAAATTTGCTCCTTTGGTTGAAGTCCATTTTCATTTTTGCGACTACACGATGAGAAAGAGCATGCAGGTTCGAATCCGCATAATTCGAGGAGAAATGGCGATGTAGATGTT	112	131	3	1.95		>MA_159042_prc	GGGTCGCAGGTTCGAGTCCTGCCGCCCCTGCCAGATTTGGCCGTACAAATACGTATTTCTGGCCCTTGGCCCGCTCCCCGAACCTTGACCT	2	21	5	0		>MA_183140_prc	TGGTTGTGAACGTGATGGAGTGGTTATTAGGCATGACTTGATATCATGTGGGCTCTGCCCGCACAGGTTCGAATCCTGTCGTCCACACCTACCTGGCCGCAACTA	59	78	3	1.8	>MA_884493_prc	GTTAAGGAGACAGACTTGAAATCTGTTGGGCTTTGCCCGCGCAGGTTCGAACCCTGCTGTCGACGAACAGATTTTAATGGATTTTTTCGGAC	37	56	5	1.8
363	Pab-miRn0138	AGAGCATACAAGGATTGGGGC	21	>MA_10430288_prc	TTGTTGAGATCTTTGGAGGCGATTGACGCTTCTTGGTGTAAGAAGCTCAAGAGCATACAAGGATTGGGGCAG	50	70	3	0
364	Pab-miRn0139	TCAAGGTTGTAAAGCTCAAGG	21	>MA_10430438_prc	ATATGCACCTCAAGGTTGTAAAGCTCAAGGATGCATATCTCAACCTTGAGCTTCACAATATTGAGGTGCATAT	10	30	5	0		>MA_10433816_prc	ATACTAGCACAGACCCGTCTAAACCCTGGTCTGATATGCATGTCGAGGTTGCATATCTCAAATTCCAATATTTAATGCATTTTCCGTGTGTGGACTTGGGAGATACATCCTTGAGCTTTGCACCCTTGAGGTGCATGTCAAGTTCGGTTTTAGACTGGTCTGTGCTAGTGT	109	129	3	2		>MA_10437206_prc	AACATATGCCTATCTAATGTTGGGTTTGATATTCACCTCGAGGTTGGGAAGCTAAGGATATTTAGAATTCCAACCCACCTCCAGGGTGGCCGTTTATGTTTAACTTGAGATGTGCATCCTAGAGCTTTGCAACCTTCATGTGCATATCAAACCTGAGTTTAGATGGGTGTATGTT	118	138	3	1.4	>MA_20503_prc	CCAGGTCTGATAAGCACTTCGAGGTTGCAAGGCTGGAGGTTGCTTATCTTGAATTTGAATATTTGATACTCCAGCCATTTGCCTGAAGTCCTAATATACATTCTCGAGCTTTGCAACCTTCAAGGTGCATATTAGACTCGG	102	122	3	1.55	>MA_850053_prc	GTCTGATATGCACTGGGGAGGTTGCAAAGCTTGAGGATGCATATATCGAATTCAATACTGATGTATCAAATATTGGAACTTGGGATATGCATCCTTGAGCTTTACAACCTTAAGGTGCATAACAGAT	93	113	3	0.15
365	Pab-miRn0140	CCAAGACTAGAAAACATGGG	20	>MA_10430456_prc	CCCATGTTTTTCTAGTCTTGCATTGGTTATTTTTGACGTGTATCGAAGCCTATGAAAAGAAACCAACCCAAGACTAGAAAACATGGG	2	21	5	1.9		>MA_10430456_prc	CCCATGTTTTTCTAGTCTTGCATTGGTTATTTTTGACGTGTATCGAAGCCTATGAAAAGAAACCAACCCAAGACTAGAAAACATGGG	68	87	3	0		>MA_759705_prc	AGGTTTGTGCTTCCCATGTTTTTCTAGTCTTGCCTTGTTTTTTTTTTATGTGTTTGGGAGCCTACGAAAATCAACCAAGAAAAGATTAGAAAAAACATGGGCAACACAAACTT	14	33	5	1.9	>MA_9050247_prc	AGGTTTTTGTTTCCCATGTTTTTCTAGTCTTGCCTTGGTTGTTTTTGACATGTATGGGAGCCTATGAAAACCAACCAAGGAAAGACTAAAAAACATGGGCATCACAAACTT	14	33	5	1.9	>MA_9050247_prc	AGGTTTTTGTTTCCCATGTTTTTCTAGTCTTGCCTTGGTTGTTTTTGACATGTATGGGAGCCTATGAAAACCAACCAAGGAAAGACTAAAAAACATGGGCATCACAAACTT	80	99	3	1.3
366	Pab-miRn0141.1	CAACATATAAAGCATTAAATA	21	>MA_10430646_prc	GGTAAACAATATGCACCCGGCAGCAGTGCAATAAATGCTGTATATGCTGGGATATACGCCGTTGGATTTAAAAGCATTTAAATCCAACGGCGTATATCCCAGCATATCAGCATTTATTGCACTGCTGCCGGGTGCATATTGTTTGCC	29	49	5	1.9		>MA_198137_prc	TGCACCCTGCAGCAGAGCATTTAATGTTGTATATGCAGGGATATAAACTGTCTGATCTAAAAGTACTTTAGATCGGATGGTATATATCCCTGCATATACAGCATTTAATGCTCTGCTGCAAGGTGCA	90	110	3	1.8		>MA_5963_prc	TATGGATGGTGAGCAATAAGCAACCAGCTACAGAGCATTTAATGCTCTATATGCTGGGTTTTACACCATTGGATTTAAAGTTATTTAGATCCTAAAGTGTAAAACCCAGCACACCGGGCATTAAATGCTATGTAGCCGGGTGCTTGTTGATCGCCTGATATG	36	56	5	1.4	>MA_77628_prc	CTGCAGCAAAGCATTTAATGCTCTATATGCTAGGATATATACTATCCGATCTAAAACACTTTTACTATATATATTCCAACATATAAAGCATTAAATACTCTGCTACAG	12	32	5	1.55	>MA_77628_prc	CTGCAGCAAAGCATTTAATGCTCTATATGCTAGGATATATACTATCCGATCTAAAACACTTTTACTATATATATTCCAACATATAAAGCATTAAATACTCTGCTACAG	77	97	3	0	>MA_9116773_prc	CTGCAGCAAAGCATTTAATGCTTTATATGCTAGGACATGTACCAGCAAATCTAAAACACCTTTACTATATATATTCCAACATCTAAAGCATTAAATACTCTGCTACAG	12	32	5	0.55	>MA_9116773_prc	CTGCAGCAAAGCATTTAATGCTTTATATGCTAGGACATGTACCAGCAAATCTAAAACACCTTTACTATATATATTCCAACATCTAAAGCATTAAATACTCTGCTACAG	77	97	3	1
367	Pab-miRn0141.2	GATGATGTATATCCCAGGATA	21	>MA_10430646_prc	GGTAAACAATATGCACCCGGCAGCAGTGCAATAAATGCTGTATATGCTGGGATATACGCCGTTGGATTTAAAAGCATTTAAATCCAACGGCGTATATCCCAGCATATCAGCATTTATTGCACTGCTGCCGGGTGCATATTGTTTGCC	43	63	5	1.9		>MA_10430646_prc	GGTAAACAATATGCACCCGGCAGCAGTGCAATAAATGCTGTATATGCTGGGATATACGCCGTTGGATTTAAAAGCATTTAAATCCAACGGCGTATATCCCAGCATATCAGCATTTATTGCACTGCTGCCGGGTGCATATTGTTTGCC	86	106	3	1.9		>MA_141229_prc	GCACCAAGTAGTGTTGCATTAAATGCAATATAAACTGGGATATACAGCGTCGGATGTCAAGCATTTCAATTGGATTGTGTATATTTCAGTTTTGTATTGAATTTAATGCTACACTGCTGGGTGC	31	51	5	1	>MA_20230_prc	GCACCCTGCAGTACTGCATTGATTGCATTATATCCTAGGATATATACCGTCAGATCTGAGATGCCTTAGATCTGGCAGTATATATCCCAGGATATACTGCATTTAATGCAGCTCTGCTGGGTGC	74	94	3	1.9	>MA_35894_prc	AATAAATACTCTATATGTTGGGATATACACAATTAGATCTAAAAACATTTAAATTCAATAGTGTATATCCTAACATATAGTAGCATTTATT	14	34	5	1.15	>MA_4926_prc	AATATAAGTTAGGATATATATTATCTAGTCTAAGATACCTTAGATCGGATGGTATATATCCCATCTTATATT	48	68	3	2	>MA_493804_prc	AGCATTGATTGCAATATATCTTGGTATATATACCATCCGATCTGAAATGCCTCAGATTTGATGATGTATATCCCAGGATATATTTCATTTAATGCT	60	80	3	0
368	Pab-miRn0142	GAGCTCGAAAATGCAAGAGGAAGG	24	>MA_10430816_prc	TTCCTTCTTTCTGCGCCTTCGGACTCGGGCTTACAGTAGCAGCACCCAAAAAATGGCGTCACAGGAGAGCTCGAAAATGCAAGAGGAAGGGA	67	90	3	0
369	Pab-miRn0143.1	CACTTCTTTTTGCTAGGTCCG	21	>MA_10431071_prc	ACGGACCTAGCAAAAAGAAGTGAAGCAGCCAGAAGTTCGGCGCTTCTTTTTGCTAGATCCGT	2	22	5	0		>MA_10431071_prc	ACGGACCTAGCAAAAAGAAGTGAAGCAGCCAGAAGTTCGGCGCTTCTTTTTGCTAGATCCGT	41	61	3	0.4
370	Pab-miRn0143.2	CGCTTTTTTTTGCTAGATCCG	21	>MA_10431071_prc	ACGGACCTAGCAAAAAGAAGTGAAGCAGCCAGAAGTTCGGCGCTTCTTTTTGCTAGATCCGT	2	22	5	1.4		>MA_10431071_prc	ACGGACCTAGCAAAAAGAAGTGAAGCAGCCAGAAGTTCGGCGCTTCTTTTTGCTAGATCCGT	41	61	3	1
371	Pab-miRn0143.3	CGGACCTAGCAAAAAGAAGTG	21	>MA_10431071_prc	ACGGACCTAGCAAAAAGAAGTGAAGCAGCCAGAAGTTCGGCGCTTCTTTTTGCTAGATCCGT	2	22	5	0		>MA_10431071_prc	ACGGACCTAGCAAAAAGAAGTGAAGCAGCCAGAAGTTCGGCGCTTCTTTTTGCTAGATCCGT	41	61	3	0.4
372	Pab-miRn0143.4	GATCTAGCAAAAAGAAGCGCT	21	>MA_10431071_prc	ACGGACCTAGCAAAAAGAAGTGAAGCAGCCAGAAGTTCGGCGCTTCTTTTTGCTAGATCCGT	4	24	5	0.8		>MA_10431071_prc	ACGGACCTAGCAAAAAGAAGTGAAGCAGCCAGAAGTTCGGCGCTTCTTTTTGCTAGATCCGT	39	59	3	0.15
373	Pab-miRn0144	AAGGTCCCAAGGGTTCGGTTG	21	>MA_10431220_prc	GACTCGTATCATTGTCCTTACCATGCCCTGGGAAAGTCTTTATGAAGTGGGATGAGTGGAAATAGAGAAAGGTCCCAAGGGTTCGGTTGGTCACTGATGTAAGC	69	89	3	0
374	Pab-miRn0145.1_5p	CAACCCTTCTTCTATCCACATT	22	>MA_10431262_prc	CGGTTGTGGATAGCAGAAGGGCTGGTAAAGACAAACAGGCAACCCATTTGATGAGTATGGCCATCAAAATGCATTTGATTGAACACGGTTGTTTGATCTCGAATAGCCAACAATCTACAATAAGTTGATTGAACACGGTTGTTTGATCTCGAATAGCCAACAATCTACAATAAGATGCTCTCACAGAATCTCTATTAAATGGGTTTTGTATATATGTGCTAACTAACCCTCCTATATCCACATCTG	3	24	5	1.55		>MA_10433553_prc	TGTACAGATGTGGATATAGGAGGGTTAGTTAGCACATATATACAAAACCCATTTAATAGAGTTTCTGTGAGAGCATCTTATTGTAGATTGTTGGCTATTCGAGATCAAACAACCGTGTTCAATCAAATGCATTTTGATGGCCATACTCATCAAATGGGTTGTCTGTTTGTCTTTACCAGCCCTTCTGCTATCCACAACCGTA	177	198	3	1.55		>MA_10434984_prc	TTCTTGCAATATGAAGAAATTGATGTGTTCAGATTGTACAGATGTGGATATGGAAGGGCTAGGTAACATAAAATACAAAACCAATTTAATGCAGATTGCACAAGGGCCATCTTATTGTAGATTGTTGGTTGTTTGAGATCAAGCAACTCTGTACCAGCAGCTGTATTTAGATGGCCATGCTCATTGGGTTGCCTTTTGCTCTTTACCAGCCCTTCTGCTATCCACATTCGTACTAATTTGTCCACATCAATTTCTTTGAAGG	207	228	3	1.25	>MA_10435240_prc	AATTGATGCGTTCGAGTATAGATGTGGATATAGAAGGGTTTGTAGAAATTACAAAACTTATTTAATAGAAATTACATTGGTTGTTCAAGATCAAGCAACTGTGTTCAAACAGCTGCATCTTGATGGCCATACTCTTGTACCAGCCCTTCTTCTATCCACATTTGTATTAGATTGTCCACATCAGTT	141	162	3	0.25	>MA_53821_prc	TGTACAGATGTGGATATAGAAGGGTTAGTTAGTAAACAGTACGAAGCCCATCTAATAGAGATTCCATGAGAGGCATTTTATTGCAAGATGTTGGCTGTTCGAGATCAAGCGACTGTGTTCGAGCAGTGCATTTTAATGGCAATACTCATTAAATGGGTTGCCTGTTTTTTCTTTACCAGCCCTTCTGCTATCCACAACAGTAC	177	198	3	1.55	>MA_85105_prc	TTCCTGCAGTATGAAGAAATTGTTGTGTTCAGAGTGTACAGATGTGGATATATAAGGGTTAGTAAACAGTACAAAACCCATTTAATAGAGATTCCGTGAGAAACATCTTATTGTAGATTGTTGGCTGTTTCAGATCCAGCAAGCAACAAAGCAGCTGTATTTTGATCGCCATACTCATTAAATGGGTTGTCTGTTTGCTCTTTACCAGCCCTTCTGCTATCCACATTCGTACTAGTTTGTCCACATCAATTTCTTCGACGG	206	227	3	1.25
375	Pab-miRn0145.2_5p	CAATCCTTCCGCTATCCACATT	22	>MA_10431262_prc	CGGTTGTGGATAGCAGAAGGGCTGGTAAAGACAAACAGGCAACCCATTTGATGAGTATGGCCATCAAAATGCATTTGATTGAACACGGTTGTTTGATCTCGAATAGCCAACAATCTACAATAAGTTGATTGAACACGGTTGTTTGATCTCGAATAGCCAACAATCTACAATAAGATGCTCTCACAGAATCTCTATTAAATGGGTTTTGTATATATGTGCTAACTAACCCTCCTATATCCACATCTG	3	24	5	1.8		>MA_10433553_prc	TGTACAGATGTGGATATAGGAGGGTTAGTTAGCACATATATACAAAACCCATTTAATAGAGTTTCTGTGAGAGCATCTTATTGTAGATTGTTGGCTATTCGAGATCAAACAACCGTGTTCAATCAAATGCATTTTGATGGCCATACTCATCAAATGGGTTGTCTGTTTGTCTTTACCAGCCCTTCTGCTATCCACAACCGTA	177	198	3	1.8		>MA_10434984_prc	TTCTTGCAATATGAAGAAATTGATGTGTTCAGATTGTACAGATGTGGATATGGAAGGGCTAGGTAACATAAAATACAAAACCAATTTAATGCAGATTGCACAAGGGCCATCTTATTGTAGATTGTTGGTTGTTTGAGATCAAGCAACTCTGTACCAGCAGCTGTATTTAGATGGCCATGCTCATTGGGTTGCCTTTTGCTCTTTACCAGCCCTTCTGCTATCCACATTCGTACTAATTTGTCCACATCAATTTCTTTGAAGG	207	228	3	1.5	>MA_53821_prc	TGTACAGATGTGGATATAGAAGGGTTAGTTAGTAAACAGTACGAAGCCCATCTAATAGAGATTCCATGAGAGGCATTTTATTGCAAGATGTTGGCTGTTCGAGATCAAGCGACTGTGTTCGAGCAGTGCATTTTAATGGCAATACTCATTAAATGGGTTGCCTGTTTTTTCTTTACCAGCCCTTCTGCTATCCACAACAGTAC	177	198	3	1.8	>MA_59584_prc	GATGTGGATATGGAAGGGTTAGGTAATATAAAATGCAAAACCCATTTATTAGAGATTGCACAAGAGACAGCTTCTTGTAACAGAAAACCCATTTAACAGATATGGCATGAGAGGCAATTATGTAAATCTACTGTAGATTGTTGCTAGAATGTTTGACATCAAGCAAAGGTGTACTAGTTGCTGCATTTTGATCGGCATGCTTATTCAACAGGTTGTCTGTTTACTATTTACCAATCCTTCCGCTATCCACATTC	232	253	3	0	>MA_85105_prc	TTCCTGCAGTATGAAGAAATTGTTGTGTTCAGAGTGTACAGATGTGGATATATAAGGGTTAGTAAACAGTACAAAACCCATTTAATAGAGATTCCGTGAGAAACATCTTATTGTAGATTGTTGGCTGTTTCAGATCCAGCAAGCAACAAAGCAGCTGTATTTTGATCGCCATACTCATTAAATGGGTTGTCTGTTTGCTCTTTACCAGCCCTTCTGCTATCCACATTCGTACTAGTTTGTCCACATCAATTTCTTCGACGG	206	227	3	1.5
376	Pab-miRn0145.5_5p	TAAGCAGCCCTTCTCCGATCC	21	>MA_10431262_prc	CGGTTGTGGATAGCAGAAGGGCTGGTAAAGACAAACAGGCAACCCATTTGATGAGTATGGCCATCAAAATGCATTTGATTGAACACGGTTGTTTGATCTCGAATAGCCAACAATCTACAATAAGTTGATTGAACACGGTTGTTTGATCTCGAATAGCCAACAATCTACAATAAGATGCTCTCACAGAATCTCTATTAAATGGGTTTTGTATATATGTGCTAACTAACCCTCCTATATCCACATCTG	8	28	5	1.65		>MA_10433104_prc	TTGGTATAAATTTCGATTGCAGTAGGGTTGTTTAGCAGTGAACAAACAACCCATTTAATGGACGGGCCTGATCGCTGCCCATATTGACATGTCCATTCTATTTGTTGTGTTTTACTCTTAAGCAGCCCTTCTCCGATCCACCTTTATACCAG	119	139	3	0		>MA_10433553_prc	TGTACAGATGTGGATATAGGAGGGTTAGTTAGCACATATATACAAAACCCATTTAATAGAGTTTCTGTGAGAGCATCTTATTGTAGATTGTTGGCTATTCGAGATCAAACAACCGTGTTCAATCAAATGCATTTTGATGGCCATACTCATCAAATGGGTTGTCTGTTTGTCTTTACCAGCCCTTCTGCTATCCACAACCGTA	173	193	3	1.65	>MA_10434984_prc	TTCTTGCAATATGAAGAAATTGATGTGTTCAGATTGTACAGATGTGGATATGGAAGGGCTAGGTAACATAAAATACAAAACCAATTTAATGCAGATTGCACAAGGGCCATCTTATTGTAGATTGTTGGTTGTTTGAGATCAAGCAACTCTGTACCAGCAGCTGTATTTAGATGGCCATGCTCATTGGGTTGCCTTTTGCTCTTTACCAGCCCTTCTGCTATCCACATTCGTACTAATTTGTCCACATCAATTTCTTTGAAGG	203	223	3	1.65	>MA_10435240_prc	AATTGATGCGTTCGAGTATAGATGTGGATATAGAAGGGTTTGTAGAAATTACAAAACTTATTTAATAGAAATTACATTGGTTGTTCAAGATCAAGCAACTGTGTTCAAACAGCTGCATCTTGATGGCCATACTCTTGTACCAGCCCTTCTTCTATCCACATTTGTATTAGATTGTCCACATCAGTT	137	157	3	1.8	>MA_53821_prc	TGTACAGATGTGGATATAGAAGGGTTAGTTAGTAAACAGTACGAAGCCCATCTAATAGAGATTCCATGAGAGGCATTTTATTGCAAGATGTTGGCTGTTCGAGATCAAGCGACTGTGTTCGAGCAGTGCATTTTAATGGCAATACTCATTAAATGGGTTGCCTGTTTTTTCTTTACCAGCCCTTCTGCTATCCACAACAGTAC	173	193	3	1.65	>MA_85105_prc	TTCCTGCAGTATGAAGAAATTGTTGTGTTCAGAGTGTACAGATGTGGATATATAAGGGTTAGTAAACAGTACAAAACCCATTTAATAGAGATTCCGTGAGAAACATCTTATTGTAGATTGTTGGCTGTTTCAGATCCAGCAAGCAACAAAGCAGCTGTATTTTGATCGCCATACTCATTAAATGGGTTGTCTGTTTGCTCTTTACCAGCCCTTCTGCTATCCACATTCGTACTAGTTTGTCCACATCAATTTCTTCGACGG	202	222	3	1.65
377	Pab-miRn0146	GTGGTTTATGAATACATGGTACT	23	>MA_10431525_prc	GGGCTACGGTGGTTTATGAATACATCGTAGTGGTAATTTTCCCACCGTTCATTATCCTAAGGACAATTACCACTATGCATGTATTCACAAACTATCGCGGCCC	9	31	5	1.15		>MA_10431525_2_prc	GGGCTACGGTGGTTTATGAATACATCGTACTGGTAATTTTCCCACCGTTCATTATCCTAAGGACAATTACCACTATGCATGTATTCACAAACTATCGCGGCCC	9	31	5	1
378	Pab-miRn0147	TTTGGAGACCTGAACTGAAGAGA	23	>MA_10432027_prc	GGAAAATGTTTGGAGACCTGAACTGAAGAGATTGTAACTTGGAGCTATGAATCCAAGGGCAGCAATGTCGTTGTCATGTTATCACTCTTTCTGGTATTTCTGTCTCTTTGTCGTTTTTT	9	31	5	0
379	Pab-miRn0148.1_5p	ATCATTGAGAGCAGCATTGAG	21	>MA_10432988_prc	GCTCATCATTGAGTGCAGCATTGACCCTTTGAACCAAACAACAATTTGATGGGTCGATGCTGCATTCAACGATAAGC	5	25	5	1.15		>MA_20374_prc	GCTCATCATTGAGAGCAGCATTGACAGTCTGAACTGAACAACAATTCGATGGGTCGATGCTGCGTTCAACGATAAGC	5	25	5	0.15		>MA_26967_prc	ATCATTGAGAGCAGCATTGAGCGTTTGAACTGAACAACAATTCGACGGGTCGATGCTGCATTCAATGAT	1	21	5	0	>MA_281381_prc	GCTCATCATTGAGAGCAGCATTGACCTTTTGAACTGAACAACAATTCCATGGGTCGATGCTGCATTCAACGATAAGC	5	25	5	0.15	>MA_4077889_prc	GATAAATGCTCATCATTGAGAGCAGCATTGACTGTTGGAACTGAACAACAGTTCGACGGATCGATGCTGCATTCAACGATAAGCTTTTATT	12	32	5	0.15	>MA_4200411_prc	GATAAATGCTCATCATTGAGAGCAGCATTAACCGTTTGAACTGAACAACAGTTCGACGGGTCGATGCTGCATTCAACGATAAGCTTTTATT	12	32	5	0.4	>MA_914971_prc	GATAAACGCTCATCATTGAGTGCAGCATTGACCCCTTGAACCGAACAACAATTTGACAGGTCGATGCTGCATTCAACGATAAGCTTTTATT	12	32	5	1.15	>MA_9191239_prc	GCTCATCATTGAGAGAAGCATCGACAGTCTGAACTGAACAACAATTCGACGGGTCGATGCTGCACTCAACGATAAGC
380	Pab-miRn0148.2_5p	ATGCTGCACTCAACGATAAGC	21	>MA_10432988_prc	GCTCATCATTGAGTGCAGCATTGACCCTTTGAACCAAACAACAATTTGATGGGTCGATGCTGCATTCAACGATAAGC	1	21	5	1.25		>MA_10432988_prc	GCTCATCATTGAGTGCAGCATTGACCCTTTGAACCAAACAACAATTTGATGGGTCGATGCTGCATTCAACGATAAGC	57	77	3	1		>MA_11748_prc	AGCCGTGGCAACCACATCATTGAGTGCAGCGTTGACGATAGAAATTCCACCAATAGATTTGATAATATCTATCTATTTGTGGAATGCCATTGATATTGTTAACCCTGCACTCAATAGTATGTTTGCCAATGGCT	12	32	5	1.8	>MA_20374_prc	GCTCATCATTGAGAGCAGCATTGACAGTCTGAACTGAACAACAATTCGATGGGTCGATGCTGCGTTCAACGATAAGC	57	77	3	2	>MA_281381_prc	GCTCATCATTGAGAGCAGCATTGACCTTTTGAACTGAACAACAATTCCATGGGTCGATGCTGCATTCAACGATAAGC	57	77	3	1	>MA_4077889_prc	GATAAATGCTCATCATTGAGAGCAGCATTGACTGTTGGAACTGAACAACAGTTCGACGGATCGATGCTGCATTCAACGATAAGCTTTTATT	64	84	3	1	>MA_4200411_prc	GATAAATGCTCATCATTGAGAGCAGCATTAACCGTTTGAACTGAACAACAGTTCGACGGGTCGATGCTGCATTCAACGATAAGCTTTTATT	64	84	3	1	>MA_8495757_prc	AGCCGTGGCAACCACATCATTGAGTGCAGCGTTGACGATAGAAATTCCACCAATAGCTTTGATAATATCTATCTATTTGTGGAATGCCATTGATATTGTTAACCCTGCACTCAATAGTATGTTTGCCAATGGCT
381	Pab-miRn0148_3p	CGATGCTGCATTCAACGATAA	21	>MA_10432988_prc	GCTCATCATTGAGTGCAGCATTGACCCTTTGAACCAAACAACAATTTGATGGGTCGATGCTGCATTCAACGATAAGC	55	75	3	0		>MA_20374_prc	GCTCATCATTGAGAGCAGCATTGACAGTCTGAACTGAACAACAATTCGATGGGTCGATGCTGCGTTCAACGATAAGC	55	75	3	1		>MA_281381_prc	GCTCATCATTGAGAGCAGCATTGACCTTTTGAACTGAACAACAATTCCATGGGTCGATGCTGCATTCAACGATAAGC	55	75	3	0	>MA_4077889_prc	GATAAATGCTCATCATTGAGAGCAGCATTGACTGTTGGAACTGAACAACAGTTCGACGGATCGATGCTGCATTCAACGATAAGCTTTTATT	62	82	3	0	>MA_4200411_prc	GATAAATGCTCATCATTGAGAGCAGCATTAACCGTTTGAACTGAACAACAGTTCGACGGGTCGATGCTGCATTCAACGATAAGCTTTTATT	62	82	3	0	>MA_914971_prc	GATAAACGCTCATCATTGAGTGCAGCATTGACCCCTTGAACCGAACAACAATTTGACAGGTCGATGCTGCATTCAACGATAAGCTTTTATT	62	82	3	0	>MA_9191239_prc	GCTCATCATTGAGAGAAGCATCGACAGTCTGAACTGAACAACAATTCGACGGGTCGATGCTGCACTCAACGATAAGC	55	75	3	1	>MA_9654159_prc	AATTAAATTCTGCATTCAATGAGAACCCACTTTGCATACTTTTGATAGACCCATAAAGAGATAAACTGGAAATACATGAAAAAAAAACATGTTTCTTTGTGTTTGTCTCTCTGTGGGTCTATCAAAATTGTGCAAAGTGGGTACTCGTTGGATGCAGAATTTAATT
382	Pab-miRn0149.1_3p	ACAGACGACACGAGCACCTTC	21	>MA_10432994_prc1	GAAAGTGTTCTTGACATCTGGGCCACGATGGTTTGTTTACCATTTTATGTCTATAAACTATCGTTGCCAGACGACACGAGCACCTTCG	67	87	3	0.15
383	Pab-miRn0149.1_5p	CCATGGTGCCCCAGATGATAAG	22	>MA_10432994_prc1	GAAAGTGTTCTTGACATCTGGGCCACGATGGTTTGTTTACCATTTTATGTCTATAAACTATCGTTGCCAGACGACACGAGCACCTTCG	10	31	5	1.75		>MA_138737_prc2	GGAGGTGATCTTCACATCTGGGCCACGATGGTTTATCTTTCTTCGTTTATTTATCATAAACCATGGTGCCCCAGATGAGAAGAGCACCTT	10	31	5	1.75		>MA_138737_prc2	GGAGGTGATCTTCACATCTGGGCCACGATGGTTTATCTTTCTTCGTTTATTTATCATAAACCATGGTGCCCCAGATGAGAAGAGCACCTT	61	82	3	0.25	>MA_10433003_prc	GTAGTTTTTACATCTGGGCCACGATGGTTGATAAACACATCGTAGCTCTTATAGGAAAC	6	27	5	1.9	>MA_138737_1_prc	GTGCTCTTCTCATCTGGGGCACCATGGTTTATGATAAATAAACGAAGAAAGATAAACCATCGTGGCCCAGATGTGAAGATCAC	6	27	5	0.25	>MA_138737_1_prc	GTGCTCTTCTCATCTGGGGCACCATGGTTTATGATAAATAAACGAAGAAAGATAAACCATCGTGGCCCAGATGTGAAGATCAC	57	78	3	1.75	>MA_138737_2_prc	AAGGTGCTCTTCTCATCTGGGGCACCATGGTTTATGATAAATAAACGAAGAAAGATAAACCATCGTGGCCCAGATGTGAAGATCACCTC	9	30	5	0.25	>MA_138737_2_prc	AAGGTGCTCTTCTCATCTGGGGCACCATGGTTTATGATAAATAAACGAAGAAAGATAAACCATCGTGGCCCAGATGTGAAGATCACCTC
384	Pab-miRn0149.2_3p	CAGACGAGAAGAGCACCTTCG	21	>MA_10432994_prc1	GAAAGTGTTCTTGACATCTGGGCCACGATGGTTTGTTTACCATTTTATGTCTATAAACTATCGTTGCCAGACGACACGAGCACCTTCG	68	88	3	2		>MA_10432994_prc2	GCGAAGGTGTTCTTCACGTCTGGGCCGCGATGGTTTGTTTTACAAATAAACCATCTGCCCCAGACGAGAAGAGCACCTTCGC	2	22	5	2		>MA_10432994_prc2	GCGAAGGTGTTCTTCACGTCTGGGCCGCGATGGTTTGTTTTACAAATAAACCATCTGCCCCAGACGAGAAGAGCACCTTCGC	61	81	3	0	>MA_133147_prc	TCTTAATGTTTGGGCCACGATGGTTTGTTTACCAATAAACCATATGCCCCAGAGGAGAAGAGAACCTTCATTTTCTTTTACATGGATATCTCGTCTTTCTGGACCAGCAGGAATGGCAGGAGGGAAAAAGCTTAATTATTTGATAAGCAACCTCTATCCATGTGGGTATTTTCTGATTCAAAATGTTGTGTGGATGAGCTCCTCCTCTTTTCACCCTAATCAAGATAAGCACTTTACACACAACTTGAGAAGATGATCAGTGTTATTTTGTTTT	50	70	5	1.4	>MA_7555626_prc	CTGCTAGGCTGTGCTCTTCTTATCTTTGAAAGTGCTAGCAATTTTTATAGCGATTTTGTATAAGTTGTTCGCACTTATAAAGAAAAAGAAAAGATAAAGCTCAAGCAAATCGCTGCAGAAATTGCGAGCACTTCAAAGAGAAGAAGAGCACATTGTGGCAG	136	156	3	1.95
385	Pab-miRn0149.2_5p	GTGATCTTCACATCTGGGCCA	21	>MA_10432994_prc1	GAAAGTGTTCTTGACATCTGGGCCACGATGGTTTGTTTACCATTTTATGTCTATAAACTATCGTTGCCAGACGACACGAGCACCTTCG	5	25	5	1.25		>MA_10432994_prc2	GCGAAGGTGTTCTTCACGTCTGGGCCGCGATGGTTTGTTTTACAAATAAACCATCTGCCCCAGACGAGAAGAGCACCTTCGC	7	27	5	1.4		>MA_138737_prc2	GGAGGTGATCTTCACATCTGGGCCACGATGGTTTATCTTTCTTCGTTTATTTATCATAAACCATGGTGCCCCAGATGAGAAGAGCACCTT	5	25	5	0	>MA_138737_prc2	GGAGGTGATCTTCACATCTGGGCCACGATGGTTTATCTTTCTTCGTTTATTTATCATAAACCATGGTGCCCCAGATGAGAAGAGCACCTT	67	87	3	1.5	>MA_138737_1_prc	GTGCTCTTCTCATCTGGGGCACCATGGTTTATGATAAATAAACGAAGAAAGATAAACCATCGTGGCCCAGATGTGAAGATCAC	1	21	5	1.5	>MA_138737_1_prc	GTGCTCTTCTCATCTGGGGCACCATGGTTTATGATAAATAAACGAAGAAAGATAAACCATCGTGGCCCAGATGTGAAGATCAC	63	83	3	0	>MA_138737_2_prc	AAGGTGCTCTTCTCATCTGGGGCACCATGGTTTATGATAAATAAACGAAGAAAGATAAACCATCGTGGCCCAGATGTGAAGATCACCTC	4	24	5	1.5	>MA_138737_2_prc	AAGGTGCTCTTCTCATCTGGGGCACCATGGTTTATGATAAATAAACGAAGAAAGATAAACCATCGTGGCCCAGATGTGAAGATCACCTC
386	Pab-miRn0149.8_5p	TCTGGGCCACGATGGTTAATGA	22	>MA_10432994_prc1	GAAAGTGTTCTTGACATCTGGGCCACGATGGTTTGTTTACCATTTTATGTCTATAAACTATCGTTGCCAGACGACACGAGCACCTTCG	17	38	5	0.8		>MA_10432994_prc2	GCGAAGGTGTTCTTCACGTCTGGGCCGCGATGGTTTGTTTTACAAATAAACCATCTGCCCCAGACGAGAAGAGCACCTTCGC	19	40	5	1.8		>MA_10304098_prc	TCTTCACGTCAGGGCCACGATGGTTTATTTACCAGGTATCAATAAACCATAGTGGCACAGGCGAGAAGA	9	30	5	0.8	>MA_10304098_prc	TCTTCACGTCAGGGCCACGATGGTTTATTTACCAGGTATCAATAAACCATAGTGGCACAGGCGAGAAGA	40	61	3	1.95	>MA_136180_prc	AGGTGGTCTTGACGTCTGGTCCACGATGGTTTATTTACCATGTATCAATAAACCATCGCGGACAGACGACACGAGCACCT	15	36	5	1.55	>MA_51829_prc	ATTGTCGTCCGGGCCACGATGGTTTATGATCGTCTAGGATGTTCAGAACCACCGTGGCCCTGACGAGAAG	8	29	5	0.5	>MA_51829_1_prc	AGGCGAGGGTATTCTTCTCGTCAGGGCCACGGTGGTTCTGAACATCCTAGACGATCATAAACCATCGTGGCCCGGACGACAATAACACGCTCGCTT	55	76	3	0.5	>MA_51829_2_prc	TTGTCGTCCGGGCCACGATGGTTAATGATCGTTTAGGATGTTCAGAACCACCGTGGCCCTGATGAGAA
387	Pab-miRn0150.1_3p	CATGGTGCCCCAGATGAGAAGA	22	>MA_10432994_prc2	GCGAAGGTGTTCTTCACGTCTGGGCCGCGATGGTTTGTTTTACAAATAAACCATCTGCCCCAGACGAGAAGAGCACCTTCGC	51	72	3	1.9		>MA_138737_prc2	GGAGGTGATCTTCACATCTGGGCCACGATGGTTTATCTTTCTTCGTTTATTTATCATAAACCATGGTGCCCCAGATGAGAAGAGCACCTT	62	83	3	0		>MA_133147_prc	TCTTAATGTTTGGGCCACGATGGTTTGTTTACCAATAAACCATATGCCCCAGAGGAGAAGAGAACCTTCATTTTCTTTTACATGGATATCTCGTCTTTCTGGACCAGCAGGAATGGCAGGAGGGAAAAAGCTTAATTATTTGATAAGCAACCTCTATCCATGTGGGTATTTTCTGATTCAAAATGTTGTGTGGATGAGCTCCTCCTCTTTTCACCCTAATCAAGATAAGCACTTTACACACAACTTGAGAAGATGATCAGTGTTATTTTGTTTT	40	61	5	1.9	>MA_138737_1_prc	GTGCTCTTCTCATCTGGGGCACCATGGTTTATGATAAATAAACGAAGAAAGATAAACCATCGTGGCCCAGATGTGAAGATCAC	5	26	5	0	>MA_138737_2_prc	AAGGTGCTCTTCTCATCTGGGGCACCATGGTTTATGATAAATAAACGAAGAAAGATAAACCATCGTGGCCCAGATGTGAAGATCACCTC	8	29	5	0	>MA_811474_prc	GAAGGTGATCCTAACATCTGGGCCACGATGGTTTATTGTTCATCGTGTATTTATCATAAACCATGGTGCCCCAGATGATAAGAGCACCTTC	62	83	3	0.25
388	Pab-miRn0150.2_3p	CCCCAGATGAGAAGAGCACCT	21	>MA_10432994_prc2	GCGAAGGTGTTCTTCACGTCTGGGCCGCGATGGTTTGTTTTACAAATAAACCATCTGCCCCAGACGAGAAGAGCACCTTCGC	58	78	3	1		>MA_138737_prc2	GGAGGTGATCTTCACATCTGGGCCACGATGGTTTATCTTTCTTCGTTTATTTATCATAAACCATGGTGCCCCAGATGAGAAGAGCACCTT	69	89	3	0		>MA_10437272_prc	TATTAATGTTGACATTTTGGACCTGCGATAAGTGGTCCATCTTCAGGATGAGAAGAGAAAATAGATAGATCAATAAATCATAAGAGAAATGTCAACATTAATTGATCTATCTTTTTTTCTCTTATGATTTATTGATCTATCTTTTACCCTTTGTCCCGAATATGAATTGGGTATTGCAGGTCTAAATTGTCGACATTAATA	42	62	5	1.45	>MA_133147_prc	TCTTAATGTTTGGGCCACGATGGTTTGTTTACCAATAAACCATATGCCCCAGAGGAGAAGAGAACCTTCATTTTCTTTTACATGGATATCTCGTCTTTCTGGACCAGCAGGAATGGCAGGAGGGAAAAAGCTTAATTATTTGATAAGCAACCTCTATCCATGTGGGTATTTTCTGATTCAAAATGTTGTGTGGATGAGCTCCTCCTCTTTTCACCCTAATCAAGATAAGCACTTTACACACAACTTGAGAAGATGATCAGTGTTATTTTGTTTT	47	67	5	1.25	>MA_138737_2_prc	AAGGTGCTCTTCTCATCTGGGGCACCATGGTTTATGATAAATAAACGAAGAAAGATAAACCATCGTGGCCCAGATGTGAAGATCACCTC	2	22	5	0	>MA_7555626_prc	CTGCTAGGCTGTGCTCTTCTTATCTTTGAAAGTGCTAGCAATTTTTATAGCGATTTTGTATAAGTTGTTCGCACTTATAAAGAAAAAGAAAAGATAAAGCTCAAGCAAATCGCTGCAGAAATTGCGAGCACTTCAAAGAGAAGAAGAGCACATTGTGGCAG	9	29	5	1.95	>MA_811474_prc	GAAGGTGATCCTAACATCTGGGCCACGATGGTTTATTGTTCATCGTGTATTTATCATAAACCATGGTGCCCCAGATGATAAGAGCACCTTC	69	89	3	1
389	Pab-miRn0150.3_3p	TCTGGCGCAGACGAGATGACA	21	>MA_10432994_prc2	GCGAAGGTGTTCTTCACGTCTGGGCCGCGATGGTTTGTTTTACAAATAAACCATCTGCCCCAGACGAGAAGAGCACCTTCGC	54	74	3	1.8		>MA_10109652_prc	GTTTCCTCCGCAGATGAGATGACACTGGCCTCAACATCAATCAATCAGCAGATGTATGAGGCTACTGTCATCTCTCCTGAGGATGAAAC	4	24	5	1.75		>MA_138887_prc	GTTTCGTGCGCAGAAGAGATGACACGGTCCTTATATATTCTCTCCATTCTGTCGATGAATGATGTATGAGGGCGGTGTCCTCTCTCTGCGCATGAAAC	4	24	5	1.5	>MA_150342_prc	GTTTCCTCCGCAGATGAGATGACACTGGCCTCAACATCAATCAATCAGCAGATGTATGAGGCTAGTATCATCTCTCCTGAGGATGAAAC	4	24	5	1.75	>MA_150735_prc	GTTTCCTCCGCAGATGAGATGACACTGGCCTCAACATCAATCAATCAGCAGATGTATGAGGCTAGTATCATCTCTCCTGAGGATGAAAC	4	24	5	1.75	>MA_26072_prc	GTTTCTTTCGCAGAAGAGATGACACTATCCTTATGTATCGTCTTCATTCACTGAGTTTGAGATGTATGAGGGCGGTGTCATCTCTCTGCGCATGAAAC	4	24	5	1.5	>MA_457712_prc	GTTTCTGGCGCAGACGAGATGACACTGTCCTCATATATCCTGATCATTCATTGAGTTTGCGATGAAGAAGGAATAAATATATAAAGGCAGTGTCATTTCTCTGCGCCTGAAAC	4	24	5	0	>MA_50927_prc	GTTTCTGGCACAGATGAGATGACACTGTCCTCCTATATCCTGATCCTCCATTCAGTTTGAGATGAAGGAATAAATGCAGGAAGGCAGTGTCATCTCTCTCGGCCTGGAAC
390	Pab-miRn0151.1_3p	TAAGCAGCCCTTCTCCGATCCA	22	>MA_10433104_prc	TTGGTATAAATTTCGATTGCAGTAGGGTTGTTTAGCAGTGAACAAACAACCCATTTAATGGACGGGCCTGATCGCTGCCCATATTGACATGTCCATTCTATTTGTTGTGTTTTACTCTTAAGCAGCCCTTCTCCGATCCACCTTTATACCAG	119	140	3	0
391	Pab-miRn0151.1_5p	GATTGCAGTAGGGTTGTTTAG	21	>MA_10433104_prc	TTGGTATAAATTTCGATTGCAGTAGGGTTGTTTAGCAGTGAACAAACAACCCATTTAATGGACGGGCCTGATCGCTGCCCATATTGACATGTCCATTCTATTTGTTGTGTTTTACTCTTAAGCAGCCCTTCTCCGATCCACCTTTATACCAG	15	35	5	0		>MA_535714_prc	TCGATTGCAGTAGGGTTGTTTAGCAGTGAACAAACAACCCATTTAATGGACGGGCCTGATCGCTGCCCATATTGACATGCCCATTCAATTTGTTGTGTTTTACTCTTAAGCAGCCCTTCTCCGATC	3	23	5	0		>MA_8437928_prc	TCGATTGTAGAAGGGTTGTTTAGTAGTGAACAAACAACCCATTTAATGGACAGGCCTGATCGCTTCCCATATTGACATGTCCATTCAATTTGTTATGTTTTACTCTCAAGCATCCCTTCTCTGATC	3	23	5	2
392	Pab-miRn0151.2_3p	TAAGCAGCCCTTCTCCGATCCAC	23	>MA_10433104_prc	TTGGTATAAATTTCGATTGCAGTAGGGTTGTTTAGCAGTGAACAAACAACCCATTTAATGGACGGGCCTGATCGCTGCCCATATTGACATGTCCATTCTATTTGTTGTGTTTTACTCTTAAGCAGCCCTTCTCCGATCCACCTTTATACCAG	119	141	3	0
393	Pab-miRn0151.2_5p	GATTGCAGTAGGGTTGTTTAGC	22	>MA_10433104_prc	TTGGTATAAATTTCGATTGCAGTAGGGTTGTTTAGCAGTGAACAAACAACCCATTTAATGGACGGGCCTGATCGCTGCCCATATTGACATGTCCATTCTATTTGTTGTGTTTTACTCTTAAGCAGCCCTTCTCCGATCCACCTTTATACCAG	15	36	5	0		>MA_535714_prc	TCGATTGCAGTAGGGTTGTTTAGCAGTGAACAAACAACCCATTTAATGGACGGGCCTGATCGCTGCCCATATTGACATGCCCATTCAATTTGTTGTGTTTTACTCTTAAGCAGCCCTTCTCCGATC	3	24	5	0
394	Pab-miRn0151.3_5p	GATTGCAGTAGGGTTGTTTAGCAGA	25	>MA_10433104_prc	TTGGTATAAATTTCGATTGCAGTAGGGTTGTTTAGCAGTGAACAAACAACCCATTTAATGGACGGGCCTGATCGCTGCCCATATTGACATGTCCATTCTATTTGTTGTGTTTTACTCTTAAGCAGCCCTTCTCCGATCCACCTTTATACCAG	15	39	5	0.15		>MA_535714_prc	TCGATTGCAGTAGGGTTGTTTAGCAGTGAACAAACAACCCATTTAATGGACGGGCCTGATCGCTGCCCATATTGACATGCCCATTCAATTTGTTGTGTTTTACTCTTAAGCAGCCCTTCTCCGATC	3	27	5	0.15
395	Pab-miRn0152.1	CATCCTGTCAAGGATGTGGTC	21	>MA_10433143_prc	CTAGTCAGCGGAGAGGACCGCAGCCTTTACAGGATGGATAATTAAATATAAAAATATCCATCCTGTCAAGGATGTGGTCTCCTCCGCGGACTAG	59	79	3	0
396	Pab-miRn0152.2	TCAAGGATGTGGTCTCCTCCG	21	>MA_10433143_prc	CTAGTCAGCGGAGAGGACCGCAGCCTTTACAGGATGGATAATTAAATATAAAAATATCCATCCTGTCAAGGATGTGGTCTCCTCCGCGGACTAG	66	86	3	0
397	Pab-miRn0153	TCGGTGATCGAGTTTGACTTG	21	>MA_10433352_prc	GAAAAATTCGGTGATCGAGTTTGACTTGCGAATCGCGATTTATCGTGAGTCAAACTTGGTCACTGATTTTTTC	8	28	5	0
398	Pab-miRn0154.1_3p	CATCATTACCTTTCACAGCGCATC	24	>MA_10433397_prc1	AGGGATATGGTTAGTTGGAGGGCAATGGGTATGGGAGGAATGGGCAAAGCTCACTGCTCAGAGCTCAAGGAATGAGTTGTTTGAGTCTTCCCTAAACCTCCCAAACCCATCATTACCTTTCACAGCGCATCCCTC	108	131	3	0
399	Pab-miRn0154.2_3p	TCTTCCCTAAACCTCCCAA	19	>MA_10433397_prc1	AGGGATATGGTTAGTTGGAGGGCAATGGGTATGGGAGGAATGGGCAAAGCTCACTGCTCAGAGCTCAAGGAATGAGTTGTTTGAGTCTTCCCTAAACCTCCCAAACCCATCATTACCTTTCACAGCGCATCCCTC	86	104	3	0		>MA_10433397_prc2	ATGGGTATGGGAGGAATGGGCAAAGCTCACTGCTCAGAGCTCAAGGAATGAGTTGTTTGAGTCTTCCCTAAACCTCCCAAACCCAT	62	80	3	0		>MA_1142876_prc	AAGTGCAACATTCGGTGGTTTAGGCGAGCCATGCTGAGCTCATTAACCACCGAAACAGGCGCTT	11	29	5	1.9	>MA_116280_prc	GTTCGTGCAGATCCATGGATGTGAGTTTTAGGGCAACCACTTTCATGTCTATTGAATGAAGGTTGCTGTGGGTAACGCCACTCCAGTTGCACAAGAAC	19	37	5	1.95	>MA_1243420_prc	GCTGGAAGGTTTAGGAAGTTGGTGACCTGATGACAGGGAAGCCAGCGACCGAAGCCCCGGT	2	20	5	1.2	>MA_141015_prc	AGAAGAGAGAGAGCACCGCCTCCATCCTAAACCTGCATTGATCCATCTCACATATTGGGAGTGGAGAAGACGAGGTGCTCTCTCTCTCTCT	21	39	5	1.55	>MA_882266_prc	TCTGAGCGAGAGGAGAGAGAGCACCGCCTCCCATCCTAAACCTGCAATGATCCATCTCGCCTATTTGGGGTGGAGAAGACGAGGTGCTCTCTCTCTGTCTTCACGTTCGGG	30	48	5	1.55
400	Pab-miRn0154.3_3p	TCTTCCCTAAACCTCCCAAAC	21	>MA_10433397_prc1	AGGGATATGGTTAGTTGGAGGGCAATGGGTATGGGAGGAATGGGCAAAGCTCACTGCTCAGAGCTCAAGGAATGAGTTGTTTGAGTCTTCCCTAAACCTCCCAAACCCATCATTACCTTTCACAGCGCATCCCTC	86	106	3	0		>MA_10433397_prc2	ATGGGTATGGGAGGAATGGGCAAAGCTCACTGCTCAGAGCTCAAGGAATGAGTTGTTTGAGTCTTCCCTAAACCTCCCAAACCCAT	62	82	3	0
401	Pab-miRn0154_5p	TATGGGAGGAATGGGCAAAGCTA	23	>MA_10433397_prc1	AGGGATATGGTTAGTTGGAGGGCAATGGGTATGGGAGGAATGGGCAAAGCTCACTGCTCAGAGCTCAAGGAATGAGTTGTTTGAGTCTTCCCTAAACCTCCCAAACCCATCATTACCTTTCACAGCGCATCCCTC	30	52	5	0.15		>MA_10433397_prc2	ATGGGTATGGGAGGAATGGGCAAAGCTCACTGCTCAGAGCTCAAGGAATGAGTTGTTTGAGTCTTCCCTAAACCTCCCAAACCCAT	6	28	5	0.15
402	Pab-miRn0155.1_3p	AAATGGAAATCGACTCGAGGGTAT	24	>MA_10433582_prc	TACTATTTGGTTGGGAATCATAGGGAATATTATTTCGGTCTTTCTCTTCCTCTCTCCAATCCAAACATTTCTCAACATGTGGAAACGGAAATCGACTCGAGGGTATTTCGGATTTTCTTACCCCATGACTCTGCTCAACCGTG	83	106	3	0.25		>MA_6143868_prc	ATCATAGGGAATATTATTTCGGTCTTTCTCTTCCTCTCTCCAATCCCCACATTTCTCAACGTGTGGAAATGGAAATCAACTCGAGGGTATTCCGGCTTTTCTTACCCCATGACTTTGCTCAACTATG	67	90	3	1
403	Pab-miRn0155.1_5p	ATAGGGAATATTATTTCGGTCTTT	24	>MA_10433582_prc	TACTATTTGGTTGGGAATCATAGGGAATATTATTTCGGTCTTTCTCTTCCTCTCTCCAATCCAAACATTTCTCAACATGTGGAAACGGAAATCGACTCGAGGGTATTTCGGATTTTCTTACCCCATGACTCTGCTCAACCGTG	20	43	5	0		>MA_6143868_prc	ATCATAGGGAATATTATTTCGGTCTTTCTCTTCCTCTCTCCAATCCCCACATTTCTCAACGTGTGGAAATGGAAATCAACTCGAGGGTATTCCGGCTTTTCTTACCCCATGACTTTGCTCAACTATG	4	27	5	0
404	Pab-miRn0155.2_3p	AATCGACTCGAGGGTATTCCGGCT	24	>MA_10433582_prc	TACTATTTGGTTGGGAATCATAGGGAATATTATTTCGGTCTTTCTCTTCCTCTCTCCAATCCAAACATTTCTCAACATGTGGAAACGGAAATCGACTCGAGGGTATTTCGGATTTTCTTACCCCATGACTCTGCTCAACCGTG	90	113	3	1.15		>MA_6143868_prc	ATCATAGGGAATATTATTTCGGTCTTTCTCTTCCTCTCTCCAATCCCCACATTTCTCAACGTGTGGAAATGGAAATCAACTCGAGGGTATTCCGGCTTTTCTTACCCCATGACTTTGCTCAACTATG	74	97	3	0.25
405	Pab-miRn0155.2_5p	TATCATAGGGAATATTATTTCGGT	24	>MA_10433582_prc	TACTATTTGGTTGGGAATCATAGGGAATATTATTTCGGTCTTTCTCTTCCTCTCTCCAATCCAAACATTTCTCAACATGTGGAAACGGAAATCGACTCGAGGGTATTTCGGATTTTCTTACCCCATGACTCTGCTCAACCGTG	16	39	5	0.15
406	Pab-miRn0155.3_3p	CTTACCCCATGACTCTGCTCAAC	23	>MA_10433582_prc	TACTATTTGGTTGGGAATCATAGGGAATATTATTTCGGTCTTTCTCTTCCTCTCTCCAATCCAAACATTTCTCAACATGTGGAAACGGAAATCGACTCGAGGGTATTTCGGATTTTCTTACCCCATGACTCTGCTCAACCGTG	117	139	3	0		>MA_6143868_prc	ATCATAGGGAATATTATTTCGGTCTTTCTCTTCCTCTCTCCAATCCCCACATTTCTCAACGTGTGGAAATGGAAATCAACTCGAGGGTATTCCGGCTTTTCTTACCCCATGACTTTGCTCAACTATG	101	123	3	1
407	Pab-miRn0155.3_5p	TATTATTTCGGTCTTTCTCTTCCT	24	>MA_10433582_prc	TACTATTTGGTTGGGAATCATAGGGAATATTATTTCGGTCTTTCTCTTCCTCTCTCCAATCCAAACATTTCTCAACATGTGGAAACGGAAATCGACTCGAGGGTATTTCGGATTTTCTTACCCCATGACTCTGCTCAACCGTG	28	51	5	0		>MA_6143868_prc	ATCATAGGGAATATTATTTCGGTCTTTCTCTTCCTCTCTCCAATCCCCACATTTCTCAACGTGTGGAAATGGAAATCAACTCGAGGGTATTCCGGCTTTTCTTACCCCATGACTTTGCTCAACTATG	12	35	5	0
408	Pab-miRn0155.4_3p	GACTCGAGGGTATTCCGGCTTT	22	>MA_10433582_prc	TACTATTTGGTTGGGAATCATAGGGAATATTATTTCGGTCTTTCTCTTCCTCTCTCCAATCCAAACATTTCTCAACATGTGGAAACGGAAATCGACTCGAGGGTATTTCGGATTTTCTTACCCCATGACTCTGCTCAACCGTG	94	115	3	1.25		>MA_6143868_prc	ATCATAGGGAATATTATTTCGGTCTTTCTCTTCCTCTCTCCAATCCCCACATTTCTCAACGTGTGGAAATGGAAATCAACTCGAGGGTATTCCGGCTTTTCTTACCCCATGACTTTGCTCAACTATG	78	99	3	0.15
409	Pab-miRn0156	ATTCCACCGGTTCGGTACCAA	21	>MA_10433605_prc	GACCGGTTTGGTACCGAACCGGCTGAGTCAACAAACGACTTGGCCGGTTTGGTACCAAACCGGTC	8	28	5	1.4		>MA_10435460_prc	GGGCTGGTTTGGTACCGAACCGGCTGAGTCAAAGGATAATTCCACCGGTTCGGTACCAAACCGGCCC	9	29	5	1.4		>MA_10435460_prc	GGGCTGGTTTGGTACCGAACCGGCTGAGTCAAAGGATAATTCCACCGGTTCGGTACCAAACCGGCCC	39	59	3	0	>MA_140712_prc	GGGTCGGTTTGGTACCGAACCGGCTGAGTCATTCTTTGACTCGGCTGGTTCGGTACCAAACCACCC	9	29	5	1.4	>MA_190039_prc	TGCTCGGCCCGGAGGGATGGTTTGCTACTGAACCAATCGAGTCAAAGCATGACCCGGCCGGTTCGGTACCAAACTAGCCCTACTCGGCCGAGTA	52	72	3	1.65	>MA_195017_prc	GACTTGGACTCGGCCAAGTTGACCCCCTGCCAAACCGACTCTGTCTTCAAAATGGTTCAGTGGACCGGTTCGGTACCAAACTGGTCCAACTCGGCCGAGTTGAACCAAGTC	59	79	3	0.65	>MA_4045053_prc	GCTCGGCTCAGAGGGCTGGTTTGGTACCGAACCGGCAGAGTCAAAGCGTGACTCGGCCGATTCGATACCAAACTGGCCCTACTCAGCTGAGT	21	41	5	1.4	>MA_76629_prc	TTGACTTGGCTGAGTTGCACCGGTTTGGTACCGAGCCGGACGAGTCAAGCCTTGACTCGGCTGGTTTGGTACCAAACTGGTACAACTCGGCTGAGTTGA
410	Pab-miRn0157	GTGTGCATGACACAGGAGTTGT	22	>MA_10433715_prc	CGGGGCGCTTCCTTCAACCCAATAAATGGCTGTGTAGGGATGATTCAACTGCTGGTTCATGGATTCTATTACATTGTCACGTTGCTGGAGCTATTTTTCGTGGCAAGATAATGGTGTACATGACACAGGAGTTGGAATGCCACTATGCGGCGTTATATTGGATTGAAGGGAGCTCCTCG	114	135	3	0.4		>MA_19624_prc	GGGTGTGTTGGAGCTCCCTTCAGTCCAACCAAAGCTTGTGCGGCGGTGGTTCAGCTGCTGATTCATGCATTCGACTGCCCTGTCCGTGACTTTCCAGCAGCCTGAATCAATCAAGCTATCTCCATGACAGGATAGTGGTGTGCATGACGCAGGAGATGTATTGTCACTGGACACGCATTCCTTGGATTGAAGGGAGCTCCACTTATCC	138	159	3	1.25		>MA_636865_prc	GCCAGAGGTGACGGGGCGCTCCCTTCAGTCCAACCAAGGGCCGTGTGGGGATGATTTAACTGCTGGTTCCTGGACTCTATTGTCTTGCAATGCTGGAGAAGCCATTTTCGTGGAAAGATAATGGTGTGCATGACACAGGAGTTATATTACTCTTACGCTGGTTTTATTTGGATTGAAGAGAGCTCCCCGAAGTCGTAGGGC	124	145	3	0.15	>MA_7940_prc	GAAATTAGGAGGAGAGATGACGGGGCGCTCCCTTCAGTCCAACCAAGGGCTGTGTGGGGATGATTCAACTGCTGGTTCATGGATTCTATTGTCTTGTCATGTTGGTGGAGCTGGCTAGATAATGGTGTGCATGACACAGGAGTTGTATTGCCACCATGCGACTTTTACTTGGATTGAAGGGAGCTCCTCGAAGGCCTCCTACTTTC	125	146	3	0	>MA_9003617_prc	GAAATTAGGAGGAGAGATGACGGGGCGCTCCCTTCAGTCCAACCAAGGGCTGTGTGGGGATGATTCAACTGCTGGTTCATGGATTCTATTGTCTTGTCATGTTGGTGGAGCTGGCTAGATAATGGTGTGCATGACACAGGAGTTGTATTGCCACCATGCGACTTTTACTTGGATTGAAGGGAGCTCCTCGAAGGCCTCCTACTTTC	125	146	3	0
411	Pab-miRn0158.1	TCTAAACCCGGTTCTGATATG	21	>MA_10433816_prc	ATACTAGCACAGACCCGTCTAAACCCTGGTCTGATATGCATGTCGAGGTTGCATATCTCAAATTCCAATATTTAATGCATTTTCCGTGTGTGGACTTGGGAGATACATCCTTGAGCTTTGCACCCTTGAGGTGCATGTCAAGTTCGGTTTTAGACTGGTCTGTGCTAGTGT	18	38	5	2		>MA_104610_prc	ATACTAGCCCAAACCCATCTAAACCCGGTTCTGATATGCATCTCGTGGTTGCATATATTGGATTTCAATATTTGATATGTTGGCCATTTGTGTGAACTTGGGATATTCATCCTTGAGATTTTGCAACCTAGAGGTGCATATCAACCCTGGGTTTAGATGGGTCTGGGCTAGTGT	18	38	5	0		>MA_137202_prc	ACCCATTTAAACCTGGGTTTGATATGCTCCTTGAGGACAAGAAGCTCGAAGTTGTATACCTTGAGTTCCAAGTTATTTGTGTGAGCTTGAGATATGCATTATTGAGCTTAGCAGTCTCGAGGACCATATCAGACCCAGGTTTAGATGGGT	125	145	3	2	>MA_41233_prc	ATCTAAACCTGGGTATAATATGCAACTCAAGGTTGCATATCTCTAGTTCCAATATTTGATATGGTGGACATTTATATAAATTCTAGGTATGCAACCTTGAGGTGGATATCAGATCCGGGTTTAGAT	105	125	3	1.15	>MA_713141_prc	ACCCATTTAAACCTGGGTTTGATATGCTCCTTGAGGACAAGAAGCTCGAAGTTGTATACCTTGAGTTCCAAGTTATTTGTGTGAGCTTGAGATATGCATTATTGAGCTTAGCAGTCTCGAGGACCATATCAGACCCAGGTTTAGATGGGT	125	145	3	2
412	Pab-miRn0158.2	TGCTTATCAGACCTGGGTTTA	21	>MA_10433816_prc	ATACTAGCACAGACCCGTCTAAACCCTGGTCTGATATGCATGTCGAGGTTGCATATCTCAAATTCCAATATTTAATGCATTTTCCGTGTGTGGACTTGGGAGATACATCCTTGAGCTTTGCACCCTTGAGGTGCATGTCAAGTTCGGTTTTAGACTGGTCTGTGCTAGTGT	20	40	5	1.25		>MA_88136_prc	ATTAGCACACACACATCTAAACTTGGCTCTGATATGCATCTTGAGGTTGCGGAGCTAGAAGATGCATATTTCAAATTCACAGAAATGGCCAATGTATCAAATATTGGAACTTGAGATATTCAACCTTGAGAGCTTTGCAACCTCAAAGTGCTTATCAGACCTGGGTTTAGACAGGTTTGTGCTAGT	149	169	3	0
413	Pab-miRn0158.3	TTGAGATATGCATCCTAGAGC	21	>MA_10433816_prc	ATACTAGCACAGACCCGTCTAAACCCTGGTCTGATATGCATGTCGAGGTTGCATATCTCAAATTCCAATATTTAATGCATTTTCCGTGTGTGGACTTGGGAGATACATCCTTGAGCTTTGCACCCTTGAGGTGCATGTCAAGTTCGGTTTTAGACTGGTCTGTGCTAGTGT	41	61	5	1.55		>MA_10435563_prc	AGTTTGCGAAGCTGTAGGTTGCATATGTCAAATTTCAATAATTAATACGTGGGCATATGGCCCAATTTGAGATATGCATCCTAGAGCTTAGCCAACT	11	31	5	1.5		>MA_10435563_prc	AGTTTGCGAAGCTGTAGGTTGCATATGTCAAATTTCAATAATTAATACGTGGGCATATGGCCCAATTTGAGATATGCATCCTAGAGCTTAGCCAACT	67	87	3	0	>MA_10436331_prc	ACTTGGGTTTGATATGCCTCAAATTTGTGAAGCTTGAGGTTGCTTGTCTTGAATTCCAATATTTGATTTGCCAGCCACTTGTGTGAACTTGAGATATGCATCCTCGAACTTTGCAACTTTGAGGTGCATATCAAACCTGGGT	89	109	3	0.4	>MA_10721_prc	TGTACCTCAAGGTTCTTAAGGTCGAGGATGCATATCTTGAGTTCACACTCATACATGGCTAGCAATATTAGATATTGTGAATTCAAGATATGCCTCTTCGAGCTAGGCAACCTCAAGGTGCA	20	40	5	0.8	>MA_108607_prc	ACTAGCACATGCCCATCTAAACCTGGGTTTAATATGCGCCTCTATGTTGCAAAGGTCAAGAATGCATATCTCCAGTTCACACAGATGGATGATGTGTCAGATATTAGAGTTAGAGATACGCAACACTTAGTTTAGCAACCTGGAGGTGCATATTGGACCCGGTTTAGATTGGTCTGTGTTAGT	54	74	5	1.55	>MA_17586_prc	AACCCATCTAACCCTGGGTCTGATATGCACCTTGAGTTGTCATGCTCAAGGTTGTATTTTTTTTAGAGTTCCAATATTTGATGCATCGGTCATTTGTGCAAACTTTTGAAGTCAGAGATATGCATCCCCAAGCTTCGCAACCTTGAGGTGCACATAAGACGTAGCCTTAGACGGTT	113	133	3	1.8	>MA_41233_prc	ATCTAAACCTGGGTATAATATGCAACTCAAGGTTGCATATCTCTAGTTCCAATATTTGATATGGTGGACATTTATATAAATTCTAGGTATGCAACCTTGAGGTGGATATCAGATCCGGGTTTAGAT
414	Pab-miRn0159	CTATCCACCATGCAGCAGCCT	21	>MA_10433876_prc	TGGCAACATCTATCCACCATGAAGACTTTCTGCTCGGAACCTTGAAGTGACAGGTATTCTGCCCAAAACCTTGAAAACATCAAGGTTTCTACCTGCCCTACTACAAAACCTTGAAAACCCTACCTGTTCAAGGTTCCAGGCAAATAGTCTGCATGGTGGATAGACATTGCCA	143	163	3	1.9		>MA_9022491_prc	GACAGCAAAGGCTATCCACCATGCAGCAGCCTAATGATTGGGAAGCTGCTGCATGGCGAAAGTCTTACATGTT	12	32	5	0		>MA_9022491_prc	GACAGCAAAGGCTATCCACCATGCAGCAGCCTAATGATTGGGAAGCTGCTGCATGGCGAAAGTCTTACATGTT	43	63	3	1.95
415	Pab-miRn0160	CTTCTGGTAGACCACGTGAGGCCT	24	>MA_10434287_prc	ATGTCTGGCCACAGGAGTACAAGAGAGAGGGTAACCTTATTTGGCCTCTTCTGGTAGACCACGTGAGGCCTGACAT	48	71	3	0
416	Pab-miRn0161.1	AAAGCTCAAGAAAGCTGTGGGA	22	>MA_10434401_prc1	ATATTTTTCCACGGCTTTCTTGAACTTCCCGATCGGCAGTGTTGGCGGTCAATCTCACCGCTAACAGATCCGCATAAGAAGCTCAAGAAAGCCGTGGGAA	7	28	5	1.55		>MA_10434401_prc1	ATATTTTTCCACGGCTTTCTTGAACTTCCCGATCGGCAGTGTTGGCGGTCAATCTCACCGCTAACAGATCCGCATAAGAAGCTCAAGAAAGCCGTGGGAA	78	99	3	1.15		>MA_10434401_prc2	TTTCCACGGCTTTCTTGAACTTCCCGATCGGGAGTGTTGGCGACAGATCGCACCGCTAACAGATCCGCATACGAAGCTCAAGAAAGCCGTGGGAA	2	23	5	1.55	>MA_10434401_prc2	TTTCCACGGCTTTCTTGAACTTCCCGATCGGGAGTGTTGGCGACAGATCGCACCGCTAACAGATCCGCATACGAAGCTCAAGAAAGCCGTGGGAA	73	94	3	1.15	>MA_1702_prc1	GAATCCCGTCATGCTTTTCCACAGCTTTCTTGAACTTAGTGCCGTGGGGATTGGTGTGGGAACAAGCCTTGAATCAGAAACGGGGTGTAATCCTGCCTAATCTACGTGCAAAGCTCAAGAAAGCTGTGGGAAAAGATGGCAGGGTTC	17	38	5	0.55	>MA_1702_prc1	GAATCCCGTCATGCTTTTCCACAGCTTTCTTGAACTTAGTGCCGTGGGGATTGGTGTGGGAACAAGCCTTGAATCAGAAACGGGGTGTAATCCTGCCTAATCTACGTGCAAAGCTCAAGAAAGCTGTGGGAAAAGATGGCAGGGTTC	110	131	3	0	>MA_1702_prc2	AATCCCGCCATGCTCTTCCACAGCTTTCTTGAACTAAGAGTCGATCGGATCCGGTCAGTTCAGAGCTCAAGAAAGCTGTGGGAAAACATGGGCGGATTCG	16	37	5	0.7	>MA_1702_prc2	AATCCCGCCATGCTCTTCCACAGCTTTCTTGAACTAAGAGTCGATCGGATCCGGTCAGTTCAGAGCTCAAGAAAGCTGTGGGAAAACATGGGCGGATTCG
417	Pab-miRn0161.3	ACGGCTTTCTTGAACTTAGTGA	22	>MA_10434401_prc1	ATATTTTTCCACGGCTTTCTTGAACTTCCCGATCGGCAGTGTTGGCGGTCAATCTCACCGCTAACAGATCCGCATAAGAAGCTCAAGAAAGCCGTGGGAA	11	32	5	0.75		>MA_10434401_prc1	ATATTTTTCCACGGCTTTCTTGAACTTCCCGATCGGCAGTGTTGGCGGTCAATCTCACCGCTAACAGATCCGCATAAGAAGCTCAAGAAAGCCGTGGGAA	74	95	3	1.8		>MA_10434401_prc2	TTTCCACGGCTTTCTTGAACTTCCCGATCGGGAGTGTTGGCGACAGATCGCACCGCTAACAGATCCGCATACGAAGCTCAAGAAAGCCGTGGGAA	6	27	5	0.75	>MA_10434401_prc2	TTTCCACGGCTTTCTTGAACTTCCCGATCGGGAGTGTTGGCGACAGATCGCACCGCTAACAGATCCGCATACGAAGCTCAAGAAAGCCGTGGGAA	69	90	3	1.55	>MA_1702_prc1	GAATCCCGTCATGCTTTTCCACAGCTTTCTTGAACTTAGTGCCGTGGGGATTGGTGTGGGAACAAGCCTTGAATCAGAAACGGGGTGTAATCCTGCCTAATCTACGTGCAAAGCTCAAGAAAGCTGTGGGAAAAGATGGCAGGGTTC	21	42	5	0.4	>MA_1702_prc2	AATCCCGCCATGCTCTTCCACAGCTTTCTTGAACTAAGAGTCGATCGGATCCGGTCAGTTCAGAGCTCAAGAAAGCTGTGGGAAAACATGGGCGGATTCG	20	41	5	1.65	>MA_20512_prc2	GAATCCTGTCATATTTTTCCACGGCTTTCTTGAACTTGAAGATCAGTAGTGTTTGCGGCGGCCGACCGATCGTATCGAGAACAGATCCGAATCACAGGTTCAAGAAAGTCGTGGGAAAATATAGAGGGATTC	21	42	5	0.75	>MA_10167861_prc	GAATCCTGTTATATTTTTCCACGGCTTTCTTGAACTTCACGATCAGTACTGTTGGCAGCGGTCGCATAGATAACAGATCCGGATGACAAGCTCAAGAAAGCCGTGGGAAAATATAGAGGGATTC
418	Pab-miRn0161.5	GCTTTTCCACAGCTTTCTTG	20	>MA_10434401_prc1	ATATTTTTCCACGGCTTTCTTGAACTTCCCGATCGGCAGTGTTGGCGGTCAATCTCACCGCTAACAGATCCGCATAAGAAGCTCAAGAAAGCCGTGGGAA	3	22	5	1.3		>MA_1702_prc1	GAATCCCGTCATGCTTTTCCACAGCTTTCTTGAACTTAGTGCCGTGGGGATTGGTGTGGGAACAAGCCTTGAATCAGAAACGGGGTGTAATCCTGCCTAATCTACGTGCAAAGCTCAAGAAAGCTGTGGGAAAAGATGGCAGGGTTC	13	32	5	0		>MA_1702_prc1	GAATCCCGTCATGCTTTTCCACAGCTTTCTTGAACTTAGTGCCGTGGGGATTGGTGTGGGAACAAGCCTTGAATCAGAAACGGGGTGTAATCCTGCCTAATCTACGTGCAAAGCTCAAGAAAGCTGTGGGAAAAGATGGCAGGGTTC	116	135	3	1.3	>MA_1702_prc2	AATCCCGCCATGCTCTTCCACAGCTTTCTTGAACTAAGAGTCGATCGGATCCGGTCAGTTCAGAGCTCAAGAAAGCTGTGGGAAAACATGGGCGGATTCG	12	31	5	0.25	>MA_1702_prc2	AATCCCGCCATGCTCTTCCACAGCTTTCTTGAACTAAGAGTCGATCGGATCCGGTCAGTTCAGAGCTCAAGAAAGCTGTGGGAAAACATGGGCGGATTCG	68	87	3	1.15	>MA_20512_prc1	GAATCCTGTCATATTTTTCCACGGCTTTCTTGAACTTGAAGATCAGTAGTGGCCGCGGCCGATCGTATCGAGAACAGATCCGAATCACAAGTTCAAGAAAGCCGTGGGAAAATATAGAGGGATTC	13	32	5	1.3	>MA_20512_prc2	GAATCCTGTCATATTTTTCCACGGCTTTCTTGAACTTGAAGATCAGTAGTGTTTGCGGCGGCCGACCGATCGTATCGAGAACAGATCCGAATCACAGGTTCAAGAAAGTCGTGGGAAAATATAGAGGGATTC	13	32	5	1.3	>MA_10167861_prc	GAATCCTGTTATATTTTTCCACGGCTTTCTTGAACTTCACGATCAGTACTGTTGGCAGCGGTCGCATAGATAACAGATCCGGATGACAAGCTCAAGAAAGCCGTGGGAAAATATAGAGGGATTC
419	Pab-miRn0162.1_3p	CCCCACCTGCATCAATTGAAC	21	>MA_10434672_prc	GGCTCTAGTTTGCTTGGTGCAGTTTGGGAATCATCTACGGAAATAAGATCCTGGAGATCCAGAAGACGATTCCCTATCTGCATCAATCAAACTGGGGCC	72	92	3	1.75		>MA_181254_prc	TCTAGTTCGATTGGTGCAGATCGGGAATCGCCTGCGGAGATAAAGAGCCTGGAGATCAAGAGGACGATTCCCCACCTGCATCAATTGAACGGGGG	70	90	3	0
420	Pab-miRn0162.2_3p	CCCCCACCTGCATCAATTGAAC	22	>MA_10434672_prc	GGCTCTAGTTTGCTTGGTGCAGTTTGGGAATCATCTACGGAAATAAGATCCTGGAGATCCAGAAGACGATTCCCTATCTGCATCAATCAAACTGGGGCC	71	92	3	1.9		>MA_181254_prc	TCTAGTTCGATTGGTGCAGATCGGGAATCGCCTGCGGAGATAAAGAGCCTGGAGATCAAGAGGACGATTCCCCACCTGCATCAATTGAACGGGGG	69	90	3	0.15
421	Pab-miRn0162.3_3p	TATCTGCATCAATCAAACTGGG	22	>MA_10434672_prc	GGCTCTAGTTTGCTTGGTGCAGTTTGGGAATCATCTACGGAAATAAGATCCTGGAGATCCAGAAGACGATTCCCTATCTGCATCAATCAAACTGGGGCC	75	96	3	0
422	Pab-miRn0162_5p	AATTCGCTTGGTGCAGGTCGGA	22	>MA_10434672_prc	GGCTCTAGTTTGCTTGGTGCAGTTTGGGAATCATCTACGGAAATAAGATCCTGGAGATCCAGAAGACGATTCCCTATCTGCATCAATCAAACTGGGGCC	7	28	5	1.8		>MA_767841_prc	GTTATTCGTGGCTCGAATTCGCTTGGTGCAGGTCGGGAACACTCTTGTCTTACTGCGTACAGTGATAATAACCTAGAACCTAGAACAGACTGAAATCTATGCATATCAGGGCAAAACTGTTCCCCACATGCATCAACTGAATCGGAGCCGCTGGTAAT	16	37	5	0.15
423	Pab-miRn0163	TGACATTGTAAAAGACGGGAA	21	>MA_10434734_prc	GCAAATCCTGGTACTAGATGTGGCTTGACCTTGTAAAATACTGGAATTATGGTAGCCCTTGACTTCACTGTGAGGTCGAGCTCCTCTAAACACCAGTGGGAT	26	46	5	1.5		>MA_28910_prc	AGTCTTGACATTGTAAAAGACGGGAATTAGTAGTGGTAGCCGCCTATCCCGAAAGATTCATTGAGGAGAAGCTCTCAATTATTCTTCCCGTGTTTAACAATGTCAAGTTT	6	26	5	0		>MA_28910_prc	AGTCTTGACATTGTAAAAGACGGGAATTAGTAGTGGTAGCCGCCTATCCCGAAAGATTCATTGAGGAGAAGCTCTCAATTATTCTTCCCGTGTTTAACAATGTCAAGTTT	85	105	3	2
424	Pab-miRn0164	CGACCTAATTCGTGTCCGACA	21	>MA_10434790_prc	CGTGGGGACACGAATTTGGGTCGTGTTCTTCACACGTGACATGACCCAAATTCGTGTCGGACATG	43	63	3	1.8		>MA_706768_prc	CGACCTAATTCGTGTCCGACACGAATTTAGGTCGTGTCCTTCACACGTGACATGACCTAAATTCGTGTCGGACACGAATTTAGGTCG	1	21	5	0		>MA_706768_prc	CGACCTAATTCGTGTCCGACACGAATTTAGGTCGTGTCCTTCACACGTGACATGACCTAAATTCGTGTCGGACACGAATTTAGGTCG	66	86	3	1.8
425	Pab-miRn0165.1_5p	TTAGATTAGTGTACACAGGAA	21	>MA_10434940_prc	CAGGTTGTTTTAGATTAGTGTACACAGGAATTTTGTGCGAGTGTTGGTACACAAAATTCCTTTGTAGACTAATCCAAAGCTACCTG	10	30	5	0
426	Pab-miRn0165.2_5p	TTAGTGTACACAGGAATTTTG	21	>MA_10434940_prc	CAGGTTGTTTTAGATTAGTGTACACAGGAATTTTGTGCGAGTGTTGGTACACAAAATTCCTTTGTAGACTAATCCAAAGCTACCTG	15	35	5	0		>MA_10434940_prc	CAGGTTGTTTTAGATTAGTGTACACAGGAATTTTGTGCGAGTGTTGGTACACAAAATTCCTTTGTAGACTAATCCAAAGCTACCTG	52	72	3	2
427	Pab-miRn0165_3p	AATTCCTTTGTAGACTAATCC	21	>MA_10434940_prc	CAGGTTGTTTTAGATTAGTGTACACAGGAATTTTGTGCGAGTGTTGGTACACAAAATTCCTTTGTAGACTAATCCAAAGCTACCTG	55	75	3	0
428	Pab-miRn0166.1_3p	CGTACTAATTTGTCCACATCAA	22	>MA_10434984_prc	TTCTTGCAATATGAAGAAATTGATGTGTTCAGATTGTACAGATGTGGATATGGAAGGGCTAGGTAACATAAAATACAAAACCAATTTAATGCAGATTGCACAAGGGCCATCTTATTGTAGATTGTTGGTTGTTTGAGATCAAGCAACTCTGTACCAGCAGCTGTATTTAGATGGCCATGCTCATTGGGTTGCCTTTTGCTCTTTACCAGCCCTTCTGCTATCCACATTCGTACTAATTTGTCCACATCAATTTCTTTGAAGG	229	250	3	0		>MA_85105_prc	TTCCTGCAGTATGAAGAAATTGTTGTGTTCAGAGTGTACAGATGTGGATATATAAGGGTTAGTAAACAGTACAAAACCCATTTAATAGAGATTCCGTGAGAAACATCTTATTGTAGATTGTTGGCTGTTTCAGATCCAGCAAGCAACAAAGCAGCTGTATTTTGATCGCCATACTCATTAAATGGGTTGTCTGTTTGCTCTTTACCAGCCCTTCTGCTATCCACATTCGTACTAGTTTGTCCACATCAATTTCTTCGACGG	228	249	3	1
429	Pab-miRn0166.1_5p	GATTGTACAGATGTGGATATGG	22	>MA_10434984_prc	TTCTTGCAATATGAAGAAATTGATGTGTTCAGATTGTACAGATGTGGATATGGAAGGGCTAGGTAACATAAAATACAAAACCAATTTAATGCAGATTGCACAAGGGCCATCTTATTGTAGATTGTTGGTTGTTTGAGATCAAGCAACTCTGTACCAGCAGCTGTATTTAGATGGCCATGCTCATTGGGTTGCCTTTTGCTCTTTACCAGCCCTTCTGCTATCCACATTCGTACTAATTTGTCCACATCAATTTCTTTGAAGG	32	53	5	0		>MA_10435240_prc	AATTGATGCGTTCGAGTATAGATGTGGATATAGAAGGGTTTGTAGAAATTACAAAACTTATTTAATAGAAATTACATTGGTTGTTCAAGATCAAGCAACTGTGTTCAAACAGCTGCATCTTGATGGCCATACTCTTGTACCAGCCCTTCTTCTATCCACATTTGTATTAGATTGTCCACATCAGTT	12	33	5	1.95		>MA_85105_prc	TTCCTGCAGTATGAAGAAATTGTTGTGTTCAGAGTGTACAGATGTGGATATATAAGGGTTAGTAAACAGTACAAAACCCATTTAATAGAGATTCCGTGAGAAACATCTTATTGTAGATTGTTGGCTGTTTCAGATCCAGCAAGCAACAAAGCAGCTGTATTTTGATCGCCATACTCATTAAATGGGTTGTCTGTTTGCTCTTTACCAGCCCTTCTGCTATCCACATTCGTACTAGTTTGTCCACATCAATTTCTTCGACGG	32	53	5	0.55	>MA_943153_prc	TTCTTGCAATATGAAGAAATTGATGTGTTAAGATTGTACATATGTGGATATAGAAGGGCTAGGTAACACATAATACAAAACACATTTAATGTAGATTGCATAAGTGCCATCTTATTGTAGATTGATGGTTGTTTAAGATCAAGCAACTCTGTACCAACAATTATATTTTGATGGTCATGCTCA	32	53	5	1.15
430	Pab-miRn0166.2_3p	CTGCTATCCACATTCGTACTAAT	23	>MA_10434984_prc	TTCTTGCAATATGAAGAAATTGATGTGTTCAGATTGTACAGATGTGGATATGGAAGGGCTAGGTAACATAAAATACAAAACCAATTTAATGCAGATTGCACAAGGGCCATCTTATTGTAGATTGTTGGTTGTTTGAGATCAAGCAACTCTGTACCAGCAGCTGTATTTAGATGGCCATGCTCATTGGGTTGCCTTTTGCTCTTTACCAGCCCTTCTGCTATCCACATTCGTACTAATTTGTCCACATCAATTTCTTTGAAGG	215	237	3	0		>MA_10435240_prc	AATTGATGCGTTCGAGTATAGATGTGGATATAGAAGGGTTTGTAGAAATTACAAAACTTATTTAATAGAAATTACATTGGTTGTTCAAGATCAAGCAACTGTGTTCAAACAGCTGCATCTTGATGGCCATACTCTTGTACCAGCCCTTCTTCTATCCACATTTGTATTAGATTGTCCACATCAGTT	149	171	3	1.8		>MA_85105_prc	TTCCTGCAGTATGAAGAAATTGTTGTGTTCAGAGTGTACAGATGTGGATATATAAGGGTTAGTAAACAGTACAAAACCCATTTAATAGAGATTCCGTGAGAAACATCTTATTGTAGATTGTTGGCTGTTTCAGATCCAGCAAGCAACAAAGCAGCTGTATTTTGATCGCCATACTCATTAAATGGGTTGTCTGTTTGCTCTTTACCAGCCCTTCTGCTATCCACATTCGTACTAGTTTGTCCACATCAATTTCTTCGACGG	214	236	3	0.15
431	Pab-miRn0166.2_5p	TGTGGATATGGAAGGGCTAGG	21	>MA_10434984_prc	TTCTTGCAATATGAAGAAATTGATGTGTTCAGATTGTACAGATGTGGATATGGAAGGGCTAGGTAACATAAAATACAAAACCAATTTAATGCAGATTGCACAAGGGCCATCTTATTGTAGATTGTTGGTTGTTTGAGATCAAGCAACTCTGTACCAGCAGCTGTATTTAGATGGCCATGCTCATTGGGTTGCCTTTTGCTCTTTACCAGCCCTTCTGCTATCCACATTCGTACTAATTTGTCCACATCAATTTCTTTGAAGG	43	63	5	0		>MA_10435240_prc	AATTGATGCGTTCGAGTATAGATGTGGATATAGAAGGGTTTGTAGAAATTACAAAACTTATTTAATAGAAATTACATTGGTTGTTCAAGATCAAGCAACTGTGTTCAAACAGCTGCATCTTGATGGCCATACTCTTGTACCAGCCCTTCTTCTATCCACATTTGTATTAGATTGTCCACATCAGTT	23	43	5	1.65		>MA_53821_prc	TGTACAGATGTGGATATAGAAGGGTTAGTTAGTAAACAGTACGAAGCCCATCTAATAGAGATTCCATGAGAGGCATTTTATTGCAAGATGTTGGCTGTTCGAGATCAAGCGACTGTGTTCGAGCAGTGCATTTTAATGGCAATACTCATTAAATGGGTTGCCTGTTTTTTCTTTACCAGCCCTTCTGCTATCCACAACAGTAC	9	29	5	1.4	>MA_59584_prc	GATGTGGATATGGAAGGGTTAGGTAATATAAAATGCAAAACCCATTTATTAGAGATTGCACAAGAGACAGCTTCTTGTAACAGAAAACCCATTTAACAGATATGGCATGAGAGGCAATTATGTAAATCTACTGTAGATTGTTGCTAGAATGTTTGACATCAAGCAAAGGTGTACTAGTTGCTGCATTTTGATCGGCATGCTTATTCAACAGGTTGTCTGTTTACTATTTACCAATCCTTCCGCTATCCACATTC	3	23	5	0.25	>MA_781091_prc	TGTACATATGTGGATATAGAAGGGTTAGTTAGTAAATAGTACAAAACCCATTTAATAGAGATTCCATGAGAGGCATTTTATTATAGATTGTTGGTTGTTCGAGACCAAAGGACTGTCTTCAAGAAACTGCATTTTGATGGTCATATTAATTAAATGGGTTGCTTGTTTTCTCTTTATCAGTCCTTCTACTATCCACA	9	29	5	1.4
432	Pab-miRn0166.3_5p	TGTGGATATGGAAGGGTTAGG	21	>MA_10434984_prc	TTCTTGCAATATGAAGAAATTGATGTGTTCAGATTGTACAGATGTGGATATGGAAGGGCTAGGTAACATAAAATACAAAACCAATTTAATGCAGATTGCACAAGGGCCATCTTATTGTAGATTGTTGGTTGTTTGAGATCAAGCAACTCTGTACCAGCAGCTGTATTTAGATGGCCATGCTCATTGGGTTGCCTTTTGCTCTTTACCAGCCCTTCTGCTATCCACATTCGTACTAATTTGTCCACATCAATTTCTTTGAAGG	43	63	5	0.25		>MA_10435240_prc	AATTGATGCGTTCGAGTATAGATGTGGATATAGAAGGGTTTGTAGAAATTACAAAACTTATTTAATAGAAATTACATTGGTTGTTCAAGATCAAGCAACTGTGTTCAAACAGCTGCATCTTGATGGCCATACTCTTGTACCAGCCCTTCTTCTATCCACATTTGTATTAGATTGTCCACATCAGTT	23	43	5	1.4		>MA_53821_prc	TGTACAGATGTGGATATAGAAGGGTTAGTTAGTAAACAGTACGAAGCCCATCTAATAGAGATTCCATGAGAGGCATTTTATTGCAAGATGTTGGCTGTTCGAGATCAAGCGACTGTGTTCGAGCAGTGCATTTTAATGGCAATACTCATTAAATGGGTTGCCTGTTTTTTCTTTACCAGCCCTTCTGCTATCCACAACAGTAC	9	29	5	1.15	>MA_59584_prc	GATGTGGATATGGAAGGGTTAGGTAATATAAAATGCAAAACCCATTTATTAGAGATTGCACAAGAGACAGCTTCTTGTAACAGAAAACCCATTTAACAGATATGGCATGAGAGGCAATTATGTAAATCTACTGTAGATTGTTGCTAGAATGTTTGACATCAAGCAAAGGTGTACTAGTTGCTGCATTTTGATCGGCATGCTTATTCAACAGGTTGTCTGTTTACTATTTACCAATCCTTCCGCTATCCACATTC	3	23	5	0	>MA_781091_prc	TGTACATATGTGGATATAGAAGGGTTAGTTAGTAAATAGTACAAAACCCATTTAATAGAGATTCCATGAGAGGCATTTTATTATAGATTGTTGGTTGTTCGAGACCAAAGGACTGTCTTCAAGAAACTGCATTTTGATGGTCATATTAATTAAATGGGTTGCTTGTTTTCTCTTTATCAGTCCTTCTACTATCCACA	9	29	5	1.15
433	Pab-miRn0167	ACGATTTGTTCATTACTGGAG	21	>MA_10434986_prc	GTTCCTCTCCAGTAAGGAACAAATCATCCTGTTATCTTGGTTTTATATGCGGACGATTTGTTCATTACTGGAGAGGAAC	7	27	5	1.15		>MA_10434986_prc	GTTCCTCTCCAGTAAGGAACAAATCATCCTGTTATCTTGGTTTTATATGCGGACGATTTGTTCATTACTGGAGAGGAAC	53	73	3	0
434	Pab-miRn0168	TTCCAAAAAGACTTGTCCCTT	21	>MA_10435004_prc	TCTGTCAGAGATATGAAGCTTGACCTATAAGACTTGTCTCATGCGCTGTCTCCTCTTGCCATTTGGTCTTCTGGTTTCTTCTACTCTTGACAGG	22	42	5	1.95
435	Pab-miRn0169	ATTGGACCAACACTGTAAAACGAG	24	>MA_10435095_prc	GACGTGACGGATATTGGACCAACACTGTAAAACGAGTGGCCCCACTCCATAAATTAAATTAAAATAATGTTTTATTAGTTGGTACAAATTTCTCACTC	13	36	5	0
436	Pab-miRn0170.1	AGTCCGAAACGTCGAAAAACA	21	>MA_10435356_prc	CATCCATTTTTATTTTTGATGTTTTGGACCAAACTAGTGTACTCCCATCAGGAAATCTTTCCTGATGATGGATTACACTAGTTTAGTCTGAAACCTCGAAAAAAAAATGGATG	85	105	3	1.4		>MA_17683_prc	GATCCATCGCATAGGTTTTATGTTTTTCGACGTTTTGGACCAAACTAGTGTGGTCCATCATCAGGAAAGCGTGTGGTTTCAAAAAACGCTTTCCTGATGATGGACCACACTAGTTTAGTCCGAAACGTCGAAAAACATAAAACCTATGCGATGGATC	21	41	5	1.15		>MA_17683_prc	GATCCATCGCATAGGTTTTATGTTTTTCGACGTTTTGGACCAAACTAGTGTGGTCCATCATCAGGAAAGCGTGTGGTTTCAAAAAACGCTTTCCTGATGATGGACCACACTAGTTTAGTCCGAAACGTCGAAAAACATAAAACCTATGCGATGGATC	117	137	3	0	>MA_197600_prc	AACCACAGTATTCATTATTACATGTCGACGTTTTGGATCCACAACATGATCCACTTTAATATTAATTAAGGCTCCTCTCTTGATTTTCGTCAGGCTTTTATGTCCTAAAGATGGATCCTGTTGTGGATCCGAAACGTCGACATGTAATAATGAATACTGTGGTT	126	146	3	1.95	>MA_235946_prc	GAATTATCACATTGGATTTTTCATTTTCGACGTTTCGGACCAAACTAGTGTGGTCCATCATCTCATCAACAATATCATTATTTGATTATGGACCACACTGGTTTGGTCTGAAACGTCGAAAATGAAAAAACCAATGTGATAATTC	21	41	5	0.55	>MA_235946_prc	GAATTATCACATTGGATTTTTCATTTTCGACGTTTCGGACCAAACTAGTGTGGTCCATCATCTCATCAACAATATCATTATTTGATTATGGACCACACTGGTTTGGTCTGAAACGTCGAAAATGAAAAAACCAATGTGATAATTC	105	125	3	0.8	>MA_418746_prc	AGCAGTTTGTATCTTCCGGATTAACCACAGTAGAGTTCATTTTTTTCGACGTTTCGAATCCTTACCTGGATTCATCGACTAATTGTTGTGAATATGAATCTGGGGAAGGATTCAAAACATCGACAAAAAATGAACTCTATTGTGGTTAATTCGGAAGATACAAACTCT	40	60	5	0.7	>MA_8268916_prc	AGACTTTTTTGTCCTGATGATGGATCCTGTTATGGATCCGAAACGTCGACGACGAGATGTCT
437	Pab-miRn0170.2	GGTCTGAAACGTCGAAAATGA	21	>MA_10435356_prc	CATCCATTTTTATTTTTGATGTTTTGGACCAAACTAGTGTACTCCCATCAGGAAATCTTTCCTGATGATGGATTACACTAGTTTAGTCTGAAACCTCGAAAAAAAAATGGATG	85	105	3	1.55		>MA_17683_prc	GATCCATCGCATAGGTTTTATGTTTTTCGACGTTTTGGACCAAACTAGTGTGGTCCATCATCAGGAAAGCGTGTGGTTTCAAAAAACGCTTTCCTGATGATGGACCACACTAGTTTAGTCCGAAACGTCGAAAAACATAAAACCTATGCGATGGATC	21	41	5	1.65		>MA_17683_prc	GATCCATCGCATAGGTTTTATGTTTTTCGACGTTTTGGACCAAACTAGTGTGGTCCATCATCAGGAAAGCGTGTGGTTTCAAAAAACGCTTTCCTGATGATGGACCACACTAGTTTAGTCCGAAACGTCGAAAAACATAAAACCTATGCGATGGATC	117	137	3	0.8	>MA_235946_prc	GAATTATCACATTGGATTTTTCATTTTCGACGTTTCGGACCAAACTAGTGTGGTCCATCATCTCATCAACAATATCATTATTTGATTATGGACCACACTGGTTTGGTCTGAAACGTCGAAAATGAAAAAACCAATGTGATAATTC	21	41	5	0.25	>MA_235946_prc	GAATTATCACATTGGATTTTTCATTTTCGACGTTTCGGACCAAACTAGTGTGGTCCATCATCTCATCAACAATATCATTATTTGATTATGGACCACACTGGTTTGGTCTGAAACGTCGAAAATGAAAAAACCAATGTGATAATTC	105	125	3	0	>MA_418746_prc	AGCAGTTTGTATCTTCCGGATTAACCACAGTAGAGTTCATTTTTTTCGACGTTTCGAATCCTTACCTGGATTCATCGACTAATTGTTGTGAATATGAATCTGGGGAAGGATTCAAAACATCGACAAAAAATGAACTCTATTGTGGTTAATTCGGAAGATACAAACTCT	40	60	5	1.05	>MA_8268916_prc	AGACTTTTTTGTCCTGATGATGGATCCTGTTATGGATCCGAAACGTCGACGACGAGATGTCT	35	55	3	1.9
438	Pab-miRn0171.1	AGCCGCATGACACCAAGGGCA	21	>MA_10435496_prc	GCATGGATAGGTACATGGAGCAGCATGACACCAAGGGCAACTATTATGATGCTTCTGCAAAGAAGTAGGGTTTCGTTGCCCTTTGTGTCATGCAGCTCCTTGTTTCTATTCATGT	19	39	5	0.25		>MA_10435496_prc	GCATGGATAGGTACATGGAGCAGCATGACACCAAGGGCAACTATTATGATGCTTCTGCAAAGAAGTAGGGTTTCGTTGCCCTTTGTGTCATGCAGCTCCTTGTTTCTATTCATGT	77	97	3	1.25		>MA_521826_prc	CATGGATGGAAACAAGAGCAGCATGACACCAAGGGCAACTGTTAAGATGGTGCTGCAATGAAGAACTGTTGTTGCCCTTGGTGTCATGCAGCTCCCTGTTTCTATTCATG	17	37	5	0.25	>MA_521826_prc	CATGGATGGAAACAAGAGCAGCATGACACCAAGGGCAACTGTTAAGATGGTGCTGCAATGAAGAACTGTTGTTGCCCTTGGTGTCATGCAGCTCCCTGTTTCTATTCATG	73	93	3	0.25	>MA_9308154_prc	GTGCCAACAAAGATTCTCACATGCCTGACACCAAGGCCAATGTGAGAATTGTTGATGTTTTGTAGCTTCGGGCATGCATTCTCACATTGGCCTTGGTGTCGTGGACGTGAGAATCTTCGTTGGCAC	19	39	5	1.9	>MA_953581_prc	GCATGGATAGATACTTGGAGCAGCATGACACCAAGGGCAACTATTATGATGGTTCTGCAAAGAAGTAGGGTTTTGTTGCCCTTGGTGTCATGGGGCTCCTTGTTTCTATTCATGT	19	39	5	0.25	>MA_953581_prc	GCATGGATAGATACTTGGAGCAGCATGACACCAAGGGCAACTATTATGATGGTTCTGCAAAGAAGTAGGGTTTTGTTGCCCTTGGTGTCATGGGGCTCCTTGTTTCTATTCATGT	77	97	3	0.25
439	Pab-miRn0171.2	GCCCTTGGTGTCATGGGGCTCC	22	>MA_10435496_prc	GCATGGATAGGTACATGGAGCAGCATGACACCAAGGGCAACTATTATGATGCTTCTGCAAAGAAGTAGGGTTTCGTTGCCCTTTGTGTCATGCAGCTCCTTGTTTCTATTCATGT	17	38	5	2		>MA_521826_prc	CATGGATGGAAACAAGAGCAGCATGACACCAAGGGCAACTGTTAAGATGGTGCTGCAATGAAGAACTGTTGTTGCCCTTGGTGTCATGCAGCTCCCTGTTTCTATTCATG	74	95	3	2		>MA_953581_prc	GCATGGATAGATACTTGGAGCAGCATGACACCAAGGGCAACTATTATGATGGTTCTGCAAAGAAGTAGGGTTTTGTTGCCCTTGGTGTCATGGGGCTCCTTGTTTCTATTCATGT	17	38	5	2	>MA_953581_prc	GCATGGATAGATACTTGGAGCAGCATGACACCAAGGGCAACTATTATGATGGTTCTGCAAAGAAGTAGGGTTTTGTTGCCCTTGGTGTCATGGGGCTCCTTGTTTCTATTCATGT	78	99	3	0
440	Pab-miRn0171.3	GCCCTTTGTGTCATGCAGCTCC	22	>MA_10435496_prc	GCATGGATAGGTACATGGAGCAGCATGACACCAAGGGCAACTATTATGATGCTTCTGCAAAGAAGTAGGGTTTCGTTGCCCTTTGTGTCATGCAGCTCCTTGTTTCTATTCATGT	17	38	5	2		>MA_10435496_prc	GCATGGATAGGTACATGGAGCAGCATGACACCAAGGGCAACTATTATGATGCTTCTGCAAAGAAGTAGGGTTTCGTTGCCCTTTGTGTCATGCAGCTCCTTGTTTCTATTCATGT	78	99	3	0		>MA_521826_prc	CATGGATGGAAACAAGAGCAGCATGACACCAAGGGCAACTGTTAAGATGGTGCTGCAATGAAGAACTGTTGTTGCCCTTGGTGTCATGCAGCTCCCTGTTTCTATTCATG	74	95	3	1	>MA_953581_prc	GCATGGATAGATACTTGGAGCAGCATGACACCAAGGGCAACTATTATGATGGTTCTGCAAAGAAGTAGGGTTTTGTTGCCCTTGGTGTCATGGGGCTCCTTGTTTCTATTCATGT	17	38	5	2
441	Pab-miRn0172_3p	ATGGCCGCCGGCGTTTTGGGG	21	>MA_10435597_prc	TACGGCCCCGAAACGTCGTCGGTCGTACTGTACGGTGTTTCTCGAAAGGGAAACGCCGTACGGTATGGCCGCCGGCGTTTTGGGGCCGTA	65	85	3	0		>MA_10436741_prc	CGGTACGGCCCCGAAACGCCGGCGGCCCCGTACCATACGGCGTTTCACGAAATGGAAACGCCGTACGGTACGGCCGCCGGCGTTTCGAGGCCGTACCG	9	29	5	0.55		>MA_10436741_prc	CGGTACGGCCCCGAAACGCCGGCGGCCCCGTACCATACGGCGTTTCACGAAATGGAAACGCCGTACGGTACGGCCGCCGGCGTTTCGAGGCCGTACCG	70	90	3	0.65	>MA_1167768_prc	GCGGTACGGCCCCGAAACGCCGCCGGTCGTACCGTACGGCATTTCCCTTTCGAGAAACACCGTACGGTACGGCCAGCGGCGTTTCGGGGCCGTACCGT	10	30	5	1.65	>MA_1389395_prc	GGTACAGTACGGCCCCGAAACGCCGCCGGCCATACTATACGGCATTTCTCTAAAGGGAAACGCCGTACGGTACAGCCAGCGGCATTTCAGGGCCATACTGTGCC	13	33	5	1.25	>MA_170229_prc	GGGCGCGGTATGGCCCCAAAACGCCGGAGGCCGTACCGTATGGCATTTCCCTTTCGAGAAACGTCGTACAATACGGCCGCCGGCGTTTTGGGGCCGTACCGTACCC	14	34	5	1.15	>MA_170229_prc	GGGCGCGGTATGGCCCCAAAACGCCGGAGGCCGTACCGTATGGCATTTCCCTTTCGAGAAACGTCGTACAATACGGCCGCCGGCGTTTTGGGGCCGTACCGTACCC	73	93	3	0.15	>MA_1759622_prc	ACGGGTACGGTACGGCCCCGAAACGCCGTCGACCGTACCATACGACGTTTCCCTTTCGAGAAACGTCGTACGGTACGACCGGCGACGTTTCGAGGCCGTGTCGTGCCTGT
442	Pab-miRn0172_5p	CCCCGAAACGCCGCCGGTCGTA	22	>MA_10435597_prc	TACGGCCCCGAAACGTCGTCGGTCGTACTGTACGGTGTTTCTCGAAAGGGAAACGCCGTACGGTATGGCCGCCGGCGTTTTGGGGCCGTA	6	27	5	2		>MA_10435597_prc	TACGGCCCCGAAACGTCGTCGGTCGTACTGTACGGTGTTTCTCGAAAGGGAAACGCCGTACGGTATGGCCGCCGGCGTTTTGGGGCCGTA	64	85	3	1.75		>MA_10436741_prc	CGGTACGGCCCCGAAACGCCGGCGGCCCCGTACCATACGGCGTTTCACGAAATGGAAACGCCGTACGGTACGGCCGCCGGCGTTTCGAGGCCGTACCG	9	30	5	1.8	>MA_10436741_prc	CGGTACGGCCCCGAAACGCCGGCGGCCCCGTACCATACGGCGTTTCACGAAATGGAAACGCCGTACGGTACGGCCGCCGGCGTTTCGAGGCCGTACCG	69	90	3	1.5	>MA_10436942_prc	CGGCCAGGAAACGCCGCCGGCTGTACCATACGACGTTTCCAAATCGGGAAATGTCATACGATACGGACGGCGGCGTTTCTTGGCCG	4	25	5	1	>MA_10436942_prc	CGGCCAGGAAACGCCGCCGGCTGTACCATACGACGTTTCCAAATCGGGAAATGTCATACGATACGGACGGCGGCGTTTCTTGGCCG	62	83	3	1.75	>MA_10437215_prc	GGCTAGGAAACGTTGTCAGCTGTACCGTATGACATTTCCAATTTGGAAACGTTGTACAGTACGGCCAACAACGCTTCCAAATTGGGAAATGCTGTACGGTACAGCCGGCGGCGTTTCCTAGCT	100	121	3	1.15	>MA_1167768_prc	GCGGTACGGCCCCGAAACGCCGCCGGTCGTACCGTACGGCATTTCCCTTTCGAGAAACACCGTACGGTACGGCCAGCGGCGTTTCGGGGCCGTACCGT
443	Pab-miRn0173	ACCAGTCGCAGCATTCAATGC	21	>MA_10435734_prc	GCTACCCAGCATTAAATTCTGCGGCGGGTGGTGTATATGCCGTTGGATCTTATATCCGACGGCATATACAGCACCAGTCGCAGCATTCAATGCTGTGC	73	93	3	0		>MA_189810_prc	GCTACACAACATTCAATGCTGCGACAGGTGGTATATACACCATTGGATCACCTTGATATATACGCCAGGGTATATCCGACAACATATATACCACCTATTGTAGCATTGAATATTGTGATAGC	9	29	5	1.4		>MA_935479_prc	TAGTATATAGCTTGCTGTTCAGTATTGAATGTTGCGACAGGTGATATATACACTATTAGATATAATCTGATGTATATATCAAGATCATCAGACTGTGTATATATTATTATGGTCTGTCACAGCATTCAATGCTGTATAGTAGGCTGTATATTG	22	42	5	1.4	>MA_935479_prc	TAGTATATAGCTTGCTGTTCAGTATTGAATGTTGCGACAGGTGATATATACACTATTAGATATAATCTGATGTATATATCAAGATCATCAGACTGTGTATATATTATTATGGTCTGTCACAGCATTCAATGCTGTATAGTAGGCTGTATATTG	112	132	3	1.55
444	Pab-miRn0174.4_3p	TAGGGGAATGAAGCCTGGTCCG	22	>MA_10435792_prc1	TTGAGGGGAATGTTGTCTGGCTCGAGGCCATCCTGAAAATAGTCCCCCCGCCCCTTGGGGGTTTTCGGATGCCGTCGGACCAGGCTTCATTCCCCTCAA	76	97	3	0.15		>MA_10435792_prc2	TTATGATTGCGGGGAATGTTGTCTGGCTCGAGGTCATTCAGATTTGAAGATGATTCTTCGAGCTGAGTGACGTCGGACCAGGCTTCATTCCCCCCAACTGTGA	74	95	3	0.3		>MA_18249_prc2	TGGCAGAGTTGGGGTGAGGGGACTGCAGCCTGGCACGAGACCTGAAAACTTTTCTGACAAGCAGCCGGGCGGGCAGAGTCACGCATGGTGTCGGACCAGGCTTCATTCCCCTCACAACACTCTTCCA	92	113	3	0.15	>MA_18249_prc3	GTGAGGGGAATGAAGCCTGGTCCGACACCATGCGTGACTCTGCCCGCCCGGCTGCTTGTCAGAAAAGTTTTCAGGTCTCGTGCCAGGCTGCAGTCCCCTCAC	3	24	5	0.15	>MA_42952_prc1	GTAGAGAGGAATGAAGCCTGGTCCGACGACGAAGGAAGGCGACCTCGAGCCAGATAGCATTCCCCTCAAC	4	25	5	0.4	>MA_42952_prc2	GAGGGGAATGCTATCTGGCTCGAGGTCGCCTTCCTTCGTCGTCGGACCAGGCTTCATTCCTCTC	43	64	3	0.4	>MA_42952_prc3	GTTGTGGGGACTGTTGTCTGGCTCGAGGTCATTCAGATTCATATACTAATTGATTATCAGACTGAGTGATGCCGGACCAGGCTTCATTCCCCTCAAC	73	94	3	0.15	>MA_42952_prc4	TGGTTTGGAGTTGAGGGGAATGAAGCCTGGTCCGGCATCACTCAGTCTGATAATCAATTAGTATATGAATCTGAATGACCTCGAGCCAGACAACAGTCCCCACAACGAATAACCA
445	Pab-miRn0174_5p	GGAATGCTATCTGGCTCGAGG	21	>MA_10435792_prc1	TTGAGGGGAATGTTGTCTGGCTCGAGGCCATCCTGAAAATAGTCCCCCCGCCCCTTGGGGGTTTTCGGATGCCGTCGGACCAGGCTTCATTCCCCTCAA	7	27	5	2		>MA_10435792_prc2	TTATGATTGCGGGGAATGTTGTCTGGCTCGAGGTCATTCAGATTTGAAGATGATTCTTCGAGCTGAGTGACGTCGGACCAGGCTTCATTCCCCCCAACTGTGA	13	33	5	2		>MA_42952_prc1	GTAGAGAGGAATGAAGCCTGGTCCGACGACGAAGGAAGGCGACCTCGAGCCAGATAGCATTCCCCTCAAC	43	63	3	0	>MA_42952_prc2	GAGGGGAATGCTATCTGGCTCGAGGTCGCCTTCCTTCGTCGTCGGACCAGGCTTCATTCCTCTC	5	25	5	0	>MA_42952_2_prc	AGGGGAATGCTATCTGGCTCGAGGTCGCCTTCCTTCGTCGTCGGACCAGGCTTCATTCCTCTCT	4	24	5	0
446	Pab-miRn0175	ATCCCTCTCAGCATTTGATAG	21	>MA_10435798_prc	AGCATAGATACATCTTAACCCCGGATCTATCAAATGTCGAGAGGGATCAAATCTCTCGAGGTACAAACCTTTAACCTTTCCTCAAGTTTTGTACTCCAATAAAGGTTTGCACCTCGAGAGATTTGATCTCTCTCGACGCTTGATAGATCCGGGGTTAAGATGGATATATGCT	27	47	5	2		>MA_175689_prc	ACCAACATAGATCCATCTTAACTCCGGATCTATCAAGTGCCGAGAGGGATCCAATCTCTTGAGAGGTGAAAATCTTTTTTAGAGCGCAAAATTTGAGGAAAGATTAAAGGTTTGCACCTTTAGAGATTTGATCCCTTTTGGCACTTGATAGATTCGGGGTTAAGATGAATCTATGTTGGT	30	50	5	2		>MA_286291_prc	ACCCCGGATCTATCAAGCGCTGAGAGGGATCACATCTCTCGAGGTGCAAACCTTTAACCTTTCCTCAAGTTTTGCACTCTAAAAAAAGGTTTGCACCTCGAGAGATTTGATCCCTTTCGGCACTTGATAGATTTGGGGT	10	30	5	2	>MA_3653_prc	TCTGGATCTATCAAGTGCCGAGAGGGATCAAATCTCTCGAGGTGCAAACATTTAACCTTTCCTCAAGTTTTGCACTCTAAAAAAGGTTTGCACCTCGAGAGATTTGATCTGTCTGGGTGCTTGATAGATTCGGA	8	28	5	2	>MA_373468_prc	TAACCCCAGATCTATCAAATGTTGAGAGGGATCCATTTTTTGGAAGTGAAAACCTTTTTTAGAATGAAAAACTTGAGGAAAGTTTAAAGGTTTTCACCTCTAGAGATTTGATCCCTCTGGGCGCTTGATAGATCTGGGGTTA	12	32	5	1	>MA_38514_prc	CCAGTCTAGATCCATCTTAACCCGGGATCTATCAAGTGCTGAGAGAGATTGAATCCCTGGAGGTGCAACTCTTTACATCCTCAAAATAGTTTGCACCTTGAGGGATTTGATGCATCCCTCTCGGTGCTTGATAGATCCGGGGTTAAGATGGATATAGACTGG	29	49	5	1.25	>MA_4118167_prc	ATCTATCAAGTGCCAAGAGGGATCAAATCTCTCAAGGTGCAAACTTCTTTTAGATTGCAAAACTTAAGGAAAGGTTTGCACCTCGAAAGATTTGATCCCTCTCAGCATTTGATAGAT	95	115	3	0	>MA_5226_prc	CCATCTTAACCCTGAATCTATCAAATGTTAAGAGGGATCAAATATCTCAAGGTGAAAACCTTTTTTAGAGTGCAAAAAATGAGGAAGTTTAAAGGTTTTCACCTGGAGAGATTTGATCCCTATTAGCGCTTGATAGATTTGGGGTTAATATGG
447	Pab-miRn0176	GAAGATTTTGACGGTAGAGGA	21	>MA_10436022_prc	ACTGTTTTGGAAGGTTTTGAGGGCCGAGGAGTCCAGATTTTGGTGCAGGACCGGCCTCTATCAGGCGAGCATTTTCAACAATCCAGCTGCGCTCTCAACAATATGGACTCCTCTACCGTCAAAATCTTCCAAAATGGT	109	129	3	0
448	Pab-miRn0176.1	TCTGGACTCCACGGCCCTCAA	21	>MA_10436022_prc	ACTGTTTTGGAAGGTTTTGAGGGCCGAGGAGTCCAGATTTTGGTGCAGGACCGGCCTCTATCAGGCGAGCATTTTCAACAATCCAGCTGCGCTCTCAACAATATGGACTCCTCTACCGTCAAAATCTTCCAAAATGGT	17	37	5	1
449	Pab-miRn0176.2	TGCCCTCAAAACCTTCCAAAAC	22	>MA_10436022_prc	ACTGTTTTGGAAGGTTTTGAGGGCCGAGGAGTCCAGATTTTGGTGCAGGACCGGCCTCTATCAGGCGAGCATTTTCAACAATCCAGCTGCGCTCTCAACAATATGGACTCCTCTACCGTCAAAATCTTCCAAAATGGT	4	25	5	0.15		>MA_10436022_prc	ACTGTTTTGGAAGGTTTTGAGGGCCGAGGAGTCCAGATTTTGGTGCAGGACCGGCCTCTATCAGGCGAGCATTTTCAACAATCCAGCTGCGCTCTCAACAATATGGACTCCTCTACCGTCAAAATCTTCCAAAATGGT	114	135	3	1.55
450	Pab-miRn0177	TTCATTGAACTTGGGATTT	19	>MA_10436092_prc	CCCTATGCCGTTGGGACTGACCAAGATGACTATGCTTCAAGCTATAGATATCTCTGCAAATGGATTAACTGGTTACATTCCAAGTGCATTGGGG	75	93	3	1.95		>MA_10436331_prc	ACTTGGGTTTGATATGCCTCAAATTTGTGAAGCTTGAGGTTGCTTGTCTTGAATTCCAATATTTGATTTGCCAGCCACTTGTGTGAACTTGAGATATGCATCCTCGAACTTTGCAACTTTGAGGTGCATATCAAACCTGGGT	79	97	3	1.9		>MA_11574_prc	GTTCATTGAACTTGGGATTTTGCCTAATTTCTCTCTGGGTTCGAGGGGAGCCATTCATTGGACTTGAGATTTTTGGCATAATCTCTGGGTTCATTGGAC	2	20	5	0	>MA_11574_prc	GTTCATTGAACTTGGGATTTTGCCTAATTTCTCTCTGGGTTCGAGGGGAGCCATTCATTGGACTTGAGATTTTTGGCATAATCTCTGGGTTCATTGGAC	54	72	3	2	>MA_16118_prc	CCGACCTTTCAGATCCATCATCAACAGCCCAAGTTCAAAGCTCTAGTCGCCTAGATTCACTAGGTACTCCAGAGCTTTCATCAACTCTAGCAAGTGATGATGATATGGAAGATGG	24	42	5	0.95	>MA_292176_prc	TTGGGACATGTGTCGGACATGAACTTGGCACGTGTCTTGAGCACAAGACACGTGCCCTGTGCTCAGGACACATGCCAAGTTCGTGTCCGACATGGGTCCTCAA	15	33	5	1.7	>MA_4084140_prc	AAGAGAGTAGGTGTATTACCTTGCCCCTGAGATCGTCAAGCTCTGTTTTCAAGGAATCATACAATGAACTTGGCTTCTGGTAAGTTAAAATTTCTTGAAATTTTAACTTACCAGAAGCCAAGTTCATTGTACGATTCCTTTTAAACAGAGCGTGACGATATCAGGGGCAAGGTAATACACCTACACTCTT	60	78	5	1.05	>MA_4084140_prc	AAGAGAGTAGGTGTATTACCTTGCCCCTGAGATCGTCAAGCTCTGTTTTCAAGGAATCATACAATGAACTTGGCTTCTGGTAAGTTAAAATTTCTTGAAATTTTAACTTACCAGAAGCCAAGTTCATTGTACGATTCCTTTTAAACAGAGCGTGACGATATCAGGGGCAAGGTAATACACCTACACTCTT
451	Pab-miRn0178	ACCTCAAGGAAATTCTGCCCT	21	>MA_10436128_prc	ATTATCCACCTCAAGGAAATTCTGCCCTGAATCTTAAATTACATGGTTCAACGTACCGTACCTGTCACTTCAATGTTCCAGGCAGGATTTTCGTGGAGTGGGTAAT	8	28	5	0
452	Pab-miRn0179.1_3p	CTTTCAGAGATTTGATCCCTC	21	>MA_10436283_prc2	TCTATCAAGCACCAAGAAATATCAAATATCTCGAGTTGCAAACCTTTTTTAGTGCAAAATCTTGACAAAAAGCTTGCAGTCTGAGAGATTTGATCTGTCTTGGTGCTTGATAGA	79	99	3	1.15		>MA_10048355_prc	TAGATCCATCTTTAAACCGGATCTATAAAGCATCGAGAGGTTTCAAATTTCTTAAGGTGTAATTTTTTTATCATTTAATATGAAATAACTAAATGAAATGATAAAAAAATTACACTTTAAGAAATTTGATCACTCTCAGTGCTTTATAGATCGGGTTTTAAGATGGATCTA	115	135	3	1.5		>MA_10051537_prc	TAGATACATCTTGACTCTGGATCTATCATGTGCTAAGAAGGATCAAATCTCTTGAGGTTCAAACTTTTTTTAAAGCACAAACACTTGAAAAAAGGTTTGCACCTCAAGGGATTTGATCCCTTTTGGTGCATGATAGATCCAGAGTTAAGATGGATCTA	37	57	5	0.9	>MA_10051537_prc	TAGATACATCTTGACTCTGGATCTATCATGTGCTAAGAAGGATCAAATCTCTTGAGGTTCAAACTTTTTTTAAAGCACAAACACTTGAAAAAAGGTTTGCACCTCAAGGGATTTGATCCCTTTTGGTGCATGATAGATCCAGAGTTAAGATGGATCTA	102	122	3	1.8	>MA_10109265_prc	CATCTTAACCGTGGATCTATCAAGTAATCTGAGGGATCCAATCTCTTGACGTGCAAACCTTTAATCTTTTCTCAAGTTTTGTACTCTAAAAAAGGTTTTCACCTGGAGAGATTTGATCCCTCTTAAAGCTTGATAGATCCAGGATTAAGATG	31	51	5	1.65	>MA_10109265_prc	CATCTTAACCGTGGATCTATCAAGTAATCTGAGGGATCCAATCTCTTGACGTGCAAACCTTTAATCTTTTCTCAAGTTTTGTACTCTAAAAAAGGTTTTCACCTGGAGAGATTTGATCCCTCTTAAAGCTTGATAGATCCAGGATTAAGATG	102	122	3	0.65	>MA_10148270_prc	GTAGATCCATTTAAATCCGGACCTATCAAGCGCCTAGAGGATCAAGTCTCTCTAGGTGCAAAACTTTTTTGGAGTGCCAAACTTGAGGAAAGGTTAAAGGTTTGCACCTCAAGAGATTTGATCCCTCTCGGTGCTTGATAGATCTGGAGATAAATGGATCTAC	107	127	3	0.65	>MA_10150528_prc	ACCCCAGATATATCAAAGCTCTGAGAGGGATCGAATTTGATTCCTCTTGGTGCTTGATAGATCTGGGGT
453	Pab-miRn0179.1_5p	AGGGATCAAATATCTCAAGGT	21	>MA_10436283_prc2	TCTATCAAGCACCAAGAAATATCAAATATCTCGAGTTGCAAACCTTTTTTAGTGCAAAATCTTGACAAAAAGCTTGCAGTCTGAGAGATTTGATCTGTCTTGGTGCTTGATAGA	17	37	5	1.05		>MA_10109265_prc	CATCTTAACCGTGGATCTATCAAGTAATCTGAGGGATCCAATCTCTTGACGTGCAAACCTTTAATCTTTTCTCAAGTTTTGTACTCTAAAAAAGGTTTTCACCTGGAGAGATTTGATCCCTCTTAAAGCTTGATAGATCCAGGATTAAGATG	101	121	3	1.25		>MA_10151000_prc	GGATCTATCAAGTGCCAAGATAGATCAAATATCTTGAGGTGAAAACCTTTAACCGTTCCTCAAGTTTTGTACTCTAAAAAAGGTTTGCACCTGGAGAGATTTGATCCCTATCGACACTTGATAGATTC	20	40	5	1.65	>MA_10151000_prc	GGATCTATCAAGTGCCAAGATAGATCAAATATCTTGAGGTGAAAACCTTTAACCGTTCCTCAAGTTTTGTACTCTAAAAAAGGTTTGCACCTGGAGAGATTTGATCCCTATCGACACTTGATAGATTC	89	109	3	1.25	>MA_10155929_prc	AGCATAGATCCATATTAACCCTGGATCTATTAAGTGTCGAGAGGGATCAAATCTCTCGAGGTGCAAACCTTTAACCTTTCCTCAAGTTTTGCACTCTAAAAAATGTTTTCACCTCGAGAGATTTGATCCCTCTCGACGCTTGATAGATCCGGGGTTAAGATGGATCTATGTT	42	62	5	1.25	>MA_10155929_prc	AGCATAGATCCATATTAACCCTGGATCTATTAAGTGTCGAGAGGGATCAAATCTCTCGAGGTGCAAACCTTTAACCTTTCCTCAAGTTTTGCACTCTAAAAAATGTTTTCACCTCGAGAGATTTGATCCCTCTCGACGCTTGATAGATCCGGGGTTAAGATGGATCTATGTT	111	131	3	1.25	>MA_10158646_prc	CTATCAAGCATCCAGAGGGATCAAATTTCTCGAGGTGCAAACCTTTAACCTTTCCTCAAGTTTTGCACTCTAAAAAGGTTTGCACCTTGAGATATTTGATCCCTCTTGGCGTTTGATAG	16	36	5	1.25	>MA_10158646_prc	CTATCAAGCATCCAGAGGGATCAAATTTCTCGAGGTGCAAACCTTTAACCTTTCCTCAAGTTTTGCACTCTAAAAAGGTTTGCACCTTGAGATATTTGATCCCTCTTGGCGTTTGATAG
454	Pab-miRn0179.2_3p	TACCTTGAGAAATTTGATC	19	>MA_10436283_prc2	TCTATCAAGCACCAAGAAATATCAAATATCTCGAGTTGCAAACCTTTTTTAGTGCAAAATCTTGACAAAAAGCTTGCAGTCTGAGAGATTTGATCTGTCTTGGTGCTTGATAGA	77	95	3	1.9		>MA_13504_prc2	TTAACTTATTCATTCAAGTGGCCAATGTTCTCAGGTACTGATCTTGTAAGATTTCTCTTGATAATTTCTGGCAACAAGAGGATTATTGTAAGCTCTTATGATTTCACATACAGGCCAATCCTTACAATCTTATGATAATCCTTTTGTTGTGAGAAATTTGTGAGGAATGAATGTTAACAGGATCAACACTTGAGCATATTGGGCAGTTGAATGATTAGTCAATGTG	145	163	3	1.45		>MA_10048355_prc	TAGATCCATCTTTAAACCGGATCTATAAAGCATCGAGAGGTTTCAAATTTCTTAAGGTGTAATTTTTTTATCATTTAATATGAAATAACTAAATGAAATGATAAAAAAATTACACTTTAAGAAATTTGATCACTCTCAGTGCTTTATAGATCGGGTTTTAAGATGGATCTA	41	59	5	1.45	>MA_10048355_prc	TAGATCCATCTTTAAACCGGATCTATAAAGCATCGAGAGGTTTCAAATTTCTTAAGGTGTAATTTTTTTATCATTTAATATGAAATAACTAAATGAAATGATAAAAAAATTACACTTTAAGAAATTTGATCACTCTCAGTGCTTTATAGATCGGGTTTTAAGATGGATCTA	113	131	3	1.4	>MA_10158646_prc	CTATCAAGCATCCAGAGGGATCAAATTTCTCGAGGTGCAAACCTTTAACCTTTCCTCAAGTTTTGCACTCTAAAAAGGTTTGCACCTTGAGATATTTGATCCCTCTTGGCGTTTGATAG	19	37	5	1.15	>MA_10158646_prc	CTATCAAGCATCCAGAGGGATCAAATTTCTCGAGGTGCAAACCTTTAACCTTTCCTCAAGTTTTGCACTCTAAAAAGGTTTGCACCTTGAGATATTTGATCCCTCTTGGCGTTTGATAG	83	101	3	1.15	>MA_10241746_prc	TAGCATACATCTATCTTAAACCCAGATCTATCGAGCACCAAGACAGATCAAATTTCTTATATAAATATTTTTATCATTTAATTATGTGTCATGTATATATTCGTTCATATTAAATGATAAAAAAAATTACACCTTAAGAAATTTGATCACTTTCAGTGCTTGATAGATCTGGGTTTAAAATGGATTTATGCTG	46	64	5	1.9	>MA_10241746_prc	TAGCATACATCTATCTTAAACCCAGATCTATCGAGCACCAAGACAGATCAAATTTCTTATATAAATATTTTTATCATTTAATTATGTGTCATGTATATATTCGTTCATATTAAATGATAAAAAAAATTACACCTTAAGAAATTTGATCACTTTCAGTGCTTGATAGATCTGGGTTTAAAATGGATTTATGCTG
455	Pab-miRn0179.2_5p	AGGGATCAAATTTCTCGAGGT	21	>MA_10436283_prc2	TCTATCAAGCACCAAGAAATATCAAATATCTCGAGTTGCAAACCTTTTTTAGTGCAAAATCTTGACAAAAAGCTTGCAGTCTGAGAGATTTGATCTGTCTTGGTGCTTGATAGA	17	37	5	1.8		>MA_10048355_prc	TAGATCCATCTTTAAACCGGATCTATAAAGCATCGAGAGGTTTCAAATTTCTTAAGGTGTAATTTTTTTATCATTTAATATGAAATAACTAAATGAAATGATAAAAAAATTACACTTTAAGAAATTTGATCACTCTCAGTGCTTTATAGATCGGGTTTTAAGATGGATCTA	38	58	5	1.75		>MA_10048355_prc	TAGATCCATCTTTAAACCGGATCTATAAAGCATCGAGAGGTTTCAAATTTCTTAAGGTGTAATTTTTTTATCATTTAATATGAAATAACTAAATGAAATGATAAAAAAATTACACTTTAAGAAATTTGATCACTCTCAGTGCTTTATAGATCGGGTTTTAAGATGGATCTA	114	134	3	1.75	>MA_10109265_prc	CATCTTAACCGTGGATCTATCAAGTAATCTGAGGGATCCAATCTCTTGACGTGCAAACCTTTAATCTTTTCTCAAGTTTTGTACTCTAAAAAAGGTTTTCACCTGGAGAGATTTGATCCCTCTTAAAGCTTGATAGATCCAGGATTAAGATG	101	121	3	1.25	>MA_10148270_prc	GTAGATCCATTTAAATCCGGACCTATCAAGCGCCTAGAGGATCAAGTCTCTCTAGGTGCAAAACTTTTTTGGAGTGCCAAACTTGAGGAAAGGTTAAAGGTTTGCACCTCAAGAGATTTGATCCCTCTCGGTGCTTGATAGATCTGGAGATAAATGGATCTAC	106	126	3	2	>MA_10151000_prc	GGATCTATCAAGTGCCAAGATAGATCAAATATCTTGAGGTGAAAACCTTTAACCGTTCCTCAAGTTTTGTACTCTAAAAAAGGTTTGCACCTGGAGAGATTTGATCCCTATCGACACTTGATAGATTC	89	109	3	1.25	>MA_10155929_prc	AGCATAGATCCATATTAACCCTGGATCTATTAAGTGTCGAGAGGGATCAAATCTCTCGAGGTGCAAACCTTTAACCTTTCCTCAAGTTTTGCACTCTAAAAAATGTTTTCACCTCGAGAGATTTGATCCCTCTCGACGCTTGATAGATCCGGGGTTAAGATGGATCTATGTT	42	62	5	1	>MA_10155929_prc	AGCATAGATCCATATTAACCCTGGATCTATTAAGTGTCGAGAGGGATCAAATCTCTCGAGGTGCAAACCTTTAACCTTTCCTCAAGTTTTGCACTCTAAAAAATGTTTTCACCTCGAGAGATTTGATCCCTCTCGACGCTTGATAGATCCGGGGTTAAGATGGATCTATGTT
456	Pab-miRn0179.3_3p	TGATCCCTCTTGGTGCTTGATA	22	>MA_10436283_prc2	TCTATCAAGCACCAAGAAATATCAAATATCTCGAGTTGCAAACCTTTTTTAGTGCAAAATCTTGACAAAAAGCTTGCAGTCTGAGAGATTTGATCTGTCTTGGTGCTTGATAGA	91	112	3	2		>MA_10051537_prc	TAGATACATCTTGACTCTGGATCTATCATGTGCTAAGAAGGATCAAATCTCTTGAGGTTCAAACTTTTTTTAAAGCACAAACACTTGAAAAAAGGTTTGCACCTCAAGGGATTTGATCCCTTTTGGTGCATGATAGATCCAGAGTTAAGATGGATCTA	114	135	3	2		>MA_10148270_prc	GTAGATCCATTTAAATCCGGACCTATCAAGCGCCTAGAGGATCAAGTCTCTCTAGGTGCAAAACTTTTTTGGAGTGCCAAACTTGAGGAAAGGTTAAAGGTTTGCACCTCAAGAGATTTGATCCCTCTCGGTGCTTGATAGATCTGGAGATAAATGGATCTAC	119	140	3	1	>MA_10150528_prc	ACCCCAGATATATCAAAGCTCTGAGAGGGATCGAATTTGATTCCTCTTGGTGCTTGATAGATCTGGGGT	38	59	3	0.25	>MA_10158646_prc	CTATCAAGCATCCAGAGGGATCAAATTTCTCGAGGTGCAAACCTTTAACCTTTCCTCAAGTTTTGCACTCTAAAAAGGTTTGCACCTTGAGATATTTGATCCCTCTTGGCGTTTGATAG	2	23	5	2	>MA_10158646_prc	CTATCAAGCATCCAGAGGGATCAAATTTCTCGAGGTGCAAACCTTTAACCTTTCCTCAAGTTTTGCACTCTAAAAAGGTTTGCACCTTGAGATATTTGATCCCTCTTGGCGTTTGATAG	97	118	3	2	>MA_10252024_prc	AATCAGCATATATCCATTTTAACTCTGGATCTATCAAAAGTCGAGAGGCATCAAATCCCTTGAGATGCAAACCTTACCGCAAGTTTTGCACACTAAAAAAGATTTGCACCTCAGGAGATTTAATCCCTCTTGGTGATTGATAGATCCATAGGTAAGTTGGATCTATTCTGGTT	121	142	3	1.15	>MA_1133342_prc	CCAACATAGATCCATCTTAATCCCGGATCTATCAAGCACTGAGAGGGATCAAATCTCTCAAGGTGCAGACCTTTAACATTTCCTCAAGTTTTGCACTCTAAAAATGGTTTGCATGTTGAGAGATTTAATCATCTTGATGCTTAATAGATCCGAGGTTAAGATGGATATATATTGG
457	Pab-miRn0179.3_5p	TTCACCTCGAGAGATTTGATC	21	>MA_10436283_prc2	TCTATCAAGCACCAAGAAATATCAAATATCTCGAGTTGCAAACCTTTTTTAGTGCAAAATCTTGACAAAAAGCTTGCAGTCTGAGAGATTTGATCTGTCTTGGTGCTTGATAGA	20	40	5	1.55		>MA_10051537_prc	TAGATACATCTTGACTCTGGATCTATCATGTGCTAAGAAGGATCAAATCTCTTGAGGTTCAAACTTTTTTTAAAGCACAAACACTTGAAAAAAGGTTTGCACCTCAAGGGATTTGATCCCTTTTGGTGCATGATAGATCCAGAGTTAAGATGGATCTA	41	61	5	1.4		>MA_10109265_prc	CATCTTAACCGTGGATCTATCAAGTAATCTGAGGGATCCAATCTCTTGACGTGCAAACCTTTAATCTTTTCTCAAGTTTTGTACTCTAAAAAAGGTTTTCACCTGGAGAGATTTGATCCCTCTTAAAGCTTGATAGATCCAGGATTAAGATG	98	118	3	1	>MA_10148270_prc	GTAGATCCATTTAAATCCGGACCTATCAAGCGCCTAGAGGATCAAGTCTCTCTAGGTGCAAAACTTTTTTGGAGTGCCAAACTTGAGGAAAGGTTAAAGGTTTGCACCTCAAGAGATTTGATCCCTCTCGGTGCTTGATAGATCTGGAGATAAATGGATCTAC	103	123	3	1.15	>MA_10151000_prc	GGATCTATCAAGTGCCAAGATAGATCAAATATCTTGAGGTGAAAACCTTTAACCGTTCCTCAAGTTTTGTACTCTAAAAAAGGTTTGCACCTGGAGAGATTTGATCCCTATCGACACTTGATAGATTC	23	43	5	2	>MA_10151000_prc	GGATCTATCAAGTGCCAAGATAGATCAAATATCTTGAGGTGAAAACCTTTAACCGTTCCTCAAGTTTTGTACTCTAAAAAAGGTTTGCACCTGGAGAGATTTGATCCCTATCGACACTTGATAGATTC	86	106	3	1.15	>MA_10155929_prc	AGCATAGATCCATATTAACCCTGGATCTATTAAGTGTCGAGAGGGATCAAATCTCTCGAGGTGCAAACCTTTAACCTTTCCTCAAGTTTTGCACTCTAAAAAATGTTTTCACCTCGAGAGATTTGATCCCTCTCGACGCTTGATAGATCCGGGGTTAAGATGGATCTATGTT	45	65	5	0.15	>MA_10155929_prc	AGCATAGATCCATATTAACCCTGGATCTATTAAGTGTCGAGAGGGATCAAATCTCTCGAGGTGCAAACCTTTAACCTTTCCTCAAGTTTTGCACTCTAAAAAATGTTTTCACCTCGAGAGATTTGATCCCTCTCGACGCTTGATAGATCCGGGGTTAAGATGGATCTATGTT
458	Pab-miRn0180.1	CAAGAAATCTTTCTGATCCCT	21	>MA_10436441_prc	TGAAATCGTTAATTTAAAGCGTCGACAGATTTCTCGTGAATCGCGTGCGCAGGGTTCGATGTGTCCGTTGTCTCATCTAATGGCGCACTGTCAAAAACCTAAAGATATCAAGATATCTAACGGCGCACCCTAAAACATCTCGCGATTCATGAGAAATCTGTCTGACGCATAACTATTGCCGTTCA	150	170	3	1.95		>MA_7796_prc	AACAAGAAATCTTTCTGATCCCTCTGCACAACAGCCGAGTAGGTTCACAAGATTTCGATGTT	3	23	5	0
459	Pab-miRn0180.2	GCACCAGACAGATTTGGCATA	21	>MA_10436441_prc	TGAAATCGTTAATTTAAAGCGTCGACAGATTTCTCGTGAATCGCGTGCGCAGGGTTCGATGTGTCCGTTGTCTCATCTAATGGCGCACTGTCAAAAACCTAAAGATATCAAGATATCTAACGGCGCACCCTAAAACATCTCGCGATTCATGAGAAATCTGTCTGACGCATAACTATTGCCGTTCA	148	168	3	1.9		>MA_52027_prc	GGCAAATCTTAAGCACCAGACAGATTTGGCATAAATGTAGGTGGAACCTTGATTTTTAGCAAGGTTTCAGGCAGGCCCTTGGAACCTTGATGTAACAGGTTTTCTGCCTGGAACCTTGCAAAACATCAAGGTTCCACCTGCATTTATAGCAAGTCTGTCTGGTGCTCAAGGTTTGCT	13	33	5	0		>MA_52027_prc	GGCAAATCTTAAGCACCAGACAGATTTGGCATAAATGTAGGTGGAACCTTGATTTTTAGCAAGGTTTCAGGCAGGCCCTTGGAACCTTGATGTAACAGGTTTTCTGCCTGGAACCTTGCAAAACATCAAGGTTCCACCTGCATTTATAGCAAGTCTGTCTGGTGCTCAAGGTTTGCT	145	165	3	1.5
460	Pab-miRn0180.3	GGGAATCTCTCTGATGCAT	19	>MA_10436441_prc	TGAAATCGTTAATTTAAAGCGTCGACAGATTTCTCGTGAATCGCGTGCGCAGGGTTCGATGTGTCCGTTGTCTCATCTAATGGCGCACTGTCAAAAACCTAAAGATATCAAGATATCTAACGGCGCACCCTAAAACATCTCGCGATTCATGAGAAATCTGTCTGACGCATAACTATTGCCGTTCA	152	170	3	1.65		>MA_167098_prc	CATAGATTGGGGATGACCTCGTGATACTGTGAAGACATCAATGCATCAGAGAGATTCCCAAGAATG	41	59	3	0		>MA_3315_prc	GAGGGCCTGCTGTGTTTCACGCGCATGAGAGATGACACTGTCGTTATATATCCTCTTCATTCATTTCAGTTTAAGAGATGACACTGTCGTTATATATCCTCTTCATTCATTTCAGTTTAAGATGATAAAGAGTGTATGTATAAGAGCAGTGTCATCTCTCTGCGCACGAAACAGAGAGATTCTC	166	184	3	1.55	>MA_47212_prc	AGTATGTCTGAAATTCCCTTTAAGCTGATTAATCAGAGGGAGTCCCCAAGGTTTTGAATATGTTCCAAGACGCCGGTCAAGCTTTGCGTCTCGGAACATATTCGAAACCTTGGGGACTCCCTCTGATTAATCAGCTTAATGGGAATTTCAGACATACT	28	46	5	1.75	>MA_47212_prc	AGTATGTCTGAAATTCCCTTTAAGCTGATTAATCAGAGGGAGTCCCCAAGGTTTTGAATATGTTCCAAGACGCCGGTCAAGCTTTGCGTCTCGGAACATATTCGAAACCTTGGGGACTCCCTCTGATTAATCAGCTTAATGGGAATTTCAGACATACT	113	131	3	1.75	>MA_7796_prc	AACAAGAAATCTTTCTGATCCCTCTGCACAACAGCCGAGTAGGTTCACAAGATTTCGATGTT	5	23	5	1.8	>MA_8840783_prc	TTGTTACAGAGGGCCAATGCCATAGTTGTTTTGCCAACACCTCCTATAGCGTGCAACCCAACAACGGACATCTCTCTGGAGCAG	66	84	3	1.9	>MA_91034_prc	GCGAGGATGTCGACGCATTCTTGGGAATCTCTCTGATGCATTGATGTCTTCACAGTATCACGAGGTCATACCCAATCTGTGTTTAGAGAATCTCTCGT
461	Pab-miRn0181	GCAAAGAGTCTAAGAGCCAA	20	>MA_10436446_prc	TTGGCTCTTAGACTCTTTGCTTATGGTTGTTTGTTCTTTTCTTTGTTTATGCAATCAGTCCATCAGCAAAGAGTCTAAGAGCCAA	1	20	5	0		>MA_10436446_prc	TTGGCTCTTAGACTCTTTGCTTATGGTTGTTTGTTCTTTTCTTTGTTTATGCAATCAGTCCATCAGCAAAGAGTCTAAGAGCCAA	66	85	3	0		>MA_132085_prc	GGGCTTGCAGAGCCATTGCTTCGGCTAGATGATGATGTCGCTGAACTGTGGTAGATTAAATGGTCTGAAGAACAATCGGTTATGATAGAATATTTGCTATCACAACCACAAGTTCCATGGTACATAATTGGGAAAGCATCTTTCATCGAGTCTAAGAAGCTATGGATTCTCTCAGGTCC	143	162	3	1.3
462	Pab-miRn0182	CACATGTAAACCGATGAGGCC	21	>MA_10436490_prc	CAAGCTATCTGACACATGTAAACCGATGAGGCCCATGGCTTCATCAAGTTTATTTTGATAGACAAACCTCTTG	13	33	5	0
463	Pab-miRn0183	TCGGTATTTGTCACAGGAATT	21	>MA_10436572_prc	TTAGTTTACTGACTTCGGTATTTGTCACAGGAATTTCTTATCGTAAGAGGTATCCGTATATCTCTTCCAATGATAAATTCCTGTGAAAATACAAAGTCTGTAAACTAA	15	35	5	0		>MA_448081_prc	ACTCAAATTTCAAGTGTACGCACTCGTTGGATGTGGAATTAAATTCTATCTCTGACAAATACCTACTTGCATACTTTTGATAGACTCACAGTGAGATAAACTGGAGATACATGAAAAAACGCATTTCTCACTTGTTGGATACGGAATTTAATTCCACATCCAATGACTGCCTACACTTGAAATGTGAGT	45	65	5	1.95
464	Pab-miRn0184	TTGAAGTTTCTGTGACCTGAT	21	>MA_10436626_prc	GCATTGAGTGGGTATGTTGAAGTTTCTGTGACCTGATCTATCTTCTTCTGTCGAAGTTTTGAGCCCATCTCATGAGGCTCTTCTTCAGGACATTGAGTGTTGAAGAAGTGCTTTGGGTGGTGGGCTCGGAACATTAACAGCAGAAGATGAATCAGATTGCAGAAACTCCAACATACCCATTTTAAGGC	17	37	5	0
465	Pab-miRn0185.1_3p	TAAACAATGCCCACCCTCC	19	>MA_10436756_prc1	CACAGACGAAGGGTAAGCGTTGTTTGGCAGAAGAGTTTTCTCTGTTGCAGAACATAGAGGATTTGCCAAAATTATCGTCATCAAATGAAAAGGCTCCAGTAGCTTTATTGCAATTTGTTTGGCAATAGCCTCTATGTTCTTTGAATGTAAAAACTCTTCTCTTAAACAATGCCCACCCTTCATCTCTG	163	181	3	0.15		>MA_10436756_prc2	TGCCACAGACGAAGGGTAAGCGTTGTTTGGCAGAAGAGTTTTCTCTGTTGCAGAACATAGAGGATTTGCCAAAATTATCGTCATCAAATGAAAAGGCTCCAGTAGCTTTATTGCAATTTGTTTGGCAATAGCCTCTATGTTCTTTGAATGTAAAAACTCTTCTCTTAAACAATGCCCACCCTTCATCTCTGGACA	166	184	3	0.15		>MA_10437200_prc2	CACAGGCGAAGGGTCGGACTTGTTTAGCAGAAGAGTTTTCTCTGTTGCAGGATATGGAGGATTTGCCAAAATTTTGCTATCAAATCGAAAAGCTATAGTAGCTTTAATGCAATTTGTTTGGTAATATCCTCTATATTATTTGCCCCTAAAAATTCTTCTCTTGAACAATGCCCACCCTTCGTCTCTGG	162	180	3	0.3	>MA_10376143_prc	GCCATAGACAAAGGGTAGGAATTGTTTGGTAGAAGAGTTTTCTCTGTTGCAGGATATGGGGGGTTTTCCAAAATATTTGCCATCAAATCAAAGGGCTGCAGTGGCTTTATTGCAATTTGTTTGGCAATATCCTCTATATTCTTCTACCCTAAAAATTATTCTCTGAAACAATGCCGACCCTTCATCTCTGGAC	165	183	3	1.3	>MA_10377797_prc	CCACAGACAAAGGGTAGGAGTTGTTTGGTAGAAGAGTTTTCTCTGTTGCAGGATATGGGGGGTTTTCCAAAATATTTGCCATCAAATCAAAGGGCTACAGTGGATTTATTGCAATTTGTTTGGCAATATCCTCTATATTCTTCTACCCTAAAAATTCTTCTCTGAAACAATGCCCACCCTTCATCTCTGG	164	182	3	0.3	>MA_10377894_prc	ACTCTCTGTTCCTGGGTGTGCGGGGAAAATGTTTGTGGCCTTGCGTTTTTCCAGTGGTGATTGTTTTACGTTTGAATGACTTCTCCGTCTTTGGACTAAGACGTTCGAANNNNNNNCCGTGCATTCATCACTGGAAGGATGTGTGGTGTCGGATGTTTTGTTCGCATGACGCGGGTGGGGGGAGT	104	122	3	1.3	>MA_160943_prc	TGCCACAGACGAAGGGTAGGAGTTGTTTGGTAGAAGAGTTTTCTCTGTTGTAGGATATGGGGGGTTTTCCAAAATATTTTCCATCAAATCAAAGTGCTACAGTGGCTTTATTGCAATCTGTTTGGCAATATCCTCTATATTCTTCTACCCTAAAAATTCTTCTCTGAAACAATGCCCATCCTTCATCTCTGGACA	166	184	3	1.3	>MA_20347_prc	TGCCACAGACAAAGGGTAGGAGTTGTTTGGTAGAAGGGTTTTCTCTATTGTAGGATATGGGGGGTTTTCCAAAATATTTGCCATCAAATCAAAGGGCTACAGTGGCTTTATTGCAATTTGTTTGGCAATATTCTCTATATTCTTCTACCCTAAAAATTCTTCTCTGAAACAATGCCCACCCTTCATCTCTGGACA
466	Pab-miRn0185.2_3p	TAAACAATGCCCACCTCTCATC	22	>MA_10436756_prc1	CACAGACGAAGGGTAAGCGTTGTTTGGCAGAAGAGTTTTCTCTGTTGCAGAACATAGAGGATTTGCCAAAATTATCGTCATCAAATGAAAAGGCTCCAGTAGCTTTATTGCAATTTGTTTGGCAATAGCCTCTATGTTCTTTGAATGTAAAAACTCTTCTCTTAAACAATGCCCACCCTTCATCTCTG	163	184	3	2		>MA_10436756_prc2	TGCCACAGACGAAGGGTAAGCGTTGTTTGGCAGAAGAGTTTTCTCTGTTGCAGAACATAGAGGATTTGCCAAAATTATCGTCATCAAATGAAAAGGCTCCAGTAGCTTTATTGCAATTTGTTTGGCAATAGCCTCTATGTTCTTTGAATGTAAAAACTCTTCTCTTAAACAATGCCCACCCTTCATCTCTGGACA	166	187	3	2		>MA_299604_prc	ATATGGGTTTTCCTGCCACAGACGAAGGGTAGGAGTTGTTTGGTAGAGGAGTTTTCTCTGTTGCGGGATATGGGGGTTTTCCAAAATATTTTCCATCAAATCAAAGGGCTACGTTGGCTTTATTGCAATTTGTTTGGCAATATCCTCTATATTATTCTACCCTAAAAATTCTTCTCTTAAACAATGCCCACCCTTCATCTCTTGACATATTCCCATGT	178	199	3	2	>MA_36495_prc	ATGGGTTTGGCTGCCACAGACGAAGGGTCGGAGTTGTTTGGTAGAAGAGTTTTCTCTGTTGCAGGATATGGAGGATATGCCAAAATTTTGCTATCAAATCGAAAGGCTACAGTAGCTTGACTGCAATTTGCTTGGTAATATCCTCTAAATTCTTTTCCCCCCCAAAACTCTTTTCTTAAACAATGCCCACCCTTCATCTCTGGACATATTCCCAT	177	198	3	2	>MA_4542805_prc	ATATGGGTTTTCCTGCCACAGACAAAGGGTAGGAGTTGTTTGGTAGAAGAGTTTTCTCTGTTGCGGGATATGGGGGATTTTCCAAAATATTTGCCATCAAATCAAAGGGCTACGTTGGCTTTATGGCAATTTGTTTGGCAATGTCTTCTATATTATTCTACCCTAAAAATTCTTCTCTTAAACAATGCCCACCCTTCATCTCTGGACATATTCCCATGT	179	200	3	2	>MA_7322132_prc	ATATGGGTTTGCTTGCCACAAACGAAGGGTAGGAGTTGTTTGGTAGAAGATTTTTCTCTGTTGCAGGATATGGGGGGTTTTCCAAAATATTTGCCATCAAATCAAAAGGCTACAGTGGATTTATTGCAATTTGTTTGGCAATATCCTCTATATTCTTCTACCCTAAAAAGTCTTCTCTTAAACAATGCCCACCCTTCATCGCTGGACATATTCCCATGT	179	200	3	2	>MA_9428077_prc	CACAGACGAAGGGTAAGCGTTGTTTGGCAGAAGAGTTTTCTCTGTTGCAGGATATGGAGGATTTGCCAAAAATATCGTCATCAAATGAAAAGGCTACAGTAGCTTTATTGCAGTTTGTTTGGCAATAGCCTCTATGTTCTTTGAATGTAAAAACTCTTCTCTTAAACAATGCCCACCCTTCATCTCTG	163	184	3	2
467	Pab-miRn0185.3_3p	TGAAACAATGCCCACCCTTCATCA	24	>MA_10436756_prc1	CACAGACGAAGGGTAAGCGTTGTTTGGCAGAAGAGTTTTCTCTGTTGCAGAACATAGAGGATTTGCCAAAATTATCGTCATCAAATGAAAAGGCTCCAGTAGCTTTATTGCAATTTGTTTGGCAATAGCCTCTATGTTCTTTGAATGTAAAAACTCTTCTCTTAAACAATGCCCACCCTTCATCTCTG	162	185	3	0.3		>MA_10436756_prc2	TGCCACAGACGAAGGGTAAGCGTTGTTTGGCAGAAGAGTTTTCTCTGTTGCAGAACATAGAGGATTTGCCAAAATTATCGTCATCAAATGAAAAGGCTCCAGTAGCTTTATTGCAATTTGTTTGGCAATAGCCTCTATGTTCTTTGAATGTAAAAACTCTTCTCTTAAACAATGCCCACCCTTCATCTCTGGACA	165	188	3	0.3		>MA_10437200_prc2	CACAGGCGAAGGGTCGGACTTGTTTAGCAGAAGAGTTTTCTCTGTTGCAGGATATGGAGGATTTGCCAAAATTTTGCTATCAAATCGAAAAGCTATAGTAGCTTTAATGCAATTTGTTTGGTAATATCCTCTATATTATTTGCCCCTAAAAATTCTTCTCTTGAACAATGCCCACCCTTCGTCTCTGG	161	184	3	0.8	>MA_10376143_prc	GCCATAGACAAAGGGTAGGAATTGTTTGGTAGAAGAGTTTTCTCTGTTGCAGGATATGGGGGGTTTTCCAAAATATTTGCCATCAAATCAAAGGGCTGCAGTGGCTTTATTGCAATTTGTTTGGCAATATCCTCTATATTCTTCTACCCTAAAAATTATTCTCTGAAACAATGCCGACCCTTCATCTCTGGAC	164	187	3	1.15	>MA_10377797_prc	CCACAGACAAAGGGTAGGAGTTGTTTGGTAGAAGAGTTTTCTCTGTTGCAGGATATGGGGGGTTTTCCAAAATATTTGCCATCAAATCAAAGGGCTACAGTGGATTTATTGCAATTTGTTTGGCAATATCCTCTATATTCTTCTACCCTAAAAATTCTTCTCTGAAACAATGCCCACCCTTCATCTCTGG	163	186	3	0.15	>MA_160943_prc	TGCCACAGACGAAGGGTAGGAGTTGTTTGGTAGAAGAGTTTTCTCTGTTGTAGGATATGGGGGGTTTTCCAAAATATTTTCCATCAAATCAAAGTGCTACAGTGGCTTTATTGCAATCTGTTTGGCAATATCCTCTATATTCTTCTACCCTAAAAATTCTTCTCTGAAACAATGCCCATCCTTCATCTCTGGACA	165	188	3	1.15	>MA_20347_prc	TGCCACAGACAAAGGGTAGGAGTTGTTTGGTAGAAGGGTTTTCTCTATTGTAGGATATGGGGGGTTTTCCAAAATATTTGCCATCAAATCAAAGGGCTACAGTGGCTTTATTGCAATTTGTTTGGCAATATTCTCTATATTCTTCTACCCTAAAAATTCTTCTCTGAAACAATGCCCACCCTTCATCTCTGGACA	165	188	3	0.15	>MA_299604_prc	ATATGGGTTTTCCTGCCACAGACGAAGGGTAGGAGTTGTTTGGTAGAGGAGTTTTCTCTGTTGCGGGATATGGGGGTTTTCCAAAATATTTTCCATCAAATCAAAGGGCTACGTTGGCTTTATTGCAATTTGTTTGGCAATATCCTCTATATTATTCTACCCTAAAAATTCTTCTCTTAAACAATGCCCACCCTTCATCTCTTGACATATTCCCATGT
468	Pab-miRn0185.4_3p	TGAAACAATGCCCACCCTTCGTC	23	>MA_10436756_prc1	CACAGACGAAGGGTAAGCGTTGTTTGGCAGAAGAGTTTTCTCTGTTGCAGAACATAGAGGATTTGCCAAAATTATCGTCATCAAATGAAAAGGCTCCAGTAGCTTTATTGCAATTTGTTTGGCAATAGCCTCTATGTTCTTTGAATGTAAAAACTCTTCTCTTAAACAATGCCCACCCTTCATCTCTG	162	184	3	0.4		>MA_10436756_prc2	TGCCACAGACGAAGGGTAAGCGTTGTTTGGCAGAAGAGTTTTCTCTGTTGCAGAACATAGAGGATTTGCCAAAATTATCGTCATCAAATGAAAAGGCTCCAGTAGCTTTATTGCAATTTGTTTGGCAATAGCCTCTATGTTCTTTGAATGTAAAAACTCTTCTCTTAAACAATGCCCACCCTTCATCTCTGGACA	165	187	3	0.4		>MA_10437200_prc2	CACAGGCGAAGGGTCGGACTTGTTTAGCAGAAGAGTTTTCTCTGTTGCAGGATATGGAGGATTTGCCAAAATTTTGCTATCAAATCGAAAAGCTATAGTAGCTTTAATGCAATTTGTTTGGTAATATCCTCTATATTATTTGCCCCTAAAAATTCTTCTCTTGAACAATGCCCACCCTTCGTCTCTGG	161	183	3	0.4	>MA_10376143_prc	GCCATAGACAAAGGGTAGGAATTGTTTGGTAGAAGAGTTTTCTCTGTTGCAGGATATGGGGGGTTTTCCAAAATATTTGCCATCAAATCAAAGGGCTGCAGTGGCTTTATTGCAATTTGTTTGGCAATATCCTCTATATTCTTCTACCCTAAAAATTATTCTCTGAAACAATGCCGACCCTTCATCTCTGGAC	164	186	3	1.25	>MA_10377797_prc	CCACAGACAAAGGGTAGGAGTTGTTTGGTAGAAGAGTTTTCTCTGTTGCAGGATATGGGGGGTTTTCCAAAATATTTGCCATCAAATCAAAGGGCTACAGTGGATTTATTGCAATTTGTTTGGCAATATCCTCTATATTCTTCTACCCTAAAAATTCTTCTCTGAAACAATGCCCACCCTTCATCTCTGG	163	185	3	0.25	>MA_160943_prc	TGCCACAGACGAAGGGTAGGAGTTGTTTGGTAGAAGAGTTTTCTCTGTTGTAGGATATGGGGGGTTTTCCAAAATATTTTCCATCAAATCAAAGTGCTACAGTGGCTTTATTGCAATCTGTTTGGCAATATCCTCTATATTCTTCTACCCTAAAAATTCTTCTCTGAAACAATGCCCATCCTTCATCTCTGGACA	165	187	3	1.25	>MA_20347_prc	TGCCACAGACAAAGGGTAGGAGTTGTTTGGTAGAAGGGTTTTCTCTATTGTAGGATATGGGGGGTTTTCCAAAATATTTGCCATCAAATCAAAGGGCTACAGTGGCTTTATTGCAATTTGTTTGGCAATATTCTCTATATTCTTCTACCCTAAAAATTCTTCTCTGAAACAATGCCCACCCTTCATCTCTGGACA	165	187	3	0.25	>MA_299604_prc	ATATGGGTTTTCCTGCCACAGACGAAGGGTAGGAGTTGTTTGGTAGAGGAGTTTTCTCTGTTGCGGGATATGGGGGTTTTCCAAAATATTTTCCATCAAATCAAAGGGCTACGTTGGCTTTATTGCAATTTGTTTGGCAATATCCTCTATATTATTCTACCCTAAAAATTCTTCTCTTAAACAATGCCCACCCTTCATCTCTTGACATATTCCCATGT
[truncated: 790 more rows]
[truncated: 580 more columns]
