# Supplementary material for: In Silico Analysis of Small RNAs Suggest Roles for Novel and Conserved miRNAs in the Formation of Epigenetic Memory in Somatic Embryos of Norway Spruce
Source: Front Physiol. 2017 Sep 8;8:674. doi: 10.3389/fphys.2017.00674 (PMC5596105; doi:10.3389/fphys.2017.00674)
Supplement: Supplementary file 3 [file Table4.XLSX]

## Sheet: miRNA clusters
Table S4. Distribution of differentially expressed in silico predicted miRNAs into clusters with similar transcription patterns
##	miRNA ID	Reads per million			Total number of reads	Figures
1. Upregulated towards 28°C, all DE
		18°C	23°C	28°C
1	Pab-miR1311.15*	0.005	19.0513	52.0093	50
2	Pab-miR1311.32*	0.005	2.36735	21.3843	16
3	Pab-miR1311.40	1.30372	7.32702	28.1295	25
4	Pab-miR1311.7*	9.13865	22.3712	169.367	134
5	Pab-miR156.14	4.13768	21.1245	45.0584	43
6	Pab-miR156.15	39.6136	115.236	350.451	326
7	Pab-miR156.20	7.93885	17.7201	40.556	41
8	Pab-miR156.32	4.21998	16.2943	48.8716	42
9	Pab-miR156.41*	33.1764	123.245	319.124	304
10	Pab-miR156.46	5.48948	50.7796	167.151	145
11	Pab-miR156.48*	0.005	11.9659	24.3899	22
12	Pab-miR156.49	6.75898	42.7131	131.821	117
13	Pab-miR156.52	7.26663	28.7687	108.965	91
14	Pab-miR156.54*	6.16171	22.1723	92.0349	72
15	Pab-miR156.56	11.6512	34.7193	80.13	79
16	Pab-miR159.10*	0.005	2.60408	23.4193	16
17	Pab-miR159.11	4.05539	8.86006	36.3981	31
18	Pab-miR159.20	1.85944	7.93599	33.2798	26
19	Pab-miR159.52*	45.6202	158.916	619.051	535
20	Pab-miR166.18	3.86228	8.32031	29.4635	28
21	Pab-miR166.2	5.45193	12.0617	44.8047	42
22	Pab-miR166.34	3.68672	26.6498	109.85	97
23	Pab-miR166.35*	0.005	7.44024	26.521	23
24	Pab-miR166.37*	12.1328	55.1178	197.512	184
25	Pab-miR166.41*	8.2864	37.8391	125.555	113
26	Pab-miR166.46	1.28743	9.92032	41.0094	35
27	Pab-miR166.50*	41.439	88.1965	285.512	277
28	Pab-miR166.6	6.5155	17.0006	39.8663	43
29	Pab-miR166.63	5.78992	21.4342	72.7372	66
30	Pab-miR166.65	4.50249	12.8718	25.8045	29
31	Pab-miR166.71*	14.5598	37.5419	98.8371	99
32	Pab-miR166.75*	3.94065	27.9124	64.402	62
33	Pab-miR166.76	1.28743	4.07366	23.5512	18
34	Pab-miR166.81*	72.3946	164.465	362.877	400
35	Pab-miR166.84	3.68672	41.5411	178.806	157
36	Pab-miR166.86	1.28743	9.92032	28.5501	27
37	Pab-miR166.90*	8.2864	68.9028	172.285	168
38	Pab-miR166.92*	56.9392	173.525	708.459	617
39	Pab-miR166.95*	0.005	12.4004	45.3575	39
40	Pab-miR166.97	7.14233	21.075	69.1125	68
41	Pab-miR167.1*	646.381	2314.81	7272.57	6767
42	Pab-miR167.4	1.6904	3.55102	14.6703	14
43	Pab-miR167.8	2.45781	10.6531	29.6852	31
44	Pab-miR171.1	5.21487	10.878	44.648	41
45	Pab-miR319.16*	61.2004	188.823	450.688	470
46	Pab-miR319.24	0.005	2.22611	19.3648	13
47	Pab-miR3694.3*	36.0057	95.7892	192.955	223
48	Pab-miR3701.19*	0.005	6.87093	49.4145	38
49	Pab-miR3701.26*	2.53262	25.6911	60.1642	60
50	Pab-miR3701.36	3.83634	13.3579	28.3802	32
51	Pab-miR3701.38*	7.29195	35.432	142.679	123
52	Pab-miR946.36*	0.005	14.3166	49.1692	44
53	Pab-miR946.45	1.30372	5.91837	59.8196	44
54	Pab-miR946.5	4.34575	10.156	99.7288	71
55	Pab-miR950.52	8.29642	20.4012	41.2388	49
56	Pab-miR950.64	19.6311	41.3043	89.3916	97
57	Pab-miR951.13	4.72762	9.90787	41.6644	32
58	Pab-miR951.24	8.90159	30.8231	93.8799	91
59	Pab-miR951.35*	0.005	5.18465	26.9078	22
60	Pab-miR951.9	4.22302	10.1187	27.9729	26
61	Pab-miRn0096.1_5p	50.0167	198.627	397.898	486
62	Pab-miRn621*	8.52086	33.9584	162.272	130
63	Pab-miRn0625*	47.9925	128.118	355.727	390
64	Pab-miRn0281*	19.2128	59.3719	229.534	192
65	Pab-miRn0325.2_5p*	101.736	970.465	1951.86	1887
66	Pab-miRn0395	1.22891	11.103	37.6209	34
67	Pab-miRn0325.3_5p*	3.13669	43.7152	144.091	117
68	Pab-miRn0503.1_5p	2.99412	11.7181	33.8463	32
69	Pab-miRn0505.2_5p*	6.96057	22.0615	70.0399	74
70	Pab-miRn0023.3_5p	11.8957	42.1572	89.7191	96
71	Pab-miRn0023.1_5p	12.9238	31.6901	83.8407	89
72	Pab-miRn0522*	12.058	56.7514	121.018	131
73	Pab-miRn0258.3_3p*	1.22891	111.404	479.586	373
74	Pab-miRn0581_5p*	50.8057	226.471	493.728	567
75	Pab-miRn0581_3p*	17.0885	40.7011	101.681	124
76	Pab-miRn0549*	46.7525	95.0691	263.273	266
77	Pab-miRn0346.6*	72.7011	181.225	504.507	490
78	Pab-miRn0250	3.94065	17.8319	75.9861	62
79	Pab-miRn0254.2_3p*	20.3418	48.0243	113.771	120
80	Pab-miRn0100	13.9668	36.0604	86.8006	93
81	Pab-miRn0513_3p*	6.60011	22.2591	145.31	111
82	Pab-miRn0256.3*	4.22302	23.8923	69.1857	66
83	Pab-miRn0349*	25.9552	86.4849	345.401	302
84	Pab-miRn0094.1_3p	11.2258	36.2688	82.1686	85
2. Upregulated towards 28°C, DE only 18°C vs 28°C
		18°C	23°C	28°C
1	Pab-miR1311.31	15.2706	19.357	33.6584	45
2	Pab-miR1312.14	1521.74	2220.62	3685.03	5617
3	Pab-miR156.16	31.204	48.9315	93.6032	109
4	Pab-miR156.21	31.832	60.6807	109.786	132
5	Pab-miR156.36	1693.2	3368.74	4990.25	6437
6	Pab-miR156.51	17.4014	27.0819	50.3418	61
7	Pab-miR156.63	20635.9	34576.4	43792.1	65181
8	Pab-miR159.36	49.3924	69.9699	122.979	168
9	Pab-miR159.7	27.4201	34.6198	58.2927	74
10	Pab-miR162.2	255.122	361.433	594.32	858
11	Pab-miR162.6	167.356	269.954	341.778	523
12	Pab-miR166.100	24.2841	34.6595	58.938	81
13	Pab-miR166.28	146.335	206.362	301.04	463
14	Pab-miR166.39	817.556	1375.79	2661.81	3628
15	Pab-miR166.47	78.9163	125.941	189.793	265
16	Pab-miR166.53	444.89	762.551	1392.1	1847
17	Pab-miR166.56	4471.52	6953.15	12926.4	17740
18	Pab-miR166.60*	6.59388	11.7983	22.9003	26
19	Pab-miR166.61	1477.7	2878.17	5477.77	6553
20	Pab-miR166.72	36.8309	56.2206	89.7909	117
21	Pab-miR166.80	286.948	549.138	580.796	949
22	Pab-miR166.82	32.1717	60.2097	82.3033	116
23	Pab-miR166.91	3826.08	4718.19	8705.16	11551
24	Pab-miR319.7	6.67225	13.1075	14.4611	23
25	Pab-miR3696.1	15.6243	25.8524	47.8437	1430
26	Pab-miR3696.3	502.283	727.433	1174.49	6288
27	Pab-miR3701.43	1731.42	3415.58	4683.68	6325
28	Pab-miR3701.44	1642.65	3252.44	4529.83	22
29	Pab-miR3701.47	8.05936	8.78217	16.2993	137
30	Pab-miR3705.6	39.8955	64.5613	108.731	107
31	Pab-miR3705.7	31.0219	44.2275	76.5575	96
32	Pab-miR3705.8	29.9486	42.9447	63.5421	438
33	Pab-miR3708.5	143.233	232.642	310.853	31
34	Pab-miR3709.4	8.05936	14.6223	26.1613	72
35	Pab-miR3710.14	20.8269	36.5107	58.0357	1203
36	Pab-miR3712.7	370.022	525.676	926.108	5472
37	Pab-miR390.1	1515	2546.37	3630.63	3875
38	Pab-miR482.10	1216.31	1571.18	2694.39	13652
39	Pab-miR946.3	4073.28	6795.18	9979.46	55
40	Pab-miR946.32	17.6049	29.6238	36.7324	14
41	Pab-miR946.37	3.91115	5.91837	8.92751	30
42	Pab-miR946.7	10.1364	12.4457	22.5433	63
43	Pab-miR950.23	19.6618	33.4093	39.8136	182
44	Pab-miR950.34	49.6911	81.2599	133.297	9620
45	Pab-miR950.39	2395.24	4639.84	6407.41	86
46	Pab-miR950.48	26.7293	38.4155	62.9156	36
47	Pab-miR950.49	11.8209	13.5829	26.3545	79
48	Pab-miR950.50	26.7107	35.208	55.335	75
49	Pab-miR950.57	21.8018	33.171	55.7684	50
50	Pab-miR951.38	13.0558	24.4695	43.4943	33
51	Pab-miRn0037.2	9.67495	15.9967	22.3867	58
52	Pab-miRn0107.2	21.1467	23.0214	45.4342	137
53	Pab-miRn0209.1	47.2995	60.3365	111.904	141
54	Pab-miRn0310	32.9809	63.8213	74.3998	357
55	Pab-miRn0360_5p	92.7871	147.877	257.175	356
56	Pab-miRn0009.3_5p	106.978	189.508	257.094	62
57	Pab-miRn0436.1	14.9025	29.6394	44.4914	521
58	Pab-miRn0044.1	135.074	256.097	498.338	58
59	Pab-miRn0023.4_3p	14.3919	21.7213	42.8267	31
60	Pab-miRn0162_5p	8.75197	13.5107	23.7284	765
61	Pab-miRn0514	243.359	311.966	547.57	43
62	Pab-miRn0094.33_3p	12.39	22.0722	31.0716	97
63	Pab-miRn0149.2_3p	28.7207	54.0722	66.1468	74
64	Pab-miRn0254.3_3p	21.9639	33.0595	59.9992	13
65	Pab-miRn0049.1_5p	3.94065	7.31596	8.76743	55
66	Pab-miRn0297.2_5p	16.1995	29.1638	37.5582	65
67	Pab-miRn0503_3p	21.1092	31.8686	45.0606	679
68	Pab-miRn0058.1	172.437	342.651	547.354	251
69	Pab-miRn0290.1_3p	61.6015	105.854	146.25	381
70	Pab-miRn0527.3_3p	117.349	202.125	267.797	345
71	Pab-miRn0527.2_3p	109.696	154.417	271.998	336
72	Pab-miRn0174.3_3p	95.444	182.479	209.92	89
73	Pab-miRn0284.4_5p	31.4461	42.7044	64.5661	143
74	Pab-miRn0329.1_3p	39.8606	59.087	108.775	123
75	Pab-miRn0155.2_3p	27.4474	45.8953	90.9811	97
3. Highest DE at 28°C, no diff 18°C vs 23°C
		18°C	23°C	28°C
1	Pab-miR1311.17	9.83125	10.6469	61.5007	56
2	Pab-miR1311.19	25.407	16.2877	95.655	94
3	Pab-miR1311.29	16.3558	11.646	36.9631	43
4	Pab-miR1311.33	19.961	16.6778	81.8983	78
5	Pab-miR1311.36	18.5017	13.0546	60.6288	61
6	Pab-miR1311.39	11.5217	9.46939	79.6743	68
7	Pab-miR1312.12	42.3799	62.8887	155.6	180
8	Pab-miR1312.15	4.91563	3.55102	19.1967	20
9	Pab-miR1312.5*	23.267	38.8521	144.589	134
10	Pab-miR156.18	39.0853	32.0347	119.916	120
11	Pab-miR156.27	71.6099	62.6655	192.545	195
12	Pab-miR156.28	87.6395	141.724	368.544	367
13	Pab-miR156.31	20.6127	35.1928	76.9541	84
14	Pab-miR156.40	2.57485	4.96016	22.2713	20
15	Pab-miR159.23	7.06752	5.68725	55.1053	44
16	Pab-miR159.3	46.371	51.5759	187.751	170
17	Pab-miR159.5	17.1407	12.2133	67.7541	61
18	Pab-miR162.1	8.67716	15.7252	42.9252	48
19	Pab-miR166.4	3292.16	2070.79	7432.94	8863
20	Pab-miR166.5	27.7833	42.3566	102.975	115
21	Pab-miR166.57	4062.01	4033.98	8996.43	11862
22	Pab-miR166.66	6.67225	9.56035	23.223	26
23	Pab-miR166.70	36.5888	55.174	117.182	131
24	Pab-miR166.73	2.65322	4.71803	34.5993	27
25	Pab-miR166.74	5.30645	6.2002	31.5255	29
26	Pab-miR166.77	33.3745	47.2136	94.489	117
27	Pab-miR166.88	18.4158	28.8745	93.302	96
28	Pab-miR166.9	68.6735	124.038	309.31	323
29	Pab-miR166.94	3.94065	3.72012	11.0208	13
30	Pab-miR166.98	11.9003	10.5583	25.9686	32
31	Pab-miR166.99*	19.5062	29.9232	147.539	135
32	Pab-miR167.2	937.834	1609	3352.15	4381
33	Pab-miR171.8	144.615	183.998	395.087	462
34	Pab-miR172.1	48.2006	50.8234	103.749	130
35	Pab-miR319.1	84.1187	150.896	354.202	394
36	Pab-miR319.12	210.597	161.214	447.762	540
37	Pab-miR3701.42*	106.741	73.4569	285.59	295
38	Pab-miR3706.4	296.231	355.312	721.565	883
39	Pab-miR3712.13	5.86829	10.3917	26.4992	27
40	Pab-miR390.5*	74.1003	139.151	342.793	371
41	Pab-miR396.12	25.1137	42.8678	104.4	110
42	Pab-miR396.18	2.57485	3.47799	18.9678	16
43	Pab-miR396.19	3.54179	3.47799	43.0824	29
44	Pab-miR396.27	1.77089	1.35789	19.6898	14
45	Pab-miR396.31	15.3454	12.9421	48.4332	49
46	Pab-miR396.4	400.079	408.636	1182.42	1146
47	Pab-miR396.6	65.4343	59.5431	231.442	236
48	Pab-miR396.9*	66.2587	88.5248	326.221	295
49	Pab-miR482.28	14.7276	16.4932	42.1473	49
50	Pab-miR482.38	6.59388	9.91388	28.7854	29
51	Pab-miR535.4	25.7996	23.5022	65.291	77
52	Pab-miR946.10	15.4421	13.3983	41.8353	46
53	Pab-miR946.11*	38.5359	38.0748	250.804	206
54	Pab-miR946.12	14.0631	22.5987	134.815	109
55	Pab-miR946.19	359.611	402.934	1111.88	1247
56	Pab-miR946.20	29.4136	45.1294	91.0981	105
57	Pab-miR946.21	27.3487	24.3037	77.5832	82
58	Pab-miR946.26	7.15572	14.1541	29.2721	32
59	Pab-miR946.38*	533.891	672.939	1778.88	2002
60	Pab-miR946.9	9.16873	8.91597	65.5779	54
61	Pab-miR950.22	13.7424	15.6066	40.4923	49
62	Pab-miR950.24	26.3359	25.6983	55.403	70
63	Pab-miR950.46	38.0198	49.5185	122.031	138
64	Pab-miR950.47	19.9617	35.2203	71.0547	90
65	Pab-miR951.23	10.2861	7.43951	25.3521	29
66	Pab-miR951.31	27.4219	29.5074	73.3676	88
67	Pab-miR951.32	9.13865	7.66449	39.2079	39
68	Pab-miRn0096.3_5p	17.6263	28.5201	77.6755	97
69	Pab-miRn0174.4_3p*	32.256	42.534	234.413	210
70	Pab-miRn0304_3p	10.3778	13.1075	46.1233	45
71	Pab-miRn0526	123.995	163.489	327.98	353
72	Pab-miRn0187*	843.352	1630.28	5096.8	4988
73	Pab-miRn0383	8.51456	9.86122	45.014	43
74	Pab-miRn0539_3p*	0.005	0.005	18.3498	11
75	Pab-miRn0479_3p	15.601	20.3215	41.7115	60
76	Pab-miRn0486	7.83493	7.32702	21.6088	25
77	Pab-miRn0190.1_5p	20.2775	40.1318	84.8519	106
78	Pab-miRn0108.3_3p	242.092	267.486	592.491	798
79	Pab-miRn0457.4_3p	1.77089	2.12011	26.7891	18
80	Pab-miRn0458.5_5p	124.351	146.482	319.828	358
81	Pab-miRn0145.4_5p	4021.1	3640.19	8396.53	10749
82	Pab-miRn0176_5p	14.9649	15.1097	33.5601	41
83	Pab-miR1311.23	3573.14	2049.58	4849.51	7510
84	Pab-miR1311.30	1881.84	945.256	3088.44	4063
85	Pab-miR156.25	33.3688	31.6646	66.5941	83
86	Pab-miR156.58	140.245	82.6931	210.55	263
87	Pab-miR166.45	31.5244	31.1547	62.4713	82
88	Pab-miR3696.2	26.7806	17.9498	50.5426	63
89	Pab-miR3701.35	9.21941	7.32702	15.9234	22
90	Pab-miR396.24	23.8915	18.352	46.0194	57
91	Pab-miR535.5	793.892	648.485	1334.63	1953
92	Pab-miR946.18	3332.63	2248.8	5317.59	7945
93	Pab-miR946.39	36.0798	23.4424	60.0337	84
94	Pab-miR951.22	9.67495	5.79974	12.676	19
95	Pab-miR951.34	11.0594	8.27958	21.3843	27
96	Pab-miRn0258_5p	13.3445	12.7539	25.5803	35
97	Pab-miRn0367.2	22.6762	13.5097	36.9348	46
98	Pab-miRn0174_5p	11.6582	9.15166	22.5995	29
99	Pab-miRn0503.2_5p	353.62	290.061	582.164	830
100	Pab-miRn0454.6	380.244	341.311	741.512	961
101	Pab-miRn0052_3p	46.9155	37.5155	90.8103	117
4. Lowest DE at 18°C, no diff 23°C vs 28°C
		18°C	23°C	28°C
1	Pab-miR1311.16	10.5979	23.5891	12.5821	31
2	Pab-miR1311.28	482.805	1046.55	545.035	1369
3	Pab-miR1312.1	8.81857	48.9399	46.0776	77
4	Pab-miR1312.4	12.3054	27.3794	14.8166	37
5	Pab-miR1314.3	9.54487	26.5802	25.9979	40
6	Pab-miR156.13*	772.297	2550.2	3297.92	4024
7	Pab-miR156.17*	379.379	1077.33	1450.87	1991
8	Pab-miR156.19	2.86818	12.8899	18.1646	22
9	Pab-miR156.22	9.79175	32.2901	39.6658	53
10	Pab-miR156.29*	420.607	1118.47	1851.2	2130
11	Pab-miR156.30	8.35766	31.6579	62.6086	63
12	Pab-miR156.35*	1388.67	4852.18	8193.28	9594
13	Pab-miR156.38*	119.825	539.308	1072.71	1185
14	Pab-miR156.44	2.86818	11.8421	19.1639	22
15	Pab-miR156.50	20.1873	51.8139	60.2425	85
16	Pab-miR156.53	14.1763	32.1663	58.0085	66
17	Pab-miR156.55	26.055	79.575	113.408	139
18	Pab-miR156.7	4.72762	31.8609	35.0658	46
19	Pab-miR159.13	258.501	750.327	702.422	1192
20	Pab-miR159.16	283.979	597.128	715.127	969
21	Pab-miR159.24*	1597.33	3617.57	5863.48	7500
22	Pab-miR159.35	1094.4	2811.52	3762.52	5478
23	Pab-miR159.41	11.822	31.0573	21.7845	46
24	Pab-miR159.8*	118.699	279.592	549.477	567
25	Pab-miR162.5	54.1153	119.977	86.3398	150
26	Pab-miR166.10	4.05539	15.872	25.0331	30
27	Pab-miR166.16	234.861	512.87	753.566	1023
28	Pab-miR166.24*	893.707	3831.88	3814.8	6264
29	Pab-miR166.42	8.2864	17.472	22.9933	33
30	Pab-miR166.43	9.80894	20.1813	23.7153	35
31	Pab-miR166.78	14.4814	33.1505	65.3263	70
32	Pab-miR166.8	1002.36	2266.08	1855.92	3806
33	Pab-miR166.93	8.78301	18.0402	35.2037	39
34	Pab-miR171.7	33.2177	98.9429	103.951	162
35	Pab-miR172.3	6.60011	26.8593	15.3088	33
36	Pab-miR319.15	258.335	533.392	406.802	805
37	Pab-miR319.4	752.446	2516.76	3130.65	4803
38	Pab-miR319.6	17.4837	46.0018	50.4854	75
39	Pab-miR3694.1	125.492	286.841	387.867	533
40	Pab-miR3695.2	8.06532	53.1892	28.9127	113
41	Pab-miR3696.5	9.80894	35.3602	29.6386	505
42	Pab-miR3699.4	130.791	266.408	331.817	510
43	Pab-miR3701.17	134.963	282.193	322.869	3970
44	Pab-miR3701.23*	37.2355	2362.33	2657.3	71
45	Pab-miR3701.24	9.43789	39.6237	48.2974	208
46	Pab-miR3701.28*	7.52901	185.183	106.567	127
47	Pab-miR3701.30*	4.29783	106.34	59.1357	203
48	Pab-miR3701.40*	10.4424	133.145	149.168	168
49	Pab-miR3703.1	48.528	117.77	102.578	36
50	Pab-miR3703.3	10.2994	24.3241	17.2067	35
51	Pab-miR3703.8	9.6522	23.617	17.0754	373
52	Pab-miR3705.3*	66.0428	190.744	334.508	1070
53	Pab-miR3708.3	293.996	656.689	648.791	298
54	Pab-miR3708.4*	56.0527	132.454	260.569	40
55	Pab-miR3710.16	11.018	26.5122	19.203	103
56	Pab-miR3710.17	33.4785	68.102	55.744	45
57	Pab-miR3710.19	11.7366	27.6215	29.0479	1795
58	Pab-miR3712.11	558.126	1130.07	912.124	71
59	Pab-miR390.10	7.95967	44.4351	57.2481	33
60	Pab-miR390.9	5.30645	20.5209	26.8875	118
61	Pab-miR398b.1	1.77089	66.9621	110.082	508
62	Pab-miR4414b*	34.7597	308.304	435.155	141
63	Pab-miR946.22	42.3858	99.7341	76.3382	35
64	Pab-miR948.3	7.63919	33.2351	19.7226	7839
65	Pab-miR950.11	2067.93	5412.37	3155.47	57
66	Pab-miR950.13	8.76987	36.6221	49.4323	7094
67	Pab-miR950.18	2032.06	4120.51	3570.78	36
68	Pab-miR950.28	8.05936	17.4714	26.0726	66
69	Pab-miR950.30	17.4351	40.5236	31.5961	93
70	Pab-miR950.35	22.9894	56.3542	54.1577	7397
71	Pab-miR950.41	2129.02	4793.33	2503.06	88
72	Pab-miR950.45	12.8254	41.6413	68.6166	35
73	Pab-miR950.60	3.54179	20.1877	30.1582	171
74	Pab-miR950.76	39.1542	84.5705	106.742	20
75	Pab-miR951.10	5.35801	12.2905	9.9776	76
76	Pab-miRn0006.1_5p	4.57457	42.815	53.2649	107
77	Pab-miRn0026_5p	115.67	235.516	234.966	200
78	Pab-miRn0035.2_5p	32.0253	113.385	102.843	175
79	Pab-miRn0035.1_5p*	12.8029	120.255	87.7795	1032
80	Pab-miRn0054.2_5p	282.956	566.639	544.138	133
81	Pab-miRn0056	28.0271	58.6846	114.408	85
82	Pab-miRn0059.1	6.02049	43.3046	72.2701	220
83	Pab-miRn0089.2	24.19	64.1469	96.2867	4627
84	Pab-miRn0185.3_3p*	2.74461	2085.45	4137.71	266
85	Pab-miRn0587.2	79.1507	163.529	207.842	346
86	Pab-miRn0301*	65.2728	189.914	272.551	104
87	Pab-miRn0094.8_3p	25.8975	72.0732	68.2306	335
88	Pab-miRn0144	104.526	239.837	224.989	92
89	Pab-miRn0209.2	8.11642	20.95	39.3467	594
90	Pab-miRn0624	56.7241	182.559	176.373	67
91	Pab-miRn0035.2_3p	8.52152	40.902	51.7458	180
92	Pab-miRn0626	34.3244	121.127	105.342	97
93	Pab-miRn0287.1	29.2042	60.7656	63.4941	170
94	Pab-miRn0287.2*	17.8091	80.1436	157.485	193
95	Pab-miRn0583*	23.9301	103.156	134.23	153
96	Pab-miRn0094.36_3p*	26.7798	96.6115	121.552	456
97	Pab-miRn0094.15_3p	108.271	288.36	293.848	242
98	Pab-miRn0304_5p	61.6361	154.189	86.7363	2868
99	Pab-miRn0094.22_3p	56.7026	145.709	150.539	274
100	Pab-miRn0329.6_5p	79.4026	166.432	154.342	457
101	Pab-miRn0094.45_3p	101.189	345.544	197.439	77
102	Pab-miRn0343.1	15.6772	65.6388	57.2263	361
103	Pab-miRn0348	12.0571	34.2867	26.8875	283
104	Pab-miRn0125.1	73.8328	184.556	148.223	29469
105	Pab-miRn0357.4_5p*	4750.41	16509.4	21667.2	159
106	Pab-miRn0128.1*	25.8871	133.214	73.4146	129
107	Pab-miRn0376.2	32.0812	107.143	76.6306	241
108	Pab-miRn0400.1	56.7859	151.651	117.183	127
109	Pab-miRn0400.2	40.9088	88.6436	69.1604	43
110	Pab-miRn0319.2	9.13865	28.1648	24.6682	325
111	Pab-miRn0420_5p	59.0429	154.74	223.181	94
112	Pab-miRn0443.1	25.6562	61.328	65.5889	98
113	Pab-miRn0192.1_5p	22.0422	49.4938	87.1164	309
114	Pab-miRn0484	90.4123	185.388	205.786	159
115	Pab-miRn0496*	18.7152	69.4824	130.104	103
116	Pab-miRn0505.1_5p*	13.5804	45.0882	79.9405	19
117	Pab-miRn0373.2_5p	4.01902	11.1539	13.5094	318
118	Pab-miRn0009.5_5p*	41.7046	294.032	295.159	25
119	Pab-miRn0515_3p	6.05552	15.0817	9.75805	85
120	Pab-miRn0328.5	25.5626	57.1036	41.2128	207
121	Pab-miRn0328.4	46.6468	95.7353	169.267	164
122	Pab-miRn0530*	20.6878	69.4141	128.386	536
123	Pab-miRn0325.4_5p*	3.05832	228.73	241.479	593
124	Pab-miRn0454.5	190.438	401.841	392.053	1380
125	Pab-miRn0359*	185.748	588.97	1048.52	34
126	Pab-miRn0550.2	3.3808	17.3589	28.8187	56
127	Pab-miRn0309.9_3p	17.2192	40.4805	31.3123	73
128	Pab-miRn0284.2_5p	14.0763	42.8978	54.8196	192
129	Pab-miRn0461	38.9864	107.214	164.267	1047
130	Pab-miRn0435_5p*	148.519	582.787	823.291	27
131	Pab-miRn0364	4.68452	13.6232	24.3236	159
132	Pab-miRn0610	34.9879	94.6719	121.054	819
133	Pab-miRn0498	200.471	408.961	644.244	47
134	Pab-miRn0276	14.1617	29.6929	23.8137	172
135	Pab-miRn0096.2_5p*	14.421	94.9942	109.406	55
136	Pab-miRn0258.2_3p	13.0918	31.3081	41.8998	176
137	Pab-miRn0329.1_5p	39.6109	98.1627	113.317	227
138	Pab-miRn0129.1*	22.6103	126.012	207.886	31
139	Pab-miRn0236	3.13669	15.3454	29.6659	378
140	Pab-miRn0550.1	65.8098	173.138	291.084	70
141	Pab-miRn0457.3_3p	9.00499	55.0587	53.4797	578
142	Pab-miRn0361.1	190.025	421.063	263.247	1788
143	Pab-miRn0081.2_5p	437.146	1200.3	1408.03	1067
144	Pab-miRn0110.1	32.4812	90.6583	89.4006	24
145	Pab-miRn0291.4_3p	4.50249	20.2787	14.9807	1334
146	Pab-miRn0512*	139.423	807.472	1146.09	43
147	Pab-miRn0254.1_3p	12.8673	27.3371	21.8174	39
148	Pab-miRn0243.6_5p	12.227	25.5924	23.3543	281
149	Pab-miRn0155.1_5p	50.0282	167.017	140.776	62
150	Pab-miRn0155.4_3p	3.76153	42.4349	39.2759	23
151	Pab-miRn0190.3_5p	3.7411	15.7761	13.7679	18
5. Downregulated towards 28°C, all DE
		18°C	23°C	28°C
1	Pab-miRn0221*	179.793	49.7424	6.86955	175
2	Pab-miRn0108.17_5p	81.1816	34.7094	3.33633	78
3	Pab-miRn0094.31_3p*	32869.2	14931.7	3965.36	29688
4	Pab-miRn0150_5p*	4801.03	758.353	354.519	4506
5	Pab-miRn0015	27.9105	8.48043	3.33633	25
6	Pab-miRn0410.6_3p*	196.534	38.8521	11.3656	167
7	Pab-miRn0410.4_3p*	110.57	47.79	5.46393	111
8	Pab-miRn0410.1_3p*	85.8446	37.7484	11.3364	77
9	Pab-miRn0108.16_5p	23.9127	9.98046	3.36531	24
10	Pab-miRn0214*	137.391	61.0296	28.6924	150
11	Pab-miRn0185.2_3p*	2239.96	1028.21	466.143	2593
12	Pab-miRn0333	28.9498	12.4426	5.9426	33
13	Pab-miRn0402.3*	131.916	11.6253	0.005	85
14	Pab-miRn0320*	81.2829	5.18465	0.005	53
15	Pab-miRn0321	55.1483	25.8573	12.462	63
6. Downregulated to 28°C, DE only 18°C vs 28°C
		18°C	23°C	28°C
1	Pab-miR1311.4_5p	129.174	93.7804	53.2554	170
2	Pab-miR1315.1	69.4143	44.4354	29.1633	91
3	Pab-miR159.45*	922.081	554.21	278.485	1259
4	Pab-miR167.9	300.992	269.777	143.659	434
5	Pab-miR172.2	32.2687	30.2886	15.5385	52
6	Pab-miR3703.6	48.0259	29.2843	23.0917	71
7	Pab-miR3707.3	123.938	71.82	60.2582	167
8	Pab-miR394.2	131.297	65.6721	33.0789	141
9	Pab-miR949.5	154.564	125.223	72.5896	261
10	Pab-miR950.67	51.5474	34.3573	18.5139	66
11	Pab-miR950.68*	1469.72	913.749	680.34	2132
12	Pab-miR950.72	110.505	60.1189	37.4382	150
13	Pab-miR950.73	22.9308	19.0591	11.3873	34
14	Pab-miRn0623	274.584	162.707	123.112	399
15	Pab-miRn0054.3_3p	25.3448	16.9896	9.61667	35
16	Pab-miRn0117.2_3p	197.896	125.691	82.9687	271
17	Pab-miRn0220	2273.07	2071.33	1079.11	3416
18	Pab-miRn0481.3_3p	95.7979	54.6743	32.4498	134
19	Pab-miRn0286.2_3p	192.978	165.295	90.0379	318
20	Pab-miRn0315.3*	2090.32	1719.48	977.789	3200
21	Pab-miRn0428.1	22.5125	16.7943	8.57054	29
22	Pab-miRn0360.2_5p*	890.957	598.39	390.433	1415
23	Pab-miRn0539_5p	38.625	32.6219	18.4815	65
24	Pab-miRn0252.9_5p	81.7168	45.5052	27.7641	108
25	Pab-miRn0094.38_3p*	761.251	392.818	242.222	804
26	Pab-miRn0248	32.2625	17.299	11.7428	41
27	Pab-miRn0629	146.036	76.6869	66.9893	210
28	Pab-miRn0108.15_5p	181.955	114.127	72.0647	233
29	Pab-miRn0108.4_5p	96.7481	86.1352	46.491	159
30	Pab-miRn0108.6_3p	108.889	78.3913	42.0322	147
31	Pab-miRn0108.13_5p*	599.789	344.242	185.937	690
32	Pab-miRn0459.2_5p	114.066	84.3059	48.3494	163
33	Pab-miRn0527.5_3p	86.0518	56.8252	36.9621	115
34	Pab-miRn0145.2_5p*	1767.15	1005.92	739.434	2433
7. Highest at 18°C, no diff 23°C vs 28°C
		18°C	23°C	28°C
1	Pab-miR1311.41_3p(miR2118a)	515.322	208.231	222.63	660
2	Pab-miR1311.42_5p*	549.398	227.997	185.05	675
3	Pab-miR1312.19*	343.055	136.4	129.418	442
4	Pab-miR1316.3*	1873.15	734.805	447.16	2185
5	Pab-miR482.15*	8312.11	1469.12	1701.57	7778
6	Pab-miR482.17*	1454.86	333.898	448.026	1397
7	Pab-miR482.29*	341.59	67.0719	85.057	313
8	Pab-miR482.35	825.732	373.023	315.727	957
9	Pab-miR482.39	45.368	21.1752	21.6401	61
10	Pab-miR482.6	75.704	14.879	11.4283	77
11	Pab-miR949.2	60.7334	21.3598	26.6991	81
12	Pab-miR950.59*	1682.59	607.485	511.652	1941
13	Pab-miR950.69*	723.229	143.239	103.993	669
14	Pab-miR3701.13	50.8834	23.4301	29.6282	74
15	Pab-miR3702.3	40.8492	15.6363	24.7271	53
16	Pab-miR482.18	2917.39	1049.19	1860.26	3708
17	Pab-miRn0024_3p	127.591	52.3102	57.5434	168
18	Pab-miRn0151.2_3p*	10340.1	3864.89	4765.44	13823
19	Pab-miRn0165_3p*	643.713	299.16	290.249	805
20	Pab-miRn0245.2_5p	74.653	8.96066	9.05281	61
21	Pab-miRn0245.3_5p*	847.71	200.414	161.214	821
22	Pab-miRn0093.2	26.3778	12.5946	11.4657	33
23	Pab-miRn0192.1_3p*	307.065	106.42	69.2089	367
24	Pab-miRn0162.2_3p	222.871	89.4052	89.3953	266
25	Pab-miRn0227.2_5p*	121418	56276.5	31441.9	151796
26	Pab-miRn0367.1	28.7145	12.9832	12.0053	36
27	Pab-miRn0252.6_5p	583.123	288.135	279.212	820
28	Pab-miRn0327.1	106.953	47.7932	43.3742	130
29	Pab-miRn0161.8*	713.322	112.927	132.952	596
30	Pab-miRn0329.14_3p*	1167.56	574.055	576.498	1703
31	Pab-miRn0161.6	15.2136	6.48082	3.27865	16
32	Pab-miRn0460	2011.57	920.348	935.954	2477
33	Pab-miRn0150.2_3p*	180.07	85.7137	63.4558	222
34	Pab-miRn0060.2_3p	304.91	112.749	132.6	353
35	Pab-miRn0054.1_3p	27.4051	7.04706	6.72165	29
36	Pab-miRn0054.4_5p	23.8256	4.24021	5.46393	19
37	Pab-miRn0255.2	44.4636	21.4528	20.3245	60
38	Pab-miRn0108.9_3p*	150.906	64.0405	53.2049	186
39	Pab-miRn0190.1_3p	118.239	25.3209	39.0974	142
40	Pab-miRn0361.2	37.5689	10.0804	7.59152	35
41	Pab-miRn0402.1	65.0045	24.4291	16.5185	73
42	Pab-miRn0410.4_5p	60.9809	15.5345	14.8636	61
43	Pab-miRn0410.7_5p*	166.154	40.9379	20.7672	146
44	Pab-miRn0290.2_5p*	186.336	32.2153	33.6586	168
45	Pab-miRn0410.2_3p*	297.676	135.443	85.2842	335
46	Pab-miRn0082_3p*	1939.6	914.92	576.331	2225
47	Pab-miRn0108.18_5p*	55.5005	19.87	10.4356	55
48	Pab-miRn0459.2_3p	28.7928	13.3919	7.23053	33
49	Pab-miRn0630	32.6079	8.61554	16.1549	42
50	Pab-miRn0284.3_5p*	569.614	214.905	190.297	676
51	Pab-miRn0060.1_3p*	326.003	98.5994	140.552	365
52	Pab-miRn0481.2_5p	734.14	293.073	196.433	904
53	Pab-miRn0306.2_3p*	833.012	287.332	274.91	944
54	Pab-miRn0329.16_3p	48.1027	12.5605	13.7719	47
55	Pab-miRn0154.3_3p*	556.047	116.489	87.6305	462
56	Pab-miRn0176_3p*	459.41	148.559	104.777	471
57	Pab-miRn0627	42.797	20.0699	27.872	60
58	Pab-miRn0480_3p	2109.23	1008.73	1086.41	2853
59	Pab-miRn0260.1_5p	116.834	53.5807	85.0517	169
60	Pab-miRn0316	21.7225	10.0804	16.3863	32
61	Pab-miRn0290.2_3p	172.947	72.9507	90.7644	227
62	Pab-miRn0329.2_3p*	1115.81	464.773	797.578	1570
63	Pab-miRn0297.5_5p	37.5517	15.3755	28.0721	54
8. Highest at 18°C, lowest DE at 23°C, all DE
		18°C	23°C	28°C
1	Pab-miR482.20	31.1019	6.6398	14.9262	35
2	Pab-miR482.23*	594.075	92.6272	276.947	626
3	Pab-miRn0193	19.8922	1.29616	9.83594	20
4	Pab-miRn0190.3_3p*	178.669	23.2858	49.5817	167
9. Lowest at 28°C, no diff 18°C vs 23°C
		18°C	23°C	28°C
1	Pab-miR1316.6	43.6786	70.4324	20.7344	81
2	Pab-miR156.60	27.3208	44.0088	4.9888	48
3	Pab-miR159.2*	51.3907	56.3936	13.1484	82
4	Pab-miR168.1	23.1597	16.0321	4.74195	28
5	Pab-miR169.1	252.785	196.304	84.1903	334
6	Pab-miR169.7*	151.545	177.925	45.7952	230
7	Pab-miR3702.4	59.5328	34.3085	14.0016	68
8	Pab-miR3707.5*	434.581	601.855	201.961	793
9	Pab-miR394.1	31.427	16.3387	7.35086	35
10	Pab-miR397.3*	610.387	706.545	180.397	1084
11	Pab-miR535.1*	564.232	357.813	134.083	753
12	Pab-miR6478.3*	1588.97	1617.6	700.895	2799
13	Pab-miR948.1*	260.218	144.326	39.0045	262
14	Pab-miR948.2	40.947	21.7967	9.02997	42
15	Pab-miR949.1	49.1298	53.9622	22.4021	97
16	Pab-miR949.7	59.9332	65.1838	28.2002	111
17	Pab-miR950.70*	367.412	273.135	131.01	503
18	Pab-miRn0054.5_3p	41.7628	51.0152	15.9376	82
19	Pab-miRn0149.7_5p*	7544.87	4784.8	1455.24	10824
20	Pab-miRn0085.2	103.533	98.1718	47.168	161
21	Pab-miRn0076.2_3p*	274.146	237.079	26.3679	334
22	Pab-miRn0076.3_3p*	2087.84	1732.59	696.696	2878
23	Pab-miRn0143.2*	261.941	295.826	107.851	431
24	Pab-miRn0054.2_3p	77.0294	71.7342	23.0112	128
25	Pab-miRn0265	53.6575	42.1446	12.1038	66
26	Pab-miRn0378.1*	1781.14	1398.6	327.909	2937
27	Pab-miRn0429*	436.021	322.244	97.9332	633
28	Pab-miRn0171.1	39.1769	39.9052	13.2797	64
29	Pab-miRn0446.5_5p*	246.631	277.042	68.5148	411
30	Pab-miRn0059.3*	645.144	431.933	134.722	782
31	Pab-miRn0028.4_3p*	364.058	379.2	139.07	558
32	Pab-miRn0517*	141.619	88.5243	40.1015	189
33	Pab-miRn0592*	18926	17135	5892.61	26798
34	Pab-miRn0046.2_3p*	83.915	44.6203	15.0513	109
35	Pab-miRn0554	47.6617	26.4536	12.005	64
36	Pab-miRn0252.8_5p	14.8733	7.91162	1.89788	17
37	Pab-miRn0274.1_5p	2972.7	3123.42	1402.98	4383
38	Pab-miRn0274.2_5p*	2100.32	1644.87	539.26	2434
39	Pab-miRn0227.1_3p*	62.1993	92.3365	21.8502	118
40	Pab-miRn0149.1_5p	17.1165	13.3579	4.87099	26
41	Pab-miRn0190.2_5p*	70.6416	37.529	16.616	82
42	Pab-miRn0446.3_5p*	52.5852	83.8561	22.7626	105
43	Pab-miRn0562_3p	12.8673	13.5789	1.53689	20
44	Pab-miRn0381_3p	47.234	49.7568	6.55729	78
45	Pab-miRn0318*	93.6417	64.8583	4.19532	92
46	Pab-miRn0190.6_3p	30.0927	22.4411	8.43927	35
47	Pab-miRn0410.1_5p*	447.038	269.188	93.9038	498
48	Pab-miRn0410.2_5p	96.1473	123.318	25.5803	163
49	Pab-miRn0081.1_5p*	21245.5	16249.1	5984.63	27564
50	Pab-miRn0527.1_3p	40.15	42.7467	19.925	63
51	Pab-miRn0229	556.177	578.84	234.992	915
52	Pab-miRn0082.3_5p*	19073.2	15099.9	7538.76	27683
53	Pab-miRn0082.1_5p*	4305.29	5150.4	1754.83	7336
54	Pab-miRn0108.7_5p	48.5866	51.5764	16.6438	80
55	Pab-miRn0108.3_5p	24.5317	33.4131	10.5669	47
56	Pab-miRn0459.3_3p	24.3531	15.2823	7.35563	36
57	Pab-miRn0309.6_3p	18.6573	28.6612	6.90187	37
58	Pab-miRn0309.7_3p	30.3286	38.6404	14.1483	58
59	Pab-miRn0309.8_3p	42.1638	31.9527	13.6406	57
60	Pab-miRn0076_5p*	11547.1	8092.6	2667.43	13872
61	Pab-miRn0076.1_3p*	756.322	429.941	201.853	855
62	Pab-miRn0282.1	43.757	58.6878	13.1484	74
63	Pab-miRn0149.2_5p	29.603	18.9964	8.8987	38
64	Pab-miRn0480.2_5p	17.6965	20.9987	1.53689	27
65	Pab-miRn0166.3_5p*	143.505	113.269	31.3396	181
66	Pab-miRn0446.2_5p	44.6073	69.7364	21.5148	91
67	Pab-miR1311.6	765.214	1414.69	506.46	1714
68	Pab-miR171.3	14.5598	22.017	9.58234	32
69	Pab-miR319.19	41.7385	60.3698	26.5648	87
70	Pab-miR3700.2	63.9743	107.529	38.378	143
71	Pab-miR6478.1	321.895	536.101	172.866	647
72	Pab-miRn0323	52.7759	76.763	27.0899	103
73	Pab-miRn0108.6_5p	110.56	135.873	58.4779	217
74	Pab-miRn0378	3371.73	3552.15	1764.2	5836
75	Pab-miRn0028.3_3p	41.751	47.9361	23.8465	70
76	Pab-miRn0062	10.2861	15.713	5.43484	21
77	Pab-miRn0619	47.2266	59.4392	26.1039	88
78	Pab-miRn0373.1_5p	10.5172	15.8781	6.90187	23
79	Pab-miRn0449.2_5p	17.4973	24.4353	11.5849	37
80	Pab-miRn0457.6_5p	2775.51	3727.3	1745.68	5607
10. Highest at 23°C, no diff 18°C – 28°C
		18°C	23°C	28°C
1	Pab-miR1315.4	12.4684	44.1469	13.4109	41
2	Pab-miR1316.10	18.2456	53.8381	25.148	61
3	Pab-miR169.5	38.5217	94.2887	23.6318	107
4	Pab-miR408.1	16.0558	48.3543	17.0771	59
5	Pab-miR408.3	126.389	284.267	69.308	349
6	Pab-miRn0185.4_3p*	776.317	1643.33	528.887	1799
7	Pab-miRn0054.3_5p	156.218	332.356	133.101	445
8	Pab-miRn0146	10.507	56.5017	9.76786	48
9	Pab-miRn0252.7_5p*	36.6028	93.3666	19.7882	107
10	Pab-miRn0515_5p	5.47302	12.6922	5.77042	20
11	Pab-miRn0593	13.194	34.2996	15.1775	44
12	Pab-miRn0226_5p	6.60011	37.5996	11.3873	31
13	Pab-miRn0405_5p	36.542	157.165	41.3434	175
14	Pab-miRn0190.5_3p	7.60382	27.0618	11.5536	28
15	Pab-miRn0108.12_5p	18.5004	41.978	15.2104	47
16	Pab-miRn0155.2_5p	25.394	99.6513	43.5308	137
17	Pab-miRn0155.3_3p	26.2713	63.6972	26.9664	90
11. Highest at 23°C, all DE
		18°C	23°C	28°C
1	Pab-miR3701.29*	84.3204	2264.42	1050.37	2631
2	Pab-miR319.18*	25.6749	65.3515	3.43477	65
3	Pab-miRn0143.3*	100.8	488.374	243.333	454
4	Pab-miRn0290.4_5p	2.57485	14.1118	6.86955	17
5	Pab-miRn0562_5p	7.06752	23.3309	3.27865	25
12. Lowest DE at 23°C, no diff 18°C vs 28°C
		18°C	23°C	28°C
1	Pab-miR3710.7	16.1385	7.68176	27.6116	31
2	Pab-miR396.22	70.086	26.6172	59.9882	100
3	Pab-miR482.27	87.771	18.9265	54.9226	105
4	Pab-miR482.33	39.1761	9.91388	41.9666	57
5	Pab-miR482.8*	4698.67	605.235	2424.41	5586
6	Pab-miR482.9*	215.331	57.751	294.695	407
7	Pab-miR946.44*	890.916	305.993	997.264	1561
8	Pab-miR950.27	48.5806	24.2701	55.1524	85
9	Pab-miR951.33	11.4461	1.29616	12.5821	16
10	Pab-miRn0329.10_3p	26.4856	9.80686	20.5124	39
11	Pab-miRn0041.6_3p	23.4018	10.794	23.0261	38
12	Pab-miRn0148.2_5p	24.2841	3.95581	21.7845	34
13	Pab-miRn0622	29.1395	9.29897	30.9109	53
14	Pab-miRn0260.3_3p	5682.26	2037.73	4798.04	9270
15	Pab-miRn0094.16_3p	98.1221	34.5288	80.7336	141
16	Pab-miRn0305.1_3p	39.1714	5.3137	22.1729	48
17	Pab-miR1311.11	8.06532	2.47984	30.8183	26
18	Pab-miR1311.34	6.60603	1.18367	18.3562	18
19	Pab-miR1311.38	4.14821	0.005	20.1678	16
20	Pab-miR166.85	3.94065	1.35789	15.3689	14
21	Pab-miR166.87	1.28743	0.005	24.0707	16
22	Pab-miR319.21	6.75898	1.30204	24.3439	21
23	Pab-miR951.20	3.68672	1.18367	89.4423	62
24	Pab-miR951.39	7.60382	1.18367	31.5335	26
* - differences significant at P<0.05
