# Supplementary material for: In Silico Analysis of Small RNAs Suggest Roles for Novel and Conserved miRNAs in the Formation of Epigenetic Memory in Somatic Embryos of Norway Spruce
Source: Front Physiol. 2017 Sep 8;8:674. doi: 10.3389/fphys.2017.00674 (PMC5596105; doi:10.3389/fphys.2017.00674)
Supplement: Supplementary file 4 [file Table5.XLSX]

## Sheet: S5 - General target
Table S5. General characterization of number of putative miRNA's targets, grouped on preliminary annotation based on Pfam domains defined for the whole set of putative miRNAs in spruce embryos (independent on if they are DEMs)
##	Pfam IDs	Pfam description	Number of gene models
1	PF00560	Leucine Rich Repeat (LRR)	546
2	PF00069	Protein kinase domain	475
3	PF01535	Pentatricopeptide (PPR) repeat	237
4	PF00931	NB-ARC (nucleotide-binding adaptor R-gene shared) domain	235
5	PF00004	ATPase family associated with various cellular activities (AAA)	157
6	PF01582	Toll-Interleukin receptor (TIR) domain	140
7	PF00637	Region in Clathrin and VPS	116
8	PF00515	Tetratricopeptide repeat	113
9	PF00249	Myb-like DNA-binding domain	91
10	PF02536	mTERF (Mitochondrial transcription termination factor)	72
11	PF00394	Multicopper oxidase	64
12	PF00847	AP2 domain	58
13	PF00067	Cytochrome P450	54
14	PF00646	F-box domain	52
15	PF00076	RNA recognition motif. (a.k.a. RRM, RBD, or RNP domain)	47
16	PF00400	WD domain, G-beta repeat	46
17	PF00097	Zinc finger, C3HC4 type (RING finger)	44
18	PF00201	UDP-glucoronosyl and UDP-glucosyl transferase	36
19	PF00106	short chain dehydrogenase	35
20	PF00514	Armadillo/beta-catenin-like repeat	33
21	PF08263	Leucine rich repeat N-terminal domain	32
22	PF01397	Terpene synthase, N-terminal domain	31
23	PF00141	Peroxidase	26
24	PF03171	2OG-Fe(II) oxygenase superfamily	26
25	PF00026	Eukaryotic aspartyl protease	25
26	PF00226	DnaJ domain	25
27	PF00005	ABC transporter	23
28	PF00043	Glutathione S-transferase, C-terminal domain	23
29	PF04937	Protein of unknown function (DUF 659)	22
30	PF00010	Helix-loop-helix DNA-binding domain	21
31	PF00177	Ribosomal protein S7p/S5e	21
32	PF12819	Carbohydrate-binding protein of the ER	20
33	PF00082	Subtilase family	18
34	PF00566	Rab-GTPase-TBC domain	18
35	PF01490	Transmembrane amino acid transporter protein	18
36	PF02365	No apical meristem (NAM) protein	18
37	PF12799	Leucine Rich repeats (2 copies)	18
38	PF02458	Transferase family	16
39	PF00083	Sugar (and other) transporter	15
40	PF00854	POT family	15
41	PF01095	Pectinesterase	15
42	PF01344	Kelch motif	15
43	PF00009	Elongation factor Tu GTP binding domain	14
44	PF00155	Aminotransferase class I and II	14
45	PF00176	SNF2 family N-terminal domain	14
46	PF00270	DEAD/DEAH box helicase	14
47	PF03552	Cellulose synthase	14
48	PF05699	hAT family dimerisation domain	14
49	PF00023	Ankyrin repeat	13
50	PF00036	EF hand	13
51	PF00046	Homeobox domain	13
52	PF00070	Pyridine nucleotide-disulphide oxidoreductase	13
53	PF00098	Zinc knuckle	13
54	PF00443	Ubiquitin carboxyl-terminal hydrolase	13
55	PF00450	Serine carboxypeptidase	13
56	PF00481	Protein phosphatase 2C	13
57	PF00534	Glycosyl transferases group 1	13
58	PF00657	GDSL-like Lipase/Acylhydrolase	13
59	PF01501	Glycosyl transferase family 8	13
60	PF00035	Double-stranded RNA binding motif	12
61	PF00168	C2 domain	12
62	PF00332	Glycosyl hydrolases family 17	12
63	PF00501	AMP-binding enzyme	12
64	PF01565	FAD binding domain	12
65	PF01657	Salt stress response/antifungal	12
66	PF03106	WRKY DNA -binding domain	12
67	PF11721	Di-glucose binding within endoplasmic reticulum	12
68	PF14009	Domain of unknown function (DUF4228)	12
69	PF00134	Cyclin, N-terminal domain	11
70	PF00149	Calcineurin-like phosphoesterase	11
71	PF00326	Prolyl oligopeptidase family	11
72	PF00418	Tau and MAP protein, tubulin-binding repeat	11
73	PF02798	Glutathione S-transferase, N-terminal domain	11
74	PF03195	Protein of unknown function DUF260	11
75	PF10250	GDP-fucose protein O-fucosyltransferase	11
76	PF00011	Hsp20/alpha crystallin family	10
77	PF00012	Hsp70 protein	10
78	PF00025	ADP-ribosylation factor family	10
79	PF00107	Zinc-binding dehydrogenase	10
80	PF00122	E1-E2 ATPase	10
81	PF00240	Ubiquitin family	10
82	PF00248	Aldo/keto reductase family	10
83	PF00561	alpha/beta hydrolase fold	10
84	PF02298	Plastocyanin-like domain	10
85	PF02705	K+ potassium transporter	10
86	PF03140	Plant protein of unknown function	10
87	PF00022	Actin	9
88	PF00072	Response regulator receiver domain	9
89	PF00153	Mitochondrial carrier protein	9
90	PF00170	bZIP transcription factor	9
91	PF00533	BRCA1 C Terminus (BRCT) domain	9
92	PF01764	Lipase (class 3)	9
93	PF03083	Sugar efflux transporter for intercellular exchange	9
94	PF06813	Nodulin-like	9
95	PF00013	KH domain	8
96	PF00225	Kinesin motor domain	8
97	PF00317	Ribonucleotide reductase, all-alpha domain	8
98	PF00535	Glycosyl transferase family 2	8
99	PF00628	PHD-finger	8
100	PF00664	ABC transporter transmembrane region	8
101	PF03016	Exostosin family	8
102	PF03018	Dirigent-like protein	8
103	PF03634	TCP family transcription factor	8
104	PF04570	Protein of unknown function (DUF581)	8
105	PF00125	Core histone H2A/H2B/H3/H4	7
106	PF00234	Protease inhibitor/seed storage/LTP family	7
107	PF00295	Glycosyl hydrolases family 28	7
108	PF00378	Enoyl-CoA hydratase/isomerase family	7
109	PF00702	haloacid dehalogenase-like hydrolase	7
110	PF00856	SET domain	7
111	PF00954	S-locus glycoprotein family	7
112	PF01061	ABC-2 type transporter	7
113	PF01554	MatE	7
114	PF02519	Auxin responsive protein	7
115	PF02984	Cyclin, C-terminal domain	7
116	PF03110	SBP domain	7
117	PF03141	Putative S-adenosyl-L-methionine-dependent methyltransferase	7
118	PF03492	SAM dependent carboxyl methyltransferase	7
119	PF05659	Arabidopsis broad-spectrum mildew resistance protein RPW8	7
120	PF00044	Glyceraldehyde 3-phosphate dehydrogenase, NAD binding domain	6
121	PF00071	Ras family	6
122	PF00112	Papain family cysteine protease	6
123	PF00158	Sigma-54 interaction domain	6
124	PF00305	Lipoxygenase	6
125	PF00415	Regulator of chromosome condensation (RCC1) repeat	6
126	PF00453	Ribosomal protein L20	6
127	PF00538	linker histone H1 and H5 family	6
128	PF00571	CBS domain	6
129	PF00651	BTB/POZ domain	6
130	PF00668	Condensation domain	6
131	PF00722	Glycosyl hydrolases family 16	6
132	PF00759	Glycosyl hydrolase family 9	6
133	PF00805	Pentapeptide repeats (8 copies)	6
134	PF00899	ThiF family	6
135	PF01031	Dynamin central region	6
136	PF01301	Glycosyl hydrolases family 35	6
137	PF02309	AUX/IAA family	6
138	PF02362	B3 DNA binding domain	6
139	PF02364	1,3-beta-glucan synthase component	6
140	PF02985	HEAT repeat	6
141	PF03081	Exo70 exocyst complex subunit	6
142	PF03169	OPT oligopeptide transporter protein	6
143	PF03514	GRAS family transcription factor	6
144	PF05642	Sporozoite P67 surface antigen	6
145	PF12222	Peptide N-acetyl-beta-D-glucosaminyl asparaginase amidase A	6
146	PF00085	Thioredoxin	5
147	PF00092	von Willebrand factor type A domain	5
148	PF00139	Legume lectin domain	5
149	PF00171	Aldehyde dehydrogenase family	5
150	PF00232	Glycosyl hydrolase family 1	5
151	PF00271	Helicase conserved C-terminal domain	5
152	PF00307	Calponin homology (CH) domain	5
153	PF00314	Thaumatin family	5
154	PF00348	Polyprenyl synthetase	5
155	PF00403	Heavy-metal-associated domain	5
156	PF00448	SRP54-type protein, GTPase domain	5
157	PF00564	PB1 domain	5
158	PF00580	UvrD/REP helicase N-terminal domain	5
159	PF00582	Universal stress protein family	5
160	PF00619	Caspase recruitment domain	5
161	PF00732	GMC oxidoreductase	5
162	PF00892	EamA-like transporter family	5
163	PF01073	3-beta hydroxysteroid dehydrogenase/isomerase family	5
164	PF01161	Phosphatidylethanolamine-binding protein	5
165	PF01190	Pollen proteins Ole e I like	5
166	PF01357	Pollen allergen	5
167	PF01417	ENTH domain	5
168	PF01426	BAH domain	5
169	PF01453	D-mannose binding lectin	5
170	PF01536	Adenosylmethionine decarboxylase	5
171	PF01553	Acyltransferase	5
172	PF01569	PAP2 superfamily	5
173	PF01585	G-patch domain	5
174	PF01593	Flavin containing amine oxidoreductase	5
175	PF01715	IPP transferase	5
176	PF01936	NYN domain	5
177	PF01985	CRS1 / YhbY (CRM) domain	5
178	PF02469	Fasciclin domain	5
179	PF02516	Oligosaccharyl transferase STT3 subunit	5
180	PF04784	Protein of unknown function, DUF547	5
181	PF05097	Protein of unknown function (DUF688)	5
182	PF06200	TIFY domain	5
183	PF06345	DRF (Diaphanous-related formins) autoregulatory domain	5
184	PF07714	Protein tyrosine kinase	5
185	PF07939	Protein of unknown function (DUF1685)	5
186	PF08392	FAE1/Type III polyketide synthase-like protein	5
187	PF08879	WRC (Trp, Arg, Cys) ) domain	5
188	PF09739	Mini-chromosome maintenance replisome factor	5
189	PF12937	F-box-like	5
190	PF14226	non-haem dioxygenase in morphine synthesis N-terminal	5
191	PF00024	PAN (plasma kalllikrein/coagulation factor XI) domain	4
192	PF00091	Tubulin/FtsZ family, GTPase domain	4
193	PF00096	Zinc finger, C2H2 type	4
194	PF00150	Cellulase (glycosyl hydrolase family 5)	4
195	PF00160	Cyclophilin type peptidyl-prolyl cis-trans isomerase/CLD	4
196	PF00195	Chalcone and stilbene synthases, N-terminal domain	4
197	PF00224	Pyruvate kinase, barrel domain	4
198	PF00227	Proteasome subunit	4
199	PF00282	Pyridoxal-dependent decarboxylase conserved domain	4
200	PF00308	Bacterial dnaA protein	4
201	PF00311	Phosphoenolpyruvate carboxylase	4
202	PF00439	Bromodomain	4
203	PF00447	HSF-type DNA-binding	4
204	PF00483	Nucleotidyl transferase	4
205	PF00557	Metallopeptidase family M24	4
206	PF00626	Gelsolin repeat	4
207	PF00650	CRAL/TRIO domain	4
208	PF00806	Pumilio-family RNA binding repeat	4
209	PF00976	Corticotropin ACTH domain	4
210	PF00982	Glycosyltransferase family 20	4
211	PF01369	Sec7 domain	4
212	PF01399	PCI domain	4
213	PF01412	Putative GTPase activating protein for Arf	4
214	PF01556	DnaJ C terminal domain	4
215	PF01798	Putative snoRNA binding domain	4
216	PF01805	Surp module	4
217	PF01842	ACT domain	4
218	PF02065	Melibiase	4
219	PF02181	Formin Homology 2 Domain	4
220	PF02225	PA domain	4
221	PF02373	JmjC domain, hydroxylase	4
222	PF02668	Taurine catabolism dioxygenase TauD, TfdA family	4
223	PF02714	Domain of unknown function DUF221	4
224	PF02797	Chalcone and stilbene synthases, C-terminal domain	4
225	PF02990	Endomembrane protein 70	4
226	PF03030	Inorganic H+ pyrophosphatase	4
227	PF03168	Late embryogenesis abundant protein	4
228	PF03178	CPSF A subunit region	4
229	PF03372	Endonuclease/Exonuclease/phosphatase family	4
230	PF03767	HAD superfamily, subfamily IIIB (Acid phosphatase)	4
231	PF04146	YT521-B-like domain	4
232	PF04484	Family of unknown function (DUF566)	4
233	PF04525	Tubby C 2	4
234	PF04564	U-box domain	4
235	PF04674	Phosphate-induced protein 1 conserved region	4
236	PF04765	Protein of unknown function (DUF616)	4
237	PF04840	Vps16, C-terminal region	4
238	PF05368	NmrA-like family	4
239	PF08031	Berberine and berberine like	4
240	PF08513	LisH (lis homology) domain	4
241	PF10497	Zinc-finger domain of monoamine-oxidase A repressor R1	4
242	PF00060	Ligand-gated ion channel	3
243	PF00118	TCP-1/cpn60 chaperonin family	3
244	PF00130	Phorbol esters/diacylglycerol binding domain (C1 domain)	3
245	PF00132	Bacterial transferase hexapeptide (six repeats)	3
246	PF00135	Carboxylesterase family	3
247	PF00145	C-5 cytosine-specific DNA methylase	3
248	PF00180	Isocitrate/isopropylmalate dehydrogenase	3
249	PF00190	Cupin	3
250	PF00230	Major intrinsic protein	3
251	PF00237	Ribosomal protein L22p/L17e	3
252	PF00301	Rubredoxin	3
253	PF00310	Glutamine amidotransferases class-II	3
254	PF00319	SRF-type transcription factor (DNA-binding and dimerisation domain)	3
255	PF00324	Amino acid permease	3
256	PF00406	Adenylate kinase	3
257	PF00488	MutS domain V	3
258	PF00493	MCM2/3/5 family	3
259	PF00505	HMG (high mobility group) box	3
260	PF00531	Death domain	3
261	PF00574	Clp protease	3
262	PF00595	PDZ domain (Also known as DHR or GLGF)	3
263	PF00610	Domain found in Dishevelled, Egl-10, and Pleckstrin (DEP)	3
264	PF00612	IQ calmodulin-binding motif	3
265	PF00634	BRCA2 repeat	3
266	PF00642	Zinc finger C-x8-C-x5-C-x3-H type (and similar)	3
267	PF00644	Poly(ADP-ribose) polymerase catalytic domain	3
268	PF00684	DnaJ central domain	3
269	PF00704	Glycosyl hydrolases family 18	3
270	PF00733	Asparagine synthase	3
271	PF00781	Diacylglycerol kinase catalytic domain	3
272	PF00860	Permease family	3
273	PF00887	Acyl CoA binding protein	3
274	PF00890	FAD binding domain	3
275	PF00891	O-methyltransferase	3
276	PF00903	Glyoxalase/Bleomycin resistance protein/Dioxygenase superfamily	3
277	PF00933	Glycosyl hydrolase family 3 N terminal domain	3
278	PF01156	Inosine-uridine preferring nucleoside hydrolase	3
279	PF01210	NAD-dependent glycerol-3-phosphate dehydrogenase N-terminus	3
280	PF01263	Aldose 1-epimerase	3
281	PF01293	Phosphoenolpyruvate carboxykinase	3
282	PF01398	JAB1/Mov34/MPN/PAD-1 ubiquitin protease	3
283	PF01419	Jacalin-like lectin domain	3
284	PF01442	Apolipoprotein A1/A4/E domain	3
285	PF01504	Phosphatidylinositol-4-phosphate 5-Kinase	3
286	PF01546	Peptidase family M20/M25/M40	3
287	PF01566	Natural resistance-associated macrophage protein	3
288	PF01603	Protein phosphatase 2A regulatory B subunit (B56 family)	3
289	PF01734	Patatin-like phospholipase	3
290	PF01789	PsbP	3
291	PF01918	Alba protein-like	3
292	PF02338	OTU-like cysteine protease	3
293	PF02434	Fringe-like	3
294	PF02450	Lecithin:cholesterol acyltransferase	3
295	PF02453	Reticulon	3
296	PF02892	BED zinc finger	3
297	PF03031	NLI interacting factor-like phosphatase	3
298	PF03080	Domain of unknown function (DUF239)	3
299	PF03098	Animal haem peroxidase	3
300	PF03193	Protein of unknown function, DUF258	3
301	PF03398	Regulator of Vps4 activity in the MVB pathway	3
302	PF03468	XS domain	3
303	PF03639	Glycosyl hydrolase family 81	3
304	PF04156	IncA protein	3
305	PF04398	Protein of unknown function, DUF538	3
306	PF04678	Protein of unknown function, DUF607	3
307	PF04749	PLAC8 family	3
308	PF04770	ZF-HD protein dimerisation region	3
309	PF05212	Protein of unknown function (DUF707)	3
310	PF05308	Mitochondrial fission regulator	3
311	PF05553	Cotton fibre expressed protein	3
312	PF05664	Protein of unknown function (DUF810)	3
313	PF05678	VQ motif	3
314	PF05701	Plant protein of unknown function (DUF827)	3
315	PF06075	Plant protein of unknown function (DUF936)	3
316	PF06101	Plant protein of unknown function (DUF946)	3
317	PF06203	CCT motif	3
318	PF06485	Protein of unknown function (DUF1092)	3
319	PF06911	Senescence-associated protein	3
320	PF07250	Glyoxal oxidase N-terminus	3
321	PF07496	CW-type Zinc Finger	3
322	PF07690	Major Facilitator Superfamily	3
323	PF07719	Tetratricopeptide repeat	3
324	PF07876	Stress responsive A/B Barrel Domain	3
325	PF07899	Frigida-like protein	3
326	PF08381	Transcription factor regulating root and shoot growth via Pin3	3
327	PF08744	Plant transcription factor NOZZLE	3
328	PF10266	Hereditary spastic paraplegia protein strumpellin	3
329	PF10354	Domain of unknown function (DUF2431)	3
330	PF10408	Ubiquitin elongating factor core	3
331	PF11250	Protein of unknown function (DUF3049)	3
332	PF11955	Plant organelle RNA recognition domain	3
333	PF11963	Protein of unknown function (DUF3477)	3
334	PF12552	Protein of unknown function (DUF3741)	3
335	PF12739	ER-Golgi trafficking TRAPP I complex 85 kDa subunit	3
336	PF13414	TPR repeat	3
337	PF13839	GDSL/SGNH-like Acyl-Esterase family found in Pmr5 and Cas1p	3
338	PF13844	Glycosyl transferase family 41	3
339	PF13947	Wall-associated receptor kinase galacturonan-binding	3
340	PF14200	Ricin-type beta-trefoil lectin domain-like	3
341	PF14392	Zinc knuckle	3
342	PF00007	Cystine-knot domain	2
343	PF00008	EGF-like domain	2
344	PF00015	Methyl-accepting chemotaxis protein (MCP) signalling domain	2
345	PF00038	Intermediate filament protein	2
346	PF00063	Myosin head (motor domain)	2
347	PF00075	RNase H	2
348	PF00089	Trypsin	2
349	PF00102	Protein-tyrosine phosphatase	2
350	PF00108	Thiolase, N-terminal domain	2
351	PF00117	Glutamine amidotransferase class-I	2
352	PF00144	Beta-lactamase	2
353	PF00154	recA bacterial DNA recombination protein	2
354	PF00156	Phosphoribosyl transferase domain	2
355	PF00169	PH domain	2
356	PF00173	Cytochrome b5-like Heme/Steroid binding domain	2
357	PF00174	Oxidoreductase molybdopterin binding domain	2
358	PF00179	Ubiquitin-conjugating enzyme	2
359	PF00183	Hsp90 protein	2
360	PF00221	Aromatic amino acid lyase	2
361	PF00244	14-3-3 protein	2
362	PF00251	Glycosyl hydrolases family 32 N-terminal domain	2
363	PF00252	Ribosomal protein L16p/L10e	2
364	PF00258	Flavodoxin	2
365	PF00266	Aminotransferase class-V	2
366	PF00274	Fructose-bisphosphate aldolase class-I	2
367	PF00278	Pyridoxal-dependent decarboxylase, C-terminal sheet domain	2
368	PF00294	pfkB family carbohydrate kinase	2
369	PF00320	GATA zinc finger	2
370	PF00331	Glycosyl hydrolase family 10	2
371	PF00335	Tetraspanin family	2
372	PF00356	Bacterial regulatory proteins, lacI family	2
373	PF00368	Hydroxymethylglutaryl-coenzyme A reductase	2
374	PF00389	D-isomer specific 2-hydroxyacid dehydrogenase, catalytic domain	2
375	PF00412	LIM domain	2
376	PF00454	Phosphatidylinositol 3- and 4-kinase	2
377	PF00478	IMP dehydrogenase / GMP reductase domain	2
378	PF00503	G-protein alpha subunit	2
379	PF00504	Chlorophyll A-B binding protein	2
380	PF00536	SAM domain (Sterile alpha motif)	2
381	PF00543	Nitrogen regulatory protein P-II	2
382	PF00544	Pectate lyase	2
383	PF00562	RNA polymerase Rpb2, domain 6	2
384	PF00569	Zinc finger, ZZ type	2
385	PF00583	Acetyltransferase (GNAT) family	2
386	PF00627	UBA/TS-N domain	2
387	PF00635	MSP (Major sperm protein) domain	2
388	PF00636	Ribonuclease III domain	2
389	PF00656	Caspase domain	2
390	PF00675	Insulinase (Peptidase family M16)	2
391	PF00687	Ribosomal protein L1p/L10e family	2
392	PF00696	Amino acid kinase family	2
393	PF00707	Translation initiation factor IF-3, C-terminal domain	2
394	PF00717	Peptidase S24-like	2
395	PF00735	Septin	2
396	PF00772	DnaB-like helicase N terminal domain	2
397	PF00789	UBX domain	2
398	PF00795	Carbon-nitrogen hydrolase	2
399	PF00804	Syntaxin	2
400	PF00850	Histone deacetylase domain	2
401	PF00875	DNA photolyase	2
402	PF00888	Cullin family	2
403	PF00929	Exonuclease	2
404	PF00957	Synaptobrevin	2
405	PF00962	Adenosine/AMP deaminase	2
406	PF01026	TatD related DNase	2
407	PF01035	6-O-methylguanine DNA methyltransferase, DNA binding domain	2
408	PF01055	Glycosyl hydrolases family 31	2
409	PF01068	ATP dependent DNA ligase domain	2
410	PF01094	Receptor family ligand binding region	2
411	PF01107	Viral movement protein (MP)	2
412	PF01145	SPFH domain / Band 7 family	2
413	PF01169	Uncharacterized protein family UPF0016	2
414	PF01189	NOL1/NOP2/sun family	2
415	PF01207	Dihydrouridine synthase (Dus)	2
416	PF01213	Adenylate cyclase associated (CAP) N terminal	2
417	PF01248	Ribosomal protein L7Ae/L30e/S12e/Gadd45 family	2
418	PF01266	FAD dependent oxidoreductase	2
419	PF01274	Malate synthase	2
420	PF01284	Membrane-associating domain	2
421	PF01370	NAD dependent epimerase/dehydratase family	2
422	PF01373	Glycosyl hydrolase family 14	2
423	PF01428	AN1-like Zinc finger	2
424	PF01429	Methyl-CpG binding domain	2
425	PF01436	NHL repeat	2
426	PF01472	PUA domain	2
427	PF01474	Class-II DAHP synthetase family	2
428	PF01476	LysM domain	2
429	PF01486	K-box region	2
430	PF01494	FAD binding domain	2
431	PF01496	V-type ATPase 116kDa subunit family	2
432	PF01521	Iron-sulphur cluster biosynthesis	2
433	PF01529	DHHC palmitoyltransferase	2
434	PF01544	CorA-like Mg2+ transporter protein	2
435	PF01602	Adaptin N terminal region	2
436	PF01637	Archaeal ATPase	2
437	PF01697	Glycosyltransferase family 92	2
438	PF01758	Sodium Bile acid symporter family	2
439	PF01765	Ribosome recycling factor	2
440	PF01780	Ribosomal L37ae protein family	2
441	PF01846	FF domain	2
442	PF01926	50S ribosome-binding GTPase	2
443	PF01966	HD domain	2
444	PF02045	CCAAT-binding transcription factor (CBF-B/NF-YA) subunit B	2
445	PF02183	Homeobox associated leucine zipper	2
446	PF02213	GYF domain	2
447	PF02259	FAT domain	2
448	PF02374	Anion-transporting ATPase	2
449	PF02481	DNA recombination-mediator protein A	2
450	PF02493	MORN repeat	2
451	PF02535	ZIP Zinc transporter	2
452	PF02597	ThiS family	2
453	PF02701	Dof domain, zinc finger	2
454	PF02771	Acyl-CoA dehydrogenase, N-terminal domain	2
455	PF02782	FGGY family of carbohydrate kinases, C-terminal domain	2
456	PF02784	Pyridoxal-dependent decarboxylase, pyridoxal binding domain	2
457	PF02785	Biotin carboxylase C-terminal domain	2
458	PF02841	Guanylate-binding protein, C-terminal domain	2
459	PF03055	Retinal pigment epithelial membrane protein	2
460	PF03087	Arabidopsis protein of unknown function	2
461	PF03088	Strictosidine synthase	2
462	PF03092	BT1 family	2
463	PF03109	ABC1 family	2
464	PF03151	Triose-phosphate Transporter family	2
465	PF03181	BURP domain	2
466	PF03321	GH3 auxin-responsive promoter	2
467	PF03344	Daxx Family	2
468	PF03407	Nucleotide-diphospho-sugar transferase	2
469	PF03479	Domain of unknown function (DUF296)	2
470	PF03547	Membrane transport protein	2
471	PF03595	C4-dicarboxylate transporter/malic acid transport protein	2
472	PF03731	Ku70/Ku80 N-terminal alpha/beta domain	2
473	PF03735	ENT domain	2
474	PF03763	Remorin, C-terminal region	2
475	PF03810	Importin-beta N-terminal domain	2
476	PF03936	Terpene synthase family, metal binding domain	2
477	PF03999	Microtubule associated protein (MAP65/ASE1 family)	2
478	PF04106	Autophagy protein Apg5	2
479	PF04178	Got1/Sft2-like family	2
480	PF04185	Phosphoesterase family	2
481	PF04193	PQ loop repeat	2
482	PF04539	Sigma-70 region 3	2
483	PF04582	Reovirus sigma C capsid protein	2
484	PF04632	Fusaric acid resistance protein family	2
485	PF04683	Proteasome complex subunit Rpn13 ubiquitin receptor	2
486	PF04751	Protein of unknown function (DUF615)	2
487	PF04752	ChaC-like protein	2
488	PF04759	Protein of unknown function, DUF617	2
489	PF04782	Protein of unknown function (DUF632)	2
490	PF04801	Sin-like protein conserved region	2
491	PF04844	Transcriptional repressor, ovate	2
492	PF04863	Alliinase EGF-like domain	2
493	PF05183	RNA dependent RNA polymerase	2
494	PF05193	Peptidase M16 inactive domain	2
495	PF05199	GMC oxidoreductase	2
496	PF05292	Malonyl-CoA decarboxylase (MCD)	2
497	PF05531	Nucleopolyhedrovirus P10 protein	2
498	PF05556	Calcineurin-binding protein (Calsarcin)	2
499	PF05691	Raffinose synthase or seed inhibition protein Sip1	2
500	PF05770	Inositol 1, 3, 4-trisphosphate 5/6-kinase	2
501	PF05978	Ion channel regulatory protein UNC-93	2
502	PF06246	Isy1-like splicing family	2
503	PF06268	Fascin domain	2
504	PF06548	Kinesin-related	2
505	PF06650	Protein of unknown function (DUF1162)	2
506	PF06814	Lung seven transmembrane receptor	2
507	PF06943	LSD1 zinc finger	2
508	PF07651	ANTH domain	2
509	PF07725	Leucine Rich Repeat	2
510	PF07731	Multicopper oxidase	2
511	PF07797	Protein of unknown function (DUF1639)	2
512	PF07992	Pyridine nucleotide-disulphide oxidoreductase	2
513	PF08067	ROKNT (NUC014) domain	2
514	PF08217	Fungal domain of unknown function (DUF1712)	2
515	PF08271	TFIIB zinc-binding	2
516	PF08317	Spc7 kinetochore protein	2
517	PF08628	Sorting nexin C terminal	2
518	PF08839	DNA replication factor CDT1 like	2
519	PF08914	Rap1 Myb domain	2
520	PF09009	Exotoxin A catalytic	2
521	PF09088	MIF4G like	2
522	PF09239	Topoisomerase VI B subunit, transducer	2
523	PF09335	SNARE associated Golgi protein	2
524	PF09786	Cytochrome B561, N terminal	2
525	PF09911	Uncharacterized protein conserved in bacteria (DUF2140)	2
526	PF10249	NADH-ubiquinone oxidoreductase subunit 10	2
527	PF10294	Putative methyltransferase	2
528	PF10431	C-terminal, D2-small domain, of ClpB protein	2
529	PF10513	Enhancer of polycomb-like	2
530	PF10539	Development and cell death domain	2
531	PF10785	NADH-ubiquinone oxidoreductase complex I, 21 kDa subunit	2
532	PF11957	THO complex subunit 1 transcription elongation factor	2
533	PF12481	Aluminium induced protein	2
534	PF12701	Scd6-like Sm domain	2
535	PF12719	Nuclear condensing complex subunits, C-term domain	2
536	PF12756	C2H2 type zinc-finger (2 copies)	2
537	PF12906	RING-variant domain	2
538	PF13020	Domain of unknown function (DUF3883)	2
539	PF13086	AAA domain	2
540	PF13409	Glutathione S-transferase, N-terminal domain	2
541	PF13532	2OG-Fe(II) oxygenase superfamily	2
542	PF13599	Pentapeptide repeats (9 copies)	2
543	PF13668	Ferritin-like domain	2
544	PF13676	TIR domain	2
545	PF13774	Regulated-SNARE-like domain	2
546	PF13851	Growth-arrest specific micro-tubule binding	2
547	PF13912	C2H2-type zinc finger	2
548	PF14077	Alternative WD40 repeat motif	2
549	PF14111	Domain of unknown function (DUF4283)	2
550	PF14223	gag-polypeptide of LTR copia-type	2
551	PF00001	7 transmembrane receptor (rhodopsin family)	1
552	PF00006	ATP synthase alpha/beta family, nucleotide-binding domain	1
553	PF00017	SH2 domain	1
554	PF00018	SH3 domain	1
555	PF00020	TNFR/NGFR cysteine-rich region	1
556	PF00027	Cyclic nucleotide-binding domain	1
557	PF00037	4Fe-4S binding domain	1
558	PF00045	Hemopexin	1
559	PF00054	Laminin G domain	1
560	PF00056	lactate/malate dehydrogenase, NAD binding domain	1
561	PF00078	Reverse transcriptase (RNA-dependent DNA polymerase)	1
562	PF00103	Somatotropin hormone family	1
563	PF00111	2Fe-2S iron-sulfur cluster binding domain	1
564	PF00127	Copper binding proteins, plastocyanin/azurin family	1
565	PF00133	tRNA synthetases class I (I, L, M and V)	1
566	PF00136	DNA polymerase family B	1
567	PF00137	ATP synthase subunit C	1
568	PF00142	4Fe-4S iron sulfur cluster binding proteins, NifH/frxC family	1
569	PF00162	Phosphoglycerate kinase	1
570	PF00167	Fibroblast growth factor	1
571	PF00175	Oxidoreductase NAD-binding domain	1
572	PF00181	Ribosomal Proteins L2, RNA binding domain	1
573	PF00182	Chitinase class I	1
574	PF00191	Annexin	1
575	PF00194	Eukaryotic-type carbonic anhydrase	1
576	PF00202	Aminotransferase class-III	1
577	PF00204	DNA gyrase B	1
578	PF00205	Thiamine pyrophosphate enzyme, central domain	1
579	PF00208	Glutamate/Leucine/Phenylalanine/Valine dehydrogenase	1
580	PF00213	ATP synthase delta (OSCP) subunit	1
581	PF00223	Photosystem I psaA/psaB protein	1
582	PF00254	FKBP-type peptidyl-prolyl cis-trans isomerase	1
583	PF00255	Glutathione peroxidase	1
584	PF00261	Tropomyosin	1
585	PF00281	Ribosomal protein L5	1
586	PF00289	Carbamoyl-phosphate synthase L chain, N-terminal domain	1
587	PF00290	Tryptophan synthase alpha chain	1
588	PF00291	Pyridoxal-phosphate dependent enzyme	1
589	PF00300	Histidine phosphatase superfamily (branch 1)	1
590	PF00303	Thymidylate synthase	1
591	PF00328	Histidine phosphatase superfamily (branch 2)	1
592	PF00330	Aconitase family (aconitate hydratase)	1
593	PF00337	Galactoside-binding lectin	1
594	PF00338	Ribosomal protein S10p/S20e	1
595	PF00343	Carbohydrate phosphorylase	1
596	PF00344	SecY translocase	1
597	PF00345	Gram-negative pili assembly chaperone, N-terminal domain	1
598	PF00350	Dynamin family	1
599	PF00360	Phytochrome region	1
600	PF00365	Phosphofructokinase	1
601	PF00366	Ribosomal protein S17	1
602	PF00381	PTS HPr component phosphorylation site	1
603	PF00382	Transcription factor TFIIB repeat	1
604	PF00383	Cytidine and deoxycytidylate deaminase zinc-binding region	1
605	PF00384	Molybdopterin oxidoreductase	1
606	PF00390	Malic enzyme, N-terminal domain	1
607	PF00393	6-phosphogluconate dehydrogenase, C-terminal domain	1
608	PF00395	S-layer homology domain	1
609	PF00397	WW domain	1
610	PF00398	Ribosomal RNA adenine dimethylase	1
611	PF00420	NADH-ubiquinone/plastoquinone oxidoreductase chain 4L	1
612	PF00425	chorismate binding enzyme	1
613	PF00426	Outer Capsid protein VP4 (Hemagglutinin)	1
614	PF00430	ATP synthase B/B' CF(0)	1
615	PF00432	Prenyltransferase and squalene oxidase repeat	1
616	PF00456	Transketolase, thiamine diphosphate binding domain	1
617	PF00462	Glutaredoxin	1
618	PF00485	Phosphoribulokinase / Uridine kinase family	1
619	PF00486	Transcriptional regulatory protein, C terminal	1
620	PF00494	Squalene/phytoene synthase	1
621	PF00512	His Kinase A (phospho-acceptor) domain	1
622	PF00520	Ion transport protein	1
623	PF00521	DNA gyrase/topoisomerase IV, subunit A	1
624	PF00525	Alpha crystallin A chain, N terminal	1
625	PF00527	E7 protein, Early protein	1
626	PF00550	Phosphopantetheine attachment site	1
627	PF00558	Vpu protein	1
628	PF00565	Staphylococcal nuclease homologue	1
629	PF00578	AhpC/TSA family	1
630	PF00579	tRNA synthetases class I (W and Y)	1
631	PF00588	SpoU rRNA Methylase family	1
632	PF00590	Tetrapyrrole (Corrin/Porphyrin) Methylases	1
633	PF00611	Fes/CIP4, and EFC/F-BAR homology domain	1
634	PF00623	RNA polymerase Rpb1, domain 2	1
635	PF00629	MAM domain	1
636	PF00632	HECT-domain (ubiquitin-transferase)	1
637	PF00638	RanBP1 domain	1
638	PF00641	Zn-finger in Ran binding protein and others	1
639	PF00645	Poly(ADP-ribose) polymerase and DNA-Ligase Zn-finger region	1
640	PF00658	Poly-adenylate binding protein, unique domain	1
641	PF00662	NADH-Ubiquinone oxidoreductase (complex I), chain 5 N-terminus	1
642	PF00676	Dehydrogenase E1 component	1
643	PF00681	Plectin repeat	1
644	PF00686	Starch binding domain	1
645	PF00689	Cation transporting ATPase, C-terminus	1
646	PF00690	Cation transporter/ATPase, N-terminus	1
647	PF00724	NADH:flavin oxidoreductase / NADH oxidase family	1
648	PF00725	3-hydroxyacyl-CoA dehydrogenase, C-terminal domain	1
649	PF00730	HhH-GPD superfamily base excision DNA repair protein	1
650	PF00742	Homoserine dehydrogenase	1
651	PF00743	Flavin-binding monooxygenase-like	1
652	PF00751	DM DNA binding domain	1
653	PF00752	XPG N-terminal domain	1
654	PF00753	Metallo-beta-lactamase superfamily	1
655	PF00756	Putative esterase	1
656	PF00763	Tetrahydrofolate dehydrogenase/cyclohydrolase, catalytic domain	1
657	PF00769	Ezrin/radixin/moesin family	1
658	PF00773	RNB domain	1
659	PF00787	PX domain	1
660	PF00788	Ras association (RalGDS/AF-6) domain	1
661	PF00790	VHS domain	1
662	PF00794	PI3-kinase family, ras-binding domain	1
663	PF00800	Prephenate dehydratase	1
664	PF00808	Histone-like transcription factor (CBF/NF-Y) and archaeal histone	1
665	PF00823	PPE family	1
666	PF00828	Ribosomal protein L18e/L15	1
667	PF00839	Cysteine rich repeat	1
668	PF00852	Glycosyltransferase family 10 (fucosyltransferase)	1
669	PF00855	PWWP domain	1
670	PF00857	Isochorismatase family	1
671	PF00861	Ribosomal L18p/L5e family	1
672	PF00862	Sucrose synthase	1
673	PF00867	XPG I-region	1
674	PF00873	AcrB/AcrD/AcrF family	1
675	PF00883	Cytosol aminopeptidase family, catalytic domain	1
676	PF00894	Luteovirus coat protein	1
677	PF00900	Ribosomal family S4e	1
678	PF00901	Orbivirus outer capsid protein VP5	1
679	PF00916	Sulfate transporter family	1
680	PF00923	Transaldolase	1
681	PF00924	Mechanosensitive ion channel	1
682	PF00925	GTP cyclohydrolase II	1
683	PF00928	Adaptor complexes medium subunit family	1
684	PF00930	Dipeptidyl peptidase IV (DPP IV) N-terminal region	1
685	PF00932	Lamin Tail Domain	1
686	PF00941	FAD binding domain in molybdopterin dehydrogenase	1
687	PF00955	HCO3- transporter family	1
688	PF00967	Barwin family	1
689	PF00975	Thioesterase domain	1
690	PF00984	UDP-glucose/GDP-mannose dehydrogenase family, central domain	1
691	PF00989	PAS fold	1
692	PF00994	Probable molybdopterin binding domain	1
693	PF00995	Sec1 family	1
694	PF01001	Hepatitis C virus non-structural protein NS4b	1
695	PF01008	Initiation factor 2 subunit family	1
696	PF01025	GrpE	1
697	PF01030	Receptor L domain	1
698	PF01040	UbiA prenyltransferase family	1
699	PF01056	Myc amino-terminal region	1
700	PF01070	FMN-dependent dehydrogenase	1
701	PF01081	KDPG and KHG aldolase	1
702	PF01088	Ubiquitin carboxyl-terminal hydrolase, family 1	1
703	PF01112	Asparaginase	1
704	PF01118	Semialdehyde dehydrogenase, NAD binding domain	1
705	PF01119	DNA mismatch repair protein, C-terminal domain	1
706	PF01121	Dephospho-CoA kinase	1
707	PF01126	Heme oxygenase	1
708	PF01133	Enhancer of rudimentary	1
709	PF01134	Glucose inhibited division protein A	1
710	PF01135	Protein-L-isoaspartate(D-aspartate) O-methyltransferase (PCMT)	1
711	PF01138	3' exoribonuclease family, domain 1	1
712	PF01142	tRNA pseudouridine synthase D (TruD)	1
713	PF01149	Formamidopyrimidine-DNA glycosylase N-terminal domain	1
714	PF01150	GDA1/CD39 (nucleoside phosphatase) family	1
715	PF01151	GNS1/SUR4 family	1
716	PF01154	Hydroxymethylglutaryl-coenzyme A synthase N terminal	1
717	PF01157	Ribosomal protein L21e	1
718	PF01166	TSC-22/dip/bun family	1
719	PF01167	Tub family	1
720	PF01168	Alanine racemase, N-terminal domain	1
721	PF01170	Putative RNA methylase family UPF0020	1
722	PF01171	PP-loop family	1
723	PF01179	Copper amine oxidase, enzyme domain	1
724	PF01191	RNA polymerase Rpb5, C-terminal domain	1
725	PF01193	RNA polymerase Rpb3/Rpb11 dimerisation domain	1
726	PF01195	Peptidyl-tRNA hydrolase	1
727	PF01208	Uroporphyrinogen decarboxylase (URO-D)	1
728	PF01209	ubiE/COQ5 methyltransferase family	1
729	PF01212	Beta-eliminating lyase	1
730	PF01220	Dehydroquinase class II	1
731	PF01221	Dynein light chain type 1	1
732	PF01227	GTP cyclohydrolase I	1
733	PF01230	HIT domain	1
734	PF01237	Oxysterol-binding protein	1
735	PF01251	Ribosomal protein S7e	1
736	PF01252	Signal peptidase (SPase) II	1
737	PF01259	SAICAR synthetase	1
738	PF01268	Formate--tetrahydrofolate ligase	1
739	PF01273	LBP / BPI / CETP family, N-terminal domain	1
740	PF01277	Oleosin	1
741	PF01280	Ribosomal protein L19e	1
742	PF01289	Thiol-activated cytolysin	1
743	PF01292	Prokaryotic cytochrome b561	1
744	PF01302	CAP-Gly domain	1
745	PF01315	Aldehyde oxidase and xanthine dehydrogenase, a/b hammerhead domain	1
746	PF01335	Death effector domain	1
747	PF01336	OB-fold nucleic acid binding domain	1
748	PF01343	Peptidase family S49	1
749	PF01367	5'-3' exonuclease, C-terminal SAM fold	1
750	PF01380	SIS domain	1
751	PF01411	tRNA synthetases class II (A)	1
752	PF01416	tRNA pseudouridine synthase	1
753	PF01422	NF-X1 type zinc finger	1
754	PF01425	Amidase	1
755	PF01432	Peptidase family M3	1
756	PF01434	Peptidase family M41	1
757	PF01445	Viral small hydrophobic protein	1
758	PF01448	ELM2 domain	1
759	PF01459	Eukaryotic porin	1
760	PF01462	Leucine rich repeat N-terminal domain	1
761	PF01465	GRIP domain	1
762	PF01467	Cytidylyltransferase	1
763	PF01480	PWI domain	1
764	PF01485	IBR domain	1
765	PF01488	Shikimate / quinate 5-dehydrogenase	1
766	PF01513	ATP-NAD kinase	1
767	PF01532	Glycosyl hydrolase family 47	1
768	PF01545	Cation efflux family	1
769	PF01564	Spermine/spermidine synthase	1
770	PF01576	Myosin tail	1
771	PF01596	O-methyltransferase	1
772	PF01612	3'-5' exonuclease	1
773	PF01618	MotA/TolQ/ExbB proton channel family	1
774	PF01627	Hpt domain	1
775	PF01634	ATP phosphoribosyltransferase	1
776	PF01636	Phosphotransferase enzyme family	1
777	PF01648	4'-phosphopantetheinyl transferase superfamily	1
778	PF01650	Peptidase C13 family	1
779	PF01655	Ribosomal protein L32	1
780	PF01656	CobQ/CobB/MinD/ParA nucleotide binding domain	1
781	PF01663	Type I phosphodiesterase / nucleotide pyrophosphatase	1
782	PF01676	Metalloenzyme superfamily	1
783	PF01682	DB module	1
784	PF01693	Caulimovirus viroplasmin	1
785	PF01698	Floricaula / Leafy protein	1
786	PF01699	Sodium/calcium exchanger protein	1
787	PF01704	UTP--glucose-1-phosphate uridylyltransferase	1
788	PF01712	Deoxynucleoside kinase	1
789	PF01730	UreF	1
790	PF01738	Dienelactone hydrolase family	1
791	PF01739	CheR methyltransferase, SAM binding domain	1
792	PF01753	MYND finger	1
793	PF01762	Galactosyltransferase	1
794	PF01778	Ribosomal L28e protein family	1
795	PF01782	RimM N-terminal domain	1
796	PF01786	Alternative oxidase	1
797	PF01803	LIM-domain binding protein	1
798	PF01806	Paramyxovirinae P phosphoprotein C-terminal region	1
799	PF01812	5-formyltetrahydrofolate cyclo-ligase family	1
800	PF01813	ATP synthase subunit D	1
801	PF01814	Hemerythrin HHE cation binding domain	1
802	PF01820	D-ala D-ala ligase N-terminus	1
803	PF01823	MAC/Perforin domain	1
804	PF01844	HNH endonuclease	1
805	PF01848	Hok/gef family	1
806	PF01849	NAC domain	1
807	PF01857	Retinoblastoma-associated protein B domain	1
808	PF01882	Protein of unknown function DUF58	1
809	PF01896	Eukaryotic and archaeal DNA primase small subunit	1
810	PF01907	Ribosomal protein L37e	1
811	PF01915	Glycosyl hydrolase family 3 C-terminal domain	1
812	PF01916	Deoxyhypusine synthase	1
813	PF01920	Prefoldin subunit	1
814	PF01925	Sulfite exporter TauE/SafE	1
815	PF01965	DJ-1/PfpI family	1
816	PF01975	Survival protein SurE	1
817	PF01978	Sugar-specific transcriptional regulator TrmB	1
818	PF01979	Amidohydrolase family	1
819	PF01988	VIT family	1
820	PF02018	Carbohydrate binding domain	1
821	PF02037	SAP domain	1
822	PF02042	RWP-RK domain	1
823	PF02057	Glycosyl hydrolase family 59	1
824	PF02090	Salmonella surface presentation of antigen gene type M protein	1
825	PF02134	Repeat in ubiquitin-activating (UBA) protein	1
826	PF02136	Nuclear transport factor 2 (NTF2) domain	1
827	PF02138	Beige/BEACH domain	1
828	PF02140	Galactose binding lectin domain	1
829	PF02141	DENN (AEX-3) domain	1
830	PF02146	Sir2 family	1
831	PF02159	Oestrogen receptor	1
832	PF02163	Peptidase family M50	1
833	PF02165	Wilm's tumour protein	1
834	PF02170	PAZ domain	1
835	PF02177	Amyloid A4 N-terminal heparin-binding	1
836	PF02178	AT hook motif	1
837	PF02190	ATP-dependent protease La (LON) domain	1
838	PF02207	Putative zinc finger in N-recognin (UBR box)	1
839	PF02214	K+ channel tetramerisation domain	1
840	PF02267	ADP-ribosyl cyclase	1
841	PF02271	Ubiquinol-cytochrome C reductase complex 14kD subunit	1
842	PF02275	Linear amide C-N hydrolases, choloylglycine hydrolase family	1
843	PF02319	E2F/DP family winged-helix DNA-binding domain	1
844	PF02325	YGGT family	1
845	PF02358	Trehalose-phosphatase	1
846	PF02359	Cell division protein 48 (CDC48), N-terminal domain	1
847	PF02372	Interleukin 15	1
848	PF02405	Permease	1
849	PF02406	MmoB/DmpM family	1
850	PF02439	Adenovirus E3 region protein CR2	1
851	PF02460	Patched family	1
852	PF02466	Tim17/Tim22/Tim23/Pmp24 family	1
853	PF02475	Met-10+ like-protein	1
854	PF02479	Herpesvirus immediate early protein	1
855	PF02492	CobW/HypB/UreG, nucleotide-binding domain	1
856	PF02496	ABA/WDS induced protein	1
857	PF02517	CAAX protease self-immunity	1
858	PF02537	CrcB-like protein	1
859	PF02567	Phenazine biosynthesis-like protein	1
860	PF02582	Uncharacterised ACR, YagE family COG1723	1
861	PF02602	Uroporphyrinogen-III synthase HemD	1
862	PF02620	Uncharacterized ACR, COG1399	1
863	PF02681	Divergent PAP2 family	1
864	PF02689	Helicase	1
865	PF02698	DUF218 domain	1
866	PF02724	CDC45-like protein	1
867	PF02738	Molybdopterin-binding domain of aldehyde dehydrogenase	1
868	PF02773	S-adenosylmethionine synthetase, C-terminal domain	1
869	PF02781	Glucose-6-phosphate dehydrogenase, C-terminal domain	1
870	PF02791	DDT domain	1
871	PF02806	Alpha amylase, C-terminal all-beta domain	1
872	PF02828	L27 domain	1
873	PF02836	Glycosyl hydrolases family 2, TIM barrel domain	1
874	PF02840	Prp18 domain	1
875	PF02845	CUE domain	1
876	PF02847	MA3 domain	1
877	PF02854	MIF4G domain	1
878	PF02861	Clp amino terminal domain	1
879	PF02889	Sec63 Brl domain	1
880	PF02893	GRAM domain	1
881	PF02915	Rubrerythrin	1
882	PF02936	Cytochrome c oxidase subunit IV	1
883	PF02972	Phycoerythrin, alpha/beta chain	1
884	PF03000	NPH3 family	1
885	PF03006	Haemolysin-III related	1
886	PF03007	Wax ester synthase-like Acyl-CoA acyltransferase domain	1
887	PF03033	Glycosyltransferase family 28 N-terminal domain	1
888	PF03050	Transposase IS66 family	1
889	PF03054	tRNA methyl transferase	1
890	PF03062	MBOAT, membrane-bound O-acyltransferase family	1
891	PF03091	CutA1 divalent ion tolerance protein	1
892	PF03104	DNA polymerase family B, exonuclease domain	1
893	PF03114	BAR domain	1
894	PF03126	Plus-3 domain	1
895	PF03127	GAT domain	1
896	PF03143	Elongation factor Tu C-terminal domain	1
897	PF03154	Atrophin-1 family	1
898	PF03155	ALG6, ALG8 glycosyltransferase family	1
899	PF03159	XRN 5'-3' exonuclease N-terminus	1
900	PF03164	Trafficking protein Mon1	1
901	PF03177	Non-repetitive/WGA-negative nucleoporin C-terminal	1
902	PF03190	Protein of unknown function, DUF255	1
903	PF03214	Reversibly glycosylated polypeptide	1
904	PF03215	Rad17 cell cycle checkpoint protein	1
905	PF03219	TLC ATP/ADP transporter	1
906	PF03226	Yippee putative zinc-binding protein	1
907	PF03248	Rer1 family	1
908	PF03283	Pectinacetylesterase	1
909	PF03291	mRNA capping enzyme	1
910	PF03330	Rare lipoprotein A (RlpA)-like double-psi beta-barrel	1
911	PF03348	Serine incorporator (Serinc)	1
912	PF03352	Methyladenine glycosylase	1
913	PF03357	Snf7	1
914	PF03364	Polyketide cyclase / dehydrase and lipid transport	1
915	PF03371	PRP38 family	1
916	PF03378	CAS/CSE protein, C-terminus	1
917	PF03381	LEM3 (ligand-effect modulator 3) family / CDC50 family	1
918	PF03386	Early nodulin 93 ENOD93 protein	1
919	PF03409	Transmembrane glycoprotein	1
920	PF03432	Relaxase/Mobilisation nuclease domain	1
921	PF03462	PCRF domain	1
922	PF03469	XH domain	1
923	PF03497	Anthrax toxin LF subunit	1
924	PF03564	Protein of unknown function (DUF1759)	1
925	PF03568	Peptidase family C50	1
926	PF03580	Herpesvirus UL14-like protein	1
927	PF03594	Benzoate membrane transport protein	1
928	PF03598	CO dehydrogenase/acetyl-CoA synthase complex beta subunit	1
929	PF03602	Conserved hypothetical protein 95	1
930	PF03616	Sodium/glutamate symporter	1
931	PF03618	Kinase/pyrophosphorylase	1
932	PF03629	Domain of unknown function (DUF303)	1
933	PF03630	Fumble	1
934	PF03635	Vacuolar protein sorting-associated protein 35	1
935	PF03638	Tesmin/TSO1-like CXC domain	1
936	PF03641	Possible lysine decarboxylase	1
937	PF03647	Transmembrane proteins 14C	1
938	PF03652	Uncharacterised protein family (UPF0081)	1
939	PF03657	Uncharacterised protein family (UPF0113)	1
940	PF03700	Sorting nexin, N-terminal domain	1
941	PF03715	Noc2p family	1
942	PF03720	UDP-glucose/GDP-mannose dehydrogenase family, UDP binding domain	1
943	PF03732	Retrotransposon gag protein	1
944	PF03759	PRONE (Plant-specific Rop nucleotide exchanger)	1
945	PF03760	Late embryogenesis abundant (LEA) group 1	1
946	PF03801	HEC/Ndc80p family	1
947	PF03804	Viral domain of unknown function	1
948	PF03835	Rad4 transglutaminase-like domain	1
949	PF03953	Tubulin C-terminal domain	1
950	PF03959	Serine hydrolase (FSH1)	1
951	PF03961	Protein of unknown function (DUF342)	1
952	PF03970	Herpesvirus UL37 tegument protein	1
953	PF03981	Ubiquinol-cytochrome C chaperone	1
954	PF04000	Sas10/Utp3/C1D family	1
955	PF04003	Dip2/Utp12 Family	1
956	PF04004	Leo1-like protein	1
957	PF04006	Mpp10 protein	1
958	PF04042	DNA polymerase alpha/epsilon subunit B	1
959	PF04043	Plant invertase/pectin methylesterase inhibitor	1
960	PF04053	Coatomer WD associated region	1
961	PF04072	Leucine carboxyl methyltransferase	1
962	PF04095	Nicotinate phosphoribosyltransferase (NAPRTase) family	1
963	PF04096	Nucleoporin autopeptidase	1
964	PF04102	SlyX	1
965	PF04107	Glutamate-cysteine ligase family 2(GCS2)	1
966	PF04113	Gpi16 subunit, GPI transamidase component	1
967	PF04114	Gaa1-like, GPI transamidase component	1
968	PF04116	Fatty acid hydroxylase superfamily	1
969	PF04124	Dor1-like family	1
970	PF04130	Spc97 / Spc98 family	1
971	PF04139	Rad9	1
972	PF04140	Isoprenylcysteine carboxyl methyltransferase (ICMT) family	1
973	PF04194	Programmed cell death protein 2, C-terminal putative domain	1
974	PF04247	Invasion gene expression up-regulator, SirB	1
975	PF04253	Transferrin receptor-like dimerisation domain	1
976	PF04278	Tic22-like family	1
977	PF04345	Chorismate lyase	1
978	PF04353	Regulator of RNA polymerase sigma(70) subunit, Rsd/AlgQ	1
979	PF04377	Arginine-tRNA-protein transferase, C terminus	1
980	PF04383	KilA-N domain	1
981	PF04402	Protein of unknown function (DUF541)	1
982	PF04408	Helicase associated domain (HA2)	1
983	PF04410	Gar1/Naf1 RNA binding region	1
984	PF04423	Rad50 zinc hook motif	1
985	PF04434	SWIM zinc finger	1
986	PF04437	RINT-1 / TIP-1 family	1
987	PF04450	Peptidase of plants and bacteria	1
988	PF04498	Poxvirus nucleic acid binding protein VP8/L4R	1
989	PF04502	Family of unknown function (DUF572)	1
990	PF04504	Protein of unknown function, DUF573	1
991	PF04520	Senescence regulator	1
992	PF04535	Domain of unknown function (DUF588)	1
993	PF04547	Calcium-activated chloride channel	1
994	PF04571	lipin, N-terminal conserved region	1
995	PF04576	Zein-binding	1
996	PF04577	Protein of unknown function (DUF563)	1
997	PF04595	Poxvirus I6-like family	1
998	PF04597	Ribophorin I	1
999	PF04612	Type II secretion system (T2SS), protein M	1
1000	PF04615	Utp14 protein	1
1001	PF04624	Dec-1 repeat	1
1002	PF04646	Protein of unknown function, DUF604	1
1003	PF04685	Protein of unknown function, DUF608	1
1004	PF04703	FaeA-like protein	1
1005	PF04718	Mitochondrial ATP synthase g subunit	1
1006	PF04722	Ssu72-like protein	1
1007	PF04724	Glycosyltransferase family 17	1
1008	PF04756	OST3 / OST6 family	1
1009	PF04762	IKI3 family	1
1010	PF04780	Protein of unknown function (DUF629)	1
1011	PF04788	Protein of unknown function (DUF620)	1
1012	PF04791	LMBR1-like membrane protein	1
1013	PF04795	PAPA-1-like conserved region	1
1014	PF04799	fzo-like conserved region	1
1015	PF04802	Component of IIS longevity pathway SMK-1	1
1016	PF04818	RNA polymerase II-binding domain.	1
1017	PF04827	Plant transposon protein	1
1018	PF04833	COBRA-like protein	1
1019	PF04842	Plant protein of unknown function (DUF639)	1
1020	PF04851	Type III restriction enzyme, res subunit	1
1021	PF04862	Protein of unknown function, DUF642	1
1022	PF04872	Poxvirus L5 protein family	1
1023	PF04880	NUDE protein, C-terminal conserved region	1
1024	PF04884	Protein of unknown function (DUF647)	1
1025	PF04890	Family of unknown function (DUF648)	1
1026	PF04895	Archaeal protein of unknown function (DUF651)	1
1027	PF04909	Amidohydrolase	1
1028	PF04910	Transcriptional repressor TCF25	1
1029	PF04922	DIE2/ALG10 family	1
1030	PF04926	Poly(A) polymerase predicted RNA binding domain	1
1031	PF04927	Seed maturation protein	1
1032	PF04932	O-Antigen ligase	1
1033	PF04966	Carbohydrate-selective porin, OprB family	1
1034	PF04977	Septum formation initiator	1
1035	PF05002	SGS domain	1
1036	PF05003	Protein of unknown function (DUF668)	1
1037	PF05008	Vesicle transport v-SNARE protein N-terminus	1
1038	PF05024	N-acetylglucosaminyl transferase component (Gpi1)	1
1039	PF05029	Timeless protein C terminal region	1
1040	PF05033	Pre-SET motif	1
1041	PF05042	Caleosin related protein	1
1042	PF05055	Protein of unknown function (DUF677)	1
1043	PF05060	N-acetylglucosaminyltransferase II (MGAT2)	1
1044	PF05103	DivIVA protein	1
1045	PF05104	Ribosome receptor lysine/proline rich region	1
1046	PF05109	Herpes virus major outer envelope glycoprotein (BLLF1)	1
1047	PF05148	Hypothetical methyltransferase	1
1048	PF05168	HEPN domain	1
1049	PF05175	Methyltransferase small domain	1
1050	PF05180	DNL zinc finger	1
1051	PF05210	Sprouty protein (Spry)	1
1052	PF05216	UNC-50 family	1
1053	PF05240	APOBEC-like C-terminal domain	1
1054	PF05253	U11-48K-like CHHC zinc finger	1
1055	PF05255	Uncharacterised protein family (UPF0220)	1
1056	PF05327	RNA polymerase I specific transcription initiation factor RRN3	1
1057	PF05340	Protein of unknown function (DUF740)	1
1058	PF05394	Avirulence protein	1
1059	PF05419	GUN4-like	1
1060	PF05432	Bone sialoprotein II (BSP-II)	1
1061	PF05439	Jumping translocation breakpoint protein (JTB)	1
1062	PF05440	Tetrahydromethanopterin S-methyltransferase subunit B	1
1063	PF05470	Eukaryotic translation initiation factor 3 subunit 8 N-terminus	1
1064	PF05512	AWPM-19-like family	1
1065	PF05536	Neurochondrin	1
1066	PF05537	Borrelia burgdorferi protein of unknown function (DUF759)	1
1067	PF05558	DREPP plasma membrane polypeptide	1
1068	PF05564	Dormancy/auxin associated protein	1
1069	PF05577	Serine carboxypeptidase S28	1
1070	PF05595	Domain of unknown function (DUF771)	1
1071	PF05596	Taeniidae antigen	1
1072	PF05597	Poly(hydroxyalcanoate) granule associated protein (phasin)	1
1073	PF05602	Cleft lip and palate transmembrane protein 1 (CLPTM1)	1
1074	PF05622	HOOK protein	1
1075	PF05623	Protein of unknown function (DUF789)	1
1076	PF05627	Cleavage site for pathogenic type III effector avirulence factor Avr	1
1077	PF05633	Protein of unknown function (DUF793)	1
1078	PF05656	Protein of unknown function (DUF805)	1
1079	PF05660	Coxiella burnetii protein of unknown function (DUF807)	1
1080	PF05672	MAP7 (E-MAP-115) family	1
1081	PF05739	SNARE domain	1
1082	PF05755	Rubber elongation factor protein (REF)	1
1083	PF05761	5' nucleotidase family	1
1084	PF05786	Condensin complex subunit 2	1
1085	PF05794	T-complex protein 11	1
1086	PF05833	Fibronectin-binding protein A N-terminus (FbpA)	1
1087	PF05862	Helicobacter pylori IceA2 protein	1
1088	PF05887	Procyclic acidic repetitive protein (PARP)	1
1089	PF05890	Eukaryotic rRNA processing protein EBP2	1
1090	PF05904	Plant protein of unknown function (DUF863)	1
1091	PF05910	Plant protein of unknown function (DUF868)	1
1092	PF05911	Plant protein of unknown function (DUF869)	1
1093	PF05918	Apoptosis inhibitory protein 5 (API5)	1
1094	PF05922	Peptidase inhibitor I9	1
1095	PF06009	Laminin Domain II	1
1096	PF06047	Ras-induced vulval development antagonist	1
1097	PF06068	TIP49 C-terminus	1
1098	PF06206	CpeT/CpcT family (DUF1001)	1
1099	PF06219	Protein of unknown function (DUF1005)	1
1100	PF06258	Mitochondrial fission ELM1	1
1101	PF06259	Alpha/beta hydrolase	1
1102	PF06273	Plant specific eukaryotic initiation factor 4B	1
1103	PF06308	23S rRNA methylase leader peptide (ErmC)	1
1104	PF06314	Acetoacetate decarboxylase (ADC)	1
1105	PF06325	Ribosomal protein L11 methyltransferase (PrmA)	1
1106	PF06375	Bovine leukaemia virus receptor (BLVR)	1
1107	PF06405	Red chlorophyll catabolite reductase (RCC reductase)	1
1108	PF06427	UDP-glucose:Glycoprotein Glucosyltransferase	1
1109	PF06524	NOA36 protein	1
1110	PF06544	Protein of unknown function (DUF1115)	1
1111	PF06549	Protein of unknown function (DUF1118)	1
1112	PF06557	Protein of unknown function (DUF1122)	1
1113	PF06595	Borna disease virus P24 protein	1
1114	PF06603	UpxZ family of transcription anti-terminator antagonists	1
1115	PF06644	ATP11 protein	1
1116	PF06706	Citrus tristeza virus 6-kDa protein	1
1117	PF06745	KaiC	1
1118	PF06749	Protein of unknown function (DUF1218)	1
1119	PF06766	Fungal hydrophobin	1
1120	PF06810	Phage minor structural protein GP20	1
1121	PF06825	Heat shock factor binding protein 1	1
1122	PF06832	Penicillin-Binding Protein C-terminus Family	1
1123	PF06859	Bicoid-interacting protein 3 (Bin3)	1
1124	PF06872	EspG protein	1
1125	PF06884	Protein of unknown function (DUF1264)	1
1126	PF06886	Targeting protein for Xklp2 (TPX2)	1
1127	PF06955	Xyloglucan endo-transglycosylase (XET) C-terminus	1
1128	PF06963	Ferroportin1 (FPN1)	1
1129	PF06988	NifT/FixU protein	1
1130	PF07001	BAT2 N-terminus	1
1131	PF07014	Hs1pro-1 protein C-terminus	1
1132	PF07019	Rab5-interacting protein (Rab5ip)	1
1133	PF07047	Optic atrophy 3 protein (OPA3)	1
1134	PF07065	D123	1
1135	PF07093	SGT1 protein	1
1136	PF07145	Ataxin-2 C-terminal region	1
1137	PF07191	Protein of unknown function (DUF1407)	1
1138	PF07242	Protein of unknown function (DUF1430)	1
1139	PF07282	Putative transposase DNA-binding domain	1
1140	PF07287	Protein of unknown function (DUF1446)	1
1141	PF07396	Phosphate-selective porin O and P	1
1142	PF07420	Protein of unknown function (DUF1509)	1
1143	PF07473	Spasmodic peptide gm9a	1
1144	PF07498	Rho termination factor, N-terminal domain	1
1145	PF07521	RNA-metabolising metallo-beta-lactamase	1
1146	PF07522	DNA repair metallo-beta-lactamase	1
1147	PF07524	Bromodomain associated	1
1148	PF07526	Associated with HOX	1
1149	PF07544	RNA polymerase II transcription mediator complex subunit 9	1
1150	PF07547	RSD-2 N-terminal domain	1
1151	PF07589	PEP-CTERM motif	1
1152	PF07593	ASPIC and UnbV	1
1153	PF07595	Planctomycete extracellular	1
1154	PF07646	Kelch motif	1
1155	PF07683	Cobalamin synthesis protein cobW C-terminal domain	1
1156	PF07707	BTB And C-terminal Kelch	1
1157	PF07718	Coatamer beta C-terminal region	1
1158	PF07724	AAA domain (Cdc48 subfamily)	1
1159	PF07738	Sad1 / UNC-like C-terminal	1
1160	PF07744	SPOC domain	1
1161	PF07756	Protein of unknown function (DUF1612)	1
1162	PF07779	10 TM Acyl Transferase domain found in Cas1p	1
1163	PF07790	Protein of unknown function (DUF1628)	1
1164	PF07795	Protein of unknown function (DUF1635)	1
1165	PF07800	Protein of unknown function (DUF1644)	1
1166	PF07807	RED-like protein C-terminal region	1
1167	PF07818	HCNGP-like protein	1
1168	PF07859	alpha/beta hydrolase fold	1
1169	PF07887	Calmodulin binding protein-like	1
1170	PF07889	Protein of unknown function (DUF1664)	1
1171	PF07915	Glucosidase II beta subunit-like protein	1
1172	PF07919	Gryzun, putative trafficking through Golgi	1
1173	PF07944	Putative glycosyl hydrolase of unknown function (DUF1680)	1
1174	PF07967	C3HC zinc finger-like	1
1175	PF07985	SRR1	1
1176	PF07990	Nucleic acid binding protein NABP	1
1177	PF08021	Siderophore-interacting FAD-binding domain	1
1178	PF08074	CHDCT2 (NUC038) domain	1
1179	PF08130	Type A lantibiotic family	1
1180	PF08144	CPL (NUC119) domain	1
1181	PF08152	GUCT (NUC152) domain	1
1182	PF08163	NUC194 domain	1
1183	PF08167	rRNA processing/ribosome biogenesis	1
1184	PF08209	Sgf11 (transcriptional regulation protein)	1
1185	PF08223	PaaX-like protein C-terminal domain	1
1186	PF08224	Domain of unknown function (DUF1719)	1
1187	PF08232	Striatin family	1
1188	PF08236	SRI (Set2 Rpb1 interacting) domain	1
1189	PF08238	Sel1 repeat	1
1190	PF08240	Alcohol dehydrogenase GroES-like domain	1
1191	PF08243	SPT2 chromatin protein	1
1192	PF08246	Cathepsin propeptide inhibitor domain (I29)	1
1193	PF08264	Anticodon-binding domain of tRNA	1
1194	PF08272	Topoisomerase I zinc-ribbon-like	1
1195	PF08273	Zinc-binding domain of primase-helicase	1
1196	PF08274	PhnA Zinc-Ribbon	1
1197	PF08314	Secretory pathway protein Sec39	1
1198	PF08327	Activator of Hsp90 ATPase homolog 1-like protein	1
1199	PF08348	YheO-like PAS domain	1
1200	PF08389	Exportin 1-like protein	1
1201	PF08414	Respiratory burst NADPH oxidase	1
1202	PF08424	NRDE-2, necessary for RNA interference	1
1203	PF08454	RyR and IP3R Homology associated	1
1204	PF08472	Sucrose-6-phosphate phosphohydrolase C-terminal	1
1205	PF08490	Domain of unknown function (DUF1744)	1
1206	PF08502	LeuA allosteric (dimerisation) domain	1
1207	PF08506	Cse1	1
1208	PF08519	Replication factor RFC1 C terminal domain	1
1209	PF08527	Protein-arginine deiminase (PAD) middle domain	1
1210	PF08553	VID27 cytoplasmic protein	1
1211	PF08589	Fungal protein of unknown function (DUF1770)	1
1212	PF08610	Peroxisomal membrane protein (Pex16)	1
1213	PF08614	Autophagy protein 16 (ATG16)	1
1214	PF08615	Ribonuclease H2 non-catalytic subunit (Ylr154p-like)	1
1215	PF08621	RPAP1-like, N-terminal	1
1216	PF08662	Eukaryotic translation initiation factor eIF2A	1
1217	PF08669	Glycine cleavage T-protein C-terminal barrel domain	1
1218	PF08693	Transmembrane alpha-helix domain	1
1219	PF08695	Cytochrome oxidase complex assembly protein 1	1
1220	PF08743	Nse4	1
1221	PF08766	DEK C terminal domain	1
1222	PF08781	Transcription factor DP	1
1223	PF08825	E2 binding domain	1
1224	PF08853	Domain of unknown function (DUF1823)	1
1225	PF08880	QLQ	1
1226	PF08907	Domain of unknown function (DUF1853)	1
1227	PF09105	Elongation factor SelB, winged helix	1
1228	PF09177	Syntaxin 6, N-terminal	1
1229	PF09248	Domain of unknown function (DUF1965)	1
1230	PF09273	Rubisco LSMT substrate-binding	1
1231	PF09301	Domain of unknown function (DUF1970)	1
1232	PF09304	Cortexillin I, coiled coil	1
1233	PF09358	Ubiquitin-activating enzyme e1 C-terminal domain	1
1234	PF09403	Adhesion protein FadA	1
1235	PF09405	CASC3/Barentsz eIF4AIII binding	1
1236	PF09419	Mitochondrial PGP phosphatase	1
1237	PF09425	Divergent CCT motif	1
1238	PF09483	Type III secretion protein (HpaP)	1
1239	PF09531	Nucleoporin protein Ndc1-Nup	1
1240	PF09637	Med18 protein	1
1241	PF09677	Type-F conjugative transfer system protein (TrbI_Ftype)	1
1242	PF09685	Tic20-like protein	1
1243	PF09735	Membrane-associated apoptosis protein	1
1244	PF09747	Coiled-coil domain containing protein (DUF2052)	1
1245	PF09751	Nuclear protein Es2	1
1246	PF09758	Uncharacterised conserved protein	1
1247	PF09766	Fms-interacting protein	1
1248	PF09808	Small nuclear RNA activating complex (SNAPc), subunit SNAP43	1
1249	PF09827	CRISPR associated protein Cas2	1
1250	PF10018	Vitamin-D-receptor interacting Mediator subunit 4	1
1251	PF10033	Autophagy-related protein 13	1
1252	PF10046	Biogenesis of lysosome-related organelles complex-1 subunit 2	1
1253	PF10105	Uncharacterized protein conserved in bacteria (DUF2344)	1
1254	PF10107	Endonuclease related to archaeal Holliday junction resolvase	1
1255	PF10168	Nuclear pore component	1
1256	PF10184	Uncharacterized conserved protein (DUF2358)	1
1257	PF10186	UV radiation resistance protein and autophagy-related subunit 14	1
1258	PF10197	N-terminal domain of CBF1 interacting co-repressor CIR	1
1259	PF10198	Histone acetyltransferases subunit 3	1
1260	PF10220	Uncharacterized conserved protein (DUF2146)	1
1261	PF10262	Rdx family	1
1262	PF10350	Putative death-receptor fusion protein (DUF2428)	1
1263	PF10356	Protein of unknown function (DUF2034)	1
1264	PF10358	N-terminal C2 in EEIG1 and EHBP1 proteins	1
1265	PF10378	Putative RRM domain	1
1266	PF10440	Ubiquitin-binding WIYLD domain	1
1267	PF10441	Urb2/Npa2 family	1
1268	PF10486	Phosphoinositide 3-kinase gamma adapter protein p101 subunit	1
1269	PF10509	Galactokinase galactose-binding signature	1
1270	PF10536	Plant mobile domain	1
1271	PF10601	LITAF-like zinc ribbon domain	1
1272	PF10615	Protein of unknown function (DUF2470)	1
1273	PF10637	Oxoglutarate and iron-dependent oxygenase degradation C-term	1
1274	PF10717	Occlusion-derived virus envelope protein ODV-E18	1
1275	PF10767	Protein of unknown function (DUF2593)	1
1276	PF10779	Haemolysin XhlA	1
1277	PF10789	Phage RNA polymerase binding, RpbA	1
1278	PF10891	Protein of unknown function (DUF2719)	1
1279	PF10913	Protein of unknown function (DUF2706)	1
1280	PF10944	Protein of unknown function (DUF2630)	1
1281	PF11022	Protein of unknown function (DUF2611)	1
1282	PF11097	Protein of unknown function (DUF2883)	1
1283	PF11145	Protein of unknown function (DUF2921)	1
1284	PF11155	Domain of unknown function (DUF2935)	1
1285	PF11240	Protein of unknown function (DUF3042)	1
1286	PF11331	Protein of unknown function (DUF3133)	1
1287	PF11488	Transcriptional regulatory protein LGE1	1
1288	PF11598	Cartilage oligomeric matrix protein	1
1289	PF11733	Non-capsid protein NP1	1
1290	PF11816	Domain of unknown function (DUF3337)	1
1291	PF11891	Domain of unknown function (DUF3411)	1
1292	PF11916	Vacuolar protein 14 C-terminal Fig4p binding	1
1293	PF11945	WAHD domain of WASH complex	1
1294	PF11961	Domain of unknown function (DUF3475)	1
1295	PF11977	Zc3h12a-like Ribonuclease NYN domain	1
1296	PF11986	Influenza A Proapoptotic protein	1
1297	PF11995	Domain of unknown function (DUF3490)	1
1298	PF12013	Protein of unknown function (DUF3505)	1
1299	PF12023	Domain of unknown function (DUF3511)	1
1300	PF12031	Domain of unknown function (DUF3518)	1
1301	PF12037	Domain of unknown function (DUF3523)	1
1302	PF12056	Protein of unknown function (DUF3537)	1
1303	PF12067	Sox C-terminal transactivation domain	1
1304	PF12074	Domain of unknown function (DUF3554)	1
1305	PF12090	Spt20 family	1
1306	PF12128	Protein of unknown function (DUF3584)	1
1307	PF12143	Protein of unknown function (DUF_B2219)	1
1308	PF12146	Putative lysophospholipase	1
1309	PF12174	RCD1-SRO-TAF4 (RST) plant domain	1
1310	PF12191	Tumour necrosis factor receptor stn_TNFRSF12A_TNFR domain	1
1311	PF12192	Fungal calcium binding protein	1
1312	PF12221	Bacterial membrane protein N terminal	1
1313	PF12231	Rap1-interacting factor 1 N terminal	1
1314	PF12280	Brain specific membrane anchored protein	1
1315	PF12300	Protein of unknown function (DUF3628)	1
1316	PF12310	Transcription factor protein N terminal	1
1317	PF12379	Protein of unknown function (DUF3655)	1
1318	PF12422	Condensin II non structural maintenance of chromosomes subunit	1
1319	PF12428	Protein of unknown function (DUF3675)	1
1320	PF12485	Lymphocyte signaling adaptor protein	1
1321	PF12515	Ca2+-ATPase N terminal autoinhibitory domain	1
1322	PF12572	Protein of unknown function (DUF3752)	1
1323	PF12580	Tripeptidyl peptidase II	1
1324	PF12592	Protein of unknown function (DUF3763)	1
1325	PF12610	Suppressor of cytokine signalling	1
1326	PF12620	Protein of unknown function (DUF3778)	1
1327	PF12637	TSCPD domain	1
1328	PF12638	Staygreen protein	1
1329	PF12695	Alpha/beta hydrolase family	1
1330	PF12697	Alpha/beta hydrolase family	1
1331	PF12708	Pectate lyase superfamily protein	1
1332	PF12751	Vacuolar segregation subunit 7	1
1333	PF12752	SUZ domain	1
1334	PF12755	Vacuolar 14 Fab1-binding region	1
1335	PF12783	Guanine nucleotide exchange factor in Golgi transport N-terminal	1
1336	PF12815	Spt5 C-terminal nonapeptide repeat binding Spt4	1
1337	PF12874	Zinc-finger of C2H2 type	1
1338	PF12931	Sec23-binding domain of Sec16	1
1339	PF12945	Flagellar protein YcgR	1
1340	PF12947	EGF domain	1
1341	PF13003	Ribosomal protein L1	1
1342	PF13041	PPR repeat family	1
1343	PF13167	GTP-binding GTPase N-terminal	1
1344	PF13180	PDZ domain	1
1345	PF13234	rRNA-processing arch domain	1
1346	PF13242	HAD-hyrolase-like	1
1347	PF13254	Domain of unknown function (DUF4045)	1
1348	PF13266	Protein of unknown function (DUF4057)	1
1349	PF13302	Acetyltransferase (GNAT) domain	1
1350	PF13307	Helicase C-terminal domain	1
1351	PF13325	N-terminal region of micro-spherule protein	1
1352	PF13331	Domain of unknown function (DUF4093)	1
1353	PF13369	Transglutaminase-like superfamily	1
1354	PF13385	Concanavalin A-like lectin/glucanases superfamily	1
1355	PF13418	Galactose oxidase, central domain	1
1356	PF13456	Reverse transcriptase-like	1
1357	PF13481	AAA domain	1
1358	PF13500	AAA domain	1
1359	PF13513	HEAT-like repeat	1
1360	PF13514	AAA domain	1
1361	PF13522	Glutamine amidotransferase domain	1
1362	PF13561	Enoyl-(Acyl carrier protein) reductase	1
1363	PF13570	YWTD domain	1
1364	PF13580	SIS domain	1
1365	PF13589	Histidine kinase-, DNA gyrase B-, and HSP90-like ATPase	1
1366	PF13621	Cupin-like domain	1
1367	PF13632	Glycosyl transferase family group 2	1
1368	PF13634	Nucleoporin FG repeat region	1
1369	PF13639	Ring finger domain	1
1370	PF13642	protein structure with unknown function	1
1371	PF13646	HEAT repeats	1
1372	PF13658	Ubiquitin C-terminal hydrolase 37 receptor binding site	1
1373	PF13747	Domain of unknown function (DUF4164)	1
1374	PF13812	Pentatricopeptide repeat domain	1
1375	PF13813	Membrane bound O-acyl transferase family	1
1376	PF13830	Domain of unknown function (DUF4192)	1
1377	PF13837	Myb/SANT-like DNA-binding domain	1
1378	PF13862	p21-C-terminal region-binding protein	1
1379	PF13869	Nucleotide hydrolase	1
1380	PF13879	KIAA1430 homologue	1
1381	PF13890	Rab3 GTPase-activating protein catalytic subunit	1
1382	PF13891	Potential DNA-binding domain	1
1383	PF13921	Myb-like DNA-binding domain	1
1384	PF13926	Domain of unknown function (DUF4211)	1
1385	PF13943	WPP domain	1
1386	PF13949	ALIX V-shaped domain binding to HIV	1
1387	PF13961	Domain of unknown function (DUF4219)	1
1388	PF13962	Domain of unknown function	1
1389	PF13964	Kelch motif	1
1390	PF13965	dsRNA-gated channel SID-1	1
1391	PF13966	zinc-binding in reverse transcriptase	1
1392	PF13998	MgrB protein	1
1393	PF14015	Protein of unknown function (DUF4231)	1
1394	PF14037	YoqO-like protein	1
1395	PF14085	Domain of unknown function (DUF4265)	1
1396	PF14118	YfzA-like protein	1
1397	PF14124	Domain of unknown function (DUF4291)	1
1398	PF14159	Domain of unknown function (DUF4308)	1
1399	PF14180	GTP-GDP exchange factor	1
1400	PF14244	gag-polypeptide of LTR copia-type	1
1401	PF14249	Tocopherol cyclase	1
1402	PF14282	FlxA-like protein	1
1403	PF14299	Phloem protein 2	1
1404	PF14308	X-domain of DnaJ-containing	1
1405	PF14309	Domain of unknown function (DUF4378)	1
1406	PF14327	Hinge domain of cleavage stimulation factor subunit 2	1
1407	PF14360	PAP2 superfamily C-terminal	1
1408	PF14363	Domain associated at C-terminal with AAA	1
1409	PF14364	Domain of unknown function (DUF4408)	1
1410	PF14369	zinc-finger	1
1411	PF14377	Domain of unknown function (DUF4414)	1
1412	PF14381	Ethylene-responsive protein kinase Le-CTR1	1
1413	PF14426	Immunity protein Imm2	1
1414	PF14432	DYW family of nucleic acid deaminases	1
			6058
