# Supplementary material for: In Silico Analysis of Small RNAs Suggest Roles for Novel and Conserved miRNAs in the Formation of Epigenetic Memory in Somatic Embryos of Norway Spruce
Source: Front Physiol. 2017 Sep 8;8:674. doi: 10.3389/fphys.2017.00674 (PMC5596105; doi:10.3389/fphys.2017.00674)
Supplement: Supplementary file 5 [file Table6.XLSX]

## Sheet: Table S6
Table S6. Characterization of numbers of differentially expressed putative miRNAs and their differentially expressed target gene models* (annotation based on Pfam domains)
##	Pfam ID	Pfam description	Number of miRNAs	Number of gene models
1	PF00560	Leucine Rich Repeat (LRR)	274	163
2	PF00069	Protein kinase domain	139	97
3	PF00931	NB-ARC (nucleotide-binding adaptor R-gene shared) domain	169	90
4	PF01535	Pentatricopeptide (PPR) repeat	105	84
5	PF01582	Toll-Interleukin receptor (TIR) domain	138	52
6	PF00004	ATPase family associated with various cellular activities (AAA)	85	52
7	PF00515	Tetratricopeptide (TPR) repeat	57	44
8	PF00637	Clathrin heavy chain/ VPS (vacuolar protein sorting-associated)	40	30
9	PF00394	Multicopper oxidase	44	15
10	PF02536	mTERF (Mitochondrial transcription termination factor)	15	11
11	PF00646	F-box domain	11	11
12	PF00249	Myb-like DNA-binding domain	12	10
13	PF00847	AP2 domain	8	8
14	PF01397	Terpene synthase, N-terminal domain	8	8
15	PF00418	Microtubule-associated protein (MAP) Tau, tubulin-binding repeat	7	5
16	PF06345	DRF (Diaphanous-related formins) autoregulatory domain	11	4
17	PF00566	Rab-GTPase-TBC domain	5	4
18	PF01715	tRNA Delta(2)-isopentenylpyrophosphate transferase (IPP transferase)	15	3
19	PF00046	Homeobox domain	11	3
20	PF00201	UDP-glucoronosyl and UDP-glucosyl transferase	5	3
21	PF08263	Leucine rich repeat N-terminal domain	4	3
22	PF11721	Di-glucose binding within endoplasmic reticulum	4	3
23	PF04937	Protein of unknown function (DUF 659)	3	3
24	PF08744	Plant transcription factor NOZZLE	3	3
25	PF03110	SBP (SQUAMOSA promoter binding protein-like) domain	40	2
26	PF00106	short chain dehydrogenase	7	2
27	PF00514	Armadillo/beta-catenin-like repeat	5	2
28	PF00227	Proteasome subunit	4	2
29	PF01764	Lipase (class 3)	4	2
30	PF05699	hAT family dimerisation domain	4	2
31	PF00097	Zinc finger, C3HC4 type (RING finger)	3	2
32	PF00141	Peroxidase	3	2
33	PF00295	Glycosyl hydrolases family 28	3	2
34	PF01035	6-O-methylguanine DNA methyltransferase, DNA binding domain	3	2
35	PF01190	Pollen proteins Ole e I like	3	2
36	PF01426	BAH domain	3	2
37	PF12799	Leucine Rich repeats (2 copies)	3	2
38	PF00035	Double-stranded RNA binding motif	2	2
39	PF00044	Glyceraldehyde 3-phosphate dehydrogenase, NAD binding domain	2	2
40	PF00067	Cytochrome P450	2	2
41	PF00158	Sigma-54 interaction domain	2	2
42	PF00252	Ribosomal protein L16p/L10e	2	2
43	PF00501	AMP-binding enzyme	2	2
44	PF00538	linker histone H1 and H5 family	2	2
45	PF00619	Caspase recruitment domain	2	2
46	PF00722	Glycosyl hydrolases family 16	2	2
47	PF00772	DnaB-like helicase N terminal domain	2	2
48	PF01344	Kelch motif	2	2
49	PF01569	PAP2 superfamily	2	2
50	PF03098	Animal haem peroxidase	2	2
51	PF03552	Cellulose synthase	2	2
52	PF08392	FAE1/Type III polyketide synthase-like protein	2	2
53	PF08879	WRC	2	2
54	PF09009	Exotoxin A catalytic	2	2
55	PF09739	Mini-chromosome maintenance replisome factor	2	2
56	PF10408	Ubiquitin elongating factor core	2	2
57	PF10785	NADH-ubiquinone oxidoreductase complex I, 21 kDa subunit	2	2
58	PF08853	Domain of unknown function (DUF1823)	15	1
59	PF12023	Domain of unknown function (DUF3511)	10	1
60	PF08472	Sucrose-6-phosphate phosphohydrolase C-terminal	9	1
61	PF00420	NADH-ubiquinone/plastoquinone oxidoreductase chain 4L	7	1
62	PF00558	Viral protein U (Vpu) protein domain	7	1
63	PF10262	Rdx family of selenoproteins	5	1
64	PF12819	Carbohydrate-binding protein of the ER	4	1
65	PF12945	Flagellar protein YcgR	4	1
66	PF01220	Dehydroquinase class II	3	1
67	PF02784	Pyridoxal-dependent decarboxylase, pyridoxal binding domain	3	1
68	PF06832	Penicillin-Binding Protein C-terminus Family	3	1
69	PF12191	Tumour necrosis factor receptor stn_TNFRSF12A_TNFR domain	3	1
70	PF00025	ADP-ribosylation factor family	2	1
71	PF00071	Ras family	2	1
72	PF00111	2Fe-2S iron-sulfur cluster binding domain	2	1
73	PF00177	Ribosomal protein S7p/S5e	2	1
74	PF00448	SRP54-type protein, GTPase domain	2	1
75	PF00611	Fes/CIP4, and EFC/F-BAR homology domain	2	1
76	PF00702	haloacid dehalogenase-like hydrolase	2	1
77	PF00707	Translation initiation factor IF-3, C-terminal domain	2	1
78	PF01001	Hepatitis C virus non-structural protein NS4b	2	1
79	PF01293	Phosphoenolpyruvate carboxykinase	2	1
80	PF01712	Deoxynucleoside kinase	2	1
81	PF01758	Sodium Bile acid symporter family	2	1
82	PF01842	ACT domain	2	1
83	PF02045	CCAAT-binding transcription factor (CBF-B/NF-YA) subunit B	2	1
84	PF02165	Wilm's tumour protein	2	1
85	PF02453	Reticulon	2	1
86	PF02984	Cyclin, C-terminal domain	2	1
87	PF03106	WRKY DNA -binding domain	2	1
88	PF04612	Type II secretion system (T2SS), protein M	2	1
89	PF07725	Leucine Rich Repeat	2	1
90	PF08167	rRNA processing/ribosome biogenesis	2	1
91	PF08506	Cse1	2	1
92	PF09301	Domain of unknown function (DUF1970)	2	1
93	PF10105	Uncharacterized protein conserved in bacteria (DUF2344)	2	1
94	PF10497	Zinc-finger domain of monoamine-oxidase A repressor R1	2	1
95	PF14309	Domain of unknown function (DUF4378)	2	1
96	PF00009	Elongation factor Tu GTP binding domain	1	1
97	PF00010	Helix-loop-helix DNA-binding domain	1	1
98	PF00036	EF hand	1	1
99	PF00043	Glutathione S-transferase, C-terminal domain	1	1
100	PF00070	Pyridine nucleotide-disulphide oxidoreductase	1	1
101	PF00072	Response regulator receiver domain	1	1
102	PF00076	RNA recognition motif. (a.k.a. RRM, RBD, or RNP domain)	1	1
103	PF00083	Sugar (and other) transporter	1	1
104	PF00089	Trypsin	1	1
105	PF00134	Cyclin, N-terminal domain	1	1
106	PF00136	DNA polymerase family B	1	1
107	PF00137	ATP synthase subunit C	1	1
108	PF00145	C-5 cytosine-specific DNA methylase	1	1
109	PF00150	Cellulase (glycosyl hydrolase family 5)	1	1
110	PF00153	Mitochondrial carrier protein	1	1
111	PF00154	recA bacterial DNA recombination protein	1	1
112	PF00170	bZIP transcription factor	1	1
113	PF00173	Cytochrome b5-like Heme/Steroid binding domain	1	1
114	PF00221	Aromatic amino acid lyase	1	1
115	PF00226	DnaJ domain	1	1
116	PF00230	Major intrinsic protein	1	1
117	PF00232	Glycosyl hydrolase family 1	1	1
118	PF00237	Ribosomal protein L22p/L17e	1	1
119	PF00266	Aminotransferase class-V	1	1
120	PF00311	Phosphoenolpyruvate carboxylase	1	1
121	PF00332	Glycosyl hydrolases family 17	1	1
122	PF00344	SecY translocase	1	1
123	PF00382	Transcription factor TFIIB repeat	1	1
124	PF00384	Molybdopterin oxidoreductase	1	1
125	PF00400	WD domain, G-beta repeat	1	1
126	PF00403	Heavy-metal-associated domain	1	1
127	PF00488	MutS domain V	1	1
128	PF00534	Glycosyl transferases group 1	1	1
129	PF00583	Acetyltransferase (GNAT) family	1	1
130	PF00610	Domain found in Dishevelled, Egl-10, and Pleckstrin (DEP)	1	1
131	PF00634	BRCA2 repeat	1	1
132	PF00636	Ribonuclease III domain	1	1
133	PF00668	Condensation domain	1	1
134	PF00687	Ribosomal protein L1p/L10e family	1	1
135	PF00735	Septin	1	1
136	PF00854	POT family	1	1
137	PF00890	FAD binding domain	1	1
138	PF00954	S-locus glycoprotein family	1	1
139	PF01031	Dynamin central region	1	1
140	PF01073	3-beta hydroxysteroid dehydrogenase/isomerase family	1	1
141	PF01095	Pectinesterase	1	1
142	PF01170	Putative RNA methylase family UPF0020	1	1
143	PF01193	RNA polymerase Rpb3/Rpb11 dimerisation domain	1	1
144	PF01442	Apolipoprotein A1/A4/E domain	1	1
145	PF01490	Transmembrane amino acid transporter protein	1	1
146	PF01501	Glycosyl transferase family 8	1	1
147	PF01556	DnaJ C terminal domain	1	1
148	PF01648	4'-phosphopantetheinyl transferase superfamily	1	1
149	PF01925	Sulfite exporter TauE/SafE	1	1
150	PF02140	Galactose binding lectin domain	1	1
151	PF02178	AT hook motif	1	1
152	PF02319	E2F/DP family winged-helix DNA-binding domain	1	1
153	PF02374	Anion-transporting ATPase	1	1
154	PF02458	Transferase family	1	1
155	PF02481	DNA recombination-mediator protein A	1	1
156	PF02705	K+ potassium transporter	1	1
157	PF02915	Rubrerythrin	1	1
158	PF02936	Cytochrome c oxidase subunit IV	1	1
159	PF02985	HEAT repeat	1	1
160	PF03007	Wax ester synthase-like Acyl-CoA acyltransferase domain	1	1
161	PF03016	Exostosin family	1	1
162	PF03031	NLI interacting factor-like phosphatase	1	1
163	PF03088	Strictosidine synthase	1	1
164	PF03140	Plant protein of unknown function	1	1
165	PF03141	Putative S-adenosyl-L-methionine-dependent methyltransferase	1	1
166	PF03151	Triose-phosphate Transporter family	1	1
167	PF03159	XRN 5'-3' exonuclease N-terminus	1	1
168	PF03195	Protein of unknown function DUF260	1	1
169	PF03407	Nucleotide-diphospho-sugar transferase	1	1
170	PF03568	Peptidase family C50	1	1
171	PF03595	C4-dicarboxylate transporter/malic acid transport protein	1	1
172	PF03652	Uncharacterised protein family (UPF0081)	1	1
173	PF03657	Uncharacterised protein family (UPF0113)	1	1
174	PF03760	Late embryogenesis abundant (LEA) group 1	1	1
175	PF04193	PQ loop repeat	1	1
176	PF04582	Reovirus sigma C capsid protein	1	1
177	PF04674	Phosphate-induced protein 1 conserved region	1	1
178	PF04722	SSU72(RNA Polymerase II CTD Phosphatase Homolog)-like protein	1	1
179	PF04759	Protein of unknown function (DUF617)	1	1
180	PF04890	Family of unknown function (DUF648)	1	1
181	PF05055	Protein of unknown function (DUF677)	1	1
182	PF05183	RNA dependent RNA polymerase	1	1
183	PF05212	Protein of unknown function (DUF707)	1	1
184	PF05440	Tetrahydromethanopterin S-methyltransferase subunit B	1	1
185	PF05739	SNARE domain	1	1
186	PF06268	Fascin domain	1	1
187	PF06314	Acetoacetate decarboxylase (ADC)	1	1
188	PF06405	Red chlorophyll catabolite reductase (RCC reductase)	1	1
189	PF07001	BAT2 N-terminus	1	1
190	PF07593	ASPIC and UnbV	1	1
191	PF07595	Planctomycete extracellular	1	1
192	PF07714	Protein tyrosine kinase	1	1
193	PF07731	Multicopper oxidase	1	1
194	PF07887	Calmodulin binding protein-like	1	1
195	PF08317	Spc7 kinetochore protein	1	1
196	PF08381	Transcription factor regulating root and shoot growth via Pin3	1	1
197	PF09419	Mitochondrial PGP phosphatase	1	1
198	PF10168	Nuclear pore component	1	1
199	PF10250	GDP-fucose protein O-fucosyltransferase	1	1
200	PF10350	Putative death-receptor fusion protein (DUF2428)	1	1
201	PF10944	Protein of unknown function (DUF2630)	1	1
202	PF12192	Fungal calcium binding protein	1	1
203	PF12428	Protein of unknown function (DUF3675)	1	1
204	PF12610	Suppressor of cytokine signalling	1	1
205	PF12620	Protein of unknown function (DUF3778)	1	1
206	PF13020	Domain of unknown function (DUF3883)	1	1
207	PF13639	Ring finger domain	1	1
208	PF13949	ALIX V-shaped domain binding to HIV	1	1
209	PF14180	GTP-GDP exchange factor	1	1
210	PF14226	non-haem dioxygenase in morphine synthesis N-terminal	1	1
211	PF14392	Zinc knuckle	1	1
212	PF14432	DYW family of nucleic acid deaminases	1	1
Sum			1540	930
Gene models without Pfam matches, unknown and uncharacterised
##	Gene model ID	Pfam description	Number of miRNAs	Number of gene models
	MA_22749g0010		37	1
	MA_486753g0010		21	1
	MA_7329264g0010		10	1
	MA_143611g0010		7	1
	MA_170587g0010		7	1
	MA_9846418g0010		7	1
	MA_460406g0010		6	1
	MA_2237165g0010		5	1
	MA_10269343g0010		4	1
	MA_491823g0010		4	1
	MA_511g0010		4	1
	MA_5791631g0010		4	1
	MA_8527430g0010		4	1
	MA_8822292g0010		4	1
	MA_9613298g0010		4	1
	MA_1129788g0010		3	1
	MA_131013g0010		3	1
	MA_20183g0010		3	1
	MA_2938841g0010		3	1
	MA_367698g0010		3	1
	MA_398847g0010		3	1
	MA_4490876g0010		3	1
	MA_5255515g0010		3	1
	MA_9428077g0010		3	1
	MA_9873718g0010		3	1
	MA_10171437g0010		2	1
	MA_10270868g0010		2	1
	MA_10324103g0010		2	1
	MA_10332471g0030		2	1
	MA_10333858g0010		2	1
	MA_10381974g0020		2	1
	MA_10424301g0010		2	1
	MA_10426495g0010		2	1
	MA_10427958g0010		2	1
	MA_10435523g0010		2	1
	MA_16587g0010		2	1
	MA_17333g0020		2	1
	MA_18814g0020		2	1
	MA_2235109g0010		2	1
	MA_2362479g0010		2	1
	MA_2379305g0010		2	1
	MA_3037937g0010		2	1
	MA_309453g0010		2	1
	MA_3296790g0010		2	1
	MA_3540420g0010		2	1
	MA_40935g0020		2	1
	MA_41252g0010		2	1
	MA_434524g0010		2	1
	MA_4682291g0010		2	1
	MA_4800661g0010		2	1
	MA_5053586g0010		2	1
	MA_54758g0010		2	1
	MA_6068099g0010		2	1
	MA_6168453g0010		2	1
	MA_6375g0010		2	1
	MA_6403321g0010		2	1
	MA_7176609g0010		2	1
	MA_7446265g0010		2	1
	MA_7549200g0010		2	1
	MA_8007994g0010		2	1
	MA_8680235g0010		2	1
	MA_889052g0010		2	1
	MA_91289g0010		2	1
	MA_9528277g0010		2	1
	MA_10004434g0010		1	1
	MA_10045857g0010		1	1
	MA_10102872g0010		1	1
	MA_10103971g0010		1	1
	MA_10142539g0010		1	1
	MA_10165642g0010		1	1
	MA_10203594g0010		1	1
	MA_102459g0010		1	1
	MA_10251635g0010		1	1
	MA_10260113g0010		1	1
	MA_102666g0010		1	1
	MA_10285g0010		1	1
	MA_10325005g0050		1	1
	MA_10327265g0010		1	1
	MA_10337735g0010		1	1
	MA_10344085g0010		1	1
	MA_103565g0010		1	1
	MA_10387880g0010		1	1
	MA_10408899g0010		1	1
	MA_10419207g0010		1	1
	MA_10426361g0020		1	1
	MA_10427037g0010		1	1
	MA_10427037g0020		1	1
	MA_10427267g0020		1	1
	MA_10427426g0010		1	1
	MA_10427693g0010		1	1
	MA_10428428g0020		1	1
	MA_10428877g0010		1	1
	MA_10429182g0030		1	1
	MA_10429891g0020		1	1
	MA_10431077g0010		1	1
	MA_10431093g0010		1	1
	MA_10431262g0020		1	1
	MA_10432851g0010		1	1
	MA_10433327g0010		1	1
	MA_10434159g0010		1	1
	MA_10435625g0020		1	1
	MA_10436011g0010		1	1
	MA_10436640g0030		1	1
	MA_10437130g0020		1	1
	MA_11163g0010		1	1
	MA_116265g0010		1	1
	MA_117084g0010		1	1
	MA_12141g0010		1	1
	MA_124660g0010		1	1
	MA_128155g0010		1	1
	MA_129401g0010		1	1
	MA_138611g0010		1	1
	MA_146586g0020		1	1
	MA_147187g0010		1	1
	MA_147922g0010		1	1
	MA_149968g0010		1	1
	MA_151447g0010		1	1
	MA_15229g0010		1	1
	MA_153551g0010		1	1
	MA_158782g0080		1	1
	MA_159037g0140		1	1
	MA_159139g0030		1	1
	MA_16353g0010		1	1
	MA_167628g0010		1	1
	MA_167684g0010		1	1
	MA_168274g0010		1	1
	MA_171449g0010		1	1
	MA_174037g0010		1	1
	MA_174378g0010		1	1
	MA_182587g0020		1	1
	MA_207829g0010		1	1
	MA_214577g0010		1	1
	MA_215053g0010		1	1
	MA_23620g0020		1	1
	MA_2363138g0010		1	1
	MA_25009g0010		1	1
	MA_252158g0010		1	1
	MA_2644728g0010		1	1
	MA_265886g0010		1	1
	MA_2786555g0010		1	1
	MA_288274g0010		1	1
	MA_292248g0010		1	1
	MA_303816g0010		1	1
	MA_3154853g0010		1	1
	MA_316065g0010		1	1
	MA_3184966g0010		1	1
	MA_3354348g0010		1	1
	MA_3367945g0010		1	1
	MA_35305g0010		1	1
	MA_3578944g0010		1	1
	MA_3591206g0010		1	1
	MA_3674500g0010		1	1
	MA_37559g0010		1	1
	MA_3813981g0010		1	1
	MA_3860g0010		1	1
	MA_387g0010		1	1
	MA_402612g0010		1	1
	MA_4094664g0010		1	1
	MA_4141095g0010		1	1
	MA_421731g0010		1	1
	MA_4246416g0010		1	1
	MA_4462386g0010		1	1
	MA_455096g0010		1	1
	MA_4551761g0010		1	1
	MA_494684g0010		1	1
	MA_509169g0010		1	1
	MA_5193544g0010		1	1
	MA_522954g0010		1	1
	MA_5417084g0010		1	1
	MA_54184g0010		1	1
	MA_5482695g0010		1	1
	MA_5846949g0010		1	1
	MA_6003900g0010		1	1
	MA_6098614g0010		1	1
	MA_6324411g0010		1	1
	MA_6407574g0010		1	1
	MA_658013g0010		1	1
	MA_68783g0010		1	1
	MA_69497g0010		1	1
	MA_71791g0010		1	1
	MA_7232141g0010		1	1
	MA_7260g0010		1	1
	MA_729746g0010		1	1
	MA_741636g0010		1	1
	MA_7477205g0010		1	1
	MA_7486925g0010		1	1
	MA_749314g0010		1	1
	MA_77139g0010		1	1
	MA_7740086g0010		1	1
	MA_77697g0010		1	1
	MA_805205g0010		1	1
	MA_811295g0010		1	1
	MA_81545g0010		1	1
	MA_8252525g0010		1	1
	MA_838636g0010		1	1
	MA_8396203g0010		1	1
	MA_87384g0010		1	1
	MA_8827258g0010		1	1
	MA_8856970g0010		1	1
	MA_88841g0010		1	1
	MA_897550g0010		1	1
	MA_9058g0010		1	1
	MA_906169g0010		1	1
	MA_91000g0010		1	1
	MA_9110031g0010		1	1
	MA_9278416g0020		1	1
	MA_9295544g0010		1	1
	MA_9872423g0010		1	1
	MA_9969575g0010		1	1
Sum			381	209
Total			1921	1139
* - evaluation based on miRNAs expression patterns with negative correlation (-0.6 … -1.0) with target gene models expression patterns
