# Supplementary material for: In Silico Analysis of Small RNAs Suggest Roles for Novel and Conserved miRNAs in the Formation of Epigenetic Memory in Somatic Embryos of Norway Spruce
Source: Front Physiol. 2017 Sep 8;8:674. doi: 10.3389/fphys.2017.00674 (PMC5596105; doi:10.3389/fphys.2017.00674)
Supplement: Supplementary file 6 [file Table7.XLSX]

## Sheet: Cons miRNA targets
Table S7. Description of putative targets and their annotations for differentially expressed predicted conserved miRNAs families defined in smallRNAome of Norway spruce embryos
miRNA family ##	miRNA family	miRNA_ID	Predicted target gene model ID	Expecta-tion	UPE	Number of target sites	miR - mRNA expression correlation	pfam_IDs	pfam description
1	Pab-miR1311	Pab-miR1311.6	MA_159139g0030	2.5	20.185	1	-0.903171	nm*
		Pab-miR1311.39	MA_11777g0010	2.5	19.026	1	-0.685738	PF00226;PF01556	PF00226-DnaJ domain;PF01556-DnaJ C terminal domain
		Pab-miR1311.34	MA_10428802g0030	2.5	20.92	1	-0.888518	PF00560;PF00931;PF05659;PF12799;PF13191;PF13401;PF13504;PF13855	PF00560-Leucine Rich Repeat;PF00931-NB-ARC domain;PF05659-Arabidopsis broad-spectrum mildew resistance protein RPW8;PF12799-Leucine Rich repeats (2 copies);PF13191-AAA ATPase domain;PF13401-AAA domain;PF13504-Leucine rich repeat;PF13855-Leucine rich repeat
		Pab-miR1311.32	MA_159139g0030	2.5	22.261	1	-0.99989	nm
		Pab-miR1311.19	MA_10426633g0010	2.5	24.735	1	-0.811548	PF00560;PF00931;PF12799;PF13191;PF13401;PF13504;PF13855	PF00560-Leucine Rich Repeat;PF00931-NB-ARC domain;PF12799-Leucine Rich repeats (2 copies);PF13191-AAA ATPase domain;PF13401-AAA domain;PF13504-Leucine rich repeat;PF13855-Leucine rich repeat
		Pab-miR1311.16	MA_159139g0030	2.5	22.261	1	-0.963724	nm
2	Pab-miR1312	Pab-miR1312.19	MA_63374g0010	2.5	15.627	1	-0.998338	PF00560;PF01582;PF12799;PF13504;PF13676;PF13855	PF00560-Leucine Rich Repeat;PF01582-TIR domain;PF12799-Leucine Rich repeats (2 copies);PF13504-Leucine rich repeat;PF13676-TIR domain;PF13855-Leucine rich repeat
		Pab-miR1312.19	MA_591873g0010	2.5	16.003	1	-0.999202	PF00560;PF00931;PF01582;PF01637;PF01926;PF05729;PF12799;PF13173;PF13191;PF13207;PF13238;PF13401;PF13504;PF13676;PF13855	PF00560-Leucine Rich Repeat;PF00931-NB-ARC domain;PF01582-TIR domain;PF01637-Archaeal ATPase;PF01926-50S ribosome-binding GTPase;PF05729-NACHT domain;PF12799-Leucine Rich repeats (2 copies);PF13173-AAA domain;PF13191-AAA ATPase domain;PF13207-AAA domain;PF13238-AAA domain;PF13401-AAA domain;PF13504-Leucine rich repeat;PF13676-TIR domain;PF13855-Leucine rich repeat
		Pab-miR1312.19	MA_523g0010	2.5	16.004	1	-0.997312	PF02178	PF02178-AT hook motif
		Pab-miR1312.19	MA_485723g0010	2.5	18.346	1	-0.998266	PF01582;PF04906;PF13676	PF01582-TIR domain;PF04906-Tweety;PF13676-TIR domain
		Pab-miR1312.19	MA_21455g0010	2.5	14.407	1	-0.99541	PF00560;PF12799;PF13504;PF13516;PF13855	PF00560-Leucine Rich Repeat;PF12799-Leucine Rich repeats (2 copies);PF13504-Leucine rich repeat;PF13516-Leucine Rich repeat;PF13855-Leucine rich repeat
		Pab-miR1312.19	MA_10435852g0010	2.5	24.951	1	-0.939352	PF01582;PF08937;PF13676	PF01582-TIR domain;PF08937-MTH538 TIR-like domain (DUF1863);PF13676-TIR domain
		Pab-miR1312.19	MA_10426078g0010	1	21.716	1	-0.993983	PF01582;PF08937;PF13676	PF01582-TIR domain;PF08937-MTH538 TIR-like domain (DUF1863);PF13676-TIR domain
		Pab-miR1312.19	MA_10204399g0010	2.5	18.979	1	-0.999762	PF00931;PF01582;PF05729;PF13173;PF13401;PF13676	PF00931-NB-ARC domain;PF01582-TIR domain;PF05729-NACHT domain;PF13173-AAA domain;PF13401-AAA domain;PF13676-TIR domain
		Pab-miR1312.19	MA_10095341g0010	2	19.022	1	-0.996929	PF00931;PF01582;PF13676	PF00931-NB-ARC domain;PF01582-TIR domain;PF13676-TIR domain
		Pab-miR1312.15	MA_10435852g0010	1.5	24.951	1	-0.751152	PF01582;PF08937;PF13676	PF01582-TIR domain;PF08937-MTH538 TIR-like domain (DUF1863);PF13676-TIR domain
		Pab-miR1312.1	MA_4682291g0010	2.5	14.409	1	-0.772749	nm
		Pab-miR1312.1	MA_25375g0010	2.5	15.833	1	-0.630592	PF00004;PF00931;PF01582;PF01637;PF04665;PF05729;PF13173;PF13191;PF13207;PF13238;PF13401;PF13676	PF00004-ATPase family associated with various cellular activities (AAA);PF00931-NB-ARC domain;PF01582-TIR domain;PF01637-Archaeal ATPase;PF04665-Poxvirus A32 protein;PF05729-NACHT domain;PF13173-AAA domain;PF13191-AAA ATPase domain;PF13207-AAA domain;PF13238-AAA domain;PF13401-AAA domain;PF13676-TIR domain
3	Pab-miR1313	Pab-miR1313.5_5p	MA_8826g0010	2	9.633	1	-0.817714	PF00069;PF00560;PF07714;PF10907;PF11721;PF12799;PF12819;PF13855	PF00069-Protein kinase domain;PF00560-Leucine Rich Repeat;PF07714-Protein tyrosine kinase;PF10907-Protein of unknown function (DUF2749);PF11721-Di-glucose binding within endoplasmic reticulum;PF12799-Leucine Rich repeats (2 copies);PF12819-Carbohydrate-binding protein of the ER;PF13855-Leucine rich repeat
		Pab-miR1313.5_5p	MA_185520g0010	2.5	16.524	1	-0.677634	PF00069;PF00560;PF01915;PF07714;PF08263;PF11721;PF12799;PF12819;PF13855	PF00069-Protein kinase domain;PF00560-Leucine Rich Repeat;PF01915-Glycosyl hydrolase family 3 C-terminal domain;PF07714-Protein tyrosine kinase;PF08263-Leucine rich repeat N-terminal domain;PF11721-Di-glucose binding within endoplasmic reticulum;PF12799-Leucine Rich repeats (2 copies);PF12819-Carbohydrate-binding protein of the ER;PF13855-Leucine rich repeat
		Pab-miR1313.5_5p	MA_129542g0010	1	11.928	1	-0.979245	PF00069;PF00560;PF07714;PF08263;PF11721;PF12799;PF12819;PF13516;PF13855	PF00069-Protein kinase domain;PF00560-Leucine Rich Repeat;PF07714-Protein tyrosine kinase;PF08263-Leucine rich repeat N-terminal domain;PF11721-Di-glucose binding within endoplasmic reticulum;PF12799-Leucine Rich repeats (2 copies);PF12819-Carbohydrate-binding protein of the ER;PF13516-Leucine Rich repeat;PF13855-Leucine rich repeat
		Pab-miR1313.5_5p	MA_12782g0020	2	15.915	1	-0.629307	PF00069;PF00560;PF07714;PF08263;PF12799;PF12819;PF13855	PF00069-Protein kinase domain;PF00560-Leucine Rich Repeat;PF07714-Protein tyrosine kinase;PF08263-Leucine rich repeat N-terminal domain;PF12799-Leucine Rich repeats (2 copies);PF12819-Carbohydrate-binding protein of the ER;PF13855-Leucine rich repeat
		Pab-miR1313.5_5p	MA_10431908g0020	2	12.416	1	-0.872674	PF00560;PF08263;PF12799;PF12819;PF13855	PF00560-Leucine Rich Repeat;PF08263-Leucine rich repeat N-terminal domain;PF12799-Leucine Rich repeats (2 copies);PF12819-Carbohydrate-binding protein of the ER;PF13855-Leucine rich repeat
		Pab-miR1313.5_5p	MA_10430556g0020	2	17.951	1	-0.779967	PF00069;PF00560;PF06365;PF07714;PF08263;PF11721;PF12799;PF12819;PF13855	PF00069-Protein kinase domain;PF00560-Leucine Rich Repeat;PF06365-CD34/Podocalyxin family;PF07714-Protein tyrosine kinase;PF08263-Leucine rich repeat N-terminal domain;PF11721-Di-glucose binding within endoplasmic reticulum;PF12799-Leucine Rich repeats (2 copies);PF12819-Carbohydrate-binding protein of the ER;PF13855-Leucine rich repeat
		Pab-miR1313.5_5p	MA_10427338g0020	2.5	20.283	1	-0.92512	PF00560;PF12799;PF13504;PF13516;PF13855	PF00560-Leucine Rich Repeat;PF12799-Leucine Rich repeats (2 copies);PF13504-Leucine rich repeat;PF13516-Leucine Rich repeat;PF13855-Leucine rich repeat
		Pab-miR1313.5_5p	MA_10426718g0010	2	12.746	1	-0.964904	PF00069;PF06365;PF06652;PF07714;PF09716;PF12799;PF13855	PF00069-Protein kinase domain;PF06365-CD34/Podocalyxin family;PF06652-Methuselah N-terminus;PF07714-Protein tyrosine kinase;PF09716-Malarial early transcribed membrane protein (ETRAMP);PF12799-Leucine Rich repeats (2 copies);PF13855-Leucine rich repeat
		Pab-miR1313.1_3p	MA_602830g0010	2	18.539	1	-0.784875	PF00005;PF02463;PF13304	PF00005-ABC transporter;PF02463-RecF/RecN/SMC N terminal domain;PF13304-AAA domain
4	Pab-miR1314	Pab-miR1314.7	MA_491823g0010	2.5	13.85	2	-0.888411	nm
		Pab-miR1314.7	MA_491823g0010	2.5	20.557	2	-0.888411	nm
		Pab-miR1314.7	MA_17333g0020	2	14.05	1	-0.888411	nm
		Pab-miR1314.7	MA_12807g0010	2	21.962	1	-0.841754	nm
		Pab-miR1314.7	MA_10435523g0010	2.5	19.147	1	-0.888411	nm
		Pab-miR1314.6	MA_491823g0010	2.5	13.85	2	-0.933943	nm
		Pab-miR1314.6	MA_491823g0010	2.5	20.557	2	-0.933943	nm
		Pab-miR1314.6	MA_17333g0020	2	14.05	1	-0.933943	nm
		Pab-miR1314.6	MA_12807g0010	2	21.962	1	-0.776508	nm
		Pab-miR1314.6	MA_124184g0010	2.5	22.564	1	-0.653755	PF01193	PF01193-RNA polymerase Rpb3/Rpb11 dimerisation domain
		Pab-miR1314.6	MA_10435523g0010	2.5	19.147	1	-0.933943	nm
5	Pab-miR1315	Pab-miR1315.4	MA_9915538g0010	1	20.51	2	-0.692462	PF00560;PF12799;PF13504;PF13855	PF00560-Leucine Rich Repeat;PF12799-Leucine Rich repeats (2 copies);PF13504-Leucine rich repeat;PF13855-Leucine rich repeat
		Pab-miR1315.4	MA_9915538g0010	1	22.973	2	-0.692462	PF00560;PF12799;PF13504;PF13855	PF00560-Leucine Rich Repeat;PF12799-Leucine Rich repeats (2 copies);PF13504-Leucine rich repeat;PF13855-Leucine rich repeat
		Pab-miR1315.4	MA_8827258g0010	0.5	17.316	1	-0.921471	nm
		Pab-miR1315.4	MA_8527430g0010	1	24.059	2	-0.869971	nm
		Pab-miR1315.4	MA_8527430g0010	0.5	21.275	2	-0.869971	nm
		Pab-miR1315.4	MA_6068099g0010	1	22.209	1	-0.79424	nm
		Pab-miR1315.4	MA_5452447g0010	0	20.667	1	-0.731969	PF00560;PF12799;PF13504;PF13855	PF00560-Leucine Rich Repeat;PF12799-Leucine Rich repeats (2 copies);PF13504-Leucine rich repeat;PF13855-Leucine rich repeat
		Pab-miR1315.4	MA_4490876g0010	0.5	24.773	1	-0.716814	nm
		Pab-miR1315.4	MA_3578944g0010	1.5	19.044	1	-0.67898	nm
		Pab-miR1315.4	MA_3438679g0010	1	15.012	2	-0.759545	PF00560;PF12799;PF13855	PF00560-Leucine Rich Repeat;PF12799-Leucine Rich repeats (2 copies);PF13855-Leucine rich repeat
		Pab-miR1315.4	MA_3438679g0010	0.5	21.44	2	-0.759545	PF00560;PF12799;PF13855	PF00560-Leucine Rich Repeat;PF12799-Leucine Rich repeats (2 copies);PF13855-Leucine rich repeat
		Pab-miR1315.4	MA_299797g0010	1	19.81	1	-0.788424	PF00560;PF12799;PF13504;PF13855	PF00560-Leucine Rich Repeat;PF12799-Leucine Rich repeats (2 copies);PF13504-Leucine rich repeat;PF13855-Leucine rich repeat
		Pab-miR1315.3	MA_7329264g0010	1.5	22.361	1	-0.913447	nm
		Pab-miR1315.2	MA_9397599g0010	1	22.369	1	-0.950092	PF12945	PF12945-Flagellar protein YcgR
		Pab-miR1315.2	MA_8192911g0010	1	22.054	2	-0.955892	PF01715;PF06345;PF10262	PF01715-IPP transferase;PF06345-DRF Autoregulatory Domain;PF10262-Rdx family
		Pab-miR1315.2	MA_8192911g0010	1	24.538	2	-0.955892	PF01715;PF06345;PF10262	PF01715-IPP transferase;PF06345-DRF Autoregulatory Domain;PF10262-Rdx family
		Pab-miR1315.2	MA_6936875g0010	2	21.405	1	-0.861784	PF12620	PF12620-Protein of unknown function (DUF3778)
		Pab-miR1315.2	MA_3540420g0010	1	22.512	1	-0.763497	nm
		Pab-miR1315.2	MA_2362479g0010	2.5	18.39	2	-0.865381	nm
		Pab-miR1315.2	MA_2362479g0010	2.5	24.475	2	-0.865381	nm
		Pab-miR1315.2	MA_10042710g0020	1	23.628	1	-0.982589	PF08853	PF08853-Domain of unknown function (DUF1823)
		Pab-miR1315.1	MA_6966520g0010	1.5	22.346	3	-0.685741	PF06345	PF06345-DRF Autoregulatory Domain
		Pab-miR1315.1	MA_6966520g0010	1.5	23.295	3	-0.685741	PF06345	PF06345-DRF Autoregulatory Domain
		Pab-miR1315.1	MA_6966520g0010	1	22.216	3	-0.685741	PF06345	PF06345-DRF Autoregulatory Domain
		Pab-miR1315.1	MA_6240194g0010	2	24.622	2	-0.857007	PF10105	PF10105-Uncharacterized protein conserved in bacteria (DUF2344)
		Pab-miR1315.1	MA_6240194g0010	2	23.915	2	-0.857007	PF10105	PF10105-Uncharacterized protein conserved in bacteria (DUF2344)
		Pab-miR1315.1	MA_5791631g0010	1	23.778	2	-0.868991	nm
		Pab-miR1315.1	MA_5791631g0010	1	24.191	2	-0.868991	nm
		Pab-miR1315.1	MA_5417084g0010	2	19.802	1	-0.990902	nm
		Pab-miR1315.1	MA_4800661g0010	2	23.131	2	-0.725055	nm
		Pab-miR1315.1	MA_4800661g0010	2	24.099	2	-0.725055	nm
		Pab-miR1315.1	MA_3540420g0010	1	22.512	1	-0.670819	nm
		Pab-miR1315.1	MA_3263215g0010	1	20.106	1	-0.998615	PF02165	PF02165-Wilm's tumour protein
		Pab-miR1315.1	MA_3018947g0010	1	20.693	1	-0.966006	PF06345;PF10262	PF06345-DRF Autoregulatory Domain;PF10262-Rdx family
		Pab-miR1315.1	MA_2541784g0010	1	23.798	1	-0.857312	PF06345;PF10262	PF06345-DRF Autoregulatory Domain;PF10262-Rdx family
		Pab-miR1315.1	MA_10324103g0010	2	20.769	1	-0.896567	nm
		Pab-miR1315.1	MA_10269343g0010	2.5	22.872	3	-0.93664	nm
		Pab-miR1315.1	MA_10269343g0010	2.5	24	3	-0.93664	nm
		Pab-miR1315.1	MA_10269343g0010	2.5	24.163	3	-0.93664	nm
6	Pab-miR1316	Pab-miR1316.8	MA_959553g0010	2.5	19.283	1	-0.904896	PF00177;PF00637;PF01535;PF03704;PF07719;PF07899;PF08311;PF08542;PF09106;PF10037;PF12854;PF13041;PF13176;PF13353;PF13374;PF13428;PF13812	PF00177-Ribosomal protein S7p/S5e;PF00637-Region in Clathrin and VPS;PF01535-PPR repeat;PF03704-Bacterial transcriptional activator domain;PF07719-Tetratricopeptide repeat;PF07899-Frigida-like protein;PF08311-Mad3/BUB1 homology region 1;PF08542-Replication factor C C-terminal domain;PF09106-Elongation factor SelB, winged helix ;PF10037-Mitochondrial 28S ribosomal protein S27;PF12854-PPR repeat;PF…
		Pab-miR1316.8	MA_8396203g0010	1.5	21.051	1	-0.943256	nm
		Pab-miR1316.8	MA_367698g0010	0.5	17.24	1	-0.668461	nm
		Pab-miR1316.8	MA_2379305g0010	0	22.71	1	-0.649782	nm
		Pab-miR1316.8	MA_20646g0010	2	17.645	1	-0.707147	PF00566;PF00637;PF01535;PF03704;PF06239;PF07719;PF08542;PF08579;PF09106;PF10037;PF10602;PF12854;PF12921;PF13041;PF13176;PF13293;PF13428;PF13432;PF13812	PF00566-Rab-GTPase-TBC domain;PF00637-Region in Clathrin and VPS;PF01535-PPR repeat;PF03704-Bacterial transcriptional activator domain;PF06239-Evolutionarily conserved signalling intermediate in Toll pathway;PF07719-Tetratricopeptide repeat;PF08542-Replication factor C C-terminal domain;PF08579-Mitochondrial ribonuclease P subunit (RPM2);PF09106-Elongation factor SelB, winged helix ;PF10037-Mitoc…
		Pab-miR1316.8	MA_10435707g0040	2	20.324	1	-0.914172	PF01764;PF12697;PF13863	PF01764-Lipase (class 3);PF12697-Alpha/beta hydrolase family;PF13863-Domain of unknown function (DUF4200)
		Pab-miR1316.8	MA_101699g0010	2	11.779	1	-0.678889	PF12191	PF12191-Tumour necrosis factor receptor stn_TNFRSF12A_TNFR domain
		Pab-miR1316.6	MA_959553g0010	2.5	19.283	1	-0.99826	PF00177;PF00637;PF01535;PF03704;PF07719;PF07899;PF08311;PF08542;PF09106;PF10037;PF12854;PF13041;PF13176;PF13353;PF13374;PF13428;PF13812	PF00177-Ribosomal protein S7p/S5e;PF00637-Region in Clathrin and VPS;PF01535-PPR repeat;PF03704-Bacterial transcriptional activator domain;PF07719-Tetratricopeptide repeat;PF07899-Frigida-like protein;PF08311-Mad3/BUB1 homology region 1;PF08542-Replication factor C C-terminal domain;PF09106-Elongation factor SelB, winged helix ;PF10037-Mitochondrial 28S ribosomal protein S27;PF12854-PPR repeat;PF…
		Pab-miR1316.6	MA_8396203g0010	1.5	21.051	1	-0.752368	nm
		Pab-miR1316.6	MA_367698g0010	0.5	17.24	1	-0.896937	nm
		Pab-miR1316.6	MA_2379305g0010	0	22.71	1	-0.885678	nm
		Pab-miR1316.6	MA_20646g0010	2	17.645	1	-0.919226	PF00566;PF00637;PF01535;PF03704;PF06239;PF07719;PF08542;PF08579;PF09106;PF10037;PF10602;PF12854;PF12921;PF13041;PF13176;PF13293;PF13428;PF13432;PF13812	PF00566-Rab-GTPase-TBC domain;PF00637-Region in Clathrin and VPS;PF01535-PPR repeat;PF03704-Bacterial transcriptional activator domain;PF06239-Evolutionarily conserved signalling intermediate in Toll pathway;PF07719-Tetratricopeptide repeat;PF08542-Replication factor C C-terminal domain;PF08579-Mitochondrial ribonuclease P subunit (RPM2);PF09106-Elongation factor SelB, winged helix ;PF10037-Mitoc…
		Pab-miR1316.6	MA_10435707g0040	2	20.324	1	-0.999327	PF01764;PF12697;PF13863	PF01764-Lipase (class 3);PF12697-Alpha/beta hydrolase family;PF13863-Domain of unknown function (DUF4200)
		Pab-miR1316.6	MA_101699g0010	2	11.779	1	-0.903086	PF12191	PF12191-Tumour necrosis factor receptor stn_TNFRSF12A_TNFR domain
		Pab-miR1316.3	MA_178479g0010	2.5	18.73	1	-0.637934	PF01764;PF07859;PF11187;PF12695;PF12697	PF01764-Lipase (class 3);PF07859-alpha/beta hydrolase fold;PF11187-Protein of unknown function (DUF2974);PF12695-Alpha/beta hydrolase family;PF12697-Alpha/beta hydrolase family
		Pab-miR1316.3	MA_10437224g0010	1	18.298	1	-0.614613	PF01001;PF01764;PF06830;PF12695;PF12697	PF01001-Hepatitis C virus non-structural protein NS4b;PF01764-Lipase (class 3);PF06830-Root cap;PF12695-Alpha/beta hydrolase family;PF12697-Alpha/beta hydrolase family
		Pab-miR1316.3	MA_10435425g0010	2.5	15.213	1	-0.743669	nm
		Pab-miR1316.10	MA_8396203g0010	1	20.751	1	-0.935893	nm
		Pab-miR1316.10	MA_367698g0010	1	17.081	1	-0.684308	nm
		Pab-miR1316.10	MA_2379305g0010	1.5	22.545	1	-0.665986	nm
		Pab-miR1316.10	MA_10435707g0040	0	20.836	1	-0.922682	PF01764;PF12697;PF13863	PF01764-Lipase (class 3);PF12697-Alpha/beta hydrolase family;PF13863-Domain of unknown function (DUF4200)
		Pab-miR1316.10	MA_101699g0010	2.5	13.311	1	-0.694529	PF12191	PF12191-Tumour necrosis factor receptor stn_TNFRSF12A_TNFR domain
		Pab-miR1316.1	MA_7191611g0010	2	18.586	1	-0.999042	nm
		Pab-miR1316.1	MA_422896g0010	2	16.06	1	-0.600448	nm
		Pab-miR1316.1	MA_178479g0010	2	16.745	1	-0.978984	PF01764;PF07859;PF11187;PF12695;PF12697	PF01764-Lipase (class 3);PF07859-alpha/beta hydrolase fold;PF11187-Protein of unknown function (DUF2974);PF12695-Alpha/beta hydrolase family;PF12697-Alpha/beta hydrolase family
		Pab-miR1316.1	MA_10437224g0010	0	17.659	1	-0.984646	PF01001;PF01764;PF06830;PF12695;PF12697	PF01001-Hepatitis C virus non-structural protein NS4b;PF01764-Lipase (class 3);PF06830-Root cap;PF12695-Alpha/beta hydrolase family;PF12697-Alpha/beta hydrolase family
7	Pab-miR156	Pab-miR156.7	MA_92489g0010	2.5	20.699	1	-0.701763	PF03110;PF08188	PF03110-SBP domain;PF08188-Spermatozal protamine family
		Pab-miR156.7	MA_10435426g0010	2.5	20.444	1	-0.624794	PF03110	PF03110-SBP domain
		Pab-miR156.7	MA_10429891g0020	2.5	21.236	1	-0.769963	nm
		Pab-miR156.58	MA_22749g0010	2	20.133	1	-0.952174	nm
		Pab-miR156.58	MA_10429891g0010	1	19.433	1	-0.663282	PF03110	PF03110-SBP domain
		Pab-miR156.56	MA_10429891g0010	1.5	19.171	1	-0.737103	PF03110	PF03110-SBP domain
		Pab-miR156.55	MA_10427332g0010	1.5	18.692	1	-0.904923	PF00141	PF00141-Peroxidase
		Pab-miR156.54	MA_22749g0010	1.5	16.927	1	-0.716552	nm
		Pab-miR156.54	MA_10429891g0010	1.5	19.171	1	-0.972077	PF03110	PF03110-SBP domain
		Pab-miR156.53	MA_10429891g0010	1.5	19.171	1	-0.715873	PF03110	PF03110-SBP domain
		Pab-miR156.52	MA_10429891g0010	2.5	19.171	1	-0.898958	PF03110	PF03110-SBP domain
		Pab-miR156.51	MA_22749g0010	1.5	16.927	1	-0.835245	nm
		Pab-miR156.51	MA_10429891g0010	1.5	19.171	1	-0.998889	PF03110	PF03110-SBP domain
		Pab-miR156.50	MA_92489g0010	1.5	20.699	1	-0.643159	PF03110;PF08188	PF03110-SBP domain;PF08188-Spermatozal protamine family
		Pab-miR156.50	MA_10429891g0020	1.5	21.236	1	-0.717029	nm
		Pab-miR156.48	MA_92489g0010	2	20.699	1	-0.712324	PF03110;PF08188	PF03110-SBP domain;PF08188-Spermatozal protamine family
		Pab-miR156.48	MA_10435426g0010	2	20.444	1	-0.636386	PF03110	PF03110-SBP domain
		Pab-miR156.48	MA_10429891g0020	2	21.236	1	-0.779406	nm
		Pab-miR156.47	MA_92489g0010	1.5	20.699	1	-0.634556	PF03110;PF08188	PF03110-SBP domain;PF08188-Spermatozal protamine family
		Pab-miR156.47	MA_10429891g0020	1.5	21.236	1	-0.709189	nm
		Pab-miR156.45	MA_22749g0010	1	16.927	1	-0.988861	nm
		Pab-miR156.45	MA_10429891g0010	1	19.171	1	-0.77475	PF03110	PF03110-SBP domain
		Pab-miR156.44	MA_10429891g0020	2	21.236	1	-0.649122	nm
		Pab-miR156.43	MA_10251635g0010	1.5	21.778	1	-0.944163	nm
		Pab-miR156.41	MA_10429891g0010	2	19.171	1	-0.677039	PF03110	PF03110-SBP domain
		Pab-miR156.40	MA_22749g0010	2	16.927	1	-0.988953	nm
		Pab-miR156.40	MA_10429891g0010	2	19.171	1	-0.926309	PF03110	PF03110-SBP domain
		Pab-miR156.34	MA_22749g0010	1.5	16.927	1	-0.957271	nm
		Pab-miR156.34	MA_10429891g0010	1.5	19.171	1	-0.67601	PF03110	PF03110-SBP domain
		Pab-miR156.34	MA_10271867g0010	2.5	15.658	1	-0.679513	PF00722	PF00722-Glycosyl hydrolases family 16
		Pab-miR156.32	MA_10429891g0010	2	19.171	1	-0.764967	PF03110	PF03110-SBP domain
		Pab-miR156.31	MA_22749g0010	1.5	16.927	1	-0.865939	nm
		Pab-miR156.31	MA_10429891g0010	1.5	19.171	1	-0.999936	PF03110	PF03110-SBP domain
		Pab-miR156.28	MA_22749g0010	1	16.927	1	-0.960516	nm
		Pab-miR156.28	MA_10429891g0010	1	19.171	1	-0.968133	PF03110	PF03110-SBP domain
		Pab-miR156.27	MA_22749g0010	1	16.927	1	-0.987077	nm
		Pab-miR156.27	MA_10429891g0010	1	19.171	1	-0.767401	PF03110	PF03110-SBP domain
		Pab-miR156.25	MA_22749g0010	2	16.927	1	-0.988848	nm
		Pab-miR156.25	MA_10434071g0010	2.5	18.476	1	-0.698461	PF08163	PF08163-NUC194 domain
		Pab-miR156.25	MA_10429891g0010	2	19.171	1	-0.774695	PF03110	PF03110-SBP domain
		Pab-miR156.22	MA_92489g0010	2	20.699	1	-0.646378	PF03110;PF08188	PF03110-SBP domain;PF08188-Spermatozal protamine family
		Pab-miR156.22	MA_10429891g0020	2	21.236	1	-0.719958	nm
		Pab-miR156.21	MA_10429891g0010	2	19.171	1	-0.877837	PF03110	PF03110-SBP domain
		Pab-miR156.20	MA_22749g0010	1	16.927	1	-0.623181	nm
		Pab-miR156.20	MA_10429891g0010	1	19.171	1	-0.934866	PF03110	PF03110-SBP domain
		Pab-miR156.2	MA_22749g0010	2	15.62	1	-0.924778	nm
		Pab-miR156.2	MA_10429891g0010	2	16.201	1	-0.989545	PF03110	PF03110-SBP domain
		Pab-miR156.19	MA_92489g0010	2	20.699	1	-0.63334	PF03110;PF08188	PF03110-SBP domain;PF08188-Spermatozal protamine family
		Pab-miR156.19	MA_10429891g0020	2	21.236	1	-0.70808	nm
		Pab-miR156.18	MA_105093g0010	2.5	14.164	1	-0.693842	PF00168;PF06398;PF08372	PF00168-C2 domain;PF06398-Integral peroxisomal membrane peroxin;PF08372-Plant phosphoribosyltransferase C-terminal
		Pab-miR156.16	MA_10429891g0010	2.5	19.433	1	-0.999829	PF03110	PF03110-SBP domain
		Pab-miR156.15	MA_22749g0010	2	16.726	1	-0.637925	nm
		Pab-miR156.15	MA_10429891g0010	2	16.66	1	-0.941441	PF03110	PF03110-SBP domain
		Pab-miR156.13	MA_92489g0010	2	21.231	1	-0.625614	PF03110;PF08188	PF03110-SBP domain;PF08188-Spermatozal protamine family
		Pab-miR156.13	MA_10429891g0020	2	23.446	1	-0.701023	nm
		Pab-miR156.12	MA_10429891g0010	2	19.433	1	-0.669753	PF03110	PF03110-SBP domain
8	Pab-miR159	Pab-miR159.46	MA_20462g0010	2	19.521	1	-0.959253	PF00249;PF08914;PF13921	PF00249-Myb-like DNA-binding domain;PF08914-Rap1 Myb domain;PF13921-Myb-like DNA-binding domain
		Pab-miR159.45	MA_10436505g0010	1.5	18.535	1	-0.723939	PF08744	PF08744-Plant transcription factor NOZZLE
		Pab-miR159.45	MA_10432319g0010	2.5	17.774	1	-0.998577	PF10250	PF10250-GDP-fucose protein O-fucosyltransferase
		Pab-miR159.43	MA_12809g0010	1	13.569	1	-0.814103	PF08744	PF08744-Plant transcription factor NOZZLE
		Pab-miR159.43	MA_10426495g0010	2.5	8.803	1	-0.946582	nm
		Pab-miR159.40	MA_84875g0010	2.5	17.365	1	-0.744136	PF00170;PF02183;PF06156;PF07200;PF07716;PF11860	PF00170-bZIP transcription factor;PF02183-Homeobox associated leucine zipper;PF06156-Protein of unknown function (DUF972);PF07200-Modifier of rudimentary (Mod(r)) protein;PF07716-Basic region leucine zipper;PF11860-Protein of unknown function (DUF3380)
		Pab-miR159.35	MA_20462g0010	1	21.183	1	-0.765494	PF00249;PF08914;PF13921	PF00249-Myb-like DNA-binding domain;PF08914-Rap1 Myb domain;PF13921-Myb-like DNA-binding domain
		Pab-miR159.34	MA_12809g0010	2.5	14.067	1	-0.978564	PF08744	PF08744-Plant transcription factor NOZZLE
		Pab-miR159.34	MA_10426495g0010	2	10.06	1	-0.996486	nm
9	Pab-miR166	Pab-miR166.95	MA_175466g0010	2.5	18.068	1	-0.713495	PF01882	PF01882-Protein of unknown function DUF58
		Pab-miR166.87	MA_120873g0010	2.5	23.485	1	-0.923327	PF00069;PF00954;PF01453;PF01636;PF07714;PF08276;PF08693	PF00069-Protein kinase domain;PF00954-S-locus glycoprotein family;PF01453-D-mannose binding lectin;PF01636-Phosphotransferase enzyme family;PF07714-Protein tyrosine kinase;PF08276-PAN-like domain;PF08693-Transmembrane alpha-helix domain
		Pab-miR166.85	MA_366599g0010	2.5	14.92	1	-0.870753	PF00295	PF00295-Glycosyl hydrolases family 28
		Pab-miR166.8	MA_19520g0020	1.5	23.124	1	-0.68701	PF00046;PF01852;PF08670	PF00046-Homeobox domain;PF01852-START domain;PF08670-MEKHLA domain
		Pab-miR166.7	MA_112057g0010	1.5	23.978	1	-0.932623	PF00046;PF00170;PF01852;PF08670	PF00046-Homeobox domain;PF00170-bZIP transcription factor;PF01852-START domain;PF08670-MEKHLA domain
		Pab-miR166.66	MA_120873g0010	2.5	22.724	1	-0.995571	PF00069;PF00954;PF01453;PF01636;PF07714;PF08276;PF08693	PF00069-Protein kinase domain;PF00954-S-locus glycoprotein family;PF01453-D-mannose binding lectin;PF01636-Phosphotransferase enzyme family;PF07714-Protein tyrosine kinase;PF08276-PAN-like domain;PF08693-Transmembrane alpha-helix domain
		Pab-miR166.63	MA_120873g0010	2.5	22.724	1	-0.72641	PF00069;PF00954;PF01453;PF01636;PF07714;PF08276;PF08693	PF00069-Protein kinase domain;PF00954-S-locus glycoprotein family;PF01453-D-mannose binding lectin;PF01636-Phosphotransferase enzyme family;PF07714-Protein tyrosine kinase;PF08276-PAN-like domain;PF08693-Transmembrane alpha-helix domain
		Pab-miR166.6	MA_120873g0010	2.5	22.724	1	-0.691707	PF00069;PF00954;PF01453;PF01636;PF07714;PF08276;PF08693	PF00069-Protein kinase domain;PF00954-S-locus glycoprotein family;PF01453-D-mannose binding lectin;PF01636-Phosphotransferase enzyme family;PF07714-Protein tyrosine kinase;PF08276-PAN-like domain;PF08693-Transmembrane alpha-helix domain
		Pab-miR166.59	MA_19520g0020	2	22.411	1	-0.928127	PF00046;PF01852;PF08670	PF00046-Homeobox domain;PF01852-START domain;PF08670-MEKHLA domain
		Pab-miR166.59	MA_10427484g0010	2	20.774	1	-0.703879	PF00046;PF01852;PF08670	PF00046-Homeobox domain;PF01852-START domain;PF08670-MEKHLA domain
		Pab-miR166.52	MA_19520g0020	2	22.411	1	-0.777494	PF00046;PF01852;PF08670	PF00046-Homeobox domain;PF01852-START domain;PF08670-MEKHLA domain
		Pab-miR166.5	MA_542359g0010	2.5	18.097	1	-0.871958	PF03098	PF03098-Animal haem peroxidase
		Pab-miR166.38	MA_112057g0010	0.5	23.978	1	-0.965077	PF00046;PF00170;PF01852;PF08670	PF00046-Homeobox domain;PF00170-bZIP transcription factor;PF01852-START domain;PF08670-MEKHLA domain
		Pab-miR166.32	MA_120873g0010	2.5	23.445	1	-0.979347	PF00069;PF00954;PF01453;PF01636;PF07714;PF08276;PF08693	PF00069-Protein kinase domain;PF00954-S-locus glycoprotein family;PF01453-D-mannose binding lectin;PF01636-Phosphotransferase enzyme family;PF07714-Protein tyrosine kinase;PF08276-PAN-like domain;PF08693-Transmembrane alpha-helix domain
		Pab-miR166.17	MA_9990400g0010	2.5	17.864	1	-0.668187	PF03016	PF03016-Exostosin family
		Pab-miR166.17	MA_372623g0010	2.5	23.232	1	-0.628762	PF03016	PF03016-Exostosin family
		Pab-miR166.17	MA_19520g0020	2	22.411	1	-0.716128	PF00046;PF01852;PF08670	PF00046-Homeobox domain;PF01852-START domain;PF08670-MEKHLA domain
		Pab-miR166.15	MA_19520g0020	1.5	22.411	1	-0.851639	PF00046;PF01852;PF08670	PF00046-Homeobox domain;PF01852-START domain;PF08670-MEKHLA domain
		Pab-miR166.14	MA_112057g0010	1.5	23.992	1	-0.991053	PF00046;PF00170;PF01852;PF08670	PF00046-Homeobox domain;PF00170-bZIP transcription factor;PF01852-START domain;PF08670-MEKHLA domain
		Pab-miR166.13	MA_112057g0010	1.5	23.992	1	-0.943776	PF00046;PF00170;PF01852;PF08670	PF00046-Homeobox domain;PF00170-bZIP transcription factor;PF01852-START domain;PF08670-MEKHLA domain
		Pab-miR166.102	MA_159087g0160	2.5	18.412	1	-0.759272	nm
10	Pab-miR169	Pab-miR169.1	MA_17313g0010	2	14.857	1	-0.602534	PF02045	PF02045-CCAAT-binding transcription factor (CBF-B/NF-YA) subunit B
11	Pab-miR171	Pab-miR171.8	MA_96029g0010	1	15.092	1	-0.783473	PF03514	PF03514-GRAS family transcription factor
12	Pab-miR172	Pab-miR172.3	MA_2644728g0010	2	14.969	1	-0.612145	nm
		Pab-miR172.2	MA_8090186g0010	0.5	10.339	1	-0.986991	PF00847	PF00847-AP2 domain
		Pab-miR172.2	MA_451290g0010	2.5	21.267	1	-0.993286	PF03195	PF03195-Protein of unknown function DUF260
		Pab-miR172.1	MA_130948g0020	1	10.365	1	-0.924026	PF00847	PF00847-AP2 domain
13	Pab-miR319	Pab-miR319.19	MA_906169g0010	2.5	22.251	1	-0.918848	nm
		Pab-miR319.19	MA_54068g0010	1	21.48	1	-0.93435	PF00420	PF00420-NADH-ubiquinone/plastoquinone oxidoreductase chain 4L
		Pab-miR319.18	MA_54068g0010	0.5	21.48	1	-0.843493	PF00420	PF00420-NADH-ubiquinone/plastoquinone oxidoreductase chain 4L
		Pab-miR319.15	MA_54068g0010	0.5	18.187	6	-0.71016	PF00420	PF00420-NADH-ubiquinone/plastoquinone oxidoreductase chain 4L
		Pab-miR319.15	MA_54068g0010	0.5	18.264	6	-0.71016	PF00420	PF00420-NADH-ubiquinone/plastoquinone oxidoreductase chain 4L
		Pab-miR319.15	MA_54068g0010	0.5	24.205	6	-0.71016	PF00420	PF00420-NADH-ubiquinone/plastoquinone oxidoreductase chain 4L
		Pab-miR319.15	MA_54068g0010	0.5	18.016	6	-0.71016	PF00420	PF00420-NADH-ubiquinone/plastoquinone oxidoreductase chain 4L
		Pab-miR319.15	MA_54068g0010	0.5	22.107	6	-0.71016	PF00420	PF00420-NADH-ubiquinone/plastoquinone oxidoreductase chain 4L
		Pab-miR319.15	MA_54068g0010	0	21.974	6	-0.71016	PF00420	PF00420-NADH-ubiquinone/plastoquinone oxidoreductase chain 4L
14	Pab-miR3697	Pab-miR3697.6	MA_5193544g0010	2.5	18.187	1	-0.866344	nm
		Pab-miR3697.6	MA_5053586g0010	2	18.534	1	-0.646157	nm
		Pab-miR3697.6	MA_49028g0010	2.5	17.695	1	-0.847846	PF01582;PF08937;PF13676	PF01582-TIR domain;PF08937-MTH538 TIR-like domain (DUF1863);PF13676-TIR domain
		Pab-miR3697.6	MA_476255g0010	2	21.231	1	-0.869319	PF01582;PF13676	PF01582-TIR domain;PF13676-TIR domain
		Pab-miR3697.6	MA_398847g0010	2.5	14.24	1	-0.804714	nm
		Pab-miR3697.6	MA_10428297g0010	2	20.479	1	-0.870038	PF01582;PF13676	PF01582-TIR domain;PF13676-TIR domain
		Pab-miR3697.5_5p	MA_5193544g0010	2.5	18.187	1	-0.974628	nm
		Pab-miR3697.5_5p	MA_49028g0010	2.5	17.695	1	-0.982039	PF01582;PF08937;PF13676	PF01582-TIR domain;PF08937-MTH538 TIR-like domain (DUF1863);PF13676-TIR domain
		Pab-miR3697.5_5p	MA_476255g0010	2	21.231	1	-0.97327	PF01582;PF13676	PF01582-TIR domain;PF13676-TIR domain
		Pab-miR3697.5_5p	MA_398847g0010	2.5	14.24	1	-0.993611	nm
		Pab-miR3697.5_5p	MA_10428297g0010	2	20.479	1	-0.972934	PF01582;PF13676	PF01582-TIR domain;PF13676-TIR domain
		Pab-miR3697.3	MA_10430261g0010	2.5	22.905	1	-0.886372	PF00004;PF00158;PF00931;PF01637;PF03205;PF03308;PF04665;PF05729;PF11814;PF13173;PF13191;PF13207;PF13238;PF13401	PF00004-ATPase family associated with various cellular activities (AAA);PF00158-Sigma-54 interaction domain;PF00931-NB-ARC domain;PF01637-Archaeal ATPase;PF03205-Molybdopterin guanine dinucleotide synthesis protein B;PF03308-ArgK protein;PF04665-Poxvirus A32 protein;PF05729-NACHT domain;PF11814-Peptidase_C39 like family;PF13173-AAA domain;PF13191-AAA ATPase domain;PF13207-AAA domain;PF13238-AAA d…
		Pab-miR3697.2_5p	MA_952149g0020	2.5	18.882	1	-0.975796	PF00560;PF00931;PF01582;PF01637;PF03193;PF05729;PF08477;PF12799;PF13173;PF13191;PF13207;PF13401;PF13504;PF13855	PF00560-Leucine Rich Repeat;PF00931-NB-ARC domain;PF01582-TIR domain;PF01637-Archaeal ATPase;PF03193-Protein of unknown function, DUF258;PF05729-NACHT domain;PF08477-Miro-like protein;PF12799-Leucine Rich repeats (2 copies);PF13173-AAA domain;PF13191-AAA ATPase domain;PF13207-AAA domain;PF13401-AAA domain;PF13504-Leucine rich repeat;PF13855-Leucine rich repeat
		Pab-miR3697.2_5p	MA_7864385g0010	1.5	19.988	1	-0.96326	PF00004;PF00931;PF01637;PF05729;PF13173;PF13191;PF13401	PF00004-ATPase family associated with various cellular activities (AAA);PF00931-NB-ARC domain;PF01637-Archaeal ATPase;PF05729-NACHT domain;PF13173-AAA domain;PF13191-AAA ATPase domain;PF13401-AAA domain
		Pab-miR3697.2_5p	MA_49028g0010	1.5	17.706	1	-0.952615	PF01582;PF08937;PF13676	PF01582-TIR domain;PF08937-MTH538 TIR-like domain (DUF1863);PF13676-TIR domain
		Pab-miR3697.2_5p	MA_476255g0010	2	21.705	1	-0.964524	PF01582;PF13676	PF01582-TIR domain;PF13676-TIR domain
		Pab-miR3697.2_5p	MA_398847g0010	2.5	14.239	1	-0.926501	nm
		Pab-miR3697.2_5p	MA_3127604g0010	2.5	22.724	1	-0.936747	PF00634	PF00634-BRCA2 repeat
		Pab-miR3697.2_5p	MA_157917g0010	2.5	22.258	1	-0.979434	PF01582;PF08937;PF13676	PF01582-TIR domain;PF08937-MTH538 TIR-like domain (DUF1863);PF13676-TIR domain
15	Pab-miR3699	Pab-miR3699.4	MA_10435625g0020	1.5	16.66	1	-0.804011	nm
16	Pab-miR3700	Pab-miR3700.5	MA_4462386g0010	2.5	21.815	1	-0.98987	nm
17	Pab-miR3701	Pab-miR3701.50	MA_10435822g0010	2	17.161	1	-0.682221	PF00560;PF00931;PF01637;PF05729;PF06148;PF07693;PF12799;PF13191;PF13238;PF13401;PF13504;PF13855	PF00560-Leucine Rich Repeat;PF00931-NB-ARC domain;PF01637-Archaeal ATPase;PF05729-NACHT domain;PF06148-COG (conserved oligomeric Golgi) complex component, COG2;PF07693-KAP family P-loop domain;PF12799-Leucine Rich repeats (2 copies);PF13191-AAA ATPase domain;PF13238-AAA domain;PF13401-AAA domain;PF13504-Leucine rich repeat;PF13855-Leucine rich repeat
		Pab-miR3701.50	MA_10431831g0020	0.5	18.774	1	-0.657948	PF00004;PF00931;PF01637;PF05729;PF07693;PF13191;PF13401	PF00004-ATPase family associated with various cellular activities (AAA);PF00931-NB-ARC domain;PF01637-Archaeal ATPase;PF05729-NACHT domain;PF07693-KAP family P-loop domain;PF13191-AAA ATPase domain;PF13401-AAA domain
		Pab-miR3701.50	MA_10316872g0010	1	19.815	1	-0.68321	PF00931	PF00931-NB-ARC domain
		Pab-miR3701.50	MA_10274199g0010	1.5	20.921	1	-0.732286	PF00560;PF00931;PF12799;PF13504;PF13855	PF00560-Leucine Rich Repeat;PF00931-NB-ARC domain;PF12799-Leucine Rich repeats (2 copies);PF13504-Leucine rich repeat;PF13855-Leucine rich repeat
		Pab-miR3701.49	MA_10435822g0010	2	17.161	1	-0.643339	PF00560;PF00931;PF01637;PF05729;PF06148;PF07693;PF12799;PF13191;PF13238;PF13401;PF13504;PF13855	PF00560-Leucine Rich Repeat;PF00931-NB-ARC domain;PF01637-Archaeal ATPase;PF05729-NACHT domain;PF06148-COG (conserved oligomeric Golgi) complex component, COG2;PF07693-KAP family P-loop domain;PF12799-Leucine Rich repeats (2 copies);PF13191-AAA ATPase domain;PF13238-AAA domain;PF13401-AAA domain;PF13504-Leucine rich repeat;PF13855-Leucine rich repeat
		Pab-miR3701.49	MA_10431831g0020	0.5	18.774	1	-0.61796	PF00004;PF00931;PF01637;PF05729;PF07693;PF13191;PF13401	PF00004-ATPase family associated with various cellular activities (AAA);PF00931-NB-ARC domain;PF01637-Archaeal ATPase;PF05729-NACHT domain;PF07693-KAP family P-loop domain;PF13191-AAA ATPase domain;PF13401-AAA domain
		Pab-miR3701.49	MA_10316872g0010	1	19.815	1	-0.644374	PF00931	PF00931-NB-ARC domain
		Pab-miR3701.49	MA_10274199g0010	1.5	20.921	1	-0.69594	PF00560;PF00931;PF12799;PF13504;PF13855	PF00560-Leucine Rich Repeat;PF00931-NB-ARC domain;PF12799-Leucine Rich repeats (2 copies);PF13504-Leucine rich repeat;PF13855-Leucine rich repeat
		Pab-miR3701.46	MA_9846418g0010	1	23.074	1	-0.814563	nm
		Pab-miR3701.46	MA_6403321g0010	1	23.535	1	-0.914821	nm
		Pab-miR3701.45	MA_9846418g0010	0.5	23.074	1	-0.997189	nm
		Pab-miR3701.44	MA_9846418g0010	0.5	23.074	1	-0.917316	nm
		Pab-miR3701.43	MA_9846418g0010	0.5	23.074	1	-0.925733	nm
		Pab-miR3701.42	MA_166614g0010	1	24.355	1	-0.734471	PF00560;PF00931;PF01637;PF03029;PF05729;PF12799;PF13173;PF13191;PF13207;PF13401;PF13504;PF13516;PF13855	PF00560-Leucine Rich Repeat;PF00931-NB-ARC domain;PF01637-Archaeal ATPase;PF03029-Conserved hypothetical ATP binding protein;PF05729-NACHT domain;PF12799-Leucine Rich repeats (2 copies);PF13173-AAA domain;PF13191-AAA ATPase domain;PF13207-AAA domain;PF13401-AAA domain;PF13504-Leucine rich repeat;PF13516-Leucine Rich repeat;PF13855-Leucine rich repeat
		Pab-miR3701.40	MA_9846418g0010	1.5	23.074	1	-0.99996	nm
		Pab-miR3701.38	MA_9846418g0010	1.5	23.074	1	-0.666834	nm
		Pab-miR3701.36	MA_9846418g0010	1.5	23.074	1	-0.891789	nm
		Pab-miR3701.24	MA_9846418g0010	2.5	23.074	1	-0.998122	nm
		Pab-miR3701.16	MA_9428077g0010	0	9.698	1	-0.653495	nm
		Pab-miR3701.16	MA_7650g0020	2	24.174	1	-0.912541	PF03552	PF03552-Cellulose synthase
		Pab-miR3701.16	MA_75771g0010	2.5	15.956	1	-0.774099	PF00560;PF00931;PF12799;PF13401;PF13504;PF13855	PF00560-Leucine Rich Repeat;PF00931-NB-ARC domain;PF12799-Leucine Rich repeats (2 copies);PF13401-AAA domain;PF13504-Leucine rich repeat;PF13855-Leucine rich repeat
		Pab-miR3701.16	MA_17424g0020	1.5	20.781	1	-0.773311	PF03552;PF09766;PF14420	PF03552-Cellulose synthase;PF09766-Fms-interacting protein;PF14420-Clr5 domain
		Pab-miR3701.16	MA_161337g0020	1.5	20.781	1	-0.959232	PF03552;PF09766;PF14420	PF03552-Cellulose synthase;PF09766-Fms-interacting protein;PF14420-Clr5 domain
		Pab-miR3701.16	MA_10434525g0010	2.5	16.716	1	-0.724909	PF00535;PF03552	PF00535-Glycosyl transferase family 2;PF03552-Cellulose synthase
		Pab-miR3701.15	MA_9295544g0010	2.5	11.255	1	-0.911926	nm
		Pab-miR3701.15	MA_7576081g0010	2.5	23.671	1	-0.700901	nm
		Pab-miR3701.13	MA_9428077g0010	2.5	18.855	1	-0.879964	nm
18	Pab-miR3703	Pab-miR3703.6	MA_136139g0010	2.5	12.018	1	-0.832152	PF14309;PF14383	PF14309-Domain of unknown function (DUF4378);PF14383-DUF761-associated sequence motif
		Pab-miR3703.5	MA_8655764g0010	2.5	17.229	1	-0.764438	PF00488;PF01416	PF00488-MutS domain V;PF01416-tRNA pseudouridine synthase
19	Pab-miR3705	Pab-miR3705.3	MA_10426498g0010	2.5	16.82	1	-0.999879	PF00070;PF01134;PF01266;PF04820;PF05834;PF07992;PF13241	PF00070-Pyridine nucleotide-disulphide oxidoreductase;PF01134-Glucose inhibited division protein A;PF01266-FAD dependent oxidoreductase;PF04820-Tryptophan halogenase;PF05834-Lycopene cyclase protein;PF07992-Pyridine nucleotide-disulphide oxidoreductase;PF13241-Putative NAD(P)-binding
20	Pab-miR3706	Pab-miR3706.3	MA_10426680g0010	2.5	13.902	2	-0.815198	PF00069;PF00560;PF03109;PF07714;PF12799;PF13516;PF13855	PF00069-Protein kinase domain;PF00560-Leucine Rich Repeat;PF03109-ABC1 family;PF07714-Protein tyrosine kinase;PF12799-Leucine Rich repeats (2 copies);PF13516-Leucine Rich repeat;PF13855-Leucine rich repeat
		Pab-miR3706.3	MA_10426680g0010	2.5	13.847	2	-0.815198	PF00069;PF00560;PF03109;PF07714;PF12799;PF13516;PF13855	PF00069-Protein kinase domain;PF00560-Leucine Rich Repeat;PF03109-ABC1 family;PF07714-Protein tyrosine kinase;PF12799-Leucine Rich repeats (2 copies);PF13516-Leucine Rich repeat;PF13855-Leucine rich repeat
		Pab-miR3706.2	MA_120431g0010	2.5	17.597	1	-0.853234	PF00722;PF06955	PF00722-Glycosyl hydrolases family 16;PF06955-Xyloglucan endo-transglycosylase (XET) C-terminus
21	Pab-miR3707	Pab-miR3707.6	MA_8790502g0010	2	22.214	1	-0.961383	PF01582;PF08937;PF13676	PF01582-TIR domain;PF08937-MTH538 TIR-like domain (DUF1863);PF13676-TIR domain
		Pab-miR3707.6	MA_63637g0010	1	17.321	1	-0.826548	PF01582;PF08937;PF13676	PF01582-TIR domain;PF08937-MTH538 TIR-like domain (DUF1863);PF13676-TIR domain
		Pab-miR3707.6	MA_5053586g0010	2	17.167	1	-0.70851	nm
		Pab-miR3707.6	MA_442802g0010	2	23.951	1	-0.896266	PF01582;PF13676	PF01582-TIR domain;PF13676-TIR domain
		Pab-miR3707.6	MA_23620g0020	2.5	18.893	1	-0.827999	nm
		Pab-miR3707.6	MA_128084g0010	2.5	13.425	1	-0.641352	PF00560;PF00931;PF01582;PF01637;PF05729;PF12799;PF13173;PF13191;PF13306;PF13401;PF13504;PF13676;PF13855	PF00560-Leucine Rich Repeat;PF00931-NB-ARC domain;PF01582-TIR domain;PF01637-Archaeal ATPase;PF05729-NACHT domain;PF12799-Leucine Rich repeats (2 copies);PF13173-AAA domain;PF13191-AAA ATPase domain;PF13306-Leucine rich repeats (6 copies);PF13401-AAA domain;PF13504-Leucine rich repeat;PF13676-TIR domain;PF13855-Leucine rich repeat
		Pab-miR3707.6	MA_10435852g0010	2	21.459	1	-0.944823	PF01582;PF08937;PF13676	PF01582-TIR domain;PF08937-MTH538 TIR-like domain (DUF1863);PF13676-TIR domain
		Pab-miR3707.6	MA_10047900g0010	2	18.086	1	-0.895057	PF00931;PF01582;PF01637;PF03308;PF05729;PF13173;PF13191;PF13207;PF13238;PF13401;PF13676	PF00931-NB-ARC domain;PF01582-TIR domain;PF01637-Archaeal ATPase;PF03308-ArgK protein;PF05729-NACHT domain;PF13173-AAA domain;PF13191-AAA ATPase domain;PF13207-AAA domain;PF13238-AAA domain;PF13401-AAA domain;PF13676-TIR domain
		Pab-miR3707.3	MA_9815325g0010	1.5	20.955	1	-0.900346	PF01582;PF13676	PF01582-TIR domain;PF13676-TIR domain
		Pab-miR3707.3	MA_398847g0010	2.5	15.671	1	-0.962219	nm
		Pab-miR3707.3	MA_10430493g0010	1.5	22.972	1	-0.996008	PF00004;PF00563;PF00931;PF01293;PF01582;PF01637;PF01695;PF01926;PF02343;PF02582;PF03193;PF03205;PF03308;PF05729;PF06745;PF07693;PF08477;PF12846;PF13173;PF13191;PF13207;PF13238;PF13304;PF13401;PF13479;PF13481;PF13671;PF13676	PF00004-ATPase family associated with various cellular activities (AAA);PF00563-EAL domain;PF00931-NB-ARC domain;PF01293-Phosphoenolpyruvate carboxykinase;PF01582-TIR domain;PF01637-Archaeal ATPase;PF01695-IstB-like ATP binding protein;PF01926-50S ribosome-binding GTPase;PF02343-TRA-1 regulated protein R03H10.4;PF02582-Uncharacterised ACR, YagE family COG1723;PF03193-Protein of unknown function, …
		Pab-miR3707.3	MA_101783g0010	2	17.706	1	-0.931155	PF01582;PF13676	PF01582-TIR domain;PF13676-TIR domain
		Pab-miR3707.2	MA_10434734g0010	0	13.99	1	-0.870731	PF01582;PF13676	PF01582-TIR domain;PF13676-TIR domain
		Pab-miR3707.1	MA_10429769g0010	2	23.767	1	-0.808289	PF00158;PF00931;PF01582;PF01637;PF02223;PF05729;PF06745;PF08937;PF13173;PF13191;PF13207;PF13401;PF13676	PF00158-Sigma-54 interaction domain;PF00931-NB-ARC domain;PF01582-TIR domain;PF01637-Archaeal ATPase;PF02223-Thymidylate kinase;PF05729-NACHT domain;PF06745-KaiC;PF08937-MTH538 TIR-like domain (DUF1863);PF13173-AAA domain;PF13191-AAA ATPase domain;PF13207-AAA domain;PF13401-AAA domain;PF13676-TIR domain
22	Pab-miR3709	Pab-miR3709.9	MA_53379g0010	2.5	16.145	1	-0.927535	PF00560;PF00931;PF12799;PF13191;PF13401;PF13504;PF13855	PF00560-Leucine Rich Repeat;PF00931-NB-ARC domain;PF12799-Leucine Rich repeats (2 copies);PF13191-AAA ATPase domain;PF13401-AAA domain;PF13504-Leucine rich repeat;PF13855-Leucine rich repeat
		Pab-miR3709.9	MA_10436814g0010	2	16.503	1	-0.917561	PF00560;PF00931;PF04665;PF07498;PF08581;PF12799;PF13191;PF13401;PF13504;PF13855	PF00560-Leucine Rich Repeat;PF00931-NB-ARC domain;PF04665-Poxvirus A32 protein;PF07498-Rho termination factor, N-terminal domain;PF08581-Tup N-terminal;PF12799-Leucine Rich repeats (2 copies);PF13191-AAA ATPase domain;PF13401-AAA domain;PF13504-Leucine rich repeat;PF13855-Leucine rich repeat
		Pab-miR3709.9	MA_10429865g0020	2.5	13.376	1	-0.938861	PF00560;PF00931;PF12799;PF13191;PF13401;PF13504;PF13855	PF00560-Leucine Rich Repeat;PF00931-NB-ARC domain;PF12799-Leucine Rich repeats (2 copies);PF13191-AAA ATPase domain;PF13401-AAA domain;PF13504-Leucine rich repeat;PF13855-Leucine rich repeat
		Pab-miR3709.8	MA_10436814g0010	2.5	16.503	1	-0.713224	PF00560;PF00931;PF04665;PF07498;PF08581;PF12799;PF13191;PF13401;PF13504;PF13855	PF00560-Leucine Rich Repeat;PF00931-NB-ARC domain;PF04665-Poxvirus A32 protein;PF07498-Rho termination factor, N-terminal domain;PF08581-Tup N-terminal;PF12799-Leucine Rich repeats (2 copies);PF13191-AAA ATPase domain;PF13401-AAA domain;PF13504-Leucine rich repeat;PF13855-Leucine rich repeat
		Pab-miR3709.4	MA_75771g0010	1	20.143	1	-0.735873	PF00560;PF00931;PF12799;PF13401;PF13504;PF13855	PF00560-Leucine Rich Repeat;PF00931-NB-ARC domain;PF12799-Leucine Rich repeats (2 copies);PF13401-AAA domain;PF13504-Leucine rich repeat;PF13855-Leucine rich repeat
23	Pab-miR3710	Pab-miR3710.9	MA_7078015g0010	0.5	24.65	2	-0.619782	PF08472	PF08472-Sucrose-6-phosphate phosphohydrolase C-terminal
		Pab-miR3710.9	MA_7078015g0010	0	23.937	2	-0.619782	PF08472	PF08472-Sucrose-6-phosphate phosphohydrolase C-terminal
		Pab-miR3710.9	MA_486753g0010	1	21.268	3	-0.81743	nm
		Pab-miR3710.9	MA_486753g0010	1	20.716	3	-0.81743	nm
		Pab-miR3710.9	MA_486753g0010	1	23.99	3	-0.81743	nm
		Pab-miR3710.7	MA_9397599g0010	2	17.144	1	-0.779596	PF12945	PF12945-Flagellar protein YcgR
		Pab-miR3710.7	MA_8192911g0010	2	22.313	3	-0.791447	PF01715;PF06345;PF10262	PF01715-IPP transferase;PF06345-DRF Autoregulatory Domain;PF10262-Rdx family
		Pab-miR3710.7	MA_8192911g0010	2	20.466	3	-0.791447	PF01715;PF06345;PF10262	PF01715-IPP transferase;PF06345-DRF Autoregulatory Domain;PF10262-Rdx family
		Pab-miR3710.7	MA_8192911g0010	2	22.484	3	-0.791447	PF01715;PF06345;PF10262	PF01715-IPP transferase;PF06345-DRF Autoregulatory Domain;PF10262-Rdx family
		Pab-miR3710.7	MA_10042710g0020	2	19.981	4	-0.854408	PF08853	PF08853-Domain of unknown function (DUF1823)
		Pab-miR3710.7	MA_10042710g0020	2	19.303	4	-0.854408	PF08853	PF08853-Domain of unknown function (DUF1823)
		Pab-miR3710.7	MA_10042710g0020	2	21.979	4	-0.854408	PF08853	PF08853-Domain of unknown function (DUF1823)
		Pab-miR3710.7	MA_10042710g0020	2	22.27	4	-0.854408	PF08853	PF08853-Domain of unknown function (DUF1823)
		Pab-miR3710.6	MA_7329264g0010	1.5	22.619	1	-0.750083	nm
		Pab-miR3710.6	MA_10042710g0020	1.5	21.612	4	-0.614397	PF08853	PF08853-Domain of unknown function (DUF1823)
		Pab-miR3710.6	MA_10042710g0020	1.5	20.278	4	-0.614397	PF08853	PF08853-Domain of unknown function (DUF1823)
		Pab-miR3710.6	MA_10042710g0020	1.5	23.349	4	-0.614397	PF08853	PF08853-Domain of unknown function (DUF1823)
		Pab-miR3710.6	MA_10042710g0020	1.5	20.786	4	-0.614397	PF08853	PF08853-Domain of unknown function (DUF1823)
		Pab-miR3710.5	MA_8822292g0010	1.5	23.011	1	-0.646582	nm
		Pab-miR3710.5	MA_511g0010	2	22.47	1	-0.911348	nm
		Pab-miR3710.5	MA_486753g0010	1.5	24.749	1	-0.922955	nm
		Pab-miR3710.5	MA_4141095g0010	0.5	22.237	1	-0.998336	nm
		Pab-miR3710.5	MA_2235109g0010	0	21.922	1	-0.749124	nm
		Pab-miR3710.5	MA_143611g0010	0.5	20.462	1	-0.604046	nm
		Pab-miR3710.5	MA_115456g0010	2	23.244	2	-0.923905	PF12023	PF12023-Domain of unknown function (DUF3511)
		Pab-miR3710.5	MA_115456g0010	1.5	20.206	2	-0.923905	PF12023	PF12023-Domain of unknown function (DUF3511)
		Pab-miR3710.4	MA_92979g0010	1	21.31	2	-0.997558	PF00560;PF12799;PF13504;PF13855	PF00560-Leucine Rich Repeat;PF12799-Leucine Rich repeats (2 copies);PF13504-Leucine rich repeat;PF13855-Leucine rich repeat
		Pab-miR3710.4	MA_92979g0010	1	19.34	2	-0.997558	PF00560;PF12799;PF13504;PF13855	PF00560-Leucine Rich Repeat;PF12799-Leucine Rich repeats (2 copies);PF13504-Leucine rich repeat;PF13855-Leucine rich repeat
		Pab-miR3710.4	MA_8192912g0010	1.5	24.447	1	-0.957442	PF00560;PF06250;PF11543;PF12799;PF13504;PF13516;PF13855	PF00560-Leucine Rich Repeat;PF06250-Protein of unknown function (DUF1016);PF11543-Nuclear pore localisation protein NPL4;PF12799-Leucine Rich repeats (2 copies);PF13504-Leucine rich repeat;PF13516-Leucine Rich repeat;PF13855-Leucine rich repeat
		Pab-miR3710.4	MA_7592456g0010	1.5	24.433	4	-0.834345	nm
		Pab-miR3710.4	MA_7592456g0010	1.5	24.433	4	-0.834345	nm
		Pab-miR3710.4	MA_7592456g0010	1.5	23.911	4	-0.834345	nm
		Pab-miR3710.4	MA_7592456g0010	2	24.532	4	-0.834345	nm
		Pab-miR3710.4	MA_69557g0010	1.5	19.235	4	-0.672321	PF00004;PF00560;PF00931;PF01637;PF03205;PF03308;PF05729;PF12799;PF13173;PF13191;PF13207;PF13401;PF13504;PF13855	PF00004-ATPase family associated with various cellular activities (AAA);PF00560-Leucine Rich Repeat;PF00931-NB-ARC domain;PF01637-Archaeal ATPase;PF03205-Molybdopterin guanine dinucleotide synthesis protein B;PF03308-ArgK protein;PF05729-NACHT domain;PF12799-Leucine Rich repeats (2 copies);PF13173-AAA domain;PF13191-AAA ATPase domain;PF13207-AAA domain;PF13401-AAA domain;PF13504-Leucine rich repe…
		Pab-miR3710.4	MA_69557g0010	1.5	23.738	4	-0.672321	PF00004;PF00560;PF00931;PF01637;PF03205;PF03308;PF05729;PF12799;PF13173;PF13191;PF13207;PF13401;PF13504;PF13855	PF00004-ATPase family associated with various cellular activities (AAA);PF00560-Leucine Rich Repeat;PF00931-NB-ARC domain;PF01637-Archaeal ATPase;PF03205-Molybdopterin guanine dinucleotide synthesis protein B;PF03308-ArgK protein;PF05729-NACHT domain;PF12799-Leucine Rich repeats (2 copies);PF13173-AAA domain;PF13191-AAA ATPase domain;PF13207-AAA domain;PF13401-AAA domain;PF13504-Leucine rich repe…
		Pab-miR3710.4	MA_69557g0010	1	21.331	4	-0.672321	PF00004;PF00560;PF00931;PF01637;PF03205;PF03308;PF05729;PF12799;PF13173;PF13191;PF13207;PF13401;PF13504;PF13855	PF00004-ATPase family associated with various cellular activities (AAA);PF00560-Leucine Rich Repeat;PF00931-NB-ARC domain;PF01637-Archaeal ATPase;PF03205-Molybdopterin guanine dinucleotide synthesis protein B;PF03308-ArgK protein;PF05729-NACHT domain;PF12799-Leucine Rich repeats (2 copies);PF13173-AAA domain;PF13191-AAA ATPase domain;PF13207-AAA domain;PF13401-AAA domain;PF13504-Leucine rich repe…
		Pab-miR3710.4	MA_69557g0010	1	21.913	4	-0.672321	PF00004;PF00560;PF00931;PF01637;PF03205;PF03308;PF05729;PF12799;PF13173;PF13191;PF13207;PF13401;PF13504;PF13855	PF00004-ATPase family associated with various cellular activities (AAA);PF00560-Leucine Rich Repeat;PF00931-NB-ARC domain;PF01637-Archaeal ATPase;PF03205-Molybdopterin guanine dinucleotide synthesis protein B;PF03308-ArgK protein;PF05729-NACHT domain;PF12799-Leucine Rich repeats (2 copies);PF13173-AAA domain;PF13191-AAA ATPase domain;PF13207-AAA domain;PF13401-AAA domain;PF13504-Leucine rich repe…
		Pab-miR3710.4	MA_5612914g0010	2.5	18.319	1	-0.921825	PF00560;PF12799;PF13504;PF13855	PF00560-Leucine Rich Repeat;PF12799-Leucine Rich repeats (2 copies);PF13504-Leucine rich repeat;PF13855-Leucine rich repeat
		Pab-miR3710.4	MA_5086493g0010	2	18.681	1	-0.828775	PF00560;PF12799;PF13504;PF13855	PF00560-Leucine Rich Repeat;PF12799-Leucine Rich repeats (2 copies);PF13504-Leucine rich repeat;PF13855-Leucine rich repeat
		Pab-miR3710.4	MA_1310528g0010	1	15.786	1	-0.832293	nm
		Pab-miR3710.4	MA_124608g0010	0	21.182	1	-0.702463	PF00560;PF00931;PF01582;PF12799;PF13504;PF13676;PF13855	PF00560-Leucine Rich Repeat;PF00931-NB-ARC domain;PF01582-TIR domain;PF12799-Leucine Rich repeats (2 copies);PF13504-Leucine rich repeat;PF13676-TIR domain;PF13855-Leucine rich repeat
		Pab-miR3710.3	MA_8192911g0010	1.5	20.321	2	-0.613868	PF01715;PF06345;PF10262	PF01715-IPP transferase;PF06345-DRF Autoregulatory Domain;PF10262-Rdx family
		Pab-miR3710.3	MA_8192911g0010	0	24.538	2	-0.613868	PF01715;PF06345;PF10262	PF01715-IPP transferase;PF06345-DRF Autoregulatory Domain;PF10262-Rdx family
		Pab-miR3710.3	MA_3923213g0010	0	24.382	1	-0.831417	PF01442;PF06345;PF08365	PF01442-Apolipoprotein A1/A4/E domain;PF06345-DRF Autoregulatory Domain;PF08365-Insulin-like growth factor II E-peptide
		Pab-miR3710.3	MA_10042710g0020	1	22.413	2	-0.697705	PF08853	PF08853-Domain of unknown function (DUF1823)
		Pab-miR3710.3	MA_10042710g0020	1	23.705	2	-0.697705	PF08853	PF08853-Domain of unknown function (DUF1823)
		Pab-miR3710.21	MA_9873718g0010	1	24.562	2	-0.891851	nm
		Pab-miR3710.21	MA_9873718g0010	0.5	23.567	2	-0.891851	nm
		Pab-miR3710.21	MA_8822292g0010	1.5	23.03	2	-0.940203	nm
		Pab-miR3710.21	MA_8822292g0010	1	23.612	2	-0.940203	nm
		Pab-miR3710.21	MA_7466480g0010	1.5	21.939	1	-0.847516	PF06345;PF10262	PF06345-DRF Autoregulatory Domain;PF10262-Rdx family
		Pab-miR3710.21	MA_7078015g0010	1	24.556	2	-0.986672	PF08472	PF08472-Sucrose-6-phosphate phosphohydrolase C-terminal
		Pab-miR3710.21	MA_7078015g0010	0.5	24.766	2	-0.986672	PF08472	PF08472-Sucrose-6-phosphate phosphohydrolase C-terminal
		Pab-miR3710.21	MA_6966520g0010	1.5	21.724	4	-0.737685	PF06345	PF06345-DRF Autoregulatory Domain
		Pab-miR3710.21	MA_6966520g0010	1	23.295	4	-0.737685	PF06345	PF06345-DRF Autoregulatory Domain
		Pab-miR3710.21	MA_6966520g0010	0.5	22.296	4	-0.737685	PF06345	PF06345-DRF Autoregulatory Domain
		Pab-miR3710.21	MA_6966520g0010	0.5	19.856	4	-0.737685	PF06345	PF06345-DRF Autoregulatory Domain
		Pab-miR3710.21	MA_6439969g0010	1	24.847	1	-0.814863	PF07595	PF07595-Planctomycete extracellular
		Pab-miR3710.21	MA_5846949g0010	1.5	23.411	1	-0.898029	nm
		Pab-miR3710.21	MA_511g0010	1.5	21.958	1	-0.995407	nm
		Pab-miR3710.21	MA_494684g0010	1.5	23.335	1	-0.891851	nm
		Pab-miR3710.21	MA_486753g0010	1.5	22.387	3	-0.992195	nm
		Pab-miR3710.21	MA_486753g0010	1.5	21.22	3	-0.992195	nm
		Pab-miR3710.21	MA_486753g0010	1.5	24.827	3	-0.992195	nm
		Pab-miR3710.21	MA_4800661g0010	1	24.099	1	-0.699103	nm
		Pab-miR3710.21	MA_4246800g0010	2	21.889	4	-0.899953	PF10262	PF10262-Rdx family
		Pab-miR3710.21	MA_4246800g0010	1.5	20.869	4	-0.899953	PF10262	PF10262-Rdx family
		Pab-miR3710.21	MA_4246800g0010	1.5	21.407	4	-0.899953	PF10262	PF10262-Rdx family
		Pab-miR3710.21	MA_4246800g0010	1	20.529	4	-0.899953	PF10262	PF10262-Rdx family
		Pab-miR3710.21	MA_3002717g0010	0.5	19.823	3	-0.86998	PF01715;PF10262	PF01715-IPP transferase;PF10262-Rdx family
		Pab-miR3710.21	MA_3002717g0010	0.5	23.642	3	-0.86998	PF01715;PF10262	PF01715-IPP transferase;PF10262-Rdx family
		Pab-miR3710.21	MA_3002717g0010	0.5	22.845	3	-0.86998	PF01715;PF10262	PF01715-IPP transferase;PF10262-Rdx family
		Pab-miR3710.21	MA_2363138g0010	2.5	21.485	1	-0.867016	nm
		Pab-miR3710.21	MA_2235109g0010	2	24.775	1	-0.979279	nm
		Pab-miR3710.21	MA_170587g0010	0.5	22.703	2	-0.976423	nm
		Pab-miR3710.21	MA_170587g0010	0.5	23.577	2	-0.976423	nm
		Pab-miR3710.21	MA_143611g0010	1.5	21.645	3	-0.920242	nm
		Pab-miR3710.21	MA_143611g0010	1.5	18.844	3	-0.920242	nm
		Pab-miR3710.21	MA_143611g0010	1	24.874	3	-0.920242	nm
		Pab-miR3710.21	MA_131013g0010	1.5	24.209	3	-0.877584	nm
		Pab-miR3710.21	MA_131013g0010	1.5	18.82	3	-0.877584	nm
		Pab-miR3710.21	MA_131013g0010	1.5	23.532	3	-0.877584	nm
		Pab-miR3710.21	MA_115456g0010	0.5	24.505	1	-0.991883	PF12023	PF12023-Domain of unknown function (DUF3511)
		Pab-miR3710.21	MA_10427764g0010	1	22.234	3	-0.845452	PF01715	PF01715-IPP transferase
		Pab-miR3710.21	MA_10427764g0010	1	23.92	3	-0.845452	PF01715	PF01715-IPP transferase
		Pab-miR3710.21	MA_10427764g0010	1	24.95	3	-0.845452	PF01715	PF01715-IPP transferase
		Pab-miR3710.20	MA_9873718g0010	1	23.567	1	-0.827141	nm
		Pab-miR3710.20	MA_8822292g0010	1.5	23.612	1	-0.889298	nm
		Pab-miR3710.20	MA_7466480g0010	2	21.939	1	-0.773198	PF06345;PF10262	PF06345-DRF Autoregulatory Domain;PF10262-Rdx family
		Pab-miR3710.20	MA_7078015g0010	1	24.766	1	-0.957995	PF08472	PF08472-Sucrose-6-phosphate phosphohydrolase C-terminal
		Pab-miR3710.20	MA_6966520g0010	1.5	23.295	3	-0.645911	PF06345	PF06345-DRF Autoregulatory Domain
		Pab-miR3710.20	MA_6966520g0010	1	22.296	3	-0.645911	PF06345	PF06345-DRF Autoregulatory Domain
		Pab-miR3710.20	MA_6966520g0010	1	19.856	3	-0.645911	PF06345	PF06345-DRF Autoregulatory Domain
		Pab-miR3710.20	MA_6439969g0010	1.5	24.847	1	-0.734598	PF07595	PF07595-Planctomycete extracellular
		Pab-miR3710.20	MA_5846949g0010	2.5	23.411	1	-0.834844	nm
		Pab-miR3710.20	MA_511g0010	2.5	21.958	1	-0.999503	nm
		Pab-miR3710.20	MA_494684g0010	2.5	23.335	1	-0.827141	nm
		Pab-miR3710.20	MA_486753g0010	2	22.387	3	-0.999997	nm
		Pab-miR3710.20	MA_486753g0010	2	21.22	3	-0.999997	nm
		Pab-miR3710.20	MA_486753g0010	2	24.827	3	-0.999997	nm
		Pab-miR3710.20	MA_4800661g0010	1	20.715	2	-0.602575	nm
		Pab-miR3710.20	MA_4800661g0010	0	24.099	2	-0.602575	nm
		Pab-miR3710.20	MA_3002717g0010	1	19.823	3	-0.800269	PF01715;PF10262	PF01715-IPP transferase;PF10262-Rdx family
		Pab-miR3710.20	MA_3002717g0010	1	23.642	3	-0.800269	PF01715;PF10262	PF01715-IPP transferase;PF10262-Rdx family
		Pab-miR3710.20	MA_3002717g0010	1	22.845	3	-0.800269	PF01715;PF10262	PF01715-IPP transferase;PF10262-Rdx family
		Pab-miR3710.20	MA_2363138g0010	1.5	21.485	1	-0.796669	nm
		Pab-miR3710.20	MA_170587g0010	1	22.703	2	-0.941076	nm
		Pab-miR3710.20	MA_170587g0010	1	23.577	2	-0.941076	nm
		Pab-miR3710.20	MA_143611g0010	1.5	24.874	1	-0.863051	nm
		Pab-miR3710.20	MA_131013g0010	2	24.209	3	-0.809547	nm
		Pab-miR3710.20	MA_131013g0010	2	18.82	3	-0.809547	nm
		Pab-miR3710.20	MA_131013g0010	2	23.532	3	-0.809547	nm
		Pab-miR3710.20	MA_115456g0010	1	24.505	1	-1	PF12023	PF12023-Domain of unknown function (DUF3511)
		Pab-miR3710.20	MA_10427764g0010	1.5	23.565	4	-0.770733	PF01715	PF01715-IPP transferase
		Pab-miR3710.20	MA_10427764g0010	0	22.234	4	-0.770733	PF01715	PF01715-IPP transferase
		Pab-miR3710.20	MA_10427764g0010	0	23.92	4	-0.770733	PF01715	PF01715-IPP transferase
		Pab-miR3710.20	MA_10427764g0010	0	24.95	4	-0.770733	PF01715	PF01715-IPP transferase
		Pab-miR3710.2	MA_9397599g0010	1.5	19.314	1	-0.995039	PF12945	PF12945-Flagellar protein YcgR
		Pab-miR3710.2	MA_8192911g0010	2.5	22.054	3	-0.992951	PF01715;PF06345;PF10262	PF01715-IPP transferase;PF06345-DRF Autoregulatory Domain;PF10262-Rdx family
		Pab-miR3710.2	MA_8192911g0010	2.5	20.99	3	-0.992951	PF01715;PF06345;PF10262	PF01715-IPP transferase;PF06345-DRF Autoregulatory Domain;PF10262-Rdx family
		Pab-miR3710.2	MA_8192911g0010	2.5	22.82	3	-0.992951	PF01715;PF06345;PF10262	PF01715-IPP transferase;PF06345-DRF Autoregulatory Domain;PF10262-Rdx family
		Pab-miR3710.2	MA_3540420g0010	2.5	22.512	1	-0.959616	nm
		Pab-miR3710.2	MA_3018947g0010	2.5	22.779	3	-0.653076	PF06345;PF10262	PF06345-DRF Autoregulatory Domain;PF10262-Rdx family
		Pab-miR3710.2	MA_3018947g0010	2.5	24.002	3	-0.653076	PF06345;PF10262	PF06345-DRF Autoregulatory Domain;PF10262-Rdx family
		Pab-miR3710.2	MA_3018947g0010	2.5	23.965	3	-0.653076	PF06345;PF10262	PF06345-DRF Autoregulatory Domain;PF10262-Rdx family
		Pab-miR3710.2	MA_10269343g0010	2	20.516	1	-0.722931	nm
		Pab-miR3710.2	MA_10042710g0020	2.5	22.22	4	-0.973656	PF08853	PF08853-Domain of unknown function (DUF1823)
		Pab-miR3710.2	MA_10042710g0020	2.5	20.601	4	-0.973656	PF08853	PF08853-Domain of unknown function (DUF1823)
		Pab-miR3710.2	MA_10042710g0020	2.5	23.64	4	-0.973656	PF08853	PF08853-Domain of unknown function (DUF1823)
		Pab-miR3710.2	MA_10042710g0020	2.5	22.154	4	-0.973656	PF08853	PF08853-Domain of unknown function (DUF1823)
		Pab-miR3710.19	MA_7078015g0010	2	24.766	1	-0.714461	PF08472	PF08472-Sucrose-6-phosphate phosphohydrolase C-terminal
		Pab-miR3710.19	MA_170587g0010	2	22.703	2	-0.67556	nm
		Pab-miR3710.19	MA_170587g0010	2	23.577	2	-0.67556	nm
		Pab-miR3710.19	MA_115456g0010	2	24.505	1	-0.885142	PF12023	PF12023-Domain of unknown function (DUF3511)
		Pab-miR3710.17	MA_9873718g0010	1	24.562	2	-0.615011	nm
		Pab-miR3710.17	MA_9873718g0010	0.5	23.567	2	-0.615011	nm
		Pab-miR3710.17	MA_8822292g0010	1.5	23.03	2	-0.706262	nm
		Pab-miR3710.17	MA_8822292g0010	1	23.612	2	-0.706262	nm
		Pab-miR3710.17	MA_7078015g0010	1	24.556	2	-0.823938	PF08472	PF08472-Sucrose-6-phosphate phosphohydrolase C-terminal
		Pab-miR3710.17	MA_7078015g0010	0.5	24.766	2	-0.823938	PF08472	PF08472-Sucrose-6-phosphate phosphohydrolase C-terminal
		Pab-miR3710.17	MA_486753g0010	1.5	22.387	3	-0.951106	nm
		Pab-miR3710.17	MA_486753g0010	1.5	21.22	3	-0.951106	nm
		Pab-miR3710.17	MA_486753g0010	1.5	24.827	3	-0.951106	nm
		Pab-miR3710.17	MA_4246800g0010	1.5	20.869	3	-0.62929	PF10262	PF10262-Rdx family
		Pab-miR3710.17	MA_4246800g0010	1.5	21.407	3	-0.62929	PF10262	PF10262-Rdx family
		Pab-miR3710.17	MA_4246800g0010	2	21.889	3	-0.62929	PF10262	PF10262-Rdx family
		Pab-miR3710.17	MA_2235109g0010	2	24.775	1	-0.800331	nm
		Pab-miR3710.17	MA_170587g0010	1.5	22.148	3	-0.792072	nm
		Pab-miR3710.17	MA_170587g0010	0.5	22.703	3	-0.792072	nm
		Pab-miR3710.17	MA_170587g0010	0.5	23.577	3	-0.792072	nm
		Pab-miR3710.17	MA_143611g0010	1.5	21.645	3	-0.666629	nm
		Pab-miR3710.17	MA_143611g0010	1.5	18.844	3	-0.666629	nm
		Pab-miR3710.17	MA_143611g0010	1	24.874	3	-0.666629	nm
		Pab-miR3710.17	MA_115456g0010	0.5	24.505	1	-0.951867	PF12023	PF12023-Domain of unknown function (DUF3511)
		Pab-miR3710.16	MA_9873718g0010	0.5	24.562	2	-0.626463	nm
		Pab-miR3710.16	MA_9873718g0010	0	23.567	2	-0.626463	nm
		Pab-miR3710.16	MA_8822292g0010	1	23.03	2	-0.716528	nm
		Pab-miR3710.16	MA_8822292g0010	0.5	23.612	2	-0.716528	nm
		Pab-miR3710.16	MA_7078015g0010	0.5	24.556	2	-0.832128	PF08472	PF08472-Sucrose-6-phosphate phosphohydrolase C-terminal
		Pab-miR3710.16	MA_7078015g0010	0	24.766	2	-0.832128	PF08472	PF08472-Sucrose-6-phosphate phosphohydrolase C-terminal
		Pab-miR3710.16	MA_5846949g0010	2.5	23.411	1	-0.637196	nm
		Pab-miR3710.16	MA_511g0010	2.5	21.958	1	-0.946516	nm
		Pab-miR3710.16	MA_494684g0010	2.5	23.335	1	-0.626463	nm
		Pab-miR3710.16	MA_486753g0010	1	22.387	3	-0.955516	nm
		Pab-miR3710.16	MA_486753g0010	1	21.22	3	-0.955516	nm
		Pab-miR3710.16	MA_486753g0010	1	24.827	3	-0.955516	nm
		Pab-miR3710.16	MA_4246800g0010	1	20.869	3	-0.640575	PF10262	PF10262-Rdx family
		Pab-miR3710.16	MA_4246800g0010	1	21.407	3	-0.640575	PF10262	PF10262-Rdx family
		Pab-miR3710.16	MA_4246800g0010	1.5	21.889	3	-0.640575	PF10262	PF10262-Rdx family
		Pab-miR3710.16	MA_2235109g0010	1.5	24.775	1	-0.809004	nm
		Pab-miR3710.16	MA_170587g0010	1	22.148	3	-0.800904	nm
		Pab-miR3710.16	MA_170587g0010	0	22.703	3	-0.800904	nm
		Pab-miR3710.16	MA_170587g0010	0	23.577	3	-0.800904	nm
		Pab-miR3710.16	MA_143611g0010	1	21.645	3	-0.677446	nm
		Pab-miR3710.16	MA_143611g0010	1	18.844	3	-0.677446	nm
		Pab-miR3710.16	MA_143611g0010	0.5	24.874	3	-0.677446	nm
		Pab-miR3710.16	MA_115456g0010	0	24.505	1	-0.956243	PF12023	PF12023-Domain of unknown function (DUF3511)
		Pab-miR3710.16	MA_10432932g0010	2.5	21.946	1	-0.99674	PF00106	PF00106-short chain dehydrogenase
		Pab-miR3710.16	MA_10430538g0010	2.5	23.436	1	-0.984287	PF00106;PF01370;PF08659;PF13460;PF13561	PF00106-short chain dehydrogenase;PF01370-NAD dependent epimerase/dehydratase family;PF08659-KR domain;PF13460-NADH(P)-binding ;PF13561-Enoyl-(Acyl carrier protein) reductase
		Pab-miR3710.15	MA_9873718g0010	1	23.104	4	-0.742244	nm
		Pab-miR3710.15	MA_9873718g0010	1	21.043	4	-0.742244	nm
		Pab-miR3710.15	MA_9873718g0010	0.5	24.562	4	-0.742244	nm
		Pab-miR3710.15	MA_9873718g0010	0	23.567	4	-0.742244	nm
		Pab-miR3710.15	MA_8822292g0010	1	23.03	2	-0.818168	nm
		Pab-miR3710.15	MA_8822292g0010	0.5	23.612	2	-0.818168	nm
		Pab-miR3710.15	MA_7466480g0010	1	21.939	1	-0.678912	PF06345;PF10262	PF06345-DRF Autoregulatory Domain;PF10262-Rdx family
		Pab-miR3710.15	MA_7078015g0010	0.5	24.556	2	-0.909608	PF08472	PF08472-Sucrose-6-phosphate phosphohydrolase C-terminal
		Pab-miR3710.15	MA_7078015g0010	0	24.766	2	-0.909608	PF08472	PF08472-Sucrose-6-phosphate phosphohydrolase C-terminal
		Pab-miR3710.15	MA_6439969g0010	0.5	24.847	1	-0.634595	PF07595	PF07595-Planctomycete extracellular
		Pab-miR3710.15	MA_6324411g0010	1.5	22.046	1	-0.751678	nm
		Pab-miR3710.15	MA_5846949g0010	2.5	23.411	1	-0.751452	nm
		Pab-miR3710.15	MA_511g0010	2.5	21.958	1	-0.985732	nm
		Pab-miR3710.15	MA_511124g0010	1	20.631	2	-0.646581	nm
		Pab-miR3710.15	MA_511124g0010	1	22.923	2	-0.646581	nm
		Pab-miR3710.15	MA_494684g0010	2.5	23.335	1	-0.742244	nm
		Pab-miR3710.15	MA_486753g0010	1	22.387	3	-0.990218	nm
		Pab-miR3710.15	MA_486753g0010	1	21.22	3	-0.990218	nm
		Pab-miR3710.15	MA_486753g0010	1	24.827	3	-0.990218	nm
		Pab-miR3710.15	MA_4246800g0010	1	20.869	3	-0.754343	PF10262	PF10262-Rdx family
		Pab-miR3710.15	MA_4246800g0010	1	21.407	3	-0.754343	PF10262	PF10262-Rdx family
		Pab-miR3710.15	MA_4246800g0010	1.5	21.889	3	-0.754343	PF10262	PF10262-Rdx family
		Pab-miR3710.15	MA_3002717g0010	0	19.823	3	-0.710462	PF01715;PF10262	PF01715-IPP transferase;PF10262-Rdx family
		Pab-miR3710.15	MA_3002717g0010	0	23.642	3	-0.710462	PF01715;PF10262	PF01715-IPP transferase;PF10262-Rdx family
		Pab-miR3710.15	MA_3002717g0010	0	22.845	3	-0.710462	PF01715;PF10262	PF01715-IPP transferase;PF10262-Rdx family
		Pab-miR3710.15	MA_2363138g0010	2.5	21.485	1	-0.706241	nm
		Pab-miR3710.15	MA_2235109g0010	1.5	24.775	1	-0.89205	nm
		Pab-miR3710.15	MA_170587g0010	1	22.148	3	-0.885797	nm
		Pab-miR3710.15	MA_170587g0010	0	22.703	3	-0.885797	nm
		Pab-miR3710.15	MA_170587g0010	0	23.577	3	-0.885797	nm
		Pab-miR3710.15	MA_143611g0010	1	21.645	3	-0.785615	nm
		Pab-miR3710.15	MA_143611g0010	1	18.844	3	-0.785615	nm
		Pab-miR3710.15	MA_143611g0010	0.5	24.874	3	-0.785615	nm
		Pab-miR3710.15	MA_131013g0010	1	24.209	3	-0.721379	nm
		Pab-miR3710.15	MA_131013g0010	1	18.82	3	-0.721379	nm
		Pab-miR3710.15	MA_131013g0010	1	23.532	3	-0.721379	nm
		Pab-miR3710.15	MA_115456g0010	0	24.505	1	-0.99056	PF12023	PF12023-Domain of unknown function (DUF3511)
		Pab-miR3710.15	MA_10432932g0010	2.5	21.946	1	-0.971298	PF00106	PF00106-short chain dehydrogenase
		Pab-miR3710.15	MA_10430538g0010	2.5	23.436	1	-0.999836	PF00106;PF01370;PF08659;PF13460;PF13561	PF00106-short chain dehydrogenase;PF01370-NAD dependent epimerase/dehydratase family;PF08659-KR domain;PF13460-NADH(P)-binding ;PF13561-Enoyl-(Acyl carrier protein) reductase
		Pab-miR3710.15	MA_10427764g0010	1	22.234	3	-0.67606	PF01715	PF01715-IPP transferase
		Pab-miR3710.15	MA_10427764g0010	1	23.92	3	-0.67606	PF01715	PF01715-IPP transferase
		Pab-miR3710.15	MA_10427764g0010	1	24.95	3	-0.67606	PF01715	PF01715-IPP transferase
		Pab-miR3710.14	MA_7329264g0010	2	22.619	1	-0.946937	nm
		Pab-miR3710.14	MA_10432932g0010	2.5	21.946	1	-0.612189	PF00106	PF00106-short chain dehydrogenase
		Pab-miR3710.12	MA_7329264g0010	1.5	22.619	1	-0.902463	nm
		Pab-miR3710.11	MA_7329264g0010	1.5	21.588	1	-0.732274	nm
		Pab-miR3710.11	MA_486753g0010	2.5	21.268	3	-0.644666	nm
		Pab-miR3710.11	MA_486753g0010	2.5	20.716	3	-0.644666	nm
		Pab-miR3710.11	MA_486753g0010	2.5	23.99	3	-0.644666	nm
		Pab-miR3710.1	MA_9915538g0010	0.5	24.917	2	-0.955559	PF00560;PF12799;PF13504;PF13855	PF00560-Leucine Rich Repeat;PF12799-Leucine Rich repeats (2 copies);PF13504-Leucine rich repeat;PF13855-Leucine rich repeat
		Pab-miR3710.1	MA_9915538g0010	0	24.49	2	-0.955559	PF00560;PF12799;PF13504;PF13855	PF00560-Leucine Rich Repeat;PF12799-Leucine Rich repeats (2 copies);PF13504-Leucine rich repeat;PF13855-Leucine rich repeat
		Pab-miR3710.1	MA_9698193g0010	1.5	17.338	1	-0.609754	PF00560;PF12799;PF13504;PF13855	PF00560-Leucine Rich Repeat;PF12799-Leucine Rich repeats (2 copies);PF13504-Leucine rich repeat;PF13855-Leucine rich repeat
		Pab-miR3710.1	MA_9528277g0010	1.5	23.03	2	-0.730399	nm
		Pab-miR3710.1	MA_9528277g0010	1.5	22.982	2	-0.730399	nm
		Pab-miR3710.1	MA_8827258g0010	1.5	17.316	1	-0.994205	nm
		Pab-miR3710.1	MA_8527430g0010	1.5	22.797	2	-0.99996	nm
		Pab-miR3710.1	MA_8527430g0010	1.5	20.418	2	-0.99996	nm
		Pab-miR3710.1	MA_707624g0010	1.5	23.984	1	-0.787723	PF00560;PF12799;PF13855	PF00560-Leucine Rich Repeat;PF12799-Leucine Rich repeats (2 copies);PF13855-Leucine rich repeat
		Pab-miR3710.1	MA_6068099g0010	1.5	17.851	1	-0.989304	nm
		Pab-miR3710.1	MA_6068098g0010	1.5	20.756	1	-0.758073	PF12799	PF12799-Leucine Rich repeats (2 copies)
		Pab-miR3710.1	MA_5612915g0010	1.5	24.951	3	-0.647833	PF00560;PF12799;PF13504;PF13516;PF13855	PF00560-Leucine Rich Repeat;PF12799-Leucine Rich repeats (2 copies);PF13504-Leucine rich repeat;PF13516-Leucine Rich repeat;PF13855-Leucine rich repeat
		Pab-miR3710.1	MA_5612915g0010	1.5	20.706	3	-0.647833	PF00560;PF12799;PF13504;PF13516;PF13855	PF00560-Leucine Rich Repeat;PF12799-Leucine Rich repeats (2 copies);PF13504-Leucine rich repeat;PF13516-Leucine Rich repeat;PF13855-Leucine rich repeat
		Pab-miR3710.1	MA_5612915g0010	1.5	18.958	3	-0.647833	PF00560;PF12799;PF13504;PF13516;PF13855	PF00560-Leucine Rich Repeat;PF12799-Leucine Rich repeats (2 copies);PF13504-Leucine rich repeat;PF13516-Leucine Rich repeat;PF13855-Leucine rich repeat
		Pab-miR3710.1	MA_5452447g0010	1.5	17.927	1	-0.970636	PF00560;PF12799;PF13504;PF13855	PF00560-Leucine Rich Repeat;PF12799-Leucine Rich repeats (2 copies);PF13504-Leucine rich repeat;PF13855-Leucine rich repeat
		Pab-miR3710.1	MA_4490876g0010	1.5	24.311	3	-0.965113	nm
		Pab-miR3710.1	MA_4490876g0010	1.5	23.004	3	-0.965113	nm
		Pab-miR3710.1	MA_4490876g0010	1.5	18.261	3	-0.965113	nm
		Pab-miR3710.1	MA_3578944g0010	1.5	16.764	3	-0.949934	nm
		Pab-miR3710.1	MA_3578944g0010	1.5	19.63	3	-0.949934	nm
		Pab-miR3710.1	MA_3578944g0010	1.5	19.044	3	-0.949934	nm
		Pab-miR3710.1	MA_3438679g0010	0.5	21.584	1	-0.979761	PF00560;PF12799;PF13855	PF00560-Leucine Rich Repeat;PF12799-Leucine Rich repeats (2 copies);PF13855-Leucine rich repeat
		Pab-miR3710.1	MA_3354348g0010	2	24.46	1	-0.998163	nm
		Pab-miR3710.1	MA_299797g0010	1.5	18.867	2	-0.987872	PF00560;PF12799;PF13504;PF13855	PF00560-Leucine Rich Repeat;PF12799-Leucine Rich repeats (2 copies);PF13504-Leucine rich repeat;PF13855-Leucine rich repeat
		Pab-miR3710.1	MA_299797g0010	1.5	19.81	2	-0.987872	PF00560;PF12799;PF13504;PF13855	PF00560-Leucine Rich Repeat;PF12799-Leucine Rich repeats (2 copies);PF13504-Leucine rich repeat;PF13855-Leucine rich repeat
		Pab-miR3710.1	MA_2144818g0010	0	19.749	1	-0.888484	PF00560;PF12799;PF13504;PF13855	PF00560-Leucine Rich Repeat;PF12799-Leucine Rich repeats (2 copies);PF13504-Leucine rich repeat;PF13855-Leucine rich repeat
		Pab-miR3710.1	MA_20580g0020	2.5	16.176	1	-0.905401	PF00560;PF05725;PF12799;PF13306;PF13504;PF13855	PF00560-Leucine Rich Repeat;PF05725-FNIP Repeat;PF12799-Leucine Rich repeats (2 copies);PF13306-Leucine rich repeats (6 copies);PF13504-Leucine rich repeat;PF13855-Leucine rich repeat
		Pab-miR3710.1	MA_10235009g0010	2.5	18.654	1	-0.971776	PF00560;PF12799;PF13306;PF13504;PF13855	PF00560-Leucine Rich Repeat;PF12799-Leucine Rich repeats (2 copies);PF13306-Leucine rich repeats (6 copies);PF13504-Leucine rich repeat;PF13855-Leucine rich repeat
24	Pab-miR3712	Pab-miR3712.9	MA_8726g0010	2	22.185	1	-0.814636	PF00931;PF01582;PF03308;PF05729;PF13173;PF13191;PF13207;PF13238;PF13401;PF13676	PF00931-NB-ARC domain;PF01582-TIR domain;PF03308-ArgK protein;PF05729-NACHT domain;PF13173-AAA domain;PF13191-AAA ATPase domain;PF13207-AAA domain;PF13238-AAA domain;PF13401-AAA domain;PF13676-TIR domain
		Pab-miR3712.9	MA_74813g0010	2	18.874	1	-0.893901	PF00931;PF01582;PF01926;PF08477;PF11868;PF13676	PF00931-NB-ARC domain;PF01582-TIR domain;PF01926-50S ribosome-binding GTPase;PF08477-Miro-like protein;PF11868-Protein of unknown function (DUF3388);PF13676-TIR domain
		Pab-miR3712.9	MA_621613g0010	2	22.796	1	-0.898584	PF00931;PF01582;PF01926;PF05729;PF13173;PF13191;PF13207;PF13238;PF13401;PF13676	PF00931-NB-ARC domain;PF01582-TIR domain;PF01926-50S ribosome-binding GTPase;PF05729-NACHT domain;PF13173-AAA domain;PF13191-AAA ATPase domain;PF13207-AAA domain;PF13238-AAA domain;PF13401-AAA domain;PF13676-TIR domain
		Pab-miR3712.9	MA_22366g0010	0.5	21.412	1	-0.628224	PF00931	PF00931-NB-ARC domain
		Pab-miR3712.9	MA_10434357g0010	2.5	16.636	1	-0.891159	PF00931;PF01582;PF01637;PF13173;PF13191;PF13401;PF13676	PF00931-NB-ARC domain;PF01582-TIR domain;PF01637-Archaeal ATPase;PF13173-AAA domain;PF13191-AAA ATPase domain;PF13401-AAA domain;PF13676-TIR domain
		Pab-miR3712.11	MA_10429395g0010	2	19.737	1	-0.622145	PF00931;PF01582;PF03308;PF05729;PF13173;PF13191;PF13207;PF13238;PF13401;PF13676	PF00931-NB-ARC domain;PF01582-TIR domain;PF03308-ArgK protein;PF05729-NACHT domain;PF13173-AAA domain;PF13191-AAA ATPase domain;PF13207-AAA domain;PF13238-AAA domain;PF13401-AAA domain;PF13676-TIR domain
		Pab-miR3712.10	MA_22366g0010	0.5	21.412	1	-0.617536	PF00931	PF00931-NB-ARC domain
		Pab-miR3712.10	MA_10429802g0010	2.5	15.306	1	-0.913667	PF00560;PF00931;PF01582;PF05729;PF12799;PF13173;PF13191;PF13207;PF13238;PF13401;PF13504;PF13676;PF13855	PF00560-Leucine Rich Repeat;PF00931-NB-ARC domain;PF01582-TIR domain;PF05729-NACHT domain;PF12799-Leucine Rich repeats (2 copies);PF13173-AAA domain;PF13191-AAA ATPase domain;PF13207-AAA domain;PF13238-AAA domain;PF13401-AAA domain;PF13504-Leucine rich repeat;PF13676-TIR domain;PF13855-Leucine rich repeat
		Pab-miR3712.10	MA_10429395g0010	2	19.737	1	-0.987934	PF00931;PF01582;PF03308;PF05729;PF13173;PF13191;PF13207;PF13238;PF13401;PF13676	PF00931-NB-ARC domain;PF01582-TIR domain;PF03308-ArgK protein;PF05729-NACHT domain;PF13173-AAA domain;PF13191-AAA ATPase domain;PF13207-AAA domain;PF13238-AAA domain;PF13401-AAA domain;PF13676-TIR domain
25	Pab-miR394	Pab-miR394.4	MA_178096g0010	2	19.038	1	-0.896332	PF04937;PF05699	PF04937-Protein of unknown function (DUF 659);PF05699-hAT family dimerisation domain
		Pab-miR394.4	MA_10436881g0010	2	10.029	1	-0.764612	PF00560;PF12799;PF13855	PF00560-Leucine Rich Repeat;PF12799-Leucine Rich repeats (2 copies);PF13855-Leucine rich repeat
		Pab-miR394.4	MA_10436480g0010	2.5	16.727	1	-0.782846	PF04937;PF05699	PF04937-Protein of unknown function (DUF 659);PF05699-hAT family dimerisation domain
		Pab-miR394.2	MA_54318g0010	2	16.962	1	-0.850625	PF04937	PF04937-Protein of unknown function (DUF 659)
26	Pab-miR396	Pab-miR396.9	MA_134288g0010	2.5	16.154	1	-0.999425	PF00201	PF00201-UDP-glucoronosyl and UDP-glucosyl transferase
		Pab-miR396.6	MA_134288g0010	2.5	16.154	1	-0.994198	PF00201	PF00201-UDP-glucoronosyl and UDP-glucosyl transferase
		Pab-miR396.27	MA_167441g0010	1.5	21.09	1	-0.622065	PF00638;PF08911	PF00638-RanBP1 domain;PF08911-NUP50 (Nucleoporin 50 kDa)
		Pab-miR396.22	MA_134288g0010	2.5	16.154	1	-0.91631	PF00201	PF00201-UDP-glucoronosyl and UDP-glucosyl transferase
		Pab-miR396.20	MA_7352263g0010	2.5	15.221	1	-0.977564	PF00134;PF02984;PF12713	PF00134-Cyclin, N-terminal domain;PF02984-Cyclin, C-terminal domain;PF12713-Domain of unknown function (DUF3806)
		Pab-miR396.19	MA_69306g0020	2.5	23.22	1	-0.67724	PF05368	PF05368-rA-like family
		Pab-miR396.19	MA_153275g0010	2.5	20.508	1	-0.955313	PF00560;PF08263;PF12799;PF13504;PF13516;PF13855	PF00560-Leucine Rich Repeat;PF08263-Leucine rich repeat N-terminal domain;PF12799-Leucine Rich repeats (2 copies);PF13504-Leucine rich repeat;PF13516-Leucine Rich repeat;PF13855-Leucine rich repeat
		Pab-miR396.13	MA_123918g0010	2	22.906	1	-0.998752	PF00646;PF08268;PF12937	PF00646-F-box domain;PF08268-F-box associated domain;PF12937-F-box-like
		Pab-miR396.13	MA_12325g0010	2	16.421	1	-0.98466	PF00646;PF08268;PF12937;PF13964	PF00646-F-box domain;PF08268-F-box associated domain;PF12937-F-box-like;PF13964-Kelch motif
		Pab-miR396.11	MA_77697g0010	2.5	17.797	1	-0.672288	nm
		Pab-miR396.11	MA_15696g0010	2.5	16.179	1	-0.996365	PF00069;PF01657;PF07714	PF00069-Protein kinase domain;PF01657-Salt stress response/antifungal;PF07714-Protein tyrosine kinase
		Pab-miR396.11	MA_134288g0010	2.5	16.673	1	-0.963224	PF00201	PF00201-UDP-glucoronosyl and UDP-glucosyl transferase
27	Pab-miR397	Pab-miR397.6	MA_897132g0010	2	14.714	1	-0.640565	PF00394;PF07731;PF07732	PF00394-Multicopper oxidase;PF07731-Multicopper oxidase;PF07732-Multicopper oxidase
		Pab-miR397.6	MA_812936g0010	2	17.511	1	-0.837769	PF00394;PF07731;PF07732	PF00394-Multicopper oxidase;PF07731-Multicopper oxidase;PF07732-Multicopper oxidase
		Pab-miR397.6	MA_192698g0010	2	9.531	1	-0.784108	PF00394;PF07731;PF07732	PF00394-Multicopper oxidase;PF07731-Multicopper oxidase;PF07732-Multicopper oxidase
		Pab-miR397.6	MA_10435604g0010	2	15.991	1	-0.820564	PF00394;PF07731	PF00394-Multicopper oxidase;PF07731-Multicopper oxidase
		Pab-miR397.6	MA_10435049g0010	2.5	18.35	1	-0.924738	PF00501	PF00501-AMP-binding enzyme
		Pab-miR397.6	MA_10434090g0010	1.5	7.697	1	-0.794376	PF00394;PF04151;PF07731;PF07732;PF13473	PF00394-Multicopper oxidase;PF04151-Bacterial pre-peptidase C-terminal domain;PF07731-Multicopper oxidase;PF07732-Multicopper oxidase;PF13473-Cupredoxin-like domain
		Pab-miR397.3	MA_811078g0010	2.5	16.29	1	-0.752739	PF00394;PF07731;PF07732	PF00394-Multicopper oxidase;PF07731-Multicopper oxidase;PF07732-Multicopper oxidase
		Pab-miR397.3	MA_66348g0010	2.5	13.821	1	-0.994251	PF00394;PF07731	PF00394-Multicopper oxidase;PF07731-Multicopper oxidase
		Pab-miR397.3	MA_63042g0010	1.5	14.219	1	-0.994809	PF00394;PF07731;PF07732	PF00394-Multicopper oxidase;PF07731-Multicopper oxidase;PF07732-Multicopper oxidase
		Pab-miR397.3	MA_488981g0010	1.5	16.255	1	-0.986551	PF00394;PF07732	PF00394-Multicopper oxidase;PF07732-Multicopper oxidase
		Pab-miR397.3	MA_213397g0020	2	10.915	1	-0.943102	PF00394;PF07731;PF07732;PF13473	PF00394-Multicopper oxidase;PF07731-Multicopper oxidase;PF07732-Multicopper oxidase;PF13473-Cupredoxin-like domain
		Pab-miR397.3	MA_19643g0010	2.5	12.813	1	-0.63483	PF00394;PF07731;PF07732	PF00394-Multicopper oxidase;PF07731-Multicopper oxidase;PF07732-Multicopper oxidase
		Pab-miR397.3	MA_192464g0010	2.5	19.733	1	-0.994561	PF00394;PF07731;PF07732	PF00394-Multicopper oxidase;PF07731-Multicopper oxidase;PF07732-Multicopper oxidase
		Pab-miR397.3	MA_185257g0010	2.5	19.782	1	-0.63483	PF00394;PF02824;PF07731;PF07732	PF00394-Multicopper oxidase;PF02824-TGS domain;PF07731-Multicopper oxidase;PF07732-Multicopper oxidase
		Pab-miR397.3	MA_14717g0010	2.5	18.84	1	-0.99392	PF00394;PF02824;PF07731;PF07732	PF00394-Multicopper oxidase;PF02824-TGS domain;PF07731-Multicopper oxidase;PF07732-Multicopper oxidase
		Pab-miR397.3	MA_10434084g0010	2	15.128	1	-0.63483	PF00394;PF07731;PF07732	PF00394-Multicopper oxidase;PF07731-Multicopper oxidase;PF07732-Multicopper oxidase
		Pab-miR397.3	MA_10432961g0010	2	11.932	1	-0.63483	PF00394;PF07731;PF07732	PF00394-Multicopper oxidase;PF07731-Multicopper oxidase;PF07732-Multicopper oxidase
		Pab-miR397.3	MA_10430789g0010	2.5	14.919	1	-0.993485	PF00394;PF07731;PF07732	PF00394-Multicopper oxidase;PF07731-Multicopper oxidase;PF07732-Multicopper oxidase
		Pab-miR397.3	MA_10428927g0020	1	13.928	1	-0.986551	PF00394;PF07731;PF07732	PF00394-Multicopper oxidase;PF07731-Multicopper oxidase;PF07732-Multicopper oxidase
		Pab-miR397.3	MA_10428927g0010	0.5	12.672	1	-0.63483	PF00394;PF07731;PF07732	PF00394-Multicopper oxidase;PF07731-Multicopper oxidase;PF07732-Multicopper oxidase
		Pab-miR397.3	MA_10305558g0010	1.5	18.257	1	-0.986551	PF00394	PF00394-Multicopper oxidase
28	Pab-miR408	Pab-miR408.3	MA_10428428g0020	2.5	19.172	1	-0.787173	nm
29	Pab-miR482	Pab-miR482.9	MA_10432202g0050	2.5	23.978	1	-0.617956	PF00560;PF00931;PF01582;PF01637;PF03205;PF03308;PF08937;PF12799;PF13173;PF13191;PF13207;PF13238;PF13401;PF13504;PF13676;PF13855	PF00560-Leucine Rich Repeat;PF00931-NB-ARC domain;PF01582-TIR domain;PF01637-Archaeal ATPase;PF03205-Molybdopterin guanine dinucleotide synthesis protein B;PF03308-ArgK protein;PF08937-MTH538 TIR-like domain (DUF1863);PF12799-Leucine Rich repeats (2 copies);PF13173-AAA domain;PF13191-AAA ATPase domain;PF13207-AAA domain;PF13238-AAA domain;PF13401-AAA domain;PF13504-Leucine rich repeat;PF13676-TIR…
		Pab-miR482.9	MA_10432202g0030	2	23.04	1	-0.95913	PF00004;PF00931;PF01220;PF01582;PF01637;PF01926;PF02223;PF03205;PF03308;PF05729;PF07693;PF08477;PF08937;PF11767;PF11814;PF13173;PF13191;PF13207;PF13238;PF13401;PF13676	PF00004-ATPase family associated with various cellular activities (AAA);PF00931-NB-ARC domain;PF01220-Dehydroquinase class II;PF01582-TIR domain;PF01637-Archaeal ATPase;PF01926-50S ribosome-binding GTPase;PF02223-Thymidylate kinase;PF03205-Molybdopterin guanine dinucleotide synthesis protein B;PF03308-ArgK protein;PF05729-NACHT domain;PF07693-KAP family P-loop domain;PF08477-Miro-like protein;PF0…
		Pab-miR482.8	MA_10432202g0050	2.5	23.978	1	-0.675087	PF00560;PF00931;PF01582;PF01637;PF03205;PF03308;PF08937;PF12799;PF13173;PF13191;PF13207;PF13238;PF13401;PF13504;PF13676;PF13855	PF00560-Leucine Rich Repeat;PF00931-NB-ARC domain;PF01582-TIR domain;PF01637-Archaeal ATPase;PF03205-Molybdopterin guanine dinucleotide synthesis protein B;PF03308-ArgK protein;PF08937-MTH538 TIR-like domain (DUF1863);PF12799-Leucine Rich repeats (2 copies);PF13173-AAA domain;PF13191-AAA ATPase domain;PF13207-AAA domain;PF13238-AAA domain;PF13401-AAA domain;PF13504-Leucine rich repeat;PF13676-TIR…
		Pab-miR482.8	MA_10432202g0030	2	23.04	1	-0.935251	PF00004;PF00931;PF01220;PF01582;PF01637;PF01926;PF02223;PF03205;PF03308;PF05729;PF07693;PF08477;PF08937;PF11767;PF11814;PF13173;PF13191;PF13207;PF13238;PF13401;PF13676	PF00004-ATPase family associated with various cellular activities (AAA);PF00931-NB-ARC domain;PF01220-Dehydroquinase class II;PF01582-TIR domain;PF01637-Archaeal ATPase;PF01926-50S ribosome-binding GTPase;PF02223-Thymidylate kinase;PF03205-Molybdopterin guanine dinucleotide synthesis protein B;PF03308-ArgK protein;PF05729-NACHT domain;PF07693-KAP family P-loop domain;PF08477-Miro-like protein;PF0…
		Pab-miR482.7	MA_53450g0010	2.5	11.521	1	-0.731128	PF01190	PF01190-Pollen proteins Ole e I like
		Pab-miR482.7	MA_119720g0010	2.5	12.283	1	-0.706594	PF01190	PF01190-Pollen proteins Ole e I like
		Pab-miR482.6	MA_67531g0010	2.5	15.311	1	-0.968645	PF00072;PF00512;PF02518;PF02879;PF13589	PF00072-Response regulator receiver domain;PF00512-His Kinase A (phospho-acceptor) domain;PF02518-Histidine kinase-, DNA gyrase B-, and HSP90-like ATPase;PF02879-Phosphoglucomutase/phosphomannomutase, alpha/beta/alpha domain II;PF13589-Histidine kinase-, DNA gyrase B-, and HSP90-like ATPase
		Pab-miR482.6	MA_66900g0010	2.5	13.678	1	-0.905782	PF01925	PF01925-Sulfite exporter TauE/SafE
		Pab-miR482.6	MA_10426057g0010	2.5	11.729	1	-0.998215	PF00400;PF04053;PF08145;PF11768	PF00400-WD domain, G-beta repeat;PF04053-Coatomer WD associated region ;PF08145-BOP1NT (NUC169) domain;PF11768-Protein of unknown function (DUF3312)
		Pab-miR482.6	MA_10019946g0010	2.5	21.912	1	-0.872127	PF00043;PF00647;PF02798;PF13409;PF13410;PF13417	PF00043-Glutathione S-transferase, C-terminal domain;PF00647-Elongation factor 1 gamma, conserved domain;PF02798-Glutathione S-transferase, N-terminal domain;PF13409-Glutathione S-transferase, N-terminal domain;PF13410-Glutathione S-transferase, C-terminal domain;PF13417-Glutathione S-transferase, N-terminal domain
		Pab-miR482.39	MA_99935g0010	2.5	19.373	1	-0.843076	PF00931;PF05659;PF12799;PF13173;PF13191;PF13207;PF13401;PF13855	PF00931-NB-ARC domain;PF05659-Arabidopsis broad-spectrum mildew resistance protein RPW8;PF12799-Leucine Rich repeats (2 copies);PF13173-AAA domain;PF13191-AAA ATPase domain;PF13207-AAA domain;PF13401-AAA domain;PF13855-Leucine rich repeat
		Pab-miR482.39	MA_8047795g0010	2.5	24.077	1	-0.944008	PF00931;PF01443;PF01637;PF03193;PF05729;PF07693;PF08477;PF13173;PF13191;PF13207;PF13401;PF13479	PF00931-NB-ARC domain;PF01443-Viral (Superfamily 1) RNA helicase;PF01637-Archaeal ATPase;PF03193-Protein of unknown function, DUF258;PF05729-NACHT domain;PF07693-KAP family P-loop domain;PF08477-Miro-like protein;PF13173-AAA domain;PF13191-AAA ATPase domain;PF13207-AAA domain;PF13401-AAA domain;PF13479-AAA domain
		Pab-miR482.39	MA_23524g0010	1.5	19.222	1	-0.921483	PF00931;PF01637;PF05729;PF13401	PF00931-NB-ARC domain;PF01637-Archaeal ATPase;PF05729-NACHT domain;PF13401-AAA domain
		Pab-miR482.39	MA_162415g0010	1.5	24.709	1	-0.999544	PF00004;PF00931;PF01637;PF03266;PF05729;PF07693;PF13173;PF13191;PF13207;PF13401;PF13479	PF00004-ATPase family associated with various cellular activities (AAA);PF00931-NB-ARC domain;PF01637-Archaeal ATPase;PF03266-NTPase;PF05729-NACHT domain;PF07693-KAP family P-loop domain;PF13173-AAA domain;PF13191-AAA ATPase domain;PF13207-AAA domain;PF13401-AAA domain;PF13479-AAA domain
		Pab-miR482.39	MA_104304g0010	2	20.732	1	-0.999994	PF00560;PF00931;PF01637;PF05729;PF12799;PF13191;PF13401;PF13855	PF00560-Leucine Rich Repeat;PF00931-NB-ARC domain;PF01637-Archaeal ATPase;PF05729-NACHT domain;PF12799-Leucine Rich repeats (2 copies);PF13191-AAA ATPase domain;PF13401-AAA domain;PF13855-Leucine rich repeat
		Pab-miR482.39	MA_10429016g0010	2.5	24.655	1	-0.999995	PF00931;PF01637;PF03193;PF03205;PF03308;PF05729;PF07693;PF08477;PF13173;PF13191;PF13401	PF00931-NB-ARC domain;PF01637-Archaeal ATPase;PF03193-Protein of unknown function, DUF258;PF03205-Molybdopterin guanine dinucleotide synthesis protein B;PF03308-ArgK protein;PF05729-NACHT domain;PF07693-KAP family P-loop domain;PF08477-Miro-like protein;PF13173-AAA domain;PF13191-AAA ATPase domain;PF13401-AAA domain
		Pab-miR482.36	MA_117084g0010	2	18.949	1	-0.653643	nm
		Pab-miR482.36	MA_106517g0010	2	19.983	1	-0.674989	PF00560;PF00931;PF01637;PF03205;PF05729;PF12799;PF13173;PF13191;PF13207;PF13238;PF13306;PF13401;PF13504;PF13855	PF00560-Leucine Rich Repeat;PF00931-NB-ARC domain;PF01637-Archaeal ATPase;PF03205-Molybdopterin guanine dinucleotide synthesis protein B;PF05729-NACHT domain;PF12799-Leucine Rich repeats (2 copies);PF13173-AAA domain;PF13191-AAA ATPase domain;PF13207-AAA domain;PF13238-AAA domain;PF13306-Leucine rich repeats (6 copies);PF13401-AAA domain;PF13504-Leucine rich repeat;PF13855-Leucine rich repeat
		Pab-miR482.35	MA_9815325g0020	2.5	22.689	1	-0.991818	PF00004;PF00931;PF01637;PF01926;PF03308;PF05729;PF13173;PF13191;PF13207;PF13401	PF00004-ATPase family associated with various cellular activities (AAA);PF00931-NB-ARC domain;PF01637-Archaeal ATPase;PF01926-50S ribosome-binding GTPase;PF03308-ArgK protein;PF05729-NACHT domain;PF13173-AAA domain;PF13191-AAA ATPase domain;PF13207-AAA domain;PF13401-AAA domain
		Pab-miR482.35	MA_790114g0010	2.5	23.919	1	-0.979283	PF00931	PF00931-NB-ARC domain
		Pab-miR482.35	MA_7301044g0010	2.5	20.58	1	-0.964919	PF00004;PF00931;PF01637;PF03308;PF04665;PF05729;PF13173;PF13191;PF13207;PF13238;PF13401;PF13671	PF00004-ATPase family associated with various cellular activities (AAA);PF00931-NB-ARC domain;PF01637-Archaeal ATPase;PF03308-ArgK protein;PF04665-Poxvirus A32 protein;PF05729-NACHT domain;PF13173-AAA domain;PF13191-AAA ATPase domain;PF13207-AAA domain;PF13238-AAA domain;PF13401-AAA domain;PF13671-AAA domain
		Pab-miR482.35	MA_7176609g0010	2.5	22.67	1	-0.91523	nm
		Pab-miR482.35	MA_69735g0010	2.5	24.664	1	-0.975426	PF00560;PF00931;PF01637;PF12799;PF13191;PF13671;PF13855	PF00560-Leucine Rich Repeat;PF00931-NB-ARC domain;PF01637-Archaeal ATPase;PF12799-Leucine Rich repeats (2 copies);PF13191-AAA ATPase domain;PF13671-AAA domain;PF13855-Leucine rich repeat
		Pab-miR482.35	MA_6857105g0010	2.5	21.497	1	-0.962036	PF00931;PF01637;PF01926;PF03308;PF05729;PF13173;PF13191;PF13207;PF13238;PF13401;PF13481;PF13671	PF00931-NB-ARC domain;PF01637-Archaeal ATPase;PF01926-50S ribosome-binding GTPase;PF03308-ArgK protein;PF05729-NACHT domain;PF13173-AAA domain;PF13191-AAA ATPase domain;PF13207-AAA domain;PF13238-AAA domain;PF13401-AAA domain;PF13481-AAA domain;PF13671-AAA domain
		Pab-miR482.35	MA_191084g0010	2	22.358	1	-0.909855	PF00560;PF00931;PF01582;PF01637;PF03308;PF05729;PF07693;PF12799;PF13173;PF13191;PF13207;PF13238;PF13306;PF13401;PF13504;PF13676;PF13855	PF00560-Leucine Rich Repeat;PF00931-NB-ARC domain;PF01582-TIR domain;PF01637-Archaeal ATPase;PF03308-ArgK protein;PF05729-NACHT domain;PF07693-KAP family P-loop domain;PF12799-Leucine Rich repeats (2 copies);PF13173-AAA domain;PF13191-AAA ATPase domain;PF13207-AAA domain;PF13238-AAA domain;PF13306-Leucine rich repeats (6 copies);PF13401-AAA domain;PF13504-Leucine rich repeat;PF13676-TIR domain;PF…
		Pab-miR482.35	MA_106517g0010	1.5	19.983	1	-0.854636	PF00560;PF00931;PF01637;PF03205;PF05729;PF12799;PF13173;PF13191;PF13207;PF13238;PF13306;PF13401;PF13504;PF13855	PF00560-Leucine Rich Repeat;PF00931-NB-ARC domain;PF01637-Archaeal ATPase;PF03205-Molybdopterin guanine dinucleotide synthesis protein B;PF05729-NACHT domain;PF12799-Leucine Rich repeats (2 copies);PF13173-AAA domain;PF13191-AAA ATPase domain;PF13207-AAA domain;PF13238-AAA domain;PF13306-Leucine rich repeats (6 copies);PF13401-AAA domain;PF13504-Leucine rich repeat;PF13855-Leucine rich repeat
		Pab-miR482.35	MA_10436141g0010	2.5	22.178	1	-0.926523	PF00004;PF00931;PF01637;PF05729;PF12799;PF13173;PF13191;PF13207;PF13401;PF13855	PF00004-ATPase family associated with various cellular activities (AAA);PF00931-NB-ARC domain;PF01637-Archaeal ATPase;PF05729-NACHT domain;PF12799-Leucine Rich repeats (2 copies);PF13173-AAA domain;PF13191-AAA ATPase domain;PF13207-AAA domain;PF13401-AAA domain;PF13855-Leucine rich repeat
		Pab-miR482.35	MA_10432202g0050	1	19.966	1	-0.961972	PF00560;PF00931;PF01582;PF01637;PF03205;PF03308;PF08937;PF12799;PF13173;PF13191;PF13207;PF13238;PF13401;PF13504;PF13676;PF13855	PF00560-Leucine Rich Repeat;PF00931-NB-ARC domain;PF01582-TIR domain;PF01637-Archaeal ATPase;PF03205-Molybdopterin guanine dinucleotide synthesis protein B;PF03308-ArgK protein;PF08937-MTH538 TIR-like domain (DUF1863);PF12799-Leucine Rich repeats (2 copies);PF13173-AAA domain;PF13191-AAA ATPase domain;PF13207-AAA domain;PF13238-AAA domain;PF13401-AAA domain;PF13504-Leucine rich repeat;PF13676-TIR…
		Pab-miR482.35	MA_10324896g0010	2.5	15.491	1	-0.993579	PF00931;PF01582;PF13173;PF13191;PF13676	PF00931-NB-ARC domain;PF01582-TIR domain;PF13173-AAA domain;PF13191-AAA ATPase domain;PF13676-TIR domain
		Pab-miR482.35	MA_10313519g0010	1.5	19.899	1	-0.954459	PF00004;PF00931;PF01582;PF01637;PF03308;PF05729;PF11814;PF13173;PF13191;PF13207;PF13238;PF13401;PF13676	PF00004-ATPase family associated with various cellular activities (AAA);PF00931-NB-ARC domain;PF01582-TIR domain;PF01637-Archaeal ATPase;PF03308-ArgK protein;PF05729-NACHT domain;PF11814-Peptidase_C39 like family;PF13173-AAA domain;PF13191-AAA ATPase domain;PF13207-AAA domain;PF13238-AAA domain;PF13401-AAA domain;PF13676-TIR domain
		Pab-miR482.35	MA_10151735g0010	2.5	22.157	1	-0.914674	PF00931;PF01582;PF01637;PF03308;PF13173;PF13191;PF13401;PF13481	PF00931-NB-ARC domain;PF01582-TIR domain;PF01637-Archaeal ATPase;PF03308-ArgK protein;PF13173-AAA domain;PF13191-AAA ATPase domain;PF13401-AAA domain;PF13481-AAA domain
		Pab-miR482.35	MA_10047900g0010	2.5	18.699	1	-0.913143	PF00931;PF01582;PF01637;PF03308;PF05729;PF13173;PF13191;PF13207;PF13238;PF13401;PF13676	PF00931-NB-ARC domain;PF01582-TIR domain;PF01637-Archaeal ATPase;PF03308-ArgK protein;PF05729-NACHT domain;PF13173-AAA domain;PF13191-AAA ATPase domain;PF13207-AAA domain;PF13238-AAA domain;PF13401-AAA domain;PF13676-TIR domain
		Pab-miR482.33	MA_40935g0020	2.5	10.675	1	-0.667619	nm
		Pab-miR482.33	MA_10434357g0010	2	22.056	1	-0.658479	PF00931;PF01582;PF01637;PF13173;PF13191;PF13401;PF13676	PF00931-NB-ARC domain;PF01582-TIR domain;PF01637-Archaeal ATPase;PF13173-AAA domain;PF13191-AAA ATPase domain;PF13401-AAA domain;PF13676-TIR domain
		Pab-miR482.33	MA_10430516g0010	2.5	23.22	1	-0.82201	PF00158;PF00931;PF01637;PF01926;PF01935;PF03193;PF03205;PF03308;PF07693;PF12846;PF13173;PF13191;PF13207;PF13238;PF13304;PF13401;PF13555;PF13671	PF00158-Sigma-54 interaction domain;PF00931-NB-ARC domain;PF01637-Archaeal ATPase;PF01926-50S ribosome-binding GTPase;PF01935-Domain of unknown function DUF87;PF03193-Protein of unknown function, DUF258;PF03205-Molybdopterin guanine dinucleotide synthesis protein B;PF03308-ArgK protein;PF07693-KAP family P-loop domain;PF12846-AAA-like domain;PF13173-AAA domain;PF13191-AAA ATPase domain;PF13207-AA…
		Pab-miR482.29	MA_133549g0020	2.5	14.497	1	-0.975225	nm
		Pab-miR482.26	MA_10434398g0010	2.5	23.281	1	-0.773827	PF00004;PF00158;PF00560;PF00910;PF00931;PF01582;PF01637;PF03205;PF08937;PF12799;PF13191;PF13207;PF13238;PF13401;PF13504;PF13676;PF13855	PF00004-ATPase family associated with various cellular activities (AAA);PF00158-Sigma-54 interaction domain;PF00560-Leucine Rich Repeat;PF00910-RNA helicase;PF00931-NB-ARC domain;PF01582-TIR domain;PF01637-Archaeal ATPase;PF03205-Molybdopterin guanine dinucleotide synthesis protein B;PF08937-MTH538 TIR-like domain (DUF1863);PF12799-Leucine Rich repeats (2 copies);PF13191-AAA ATPase domain;PF13207…
		Pab-miR482.23	MA_135627g0010	2.5	4.535	1	-0.869715	PF00249;PF00439;PF13837;PF13921	PF00249-Myb-like DNA-binding domain;PF00439-Bromodomain;PF13837-Myb/SANT-like DNA-binding domain;PF13921-Myb-like DNA-binding domain
		Pab-miR482.22	MA_135627g0010	2.5	4.535	1	-0.983053	PF00249;PF00439;PF13837;PF13921	PF00249-Myb-like DNA-binding domain;PF00439-Bromodomain;PF13837-Myb/SANT-like DNA-binding domain;PF13921-Myb-like DNA-binding domain
		Pab-miR482.19	MA_10325005g0050	2.5	23.734	1	-0.95148	nm
		Pab-miR482.18	MA_40935g0020	1.5	9.975	1	-0.853669	nm
		Pab-miR482.18	MA_107789g0010	2.5	23.745	1	-0.807678	PF14180;PF14429	PF14180-GTP-GDP exchange factor;PF14429-C2 domain in Dock180 and Zizimin proteins
		Pab-miR482.18	MA_10435837g0010	2	20.709	1	-0.757035	PF02453;PF04842	PF02453-Reticulon;PF04842-Plant protein of unknown function (DUF639)
		Pab-miR482.18	MA_10427291g0010	2.5	15.249	1	-0.91039	PF12428;PF12906	PF12428-Protein of unknown function (DUF3675) ;PF12906-RING-variant domain
		Pab-miR482.17	MA_126442g0010	2.5	19.175	2	-0.872083	PF10497	PF10497-Zinc-finger domain of monoamine-oxidase A repressor R1
		Pab-miR482.17	MA_126442g0010	2.5	19.389	2	-0.872083	PF10497	PF10497-Zinc-finger domain of monoamine-oxidase A repressor R1
		Pab-miR482.16	MA_106517g0010	2.5	19.829	1	-0.999408	PF00560;PF00931;PF01637;PF03205;PF05729;PF12799;PF13173;PF13191;PF13207;PF13238;PF13306;PF13401;PF13504;PF13855	PF00560-Leucine Rich Repeat;PF00931-NB-ARC domain;PF01637-Archaeal ATPase;PF03205-Molybdopterin guanine dinucleotide synthesis protein B;PF05729-NACHT domain;PF12799-Leucine Rich repeats (2 copies);PF13173-AAA domain;PF13191-AAA ATPase domain;PF13207-AAA domain;PF13238-AAA domain;PF13306-Leucine rich repeats (6 copies);PF13401-AAA domain;PF13504-Leucine rich repeat;PF13855-Leucine rich repeat
		Pab-miR482.16	MA_10434398g0010	2.5	23.763	1	-0.690254	PF00004;PF00158;PF00560;PF00910;PF00931;PF01582;PF01637;PF03205;PF08937;PF12799;PF13191;PF13207;PF13238;PF13401;PF13504;PF13676;PF13855	PF00004-ATPase family associated with various cellular activities (AAA);PF00158-Sigma-54 interaction domain;PF00560-Leucine Rich Repeat;PF00910-RNA helicase;PF00931-NB-ARC domain;PF01582-TIR domain;PF01637-Archaeal ATPase;PF03205-Molybdopterin guanine dinucleotide synthesis protein B;PF08937-MTH538 TIR-like domain (DUF1863);PF12799-Leucine Rich repeats (2 copies);PF13191-AAA ATPase domain;PF13207…
		Pab-miR482.16	MA_10432202g0050	2.5	19.968	1	-0.705114	PF00560;PF00931;PF01582;PF01637;PF03205;PF03308;PF08937;PF12799;PF13173;PF13191;PF13207;PF13238;PF13401;PF13504;PF13676;PF13855	PF00560-Leucine Rich Repeat;PF00931-NB-ARC domain;PF01582-TIR domain;PF01637-Archaeal ATPase;PF03205-Molybdopterin guanine dinucleotide synthesis protein B;PF03308-ArgK protein;PF08937-MTH538 TIR-like domain (DUF1863);PF12799-Leucine Rich repeats (2 copies);PF13173-AAA domain;PF13191-AAA ATPase domain;PF13207-AAA domain;PF13238-AAA domain;PF13401-AAA domain;PF13504-Leucine rich repeat;PF13676-TIR…
		Pab-miR482.15	MA_9565901g0010	2.5	18.808	1	-0.993712	PF00931;PF02410;PF13191;PF13401	PF00931-NB-ARC domain;PF02410-Oligomerisation domain;PF13191-AAA ATPase domain;PF13401-AAA domain
		Pab-miR482.15	MA_7176609g0010	2.5	21.534	1	-0.99994	nm
		Pab-miR482.15	MA_10429016g0010	2.5	24.255	1	-0.992946	PF00931;PF01637;PF03193;PF03205;PF03308;PF05729;PF07693;PF08477;PF13173;PF13191;PF13401	PF00931-NB-ARC domain;PF01637-Archaeal ATPase;PF03193-Protein of unknown function, DUF258;PF03205-Molybdopterin guanine dinucleotide synthesis protein B;PF03308-ArgK protein;PF05729-NACHT domain;PF07693-KAP family P-loop domain;PF08477-Miro-like protein;PF13173-AAA domain;PF13191-AAA ATPase domain;PF13401-AAA domain
		Pab-miR482.15	MA_10313519g0010	2.5	19.362	1	-0.992476	PF00004;PF00931;PF01582;PF01637;PF03308;PF05729;PF11814;PF13173;PF13191;PF13207;PF13238;PF13401;PF13676	PF00004-ATPase family associated with various cellular activities (AAA);PF00931-NB-ARC domain;PF01582-TIR domain;PF01637-Archaeal ATPase;PF03308-ArgK protein;PF05729-NACHT domain;PF11814-Peptidase_C39 like family;PF13173-AAA domain;PF13191-AAA ATPase domain;PF13207-AAA domain;PF13238-AAA domain;PF13401-AAA domain;PF13676-TIR domain
		Pab-miR482.15	MA_10151735g0010	2.5	21.226	1	-0.999954	PF00931;PF01582;PF01637;PF03308;PF13173;PF13191;PF13401;PF13481	PF00931-NB-ARC domain;PF01582-TIR domain;PF01637-Archaeal ATPase;PF03308-ArgK protein;PF13173-AAA domain;PF13191-AAA ATPase domain;PF13401-AAA domain;PF13481-AAA domain
30	Pab-miR535	Pab-miR535.6	MA_10220333g0010	2.5	16.215	1	-0.912169	PF01842;PF10369;PF13291;PF13710	PF01842-ACT domain;PF10369-Small subunit of acetolactate synthase;PF13291-ACT domain;PF13710-ACT domain
		Pab-miR535.5	MA_10220333g0010	2.5	16.215	1	-0.803527	PF01842;PF10369;PF13291;PF13710	PF01842-ACT domain;PF10369-Small subunit of acetolactate synthase;PF13291-ACT domain;PF13710-ACT domain
		Pab-miR535.4	MA_10220333g0010	2.5	16.215	1	-0.743561	PF01842;PF10369;PF13291;PF13710	PF01842-ACT domain;PF10369-Small subunit of acetolactate synthase;PF13291-ACT domain;PF13710-ACT domain
		Pab-miR535.3	MA_10220333g0010	2.5	16.215	1	-0.967572	PF01842;PF10369;PF13291;PF13710	PF01842-ACT domain;PF10369-Small subunit of acetolactate synthase;PF13291-ACT domain;PF13710-ACT domain
31	Pab-miR946	Pab-miR946.7	MA_10430178g0010	2.5	22.421	1	-0.634755	PF00560;PF00931;PF04665;PF05729;PF08477;PF12799;PF13191;PF13401;PF13855	PF00560-Leucine Rich Repeat;PF00931-NB-ARC domain;PF04665-Poxvirus A32 protein;PF05729-NACHT domain;PF08477-Miro-like protein;PF12799-Leucine Rich repeats (2 copies);PF13191-AAA ATPase domain;PF13401-AAA domain;PF13855-Leucine rich repeat
		Pab-miR946.5	MA_23524g0010	2.5	17.049	1	-0.728638	PF00931;PF01637;PF05729;PF13401	PF00931-NB-ARC domain;PF01637-Archaeal ATPase;PF05729-NACHT domain;PF13401-AAA domain
		Pab-miR946.44	MA_200743g0010	2.5	22.658	1	-0.700794	PF00931	PF00931-NB-ARC domain
		Pab-miR946.44	MA_10428802g0030	2.5	15.83	1	-0.952945	PF00560;PF00931;PF05659;PF12799;PF13191;PF13401;PF13504;PF13855	PF00560-Leucine Rich Repeat;PF00931-NB-ARC domain;PF05659-Arabidopsis broad-spectrum mildew resistance protein RPW8;PF12799-Leucine Rich repeats (2 copies);PF13191-AAA ATPase domain;PF13401-AAA domain;PF13504-Leucine rich repeat;PF13855-Leucine rich repeat
		Pab-miR946.42	MA_9925347g0010	2.5	19.76	1	-0.850838	PF00560;PF00931;PF02463;PF05659;PF05729;PF06757;PF12799;PF13401;PF13855	PF00560-Leucine Rich Repeat;PF00931-NB-ARC domain;PF02463-RecF/RecN/SMC N terminal domain;PF05659-Arabidopsis broad-spectrum mildew resistance protein RPW8;PF05729-NACHT domain;PF06757-Insect allergen related repeat, nitrile-specifier detoxification;PF12799-Leucine Rich repeats (2 copies);PF13401-AAA domain;PF13855-Leucine rich repeat
		Pab-miR946.42	MA_200743g0010	2.5	23.004	1	-0.770485	PF00931	PF00931-NB-ARC domain
		Pab-miR946.42	MA_10431740g0020	2	15.803	1	-0.751638	PF00931;PF04665;PF05729;PF13191;PF13401	PF00931-NB-ARC domain;PF04665-Poxvirus A32 protein;PF05729-NACHT domain;PF13191-AAA ATPase domain;PF13401-AAA domain
		Pab-miR946.42	MA_10430178g0010	2.5	22.421	1	-0.95881	PF00560;PF00931;PF04665;PF05729;PF08477;PF12799;PF13191;PF13401;PF13855	PF00560-Leucine Rich Repeat;PF00931-NB-ARC domain;PF04665-Poxvirus A32 protein;PF05729-NACHT domain;PF08477-Miro-like protein;PF12799-Leucine Rich repeats (2 copies);PF13191-AAA ATPase domain;PF13401-AAA domain;PF13855-Leucine rich repeat
		Pab-miR946.41	MA_9925347g0010	2.5	19.76	1	-0.999993	PF00560;PF00931;PF02463;PF05659;PF05729;PF06757;PF12799;PF13401;PF13855	PF00560-Leucine Rich Repeat;PF00931-NB-ARC domain;PF02463-RecF/RecN/SMC N terminal domain;PF05659-Arabidopsis broad-spectrum mildew resistance protein RPW8;PF05729-NACHT domain;PF06757-Insect allergen related repeat, nitrile-specifier detoxification;PF12799-Leucine Rich repeats (2 copies);PF13401-AAA domain;PF13855-Leucine rich repeat
		Pab-miR946.41	MA_61462g0010	2.5	22.759	1	-0.921693	PF00560;PF12799;PF13855	PF00560-Leucine Rich Repeat;PF12799-Leucine Rich repeats (2 copies);PF13855-Leucine rich repeat
		Pab-miR946.41	MA_355252g0010	1.5	20.835	1	-0.88257	PF00560;PF00931;PF12799;PF13471;PF13504;PF13855	PF00560-Leucine Rich Repeat;PF00931-NB-ARC domain;PF12799-Leucine Rich repeats (2 copies);PF13471-Transglutaminase-like superfamily;PF13504-Leucine rich repeat;PF13855-Leucine rich repeat
		Pab-miR946.41	MA_200743g0010	2.5	23.004	1	-0.989967	PF00931	PF00931-NB-ARC domain
		Pab-miR946.41	MA_10431740g0020	2	15.803	1	-0.985444	PF00931;PF04665;PF05729;PF13191;PF13401	PF00931-NB-ARC domain;PF04665-Poxvirus A32 protein;PF05729-NACHT domain;PF13191-AAA ATPase domain;PF13401-AAA domain
		Pab-miR946.41	MA_10430178g0010	2.5	22.421	1	-0.966027	PF00560;PF00931;PF04665;PF05729;PF08477;PF12799;PF13191;PF13401;PF13855	PF00560-Leucine Rich Repeat;PF00931-NB-ARC domain;PF04665-Poxvirus A32 protein;PF05729-NACHT domain;PF08477-Miro-like protein;PF12799-Leucine Rich repeats (2 copies);PF13191-AAA ATPase domain;PF13401-AAA domain;PF13855-Leucine rich repeat
		Pab-miR946.40	MA_9925347g0010	2.5	19.76	1	-0.85148	PF00560;PF00931;PF02463;PF05659;PF05729;PF06757;PF12799;PF13401;PF13855	PF00560-Leucine Rich Repeat;PF00931-NB-ARC domain;PF02463-RecF/RecN/SMC N terminal domain;PF05659-Arabidopsis broad-spectrum mildew resistance protein RPW8;PF05729-NACHT domain;PF06757-Insect allergen related repeat, nitrile-specifier detoxification;PF12799-Leucine Rich repeats (2 copies);PF13401-AAA domain;PF13855-Leucine rich repeat
		Pab-miR946.40	MA_200743g0010	2.5	23.004	1	-0.771265	PF00931	PF00931-NB-ARC domain
		Pab-miR946.40	MA_10431740g0020	2	15.803	1	-0.752444	PF00931;PF04665;PF05729;PF13191;PF13401	PF00931-NB-ARC domain;PF04665-Poxvirus A32 protein;PF05729-NACHT domain;PF13191-AAA ATPase domain;PF13401-AAA domain
		Pab-miR946.40	MA_10430178g0010	2.5	22.421	1	-0.959156	PF00560;PF00931;PF04665;PF05729;PF08477;PF12799;PF13191;PF13401;PF13855	PF00560-Leucine Rich Repeat;PF00931-NB-ARC domain;PF04665-Poxvirus A32 protein;PF05729-NACHT domain;PF08477-Miro-like protein;PF12799-Leucine Rich repeats (2 copies);PF13191-AAA ATPase domain;PF13401-AAA domain;PF13855-Leucine rich repeat
		Pab-miR946.38	MA_10430178g0010	2.5	22.421	1	-0.728008	PF00560;PF00931;PF04665;PF05729;PF08477;PF12799;PF13191;PF13401;PF13855	PF00560-Leucine Rich Repeat;PF00931-NB-ARC domain;PF04665-Poxvirus A32 protein;PF05729-NACHT domain;PF08477-Miro-like protein;PF12799-Leucine Rich repeats (2 copies);PF13191-AAA ATPase domain;PF13401-AAA domain;PF13855-Leucine rich repeat
		Pab-miR946.35	MA_10437131g0010	2.5	10.122	1	-0.885593	PF00560;PF08263;PF12799;PF13855	PF00560-Leucine Rich Repeat;PF08263-Leucine rich repeat N-terminal domain;PF12799-Leucine Rich repeats (2 copies);PF13855-Leucine rich repeat
		Pab-miR946.34	MA_10427924g0010	2.5	21.983	1	-0.75278	PF02784	PF02784-Pyridoxal-dependent decarboxylase, pyridoxal binding domain
		Pab-miR946.30	MA_10427924g0010	2.5	22.87	1	-0.919334	PF02784	PF02784-Pyridoxal-dependent decarboxylase, pyridoxal binding domain
		Pab-miR946.3	MA_10431262g0020	1.5	23.578	1	-0.861609	nm
		Pab-miR946.27	MA_10427924g0010	2.5	21.983	1	-0.928183	PF02784	PF02784-Pyridoxal-dependent decarboxylase, pyridoxal binding domain
		Pab-miR946.18	MA_17715g0010	2.5	20.987	1	-0.698815	PF00514;PF04564;PF11789;PF13445;PF13646	PF00514-Armadillo/beta-catenin-like repeat;PF04564-U-box domain;PF11789-Zinc-finger of the MIZ type in Nse subunit;PF13445-RING-type zinc-finger, LisH dimerisation motif;PF13646-HEAT repeats
		Pab-miR946.17	MA_17715g0010	2.5	20.987	1	-0.710499	PF00514;PF04564;PF11789;PF13445;PF13646	PF00514-Armadillo/beta-catenin-like repeat;PF04564-U-box domain;PF11789-Zinc-finger of the MIZ type in Nse subunit;PF13445-RING-type zinc-finger, LisH dimerisation motif;PF13646-HEAT repeats
		Pab-miR946.16	MA_17715g0010	2.5	20.987	1	-0.659357	PF00514;PF04564;PF11789;PF13445;PF13646	PF00514-Armadillo/beta-catenin-like repeat;PF04564-U-box domain;PF11789-Zinc-finger of the MIZ type in Nse subunit;PF13445-RING-type zinc-finger, LisH dimerisation motif;PF13646-HEAT repeats
32	Pab-miR947	Pab-miR947.9	MA_103565g0010	1.5	13.428	1	-0.676282	nm
		Pab-miR947.2	MA_73296g0010	2.5	18.474	1	-0.733865	nm
		Pab-miR947.2	MA_103565g0010	1.5	13.22	1	-0.614009	nm
33	Pab-miR948	Pab-miR948.1	MA_4246416g0010	2.5	15.16	1	-0.795914	nm
		Pab-miR948.1	MA_149959g0010	1.5	19.641	1	-0.891287	PF00069;PF01636;PF01657;PF07714	PF00069-Protein kinase domain;PF01636-Phosphotransferase enzyme family;PF01657-Salt stress response/antifungal;PF07714-Protein tyrosine kinase
		Pab-miR948.1	MA_10434850g0010	1	18.992	1	-0.781597	PF00069;PF07714	PF00069-Protein kinase domain;PF07714-Protein tyrosine kinase
		Pab-miR948.1	MA_10255537g0010	1	15.775	1	-0.789276	PF00069;PF01636;PF07714	PF00069-Protein kinase domain;PF01636-Phosphotransferase enzyme family;PF07714-Protein tyrosine kinase
34	Pab-miR949	Pab-miR949.7	MA_16587g0010	2.5	24.048	1	-0.992383	nm
		Pab-miR949.7	MA_11677g0020	2.5	18.49	1	-0.999234	nm
		Pab-miR949.5	MA_11677g0020	2	18.49	1	-0.851395	nm
		Pab-miR949.5	MA_10431093g0010	2.5	17.063	1	-0.917243	nm
		Pab-miR949.1	MA_16587g0010	2.5	24.048	1	-0.991095	nm
		Pab-miR949.1	MA_11677g0020	2.5	18.49	1	-0.99879	nm
35	Pab-miR950	Pab-miR950.77	MA_63637g0010	2.5	22.593	1	-0.933114	PF01582;PF08937;PF13676	PF01582-TIR domain;PF08937-MTH538 TIR-like domain (DUF1863);PF13676-TIR domain
		Pab-miR950.77	MA_49028g0010	2.5	22.361	1	-0.915639	PF01582;PF08937;PF13676	PF01582-TIR domain;PF08937-MTH538 TIR-like domain (DUF1863);PF13676-TIR domain
		Pab-miR950.77	MA_426605g0010	2.5	19.397	1	-0.932139	PF03106	PF03106-WRKY DNA -binding domain
		Pab-miR950.77	MA_36568g0010	2.5	19.978	1	-0.916791	PF00560;PF00931;PF01582;PF01637;PF03205;PF05729;PF12799;PF13173;PF13191;PF13207;PF13238;PF13401;PF13676;PF13855	PF00560-Leucine Rich Repeat;PF00931-NB-ARC domain;PF01582-TIR domain;PF01637-Archaeal ATPase;PF03205-Molybdopterin guanine dinucleotide synthesis protein B;PF05729-NACHT domain;PF12799-Leucine Rich repeats (2 copies);PF13173-AAA domain;PF13191-AAA ATPase domain;PF13207-AAA domain;PF13238-AAA domain;PF13401-AAA domain;PF13676-TIR domain;PF13855-Leucine rich repeat
		Pab-miR950.77	MA_182712g0010	2.5	23.927	1	-0.784352	PF00931;PF01582;PF13676	PF00931-NB-ARC domain;PF01582-TIR domain;PF13676-TIR domain
		Pab-miR950.77	MA_16045g0010	2.5	19.231	1	-0.998935	PF01582;PF08937;PF13676	PF01582-TIR domain;PF08937-MTH538 TIR-like domain (DUF1863);PF13676-TIR domain
		Pab-miR950.77	MA_10436239g0010	2	23.17	1	-0.972451	PF01220;PF01582;PF04513;PF11083;PF11471;PF12128;PF13676	PF01220-Dehydroquinase class II;PF01582-TIR domain;PF04513-Baculovirus polyhedron envelope protein, PEP, C terminus ;PF11083-Lantibiotic streptin immunity protein;PF11471-Maltoporin periplasmic N-terminal extension;PF12128-Protein of unknown function (DUF3584);PF13676-TIR domain
		Pab-miR950.77	MA_10435852g0010	2.5	20.926	1	-0.994627	PF01582;PF08937;PF13676	PF01582-TIR domain;PF08937-MTH538 TIR-like domain (DUF1863);PF13676-TIR domain
		Pab-miR950.77	MA_10433003g0010	1.5	18.054	1	-0.880572	PF00931;PF01582;PF01637;PF01656;PF03205;PF03308;PF04665;PF05729;PF06745;PF08477;PF13173;PF13191;PF13207;PF13238;PF13401;PF13676	PF00931-NB-ARC domain;PF01582-TIR domain;PF01637-Archaeal ATPase;PF01656-CobQ/CobB/MinD/ParA nucleotide binding domain;PF03205-Molybdopterin guanine dinucleotide synthesis protein B;PF03308-ArgK protein;PF04665-Poxvirus A32 protein;PF05729-NACHT domain;PF06745-KaiC;PF08477-Miro-like protein;PF13173-AAA domain;PF13191-AAA ATPase domain;PF13207-AAA domain;PF13238-AAA domain;PF13401-AAA domain;PF136…
		Pab-miR950.76	MA_7841730g0010	1	20.137	1	-0.969659	PF01582;PF13676	PF01582-TIR domain;PF13676-TIR domain
		Pab-miR950.76	MA_3828g0010	1	22.58	1	-0.658597	PF00931;PF01582;PF01637;PF01926;PF08937;PF13191;PF13207;PF13401;PF13676	PF00931-NB-ARC domain;PF01582-TIR domain;PF01637-Archaeal ATPase;PF01926-50S ribosome-binding GTPase;PF08937-MTH538 TIR-like domain (DUF1863);PF13191-AAA ATPase domain;PF13207-AAA domain;PF13401-AAA domain;PF13676-TIR domain
		Pab-miR950.76	MA_203759g0010	2	14.026	1	-0.976505	PF01582;PF08598;PF08937;PF13676	PF01582-TIR domain;PF08598-Sds3-like;PF08937-MTH538 TIR-like domain (DUF1863);PF13676-TIR domain
		Pab-miR950.76	MA_131617g0010	1	19.526	1	-0.976505	PF01582;PF13676	PF01582-TIR domain;PF13676-TIR domain
		Pab-miR950.74	MA_9773631g0010	2	15.276	1	-0.679345	PF01582;PF08937;PF13676	PF01582-TIR domain;PF08937-MTH538 TIR-like domain (DUF1863);PF13676-TIR domain
		Pab-miR950.74	MA_90255g0010	2	21.455	1	-0.787662	PF00931;PF01582;PF03308;PF05729;PF13173;PF13191;PF13207;PF13401;PF13676	PF00931-NB-ARC domain;PF01582-TIR domain;PF03308-ArgK protein;PF05729-NACHT domain;PF13173-AAA domain;PF13191-AAA ATPase domain;PF13207-AAA domain;PF13401-AAA domain;PF13676-TIR domain
		Pab-miR950.74	MA_63637g0010	1	22.593	1	-0.672389	PF01582;PF08937;PF13676	PF01582-TIR domain;PF08937-MTH538 TIR-like domain (DUF1863);PF13676-TIR domain
		Pab-miR950.74	MA_53125g0010	2.5	17.54	1	-0.678303	PF00931;PF01582;PF05729;PF13173;PF13401;PF13676	PF00931-NB-ARC domain;PF01582-TIR domain;PF05729-NACHT domain;PF13173-AAA domain;PF13401-AAA domain;PF13676-TIR domain
		Pab-miR950.74	MA_49028g0010	2.5	22.361	1	-0.63773	PF01582;PF08937;PF13676	PF01582-TIR domain;PF08937-MTH538 TIR-like domain (DUF1863);PF13676-TIR domain
		Pab-miR950.74	MA_43422g0010	2.5	21.943	1	-0.994116	PF01582;PF13676	PF01582-TIR domain;PF13676-TIR domain
		Pab-miR950.74	MA_36568g0010	1	19.978	1	-0.639943	PF00560;PF00931;PF01582;PF01637;PF03205;PF05729;PF12799;PF13173;PF13191;PF13207;PF13238;PF13401;PF13676;PF13855	PF00560-Leucine Rich Repeat;PF00931-NB-ARC domain;PF01582-TIR domain;PF01637-Archaeal ATPase;PF03205-Molybdopterin guanine dinucleotide synthesis protein B;PF05729-NACHT domain;PF12799-Leucine Rich repeats (2 copies);PF13173-AAA domain;PF13191-AAA ATPase domain;PF13207-AAA domain;PF13238-AAA domain;PF13401-AAA domain;PF13676-TIR domain;PF13855-Leucine rich repeat
		Pab-miR950.74	MA_303348g0010	2	14.228	1	-0.955703	PF00931;PF01582;PF01637;PF03205;PF05729;PF08477;PF13173;PF13191;PF13207;PF13238;PF13401;PF13676	PF00931-NB-ARC domain;PF01582-TIR domain;PF01637-Archaeal ATPase;PF03205-Molybdopterin guanine dinucleotide synthesis protein B;PF05729-NACHT domain;PF08477-Miro-like protein;PF13173-AAA domain;PF13191-AAA ATPase domain;PF13207-AAA domain;PF13238-AAA domain;PF13401-AAA domain;PF13676-TIR domain
		Pab-miR950.74	MA_182712g0010	1	23.927	1	-0.979345	PF00931;PF01582;PF13676	PF00931-NB-ARC domain;PF01582-TIR domain;PF13676-TIR domain
		Pab-miR950.74	MA_16045g0010	2.5	19.231	1	-0.87191	PF01582;PF08937;PF13676	PF01582-TIR domain;PF08937-MTH538 TIR-like domain (DUF1863);PF13676-TIR domain
		Pab-miR950.74	MA_10437110g0010	2.5	24.132	1	-0.936846	PF00332;PF00925;PF12698	PF00332-Glycosyl hydrolases family 17;PF00925-GTP cyclohydrolase II;PF12698-ABC-2 family transporter protein
		Pab-miR950.74	MA_10436239g0010	2	23.17	1	-0.764314	PF01220;PF01582;PF04513;PF11083;PF11471;PF12128;PF13676	PF01220-Dehydroquinase class II;PF01582-TIR domain;PF04513-Baculovirus polyhedron envelope protein, PEP, C terminus ;PF11083-Lantibiotic streptin immunity protein;PF11471-Maltoporin periplasmic N-terminal extension;PF12128-Protein of unknown function (DUF3584);PF13676-TIR domain
		Pab-miR950.74	MA_10435852g0010	2.5	20.926	1	-0.842301	PF01582;PF08937;PF13676	PF01582-TIR domain;PF08937-MTH538 TIR-like domain (DUF1863);PF13676-TIR domain
		Pab-miR950.74	MA_10428883g0020	2	22.86	1	-0.675742	PF01582;PF13676	PF01582-TIR domain;PF13676-TIR domain
		Pab-miR950.72	MA_9722g0020	2.5	18.358	1	-0.743028	PF00931;PF01582;PF01637;PF01926;PF02492;PF03205;PF08937;PF13173;PF13191;PF13207;PF13238;PF13401;PF13671;PF13676	PF00931-NB-ARC domain;PF01582-TIR domain;PF01637-Archaeal ATPase;PF01926-50S ribosome-binding GTPase;PF02492-CobW/HypB/UreG, nucleotide-binding domain;PF03205-Molybdopterin guanine dinucleotide synthesis protein B;PF08937-MTH538 TIR-like domain (DUF1863);PF13173-AAA domain;PF13191-AAA ATPase domain;PF13207-AAA domain;PF13238-AAA domain;PF13401-AAA domain;PF13671-AAA domain;PF13676-TIR domain
		Pab-miR950.72	MA_928125g0010	2	15.492	1	-0.611352	PF00004;PF00931;PF01582;PF01637;PF01926;PF04665;PF05729;PF06745;PF12799;PF13173;PF13191;PF13207;PF13238;PF13401;PF13676	PF00004-ATPase family associated with various cellular activities (AAA);PF00931-NB-ARC domain;PF01582-TIR domain;PF01637-Archaeal ATPase;PF01926-50S ribosome-binding GTPase;PF04665-Poxvirus A32 protein;PF05729-NACHT domain;PF06745-KaiC;PF12799-Leucine Rich repeats (2 copies);PF13173-AAA domain;PF13191-AAA ATPase domain;PF13207-AAA domain;PF13238-AAA domain;PF13401-AAA domain;PF13676-TIR domain
		Pab-miR950.72	MA_75409g0010	2.5	20.052	1	-0.722872	PF00931;PF01582;PF01637;PF01926;PF03308;PF05729;PF12799;PF13173;PF13191;PF13207;PF13238;PF13401;PF13504;PF13676;PF13855	PF00931-NB-ARC domain;PF01582-TIR domain;PF01637-Archaeal ATPase;PF01926-50S ribosome-binding GTPase;PF03308-ArgK protein;PF05729-NACHT domain;PF12799-Leucine Rich repeats (2 copies);PF13173-AAA domain;PF13191-AAA ATPase domain;PF13207-AAA domain;PF13238-AAA domain;PF13401-AAA domain;PF13504-Leucine rich repeat;PF13676-TIR domain;PF13855-Leucine rich repeat
		Pab-miR950.72	MA_744029g0010	2	13.339	1	-0.653538	PF00560;PF00931;PF01582;PF07725;PF12245;PF12799;PF13504;PF13676;PF13855	PF00560-Leucine Rich Repeat;PF00931-NB-ARC domain;PF01582-TIR domain;PF07725-Leucine Rich Repeat;PF12245-Bacterial Ig-like domain (group 3);PF12799-Leucine Rich repeats (2 copies);PF13504-Leucine rich repeat;PF13676-TIR domain;PF13855-Leucine rich repeat
		Pab-miR950.72	MA_63637g0010	1.5	22.644	1	-0.626066	PF01582;PF08937;PF13676	PF01582-TIR domain;PF08937-MTH538 TIR-like domain (DUF1863);PF13676-TIR domain
		Pab-miR950.72	MA_55143g0010	2.5	14.54	1	-0.972299	PF00560;PF00931;PF01582;PF08937;PF12799;PF12826;PF13306;PF13504;PF13676;PF13855	PF00560-Leucine Rich Repeat;PF00931-NB-ARC domain;PF01582-TIR domain;PF08937-MTH538 TIR-like domain (DUF1863);PF12799-Leucine Rich repeats (2 copies);PF12826-Helix-hairpin-helix motif;PF13306-Leucine rich repeats (6 copies);PF13504-Leucine rich repeat;PF13676-TIR domain;PF13855-Leucine rich repeat
		Pab-miR950.72	MA_5084796g0010	2.5	16.636	1	-0.726245	PF01582;PF13676	PF01582-TIR domain;PF13676-TIR domain
		Pab-miR950.72	MA_49028g0010	1	22.36	1	-0.661173	PF01582;PF08937;PF13676	PF01582-TIR domain;PF08937-MTH538 TIR-like domain (DUF1863);PF13676-TIR domain
		Pab-miR950.72	MA_4549g0010	2.5	19.603	1	-0.904009	PF00004;PF00560;PF00625;PF00931;PF01582;PF01637;PF03205;PF03215;PF03308;PF05725;PF05729;PF12799;PF13173;PF13191;PF13207;PF13238;PF13306;PF13401;PF13676;PF13855	PF00004-ATPase family associated with various cellular activities (AAA);PF00560-Leucine Rich Repeat;PF00625-Guanylate kinase;PF00931-NB-ARC domain;PF01582-TIR domain;PF01637-Archaeal ATPase;PF03205-Molybdopterin guanine dinucleotide synthesis protein B;PF03215-Rad17 cell cycle checkpoint protein;PF03308-ArgK protein;PF05725-FNIP Repeat;PF05729-NACHT domain;PF12799-Leucine Rich repeats (2 copies);…
		Pab-miR950.72	MA_38986g0010	2	20.537	1	-0.867962	PF00560;PF00931;PF01582;PF01637;PF05729;PF12799;PF13173;PF13191;PF13207;PF13238;PF13401;PF13676;PF13855	PF00560-Leucine Rich Repeat;PF00931-NB-ARC domain;PF01582-TIR domain;PF01637-Archaeal ATPase;PF05729-NACHT domain;PF12799-Leucine Rich repeats (2 copies);PF13173-AAA domain;PF13191-AAA ATPase domain;PF13207-AAA domain;PF13238-AAA domain;PF13401-AAA domain;PF13676-TIR domain;PF13855-Leucine rich repeat
		Pab-miR950.72	MA_36568g0010	1.5	20.518	1	-0.659013	PF00560;PF00931;PF01582;PF01637;PF03205;PF05729;PF12799;PF13173;PF13191;PF13207;PF13238;PF13401;PF13676;PF13855	PF00560-Leucine Rich Repeat;PF00931-NB-ARC domain;PF01582-TIR domain;PF01637-Archaeal ATPase;PF03205-Molybdopterin guanine dinucleotide synthesis protein B;PF05729-NACHT domain;PF12799-Leucine Rich repeats (2 copies);PF13173-AAA domain;PF13191-AAA ATPase domain;PF13207-AAA domain;PF13238-AAA domain;PF13401-AAA domain;PF13676-TIR domain;PF13855-Leucine rich repeat
		Pab-miR950.72	MA_36510g0030	2.5	18.476	1	-0.73108	PF00558;PF00560;PF00931;PF01582;PF01637;PF05729;PF08937;PF12799;PF13173;PF13191;PF13207;PF13238;PF13306;PF13401;PF13504;PF13516;PF13676;PF13855	PF00558-Vpu protein;PF00560-Leucine Rich Repeat;PF00931-NB-ARC domain;PF01582-TIR domain;PF01637-Archaeal ATPase;PF05729-NACHT domain;PF08937-MTH538 TIR-like domain (DUF1863);PF12799-Leucine Rich repeats (2 copies);PF13173-AAA domain;PF13191-AAA ATPase domain;PF13207-AAA domain;PF13238-AAA domain;PF13306-Leucine rich repeats (6 copies);PF13401-AAA domain;PF13504-Leucine rich repeat;PF13516-Leucin…
		Pab-miR950.72	MA_230853g0010	2	16.58	1	-0.628098	PF01582;PF02362;PF13676	PF01582-TIR domain;PF02362-B3 DNA binding domain;PF13676-TIR domain
		Pab-miR950.72	MA_22078g0010	2.5	19.762	1	-0.885921	PF00931;PF01582;PF01637;PF03205;PF03308;PF05729;PF08477;PF08937;PF13173;PF13191;PF13207;PF13238;PF13401;PF13671;PF13676	PF00931-NB-ARC domain;PF01582-TIR domain;PF01637-Archaeal ATPase;PF03205-Molybdopterin guanine dinucleotide synthesis protein B;PF03308-ArgK protein;PF05729-NACHT domain;PF08477-Miro-like protein;PF08937-MTH538 TIR-like domain (DUF1863);PF13173-AAA domain;PF13191-AAA ATPase domain;PF13207-AAA domain;PF13238-AAA domain;PF13401-AAA domain;PF13671-AAA domain;PF13676-TIR domain
		Pab-miR950.72	MA_10434734g0010	2	15.499	1	-0.874137	PF01582;PF13676	PF01582-TIR domain;PF13676-TIR domain
		Pab-miR950.72	MA_10433985g0010	2.5	20.833	1	-0.651795	PF00004;PF00931;PF01582;PF01637;PF03205;PF03308;PF05729;PF06745;PF08937;PF13173;PF13191;PF13207;PF13238;PF13401;PF13676	PF00004-ATPase family associated with various cellular activities (AAA);PF00931-NB-ARC domain;PF01582-TIR domain;PF01637-Archaeal ATPase;PF03205-Molybdopterin guanine dinucleotide synthesis protein B;PF03308-ArgK protein;PF05729-NACHT domain;PF06745-KaiC;PF08937-MTH538 TIR-like domain (DUF1863);PF13173-AAA domain;PF13191-AAA ATPase domain;PF13207-AAA domain;PF13238-AAA domain;PF13401-AAA domain;P…
		Pab-miR950.72	MA_10433003g0010	1.5	18.094	1	-0.71903	PF00931;PF01582;PF01637;PF01656;PF03205;PF03308;PF04665;PF05729;PF06745;PF08477;PF13173;PF13191;PF13207;PF13238;PF13401;PF13676	PF00931-NB-ARC domain;PF01582-TIR domain;PF01637-Archaeal ATPase;PF01656-CobQ/CobB/MinD/ParA nucleotide binding domain;PF03205-Molybdopterin guanine dinucleotide synthesis protein B;PF03308-ArgK protein;PF04665-Poxvirus A32 protein;PF05729-NACHT domain;PF06745-KaiC;PF08477-Miro-like protein;PF13173-AAA domain;PF13191-AAA ATPase domain;PF13207-AAA domain;PF13238-AAA domain;PF13401-AAA domain;PF136…
		Pab-miR950.72	MA_10432202g0050	2	22.737	1	-0.631967	PF00560;PF00931;PF01582;PF01637;PF03205;PF03308;PF08937;PF12799;PF13173;PF13191;PF13207;PF13238;PF13401;PF13504;PF13676;PF13855	PF00560-Leucine Rich Repeat;PF00931-NB-ARC domain;PF01582-TIR domain;PF01637-Archaeal ATPase;PF03205-Molybdopterin guanine dinucleotide synthesis protein B;PF03308-ArgK protein;PF08937-MTH538 TIR-like domain (DUF1863);PF12799-Leucine Rich repeats (2 copies);PF13173-AAA domain;PF13191-AAA ATPase domain;PF13207-AAA domain;PF13238-AAA domain;PF13401-AAA domain;PF13504-Leucine rich repeat;PF13676-TIR…
		Pab-miR950.72	MA_10428883g0020	2.5	22.709	1	-0.62252	PF01582;PF13676	PF01582-TIR domain;PF13676-TIR domain
		Pab-miR950.72	MA_10427791g0010	2.5	23.854	1	-0.803897	PF00931;PF01582;PF01637;PF03205;PF05729;PF08937;PF13173;PF13191;PF13207;PF13401;PF13676	PF00931-NB-ARC domain;PF01582-TIR domain;PF01637-Archaeal ATPase;PF03205-Molybdopterin guanine dinucleotide synthesis protein B;PF05729-NACHT domain;PF08937-MTH538 TIR-like domain (DUF1863);PF13173-AAA domain;PF13191-AAA ATPase domain;PF13207-AAA domain;PF13401-AAA domain;PF13676-TIR domain
		Pab-miR950.72	MA_10426078g0010	2	17.564	1	-0.607332	PF01582;PF08937;PF13676	PF01582-TIR domain;PF08937-MTH538 TIR-like domain (DUF1863);PF13676-TIR domain
		Pab-miR950.71	MA_9873718g0020	2.5	18.157	1	-0.855499	PF00931;PF01582;PF01637;PF03205;PF03308;PF05729;PF08477;PF13173;PF13191;PF13207;PF13238;PF13401;PF13676	PF00931-NB-ARC domain;PF01582-TIR domain;PF01637-Archaeal ATPase;PF03205-Molybdopterin guanine dinucleotide synthesis protein B;PF03308-ArgK protein;PF05729-NACHT domain;PF08477-Miro-like protein;PF13173-AAA domain;PF13191-AAA ATPase domain;PF13207-AAA domain;PF13238-AAA domain;PF13401-AAA domain;PF13676-TIR domain
		Pab-miR950.71	MA_9815325g0010	2.5	24.785	1	-0.82043	PF01582;PF13676	PF01582-TIR domain;PF13676-TIR domain
		Pab-miR950.71	MA_928125g0010	1.5	13.939	1	-0.801032	PF00004;PF00931;PF01582;PF01637;PF01926;PF04665;PF05729;PF06745;PF12799;PF13173;PF13191;PF13207;PF13238;PF13401;PF13676	PF00004-ATPase family associated with various cellular activities (AAA);PF00931-NB-ARC domain;PF01582-TIR domain;PF01637-Archaeal ATPase;PF01926-50S ribosome-binding GTPase;PF04665-Poxvirus A32 protein;PF05729-NACHT domain;PF06745-KaiC;PF12799-Leucine Rich repeats (2 copies);PF13173-AAA domain;PF13191-AAA ATPase domain;PF13207-AAA domain;PF13238-AAA domain;PF13401-AAA domain;PF13676-TIR domain
		Pab-miR950.71	MA_8055038g0010	2.5	18.768	1	-0.943308	PF01582;PF13676	PF01582-TIR domain;PF13676-TIR domain
		Pab-miR950.71	MA_460406g0010	2.5	21.778	1	-0.611553	nm
		Pab-miR950.71	MA_442802g0010	2.5	15.903	1	-0.866735	PF01582;PF13676	PF01582-TIR domain;PF13676-TIR domain
		Pab-miR950.71	MA_390528g0010	2.5	12.053	1	-0.885743	PF00560;PF00931;PF01582;PF12799;PF13676;PF13855	PF00560-Leucine Rich Repeat;PF00931-NB-ARC domain;PF01582-TIR domain;PF12799-Leucine Rich repeats (2 copies);PF13676-TIR domain;PF13855-Leucine rich repeat
		Pab-miR950.71	MA_36568g0010	2.5	20.177	1	-0.762572	PF00560;PF00931;PF01582;PF01637;PF03205;PF05729;PF12799;PF13173;PF13191;PF13207;PF13238;PF13401;PF13676;PF13855	PF00560-Leucine Rich Repeat;PF00931-NB-ARC domain;PF01582-TIR domain;PF01637-Archaeal ATPase;PF03205-Molybdopterin guanine dinucleotide synthesis protein B;PF05729-NACHT domain;PF12799-Leucine Rich repeats (2 copies);PF13173-AAA domain;PF13191-AAA ATPase domain;PF13207-AAA domain;PF13238-AAA domain;PF13401-AAA domain;PF13676-TIR domain;PF13855-Leucine rich repeat
		Pab-miR950.71	MA_36510g0030	2.5	17.775	1	-0.693894	PF00558;PF00560;PF00931;PF01582;PF01637;PF05729;PF08937;PF12799;PF13173;PF13191;PF13207;PF13238;PF13306;PF13401;PF13504;PF13516;PF13676;PF13855	PF00558-Vpu protein;PF00560-Leucine Rich Repeat;PF00931-NB-ARC domain;PF01582-TIR domain;PF01637-Archaeal ATPase;PF05729-NACHT domain;PF08937-MTH538 TIR-like domain (DUF1863);PF12799-Leucine Rich repeats (2 copies);PF13173-AAA domain;PF13191-AAA ATPase domain;PF13207-AAA domain;PF13238-AAA domain;PF13306-Leucine rich repeats (6 copies);PF13401-AAA domain;PF13504-Leucine rich repeat;PF13516-Leucin…
		Pab-miR950.71	MA_182712g0010	2.5	23.719	1	-0.929973	PF00931;PF01582;PF13676	PF00931-NB-ARC domain;PF01582-TIR domain;PF13676-TIR domain
		Pab-miR950.71	MA_16045g0010	2.5	20.976	1	-0.943137	PF01582;PF08937;PF13676	PF01582-TIR domain;PF08937-MTH538 TIR-like domain (DUF1863);PF13676-TIR domain
		Pab-miR950.71	MA_10433003g0010	2.5	20.227	1	-0.706386	PF00931;PF01582;PF01637;PF01656;PF03205;PF03308;PF04665;PF05729;PF06745;PF08477;PF13173;PF13191;PF13207;PF13238;PF13401;PF13676	PF00931-NB-ARC domain;PF01582-TIR domain;PF01637-Archaeal ATPase;PF01656-CobQ/CobB/MinD/ParA nucleotide binding domain;PF03205-Molybdopterin guanine dinucleotide synthesis protein B;PF03308-ArgK protein;PF04665-Poxvirus A32 protein;PF05729-NACHT domain;PF06745-KaiC;PF08477-Miro-like protein;PF13173-AAA domain;PF13191-AAA ATPase domain;PF13207-AAA domain;PF13238-AAA domain;PF13401-AAA domain;PF136…
		Pab-miR950.71	MA_10177183g0010	2.5	20.542	1	-0.793953	PF01582;PF13676	PF01582-TIR domain;PF13676-TIR domain
		Pab-miR950.70	MA_2237165g0010	2.5	17.746	1	-0.869965	nm
		Pab-miR950.69	MA_9873718g0020	2.5	18.157	1	-0.892365	PF00931;PF01582;PF01637;PF03205;PF03308;PF05729;PF08477;PF13173;PF13191;PF13207;PF13238;PF13401;PF13676	PF00931-NB-ARC domain;PF01582-TIR domain;PF01637-Archaeal ATPase;PF03205-Molybdopterin guanine dinucleotide synthesis protein B;PF03308-ArgK protein;PF05729-NACHT domain;PF08477-Miro-like protein;PF13173-AAA domain;PF13191-AAA ATPase domain;PF13207-AAA domain;PF13238-AAA domain;PF13401-AAA domain;PF13676-TIR domain
		Pab-miR950.69	MA_9815325g0010	2.5	24.785	1	-0.919541	PF01582;PF13676	PF01582-TIR domain;PF13676-TIR domain
		Pab-miR950.69	MA_928125g0010	1.5	13.939	1	-0.932059	PF00004;PF00931;PF01582;PF01637;PF01926;PF04665;PF05729;PF06745;PF12799;PF13173;PF13191;PF13207;PF13238;PF13401;PF13676	PF00004-ATPase family associated with various cellular activities (AAA);PF00931-NB-ARC domain;PF01582-TIR domain;PF01637-Archaeal ATPase;PF01926-50S ribosome-binding GTPase;PF04665-Poxvirus A32 protein;PF05729-NACHT domain;PF06745-KaiC;PF12799-Leucine Rich repeats (2 copies);PF13173-AAA domain;PF13191-AAA ATPase domain;PF13207-AAA domain;PF13238-AAA domain;PF13401-AAA domain;PF13676-TIR domain
		Pab-miR950.69	MA_460406g0010	2.5	21.778	1	-0.99503	nm
		Pab-miR950.69	MA_442802g0010	2.5	15.903	1	-0.882172	PF01582;PF13676	PF01582-TIR domain;PF13676-TIR domain
		Pab-miR950.69	MA_390528g0010	2.5	12.053	1	-0.8629	PF00560;PF00931;PF01582;PF12799;PF13676;PF13855	PF00560-Leucine Rich Repeat;PF00931-NB-ARC domain;PF01582-TIR domain;PF12799-Leucine Rich repeats (2 copies);PF13676-TIR domain;PF13855-Leucine rich repeat
		Pab-miR950.69	MA_36568g0010	2.5	20.177	1	-0.952637	PF00560;PF00931;PF01582;PF01637;PF03205;PF05729;PF12799;PF13173;PF13191;PF13207;PF13238;PF13401;PF13676;PF13855	PF00560-Leucine Rich Repeat;PF00931-NB-ARC domain;PF01582-TIR domain;PF01637-Archaeal ATPase;PF03205-Molybdopterin guanine dinucleotide synthesis protein B;PF05729-NACHT domain;PF12799-Leucine Rich repeats (2 copies);PF13173-AAA domain;PF13191-AAA ATPase domain;PF13207-AAA domain;PF13238-AAA domain;PF13401-AAA domain;PF13676-TIR domain;PF13855-Leucine rich repeat
		Pab-miR950.69	MA_36510g0030	2.5	17.775	1	-0.978321	PF00558;PF00560;PF00931;PF01582;PF01637;PF05729;PF08937;PF12799;PF13173;PF13191;PF13207;PF13238;PF13306;PF13401;PF13504;PF13516;PF13676;PF13855	PF00558-Vpu protein;PF00560-Leucine Rich Repeat;PF00931-NB-ARC domain;PF01582-TIR domain;PF01637-Archaeal ATPase;PF05729-NACHT domain;PF08937-MTH538 TIR-like domain (DUF1863);PF12799-Leucine Rich repeats (2 copies);PF13173-AAA domain;PF13191-AAA ATPase domain;PF13207-AAA domain;PF13238-AAA domain;PF13306-Leucine rich repeats (6 copies);PF13401-AAA domain;PF13504-Leucine rich repeat;PF13516-Leucin…
		Pab-miR950.69	MA_16045g0010	2.5	20.976	1	-0.781538	PF01582;PF08937;PF13676	PF01582-TIR domain;PF08937-MTH538 TIR-like domain (DUF1863);PF13676-TIR domain
		Pab-miR950.69	MA_10436643g0020	2	19.82	1	-0.998798	PF00560;PF00931;PF01582;PF12799;PF13676;PF13855	PF00560-Leucine Rich Repeat;PF00931-NB-ARC domain;PF01582-TIR domain;PF12799-Leucine Rich repeats (2 copies);PF13676-TIR domain;PF13855-Leucine rich repeat
		Pab-miR950.69	MA_10433003g0010	2.5	20.227	1	-0.974547	PF00931;PF01582;PF01637;PF01656;PF03205;PF03308;PF04665;PF05729;PF06745;PF08477;PF13173;PF13191;PF13207;PF13238;PF13401;PF13676	PF00931-NB-ARC domain;PF01582-TIR domain;PF01637-Archaeal ATPase;PF01656-CobQ/CobB/MinD/ParA nucleotide binding domain;PF03205-Molybdopterin guanine dinucleotide synthesis protein B;PF03308-ArgK protein;PF04665-Poxvirus A32 protein;PF05729-NACHT domain;PF06745-KaiC;PF08477-Miro-like protein;PF13173-AAA domain;PF13191-AAA ATPase domain;PF13207-AAA domain;PF13238-AAA domain;PF13401-AAA domain;PF136…
		Pab-miR950.69	MA_10177183g0010	2.5	20.542	1	-0.936246	PF01582;PF13676	PF01582-TIR domain;PF13676-TIR domain
		Pab-miR950.68	MA_9873718g0020	2.5	18.157	1	-0.660916	PF00931;PF01582;PF01637;PF03205;PF03308;PF05729;PF08477;PF13173;PF13191;PF13207;PF13238;PF13401;PF13676	PF00931-NB-ARC domain;PF01582-TIR domain;PF01637-Archaeal ATPase;PF03205-Molybdopterin guanine dinucleotide synthesis protein B;PF03308-ArgK protein;PF05729-NACHT domain;PF08477-Miro-like protein;PF13173-AAA domain;PF13191-AAA ATPase domain;PF13207-AAA domain;PF13238-AAA domain;PF13401-AAA domain;PF13676-TIR domain
		Pab-miR950.68	MA_9815325g0010	2.5	24.785	1	-0.707808	PF01582;PF13676	PF01582-TIR domain;PF13676-TIR domain
		Pab-miR950.68	MA_928125g0010	1.5	13.939	1	-0.730829	PF00004;PF00931;PF01582;PF01637;PF01926;PF04665;PF05729;PF06745;PF12799;PF13173;PF13191;PF13207;PF13238;PF13401;PF13676	PF00004-ATPase family associated with various cellular activities (AAA);PF00931-NB-ARC domain;PF01582-TIR domain;PF01637-Archaeal ATPase;PF01926-50S ribosome-binding GTPase;PF04665-Poxvirus A32 protein;PF05729-NACHT domain;PF06745-KaiC;PF12799-Leucine Rich repeats (2 copies);PF13173-AAA domain;PF13191-AAA ATPase domain;PF13207-AAA domain;PF13238-AAA domain;PF13401-AAA domain;PF13676-TIR domain
		Pab-miR950.68	MA_460406g0010	2.5	21.778	1	-0.886873	nm
		Pab-miR950.68	MA_442802g0010	2.5	15.903	1	-0.644168	PF01582;PF13676	PF01582-TIR domain;PF13676-TIR domain
		Pab-miR950.68	MA_390528g0010	2.5	12.053	1	-0.613481	PF00560;PF00931;PF01582;PF12799;PF13676;PF13855	PF00560-Leucine Rich Repeat;PF00931-NB-ARC domain;PF01582-TIR domain;PF12799-Leucine Rich repeats (2 copies);PF13676-TIR domain;PF13855-Leucine rich repeat
		Pab-miR950.68	MA_36568g0010	2.5	20.177	1	-0.771549	PF00560;PF00931;PF01582;PF01637;PF03205;PF05729;PF12799;PF13173;PF13191;PF13207;PF13238;PF13401;PF13676;PF13855	PF00560-Leucine Rich Repeat;PF00931-NB-ARC domain;PF01582-TIR domain;PF01637-Archaeal ATPase;PF03205-Molybdopterin guanine dinucleotide synthesis protein B;PF05729-NACHT domain;PF12799-Leucine Rich repeats (2 copies);PF13173-AAA domain;PF13191-AAA ATPase domain;PF13207-AAA domain;PF13238-AAA domain;PF13401-AAA domain;PF13676-TIR domain;PF13855-Leucine rich repeat
		Pab-miR950.68	MA_36510g0030	2.5	17.775	1	-0.831427	PF00558;PF00560;PF00931;PF01582;PF01637;PF05729;PF08937;PF12799;PF13173;PF13191;PF13207;PF13238;PF13306;PF13401;PF13504;PF13516;PF13676;PF13855	PF00558-Vpu protein;PF00560-Leucine Rich Repeat;PF00931-NB-ARC domain;PF01582-TIR domain;PF01637-Archaeal ATPase;PF05729-NACHT domain;PF08937-MTH538 TIR-like domain (DUF1863);PF12799-Leucine Rich repeats (2 copies);PF13173-AAA domain;PF13191-AAA ATPase domain;PF13207-AAA domain;PF13238-AAA domain;PF13306-Leucine rich repeats (6 copies);PF13401-AAA domain;PF13504-Leucine rich repeat;PF13516-Leucin…
		Pab-miR950.68	MA_10436643g0020	2	19.82	1	-0.94556	PF00560;PF00931;PF01582;PF12799;PF13676;PF13855	PF00560-Leucine Rich Repeat;PF00931-NB-ARC domain;PF01582-TIR domain;PF12799-Leucine Rich repeats (2 copies);PF13676-TIR domain;PF13855-Leucine rich repeat
		Pab-miR950.68	MA_10433003g0010	2.5	20.227	1	-0.821578	PF00931;PF01582;PF01637;PF01656;PF03205;PF03308;PF04665;PF05729;PF06745;PF08477;PF13173;PF13191;PF13207;PF13238;PF13401;PF13676	PF00931-NB-ARC domain;PF01582-TIR domain;PF01637-Archaeal ATPase;PF01656-CobQ/CobB/MinD/ParA nucleotide binding domain;PF03205-Molybdopterin guanine dinucleotide synthesis protein B;PF03308-ArgK protein;PF04665-Poxvirus A32 protein;PF05729-NACHT domain;PF06745-KaiC;PF08477-Miro-like protein;PF13173-AAA domain;PF13191-AAA ATPase domain;PF13207-AAA domain;PF13238-AAA domain;PF13401-AAA domain;PF136…
		Pab-miR950.68	MA_10177183g0010	2.5	20.542	1	-0.738788	PF01582;PF13676	PF01582-TIR domain;PF13676-TIR domain
		Pab-miR950.67	MA_2237165g0010	2.5	17.746	1	-0.713853	nm
		Pab-miR950.67	MA_10436643g0020	2	19.82	1	-0.600405	PF00560;PF00931;PF01582;PF12799;PF13676;PF13855	PF00560-Leucine Rich Repeat;PF00931-NB-ARC domain;PF01582-TIR domain;PF12799-Leucine Rich repeats (2 copies);PF13676-TIR domain;PF13855-Leucine rich repeat
		Pab-miR950.64	MA_7841730g0010	2	18.35	1	-0.80863	PF01582;PF13676	PF01582-TIR domain;PF13676-TIR domain
		Pab-miR950.64	MA_3160g0010	2	20.048	1	-0.919018	PF01582;PF04904;PF08209;PF08937;PF13676	PF01582-TIR domain;PF04904-NAB conserved region 1 (NCD1);PF08209-Sgf11 (transcriptional regulation protein);PF08937-MTH538 TIR-like domain (DUF1863);PF13676-TIR domain
		Pab-miR950.60	MA_99743g0020	2.5	19.903	1	-0.761053	PF01582;PF08937;PF13676	PF01582-TIR domain;PF08937-MTH538 TIR-like domain (DUF1863);PF13676-TIR domain
		Pab-miR950.60	MA_7841730g0010	2	18.35	1	-0.932905	PF01582;PF13676	PF01582-TIR domain;PF13676-TIR domain
		Pab-miR950.60	MA_6580225g0010	1.5	24.652	1	-0.995419	PF01582;PF13676	PF01582-TIR domain;PF13676-TIR domain
		Pab-miR950.60	MA_554454g0010	2.5	19.599	1	-0.907274	PF00931;PF01582;PF01637;PF03205;PF03308;PF05729;PF13173;PF13191;PF13238;PF13401;PF13676	PF00931-NB-ARC domain;PF01582-TIR domain;PF01637-Archaeal ATPase;PF03205-Molybdopterin guanine dinucleotide synthesis protein B;PF03308-ArgK protein;PF05729-NACHT domain;PF13173-AAA domain;PF13191-AAA ATPase domain;PF13238-AAA domain;PF13401-AAA domain;PF13676-TIR domain
		Pab-miR950.60	MA_522954g0010	1.5	15.232	1	-0.639891	nm
		Pab-miR950.60	MA_3828g0010	2	18.819	1	-0.744903	PF00931;PF01582;PF01637;PF01926;PF08937;PF13191;PF13207;PF13401;PF13676	PF00931-NB-ARC domain;PF01582-TIR domain;PF01637-Archaeal ATPase;PF01926-50S ribosome-binding GTPase;PF08937-MTH538 TIR-like domain (DUF1863);PF13191-AAA ATPase domain;PF13207-AAA domain;PF13401-AAA domain;PF13676-TIR domain
		Pab-miR950.60	MA_3160g0010	2.5	20.048	1	-0.829736	PF01582;PF04904;PF08209;PF08937;PF13676	PF01582-TIR domain;PF04904-NAB conserved region 1 (NCD1);PF08209-Sgf11 (transcriptional regulation protein);PF08937-MTH538 TIR-like domain (DUF1863);PF13676-TIR domain
		Pab-miR950.59	MA_9815325g0010	2.5	24.785	1	-0.955223	PF01582;PF13676	PF01582-TIR domain;PF13676-TIR domain
		Pab-miR950.59	MA_9349189g0010	2.5	22.566	1	-0.973689	PF00931;PF01582;PF01637;PF01926;PF03205;PF05729;PF08937;PF13173;PF13191;PF13207;PF13238;PF13401;PF13671;PF13676	PF00931-NB-ARC domain;PF01582-TIR domain;PF01637-Archaeal ATPase;PF01926-50S ribosome-binding GTPase;PF03205-Molybdopterin guanine dinucleotide synthesis protein B;PF05729-NACHT domain;PF08937-MTH538 TIR-like domain (DUF1863);PF13173-AAA domain;PF13191-AAA ATPase domain;PF13207-AAA domain;PF13238-AAA domain;PF13401-AAA domain;PF13671-AAA domain;PF13676-TIR domain
		Pab-miR950.59	MA_8741625g0010	2.5	22.65	1	-0.990615	PF01582;PF04286;PF08937;PF13676	PF01582-TIR domain;PF04286-Protein of unknown function (DUF445);PF08937-MTH538 TIR-like domain (DUF1863);PF13676-TIR domain
		Pab-miR950.59	MA_63637g0010	1.5	21.732	1	-0.969281	PF01582;PF08937;PF13676	PF01582-TIR domain;PF08937-MTH538 TIR-like domain (DUF1863);PF13676-TIR domain
		Pab-miR950.59	MA_55143g0010	2.5	14.678	1	-0.635828	PF00560;PF00931;PF01582;PF08937;PF12799;PF12826;PF13306;PF13504;PF13676;PF13855	PF00560-Leucine Rich Repeat;PF00931-NB-ARC domain;PF01582-TIR domain;PF08937-MTH538 TIR-like domain (DUF1863);PF12799-Leucine Rich repeats (2 copies);PF12826-Helix-hairpin-helix motif;PF13306-Leucine rich repeats (6 copies);PF13504-Leucine rich repeat;PF13676-TIR domain;PF13855-Leucine rich repeat
		Pab-miR950.59	MA_49028g0010	1.5	21.109	1	-0.979542	PF01582;PF08937;PF13676	PF01582-TIR domain;PF08937-MTH538 TIR-like domain (DUF1863);PF13676-TIR domain
		Pab-miR950.59	MA_47046g0010	2.5	20.238	1	-0.96727	PF01582;PF12293;PF13676	PF01582-TIR domain;PF12293-Protein of unknown function (DUF3625);PF13676-TIR domain
		Pab-miR950.59	MA_460406g0010	2.5	21.778	1	-0.999993	nm
		Pab-miR950.59	MA_442802g0010	2.5	15.903	1	-0.926106	PF01582;PF13676	PF01582-TIR domain;PF13676-TIR domain
		Pab-miR950.59	MA_36568g0010	0.5	20.177	1	-0.978959	PF00560;PF00931;PF01582;PF01637;PF03205;PF05729;PF12799;PF13173;PF13191;PF13207;PF13238;PF13401;PF13676;PF13855	PF00560-Leucine Rich Repeat;PF00931-NB-ARC domain;PF01582-TIR domain;PF01637-Archaeal ATPase;PF03205-Molybdopterin guanine dinucleotide synthesis protein B;PF05729-NACHT domain;PF12799-Leucine Rich repeats (2 copies);PF13173-AAA domain;PF13191-AAA ATPase domain;PF13207-AAA domain;PF13238-AAA domain;PF13401-AAA domain;PF13676-TIR domain;PF13855-Leucine rich repeat
		Pab-miR950.59	MA_23376g0010	2.5	16.094	1	-0.970471	PF00560;PF00931;PF01582;PF01637;PF05729;PF12799;PF13173;PF13191;PF13207;PF13238;PF13401;PF13676;PF13855	PF00560-Leucine Rich Repeat;PF00931-NB-ARC domain;PF01582-TIR domain;PF01637-Archaeal ATPase;PF05729-NACHT domain;PF12799-Leucine Rich repeats (2 copies);PF13173-AAA domain;PF13191-AAA ATPase domain;PF13207-AAA domain;PF13238-AAA domain;PF13401-AAA domain;PF13676-TIR domain;PF13855-Leucine rich repeat
		Pab-miR950.59	MA_178158g0010	1.5	17.415	1	-0.970777	PF00560;PF00931;PF01582;PF01637;PF04665;PF05725;PF05729;PF08937;PF12799;PF13173;PF13191;PF13306;PF13401;PF13504;PF13676;PF13855	PF00560-Leucine Rich Repeat;PF00931-NB-ARC domain;PF01582-TIR domain;PF01637-Archaeal ATPase;PF04665-Poxvirus A32 protein;PF05725-FNIP Repeat;PF05729-NACHT domain;PF08937-MTH538 TIR-like domain (DUF1863);PF12799-Leucine Rich repeats (2 copies);PF13173-AAA domain;PF13191-AAA ATPase domain;PF13306-Leucine rich repeats (6 copies);PF13401-AAA domain;PF13504-Leucine rich repeat;PF13676-TIR domain;PF13…
		Pab-miR950.59	MA_16045g0010	2.5	20.976	1	-0.841812	PF01582;PF08937;PF13676	PF01582-TIR domain;PF08937-MTH538 TIR-like domain (DUF1863);PF13676-TIR domain
		Pab-miR950.59	MA_116648g0010	1	23.86	1	-0.950675	PF00560;PF00931;PF01582;PF12799;PF13676;PF13855	PF00560-Leucine Rich Repeat;PF00931-NB-ARC domain;PF01582-TIR domain;PF12799-Leucine Rich repeats (2 copies);PF13676-TIR domain;PF13855-Leucine rich repeat
		Pab-miR950.59	MA_10435825g0010	1.5	17.415	1	-0.968289	PF00560;PF00931;PF01582;PF01637;PF04665;PF05725;PF05729;PF08937;PF12799;PF13173;PF13191;PF13306;PF13401;PF13504;PF13676;PF13855	PF00560-Leucine Rich Repeat;PF00931-NB-ARC domain;PF01582-TIR domain;PF01637-Archaeal ATPase;PF04665-Poxvirus A32 protein;PF05725-FNIP Repeat;PF05729-NACHT domain;PF08937-MTH538 TIR-like domain (DUF1863);PF12799-Leucine Rich repeats (2 copies);PF13173-AAA domain;PF13191-AAA ATPase domain;PF13306-Leucine rich repeats (6 copies);PF13401-AAA domain;PF13504-Leucine rich repeat;PF13676-TIR domain;PF13…
		Pab-miR950.59	MA_10433003g0010	2.5	20.227	1	-0.992494	PF00931;PF01582;PF01637;PF01656;PF03205;PF03308;PF04665;PF05729;PF06745;PF08477;PF13173;PF13191;PF13207;PF13238;PF13401;PF13676	PF00931-NB-ARC domain;PF01582-TIR domain;PF01637-Archaeal ATPase;PF01656-CobQ/CobB/MinD/ParA nucleotide binding domain;PF03205-Molybdopterin guanine dinucleotide synthesis protein B;PF03308-ArgK protein;PF04665-Poxvirus A32 protein;PF05729-NACHT domain;PF06745-KaiC;PF08477-Miro-like protein;PF13173-AAA domain;PF13191-AAA ATPase domain;PF13207-AAA domain;PF13238-AAA domain;PF13401-AAA domain;PF136…
		Pab-miR950.59	MA_10432427g0010	2.5	24.46	1	-0.707071	PF01582;PF13676	PF01582-TIR domain;PF13676-TIR domain
		Pab-miR950.59	MA_10432202g0050	2.5	21.87	1	-0.97112	PF00560;PF00931;PF01582;PF01637;PF03205;PF03308;PF08937;PF12799;PF13173;PF13191;PF13207;PF13238;PF13401;PF13504;PF13676;PF13855	PF00560-Leucine Rich Repeat;PF00931-NB-ARC domain;PF01582-TIR domain;PF01637-Archaeal ATPase;PF03205-Molybdopterin guanine dinucleotide synthesis protein B;PF03308-ArgK protein;PF08937-MTH538 TIR-like domain (DUF1863);PF12799-Leucine Rich repeats (2 copies);PF13173-AAA domain;PF13191-AAA ATPase domain;PF13207-AAA domain;PF13238-AAA domain;PF13401-AAA domain;PF13504-Leucine rich repeat;PF13676-TIR…
		Pab-miR950.59	MA_10177183g0010	2	20.542	1	-0.967536	PF01582;PF13676	PF01582-TIR domain;PF13676-TIR domain
		Pab-miR950.58	MA_9815325g0010	2.5	24.785	1	-0.94095	PF01582;PF13676	PF01582-TIR domain;PF13676-TIR domain
		Pab-miR950.58	MA_9349189g0010	2.5	22.566	1	-0.914773	PF00931;PF01582;PF01637;PF01926;PF03205;PF05729;PF08937;PF13173;PF13191;PF13207;PF13238;PF13401;PF13671;PF13676	PF00931-NB-ARC domain;PF01582-TIR domain;PF01637-Archaeal ATPase;PF01926-50S ribosome-binding GTPase;PF03205-Molybdopterin guanine dinucleotide synthesis protein B;PF05729-NACHT domain;PF08937-MTH538 TIR-like domain (DUF1863);PF13173-AAA domain;PF13191-AAA ATPase domain;PF13207-AAA domain;PF13238-AAA domain;PF13401-AAA domain;PF13671-AAA domain;PF13676-TIR domain
		Pab-miR950.58	MA_8741625g0010	2.5	22.65	1	-0.873408	PF01582;PF04286;PF08937;PF13676	PF01582-TIR domain;PF04286-Protein of unknown function (DUF445);PF08937-MTH538 TIR-like domain (DUF1863);PF13676-TIR domain
		Pab-miR950.58	MA_63637g0010	1.5	21.732	1	-0.92213	PF01582;PF08937;PF13676	PF01582-TIR domain;PF08937-MTH538 TIR-like domain (DUF1863);PF13676-TIR domain
		Pab-miR950.58	MA_49028g0010	1.5	21.109	1	-0.903414	PF01582;PF08937;PF13676	PF01582-TIR domain;PF08937-MTH538 TIR-like domain (DUF1863);PF13676-TIR domain
		Pab-miR950.58	MA_47046g0010	2.5	20.238	1	-0.925214	PF01582;PF12293;PF13676	PF01582-TIR domain;PF12293-Protein of unknown function (DUF3625);PF13676-TIR domain
		Pab-miR950.58	MA_460406g0010	2.5	21.778	1	-0.796379	nm
		Pab-miR950.58	MA_442802g0010	2.5	15.903	1	-0.966668	PF01582;PF13676	PF01582-TIR domain;PF13676-TIR domain
		Pab-miR950.58	MA_36568g0010	0.5	20.177	1	-0.904644	PF00560;PF00931;PF01582;PF01637;PF03205;PF05729;PF12799;PF13173;PF13191;PF13207;PF13238;PF13401;PF13676;PF13855	PF00560-Leucine Rich Repeat;PF00931-NB-ARC domain;PF01582-TIR domain;PF01637-Archaeal ATPase;PF03205-Molybdopterin guanine dinucleotide synthesis protein B;PF05729-NACHT domain;PF12799-Leucine Rich repeats (2 copies);PF13173-AAA domain;PF13191-AAA ATPase domain;PF13207-AAA domain;PF13238-AAA domain;PF13401-AAA domain;PF13676-TIR domain;PF13855-Leucine rich repeat
		Pab-miR950.58	MA_23376g0010	2.5	16.094	1	-0.920228	PF00560;PF00931;PF01582;PF01637;PF05729;PF12799;PF13173;PF13191;PF13207;PF13238;PF13401;PF13676;PF13855	PF00560-Leucine Rich Repeat;PF00931-NB-ARC domain;PF01582-TIR domain;PF01637-Archaeal ATPase;PF05729-NACHT domain;PF12799-Leucine Rich repeats (2 copies);PF13173-AAA domain;PF13191-AAA ATPase domain;PF13207-AAA domain;PF13238-AAA domain;PF13401-AAA domain;PF13676-TIR domain;PF13855-Leucine rich repeat
		Pab-miR950.58	MA_182712g0010	0.5	23.719	1	-0.802264	PF00931;PF01582;PF13676	PF00931-NB-ARC domain;PF01582-TIR domain;PF13676-TIR domain
		Pab-miR950.58	MA_178158g0010	1.5	17.415	1	-0.630884	PF00560;PF00931;PF01582;PF01637;PF04665;PF05725;PF05729;PF08937;PF12799;PF13173;PF13191;PF13306;PF13401;PF13504;PF13676;PF13855	PF00560-Leucine Rich Repeat;PF00931-NB-ARC domain;PF01582-TIR domain;PF01637-Archaeal ATPase;PF04665-Poxvirus A32 protein;PF05725-FNIP Repeat;PF05729-NACHT domain;PF08937-MTH538 TIR-like domain (DUF1863);PF12799-Leucine Rich repeats (2 copies);PF13173-AAA domain;PF13191-AAA ATPase domain;PF13306-Leucine rich repeats (6 copies);PF13401-AAA domain;PF13504-Leucine rich repeat;PF13676-TIR domain;PF13…
		Pab-miR950.58	MA_16045g0010	2.5	20.976	1	-0.997145	PF01582;PF08937;PF13676	PF01582-TIR domain;PF08937-MTH538 TIR-like domain (DUF1863);PF13676-TIR domain
		Pab-miR950.58	MA_116648g0010	1	23.86	1	-0.945925	PF00560;PF00931;PF01582;PF12799;PF13676;PF13855	PF00560-Leucine Rich Repeat;PF00931-NB-ARC domain;PF01582-TIR domain;PF12799-Leucine Rich repeats (2 copies);PF13676-TIR domain;PF13855-Leucine rich repeat
		Pab-miR950.58	MA_10435825g0010	1.5	17.415	1	-0.92367	PF00560;PF00931;PF01582;PF01637;PF04665;PF05725;PF05729;PF08937;PF12799;PF13173;PF13191;PF13306;PF13401;PF13504;PF13676;PF13855	PF00560-Leucine Rich Repeat;PF00931-NB-ARC domain;PF01582-TIR domain;PF01637-Archaeal ATPase;PF04665-Poxvirus A32 protein;PF05725-FNIP Repeat;PF05729-NACHT domain;PF08937-MTH538 TIR-like domain (DUF1863);PF12799-Leucine Rich repeats (2 copies);PF13173-AAA domain;PF13191-AAA ATPase domain;PF13306-Leucine rich repeats (6 copies);PF13401-AAA domain;PF13504-Leucine rich repeat;PF13676-TIR domain;PF13…
		Pab-miR950.58	MA_10433003g0010	2.5	20.227	1	-0.866248	PF00931;PF01582;PF01637;PF01656;PF03205;PF03308;PF04665;PF05729;PF06745;PF08477;PF13173;PF13191;PF13207;PF13238;PF13401;PF13676	PF00931-NB-ARC domain;PF01582-TIR domain;PF01637-Archaeal ATPase;PF01656-CobQ/CobB/MinD/ParA nucleotide binding domain;PF03205-Molybdopterin guanine dinucleotide synthesis protein B;PF03308-ArgK protein;PF04665-Poxvirus A32 protein;PF05729-NACHT domain;PF06745-KaiC;PF08477-Miro-like protein;PF13173-AAA domain;PF13191-AAA ATPase domain;PF13207-AAA domain;PF13238-AAA domain;PF13401-AAA domain;PF136…
		Pab-miR950.58	MA_10432427g0010	2.5	24.46	1	-0.990259	PF01582;PF13676	PF01582-TIR domain;PF13676-TIR domain
		Pab-miR950.58	MA_10432202g0050	2.5	21.87	1	-0.919167	PF00560;PF00931;PF01582;PF01637;PF03205;PF03308;PF08937;PF12799;PF13173;PF13191;PF13207;PF13238;PF13401;PF13504;PF13676;PF13855	PF00560-Leucine Rich Repeat;PF00931-NB-ARC domain;PF01582-TIR domain;PF01637-Archaeal ATPase;PF03205-Molybdopterin guanine dinucleotide synthesis protein B;PF03308-ArgK protein;PF08937-MTH538 TIR-like domain (DUF1863);PF12799-Leucine Rich repeats (2 copies);PF13173-AAA domain;PF13191-AAA ATPase domain;PF13207-AAA domain;PF13238-AAA domain;PF13401-AAA domain;PF13504-Leucine rich repeat;PF13676-TIR…
		Pab-miR950.58	MA_10177183g0010	2	20.542	1	-0.924814	PF01582;PF13676	PF01582-TIR domain;PF13676-TIR domain
		Pab-miR950.55	MA_10436239g0010	2.5	23.189	1	-0.721403	PF01220;PF01582;PF04513;PF11083;PF11471;PF12128;PF13676	PF01220-Dehydroquinase class II;PF01582-TIR domain;PF04513-Baculovirus polyhedron envelope protein, PEP, C terminus ;PF11083-Lantibiotic streptin immunity protein;PF11471-Maltoporin periplasmic N-terminal extension;PF12128-Protein of unknown function (DUF3584);PF13676-TIR domain
		Pab-miR950.54	MA_9349189g0010	2.5	23.151	1	-0.952019	PF00931;PF01582;PF01637;PF01926;PF03205;PF05729;PF08937;PF13173;PF13191;PF13207;PF13238;PF13401;PF13671;PF13676	PF00931-NB-ARC domain;PF01582-TIR domain;PF01637-Archaeal ATPase;PF01926-50S ribosome-binding GTPase;PF03205-Molybdopterin guanine dinucleotide synthesis protein B;PF05729-NACHT domain;PF08937-MTH538 TIR-like domain (DUF1863);PF13173-AAA domain;PF13191-AAA ATPase domain;PF13207-AAA domain;PF13238-AAA domain;PF13401-AAA domain;PF13671-AAA domain;PF13676-TIR domain
		Pab-miR950.54	MA_8741625g0010	2.5	22.665	1	-0.919567	PF01582;PF04286;PF08937;PF13676	PF01582-TIR domain;PF04286-Protein of unknown function (DUF445);PF08937-MTH538 TIR-like domain (DUF1863);PF13676-TIR domain
		Pab-miR950.53	MA_10436239g0010	2.5	23.189	1	-0.726527	PF01220;PF01582;PF04513;PF11083;PF11471;PF12128;PF13676	PF01220-Dehydroquinase class II;PF01582-TIR domain;PF04513-Baculovirus polyhedron envelope protein, PEP, C terminus ;PF11083-Lantibiotic streptin immunity protein;PF11471-Maltoporin periplasmic N-terminal extension;PF12128-Protein of unknown function (DUF3584);PF13676-TIR domain
		Pab-miR950.46	MA_9743174g0010	2	16.718	1	-0.999044	PF01582;PF13676	PF01582-TIR domain;PF13676-TIR domain
		Pab-miR950.46	MA_325615g0010	2	17.315	1	-0.68146	PF01582;PF13676	PF01582-TIR domain;PF13676-TIR domain
		Pab-miR950.44	MA_679956g0010	2	17.103	1	-0.997256	PF00111;PF10588;PF13510	PF00111-2Fe-2S iron-sulfur cluster binding domain;PF10588-NADH-ubiquinone oxidoreductase-G iron-sulfur binding region;PF13510-2Fe-2S iron-sulfur cluster binding domain
		Pab-miR950.44	MA_10434974g0010	2.5	18.067	1	-0.733223	PF00384;PF09326	PF00384-Molybdopterin oxidoreductase;PF09326-Domain of unknown function (DUF1982)
		Pab-miR950.44	MA_10313519g0010	2	24.318	1	-0.710089	PF00004;PF00931;PF01582;PF01637;PF03308;PF05729;PF11814;PF13173;PF13191;PF13207;PF13238;PF13401;PF13676	PF00004-ATPase family associated with various cellular activities (AAA);PF00931-NB-ARC domain;PF01582-TIR domain;PF01637-Archaeal ATPase;PF03308-ArgK protein;PF05729-NACHT domain;PF11814-Peptidase_C39 like family;PF13173-AAA domain;PF13191-AAA ATPase domain;PF13207-AAA domain;PF13238-AAA domain;PF13401-AAA domain;PF13676-TIR domain
		Pab-miR950.43	MA_426605g0010	2.5	19.386	1	-0.961613	PF03106	PF03106-WRKY DNA -binding domain
		Pab-miR950.43	MA_10433003g0010	2.5	18.094	1	-0.9206	PF00931;PF01582;PF01637;PF01656;PF03205;PF03308;PF04665;PF05729;PF06745;PF08477;PF13173;PF13191;PF13207;PF13238;PF13401;PF13676	PF00931-NB-ARC domain;PF01582-TIR domain;PF01637-Archaeal ATPase;PF01656-CobQ/CobB/MinD/ParA nucleotide binding domain;PF03205-Molybdopterin guanine dinucleotide synthesis protein B;PF03308-ArgK protein;PF04665-Poxvirus A32 protein;PF05729-NACHT domain;PF06745-KaiC;PF08477-Miro-like protein;PF13173-AAA domain;PF13191-AAA ATPase domain;PF13207-AAA domain;PF13238-AAA domain;PF13401-AAA domain;PF136…
		Pab-miR950.41	MA_85844g0010	2.5	23.016	1	-0.602713	PF00560;PF00931;PF01582;PF01637;PF05729;PF07725;PF12799;PF13173;PF13191;PF13207;PF13401;PF13504;PF13676;PF13855	PF00560-Leucine Rich Repeat;PF00931-NB-ARC domain;PF01582-TIR domain;PF01637-Archaeal ATPase;PF05729-NACHT domain;PF07725-Leucine Rich Repeat;PF12799-Leucine Rich repeats (2 copies);PF13173-AAA domain;PF13191-AAA ATPase domain;PF13207-AAA domain;PF13401-AAA domain;PF13504-Leucine rich repeat;PF13676-TIR domain;PF13855-Leucine rich repeat
		Pab-miR950.41	MA_7841730g0010	2.5	20.137	1	-0.74184	PF01582;PF13676	PF01582-TIR domain;PF13676-TIR domain
		Pab-miR950.41	MA_3828g0010	2.5	22.58	1	-0.934545	PF00931;PF01582;PF01637;PF01926;PF08937;PF13191;PF13207;PF13401;PF13676	PF00931-NB-ARC domain;PF01582-TIR domain;PF01637-Archaeal ATPase;PF01926-50S ribosome-binding GTPase;PF08937-MTH538 TIR-like domain (DUF1863);PF13191-AAA ATPase domain;PF13207-AAA domain;PF13401-AAA domain;PF13676-TIR domain
		Pab-miR950.41	MA_131617g0010	2.5	19.526	1	-0.96355	PF01582;PF13676	PF01582-TIR domain;PF13676-TIR domain
		Pab-miR950.40	MA_7841730g0010	2.5	20.137	1	-0.792924	PF01582;PF13676	PF01582-TIR domain;PF13676-TIR domain
		Pab-miR950.40	MA_3828g0010	2.5	22.58	1	-0.903211	PF00931;PF01582;PF01637;PF01926;PF08937;PF13191;PF13207;PF13401;PF13676	PF00931-NB-ARC domain;PF01582-TIR domain;PF01637-Archaeal ATPase;PF01926-50S ribosome-binding GTPase;PF08937-MTH538 TIR-like domain (DUF1863);PF13191-AAA ATPase domain;PF13207-AAA domain;PF13401-AAA domain;PF13676-TIR domain
		Pab-miR950.40	MA_131617g0010	2.5	19.526	1	-0.981806	PF01582;PF13676	PF01582-TIR domain;PF13676-TIR domain
		Pab-miR950.39	MA_7841730g0010	2.5	20.137	1	-0.998844	PF01582;PF13676	PF01582-TIR domain;PF13676-TIR domain
		Pab-miR950.39	MA_131617g0010	2.5	19.526	1	-0.914681	PF01582;PF13676	PF01582-TIR domain;PF13676-TIR domain
		Pab-miR950.38	MA_7841730g0010	2.5	20.137	1	-0.814438	PF01582;PF13676	PF01582-TIR domain;PF13676-TIR domain
		Pab-miR950.38	MA_3828g0010	2.5	22.58	1	-0.887102	PF00931;PF01582;PF01637;PF01926;PF08937;PF13191;PF13207;PF13401;PF13676	PF00931-NB-ARC domain;PF01582-TIR domain;PF01637-Archaeal ATPase;PF01926-50S ribosome-binding GTPase;PF08937-MTH538 TIR-like domain (DUF1863);PF13191-AAA ATPase domain;PF13207-AAA domain;PF13401-AAA domain;PF13676-TIR domain
		Pab-miR950.38	MA_131617g0010	2.5	19.526	1	-0.98803	PF01582;PF13676	PF01582-TIR domain;PF13676-TIR domain
		Pab-miR950.37	MA_182712g0010	2.5	23.746	1	-0.95297	PF00931;PF01582;PF13676	PF00931-NB-ARC domain;PF01582-TIR domain;PF13676-TIR domain
		Pab-miR950.35	MA_7841730g0010	2.5	20.137	1	-0.883692	PF01582;PF13676	PF01582-TIR domain;PF13676-TIR domain
		Pab-miR950.35	MA_3828g0010	2.5	22.58	1	-0.818673	PF00931;PF01582;PF01637;PF01926;PF08937;PF13191;PF13207;PF13401;PF13676	PF00931-NB-ARC domain;PF01582-TIR domain;PF01637-Archaeal ATPase;PF01926-50S ribosome-binding GTPase;PF08937-MTH538 TIR-like domain (DUF1863);PF13191-AAA ATPase domain;PF13207-AAA domain;PF13401-AAA domain;PF13676-TIR domain
		Pab-miR950.35	MA_131617g0010	2.5	19.526	1	-0.999737	PF01582;PF13676	PF01582-TIR domain;PF13676-TIR domain
		Pab-miR950.34	MA_7841730g0010	2.5	20.137	1	-0.83098	PF01582;PF13676	PF01582-TIR domain;PF13676-TIR domain
		Pab-miR950.27	MA_303348g0010	2.5	14.272	1	-0.974559	PF00931;PF01582;PF01637;PF03205;PF05729;PF08477;PF13173;PF13191;PF13207;PF13238;PF13401;PF13676	PF00931-NB-ARC domain;PF01582-TIR domain;PF01637-Archaeal ATPase;PF03205-Molybdopterin guanine dinucleotide synthesis protein B;PF05729-NACHT domain;PF08477-Miro-like protein;PF13173-AAA domain;PF13191-AAA ATPase domain;PF13207-AAA domain;PF13238-AAA domain;PF13401-AAA domain;PF13676-TIR domain
		Pab-miR950.27	MA_10436239g0010	2.5	23.189	1	-0.809137	PF01220;PF01582;PF04513;PF11083;PF11471;PF12128;PF13676	PF01220-Dehydroquinase class II;PF01582-TIR domain;PF04513-Baculovirus polyhedron envelope protein, PEP, C terminus ;PF11083-Lantibiotic streptin immunity protein;PF11471-Maltoporin periplasmic N-terminal extension;PF12128-Protein of unknown function (DUF3584);PF13676-TIR domain
		Pab-miR950.27	MA_10433003g0010	2.5	18.094	1	-0.632075	PF00931;PF01582;PF01637;PF01656;PF03205;PF03308;PF04665;PF05729;PF06745;PF08477;PF13173;PF13191;PF13207;PF13238;PF13401;PF13676	PF00931-NB-ARC domain;PF01582-TIR domain;PF01637-Archaeal ATPase;PF01656-CobQ/CobB/MinD/ParA nucleotide binding domain;PF03205-Molybdopterin guanine dinucleotide synthesis protein B;PF03308-ArgK protein;PF04665-Poxvirus A32 protein;PF05729-NACHT domain;PF06745-KaiC;PF08477-Miro-like protein;PF13173-AAA domain;PF13191-AAA ATPase domain;PF13207-AAA domain;PF13238-AAA domain;PF13401-AAA domain;PF136…
		Pab-miR950.27	MA_10426078g0010	2.5	17.564	1	-0.740582	PF01582;PF08937;PF13676	PF01582-TIR domain;PF08937-MTH538 TIR-like domain (DUF1863);PF13676-TIR domain
		Pab-miR950.20	MA_154590g0010	2.5	22.495	1	-0.83311	PF00847;PF13870	PF00847-AP2 domain;PF13870-Domain of unknown function (DUF4201)
		Pab-miR950.20	MA_10428137g0010	2.5	21.854	1	-0.788764	PF00009;PF00025;PF00071;PF01926;PF04670;PF08477;PF13401	PF00009-Elongation factor Tu GTP binding domain;PF00025-ADP-ribosylation factor family;PF00071-Ras family;PF01926-50S ribosome-binding GTPase;PF04670-Gtr1/RagA G protein conserved region;PF08477-Miro-like protein;PF13401-AAA domain
		Pab-miR950.18	MA_7841730g0010	2.5	20.137	1	-0.842259	PF01582;PF13676	PF01582-TIR domain;PF13676-TIR domain
		Pab-miR950.18	MA_3828g0010	2.5	22.58	1	-0.863075	PF00931;PF01582;PF01637;PF01926;PF08937;PF13191;PF13207;PF13401;PF13676	PF00931-NB-ARC domain;PF01582-TIR domain;PF01637-Archaeal ATPase;PF01926-50S ribosome-binding GTPase;PF08937-MTH538 TIR-like domain (DUF1863);PF13191-AAA ATPase domain;PF13207-AAA domain;PF13401-AAA domain;PF13676-TIR domain
		Pab-miR950.18	MA_3160g0010	1.5	22.894	1	-0.70164	PF01582;PF04904;PF08209;PF08937;PF13676	PF01582-TIR domain;PF04904-NAB conserved region 1 (NCD1);PF08209-Sgf11 (transcriptional regulation protein);PF08937-MTH538 TIR-like domain (DUF1863);PF13676-TIR domain
		Pab-miR950.18	MA_2938841g0010	2.5	14.715	1	-0.601403	nm
		Pab-miR950.18	MA_131802g0030	1.5	22.818	1	-0.647102	PF00931;PF01582;PF01637;PF13191;PF13401;PF13676	PF00931-NB-ARC domain;PF01582-TIR domain;PF01637-Archaeal ATPase;PF13191-AAA ATPase domain;PF13401-AAA domain;PF13676-TIR domain
		Pab-miR950.18	MA_131617g0010	2.5	19.526	1	-0.994474	PF01582;PF13676	PF01582-TIR domain;PF13676-TIR domain
		Pab-miR950.18	MA_10427426g0010	2.5	15.766	1	-0.602208	nm
		Pab-miR950.18	MA_10024934g0010	1.5	18.355	1	-0.72075	PF00025;PF00931;PF01582;PF01637;PF03308;PF08937;PF13173;PF13207;PF13401;PF13671;PF13676	PF00025-ADP-ribosylation factor family;PF00931-NB-ARC domain;PF01582-TIR domain;PF01637-Archaeal ATPase;PF03308-ArgK protein;PF08937-MTH538 TIR-like domain (DUF1863);PF13173-AAA domain;PF13207-AAA domain;PF13401-AAA domain;PF13671-AAA domain;PF13676-TIR domain
		Pab-miR950.17	MA_43422g0010	2.5	20.971	1	-0.868116	PF01582;PF13676	PF01582-TIR domain;PF13676-TIR domain
		Pab-miR950.17	MA_303348g0010	2	14.272	1	-0.758607	PF00931;PF01582;PF01637;PF03205;PF05729;PF08477;PF13173;PF13191;PF13207;PF13238;PF13401;PF13676	PF00931-NB-ARC domain;PF01582-TIR domain;PF01637-Archaeal ATPase;PF03205-Molybdopterin guanine dinucleotide synthesis protein B;PF05729-NACHT domain;PF08477-Miro-like protein;PF13173-AAA domain;PF13191-AAA ATPase domain;PF13207-AAA domain;PF13238-AAA domain;PF13401-AAA domain;PF13676-TIR domain
		Pab-miR950.17	MA_182712g0010	1	23.746	1	-0.978597	PF00931;PF01582;PF13676	PF00931-NB-ARC domain;PF01582-TIR domain;PF13676-TIR domain
		Pab-miR950.17	MA_16045g0010	2.5	20.001	1	-0.603771	PF01582;PF08937;PF13676	PF01582-TIR domain;PF08937-MTH538 TIR-like domain (DUF1863);PF13676-TIR domain
		Pab-miR950.16	MA_85844g0010	1	23.016	1	-0.636619	PF00560;PF00931;PF01582;PF01637;PF05729;PF07725;PF12799;PF13173;PF13191;PF13207;PF13401;PF13504;PF13676;PF13855	PF00560-Leucine Rich Repeat;PF00931-NB-ARC domain;PF01582-TIR domain;PF01637-Archaeal ATPase;PF05729-NACHT domain;PF07725-Leucine Rich Repeat;PF12799-Leucine Rich repeats (2 copies);PF13173-AAA domain;PF13191-AAA ATPase domain;PF13207-AAA domain;PF13401-AAA domain;PF13504-Leucine rich repeat;PF13676-TIR domain;PF13855-Leucine rich repeat
		Pab-miR950.16	MA_7841730g0010	2.5	20.137	1	-0.712181	PF01582;PF13676	PF01582-TIR domain;PF13676-TIR domain
		Pab-miR950.16	MA_3828g0010	2.5	22.58	1	-0.949043	PF00931;PF01582;PF01637;PF01926;PF08937;PF13191;PF13207;PF13401;PF13676	PF00931-NB-ARC domain;PF01582-TIR domain;PF01637-Archaeal ATPase;PF01926-50S ribosome-binding GTPase;PF08937-MTH538 TIR-like domain (DUF1863);PF13191-AAA ATPase domain;PF13207-AAA domain;PF13401-AAA domain;PF13676-TIR domain
		Pab-miR950.16	MA_2938841g0010	2.5	14.715	1	-0.75399	nm
		Pab-miR950.16	MA_2237165g0010	2.5	17.998	1	-0.743063	nm
		Pab-miR950.16	MA_131802g0030	1.5	22.818	1	-0.791119	PF00931;PF01582;PF01637;PF13191;PF13401;PF13676	PF00931-NB-ARC domain;PF01582-TIR domain;PF01637-Archaeal ATPase;PF13191-AAA ATPase domain;PF13401-AAA domain;PF13676-TIR domain
		Pab-miR950.16	MA_131617g0010	2.5	19.526	1	-0.951094	PF01582;PF13676	PF01582-TIR domain;PF13676-TIR domain
		Pab-miR950.16	MA_10427426g0010	2.5	15.766	1	-0.754652	nm
		Pab-miR950.16	MA_10024934g0010	1.5	18.355	1	-0.848817	PF00025;PF00931;PF01582;PF01637;PF03308;PF08937;PF13173;PF13207;PF13401;PF13671;PF13676	PF00025-ADP-ribosylation factor family;PF00931-NB-ARC domain;PF01582-TIR domain;PF01637-Archaeal ATPase;PF03308-ArgK protein;PF08937-MTH538 TIR-like domain (DUF1863);PF13173-AAA domain;PF13207-AAA domain;PF13401-AAA domain;PF13671-AAA domain;PF13676-TIR domain
		Pab-miR950.15	MA_43422g0010	2.5	20.971	1	-0.657028	PF01582;PF13676	PF01582-TIR domain;PF13676-TIR domain
		Pab-miR950.15	MA_3160g0010	1.5	22.894	1	-0.648136	PF01582;PF04904;PF08209;PF08937;PF13676	PF01582-TIR domain;PF04904-NAB conserved region 1 (NCD1);PF08209-Sgf11 (transcriptional regulation protein);PF08937-MTH538 TIR-like domain (DUF1863);PF13676-TIR domain
		Pab-miR950.15	MA_182712g0010	1	23.746	1	-0.856786	PF00931;PF01582;PF13676	PF00931-NB-ARC domain;PF01582-TIR domain;PF13676-TIR domain
		Pab-miR950.13	MA_7841730g0010	2.5	20.137	1	-0.934638	PF01582;PF13676	PF01582-TIR domain;PF13676-TIR domain
		Pab-miR950.13	MA_3828g0010	2.5	22.58	1	-0.741663	PF00931;PF01582;PF01637;PF01926;PF08937;PF13191;PF13207;PF13401;PF13676	PF00931-NB-ARC domain;PF01582-TIR domain;PF01637-Archaeal ATPase;PF01926-50S ribosome-binding GTPase;PF08937-MTH538 TIR-like domain (DUF1863);PF13191-AAA ATPase domain;PF13207-AAA domain;PF13401-AAA domain;PF13676-TIR domain
		Pab-miR950.13	MA_3160g0010	1.5	22.894	1	-0.832429	PF01582;PF04904;PF08209;PF08937;PF13676	PF01582-TIR domain;PF04904-NAB conserved region 1 (NCD1);PF08209-Sgf11 (transcriptional regulation protein);PF08937-MTH538 TIR-like domain (DUF1863);PF13676-TIR domain
		Pab-miR950.13	MA_131617g0010	2.5	19.526	1	-0.994944	PF01582;PF13676	PF01582-TIR domain;PF13676-TIR domain
36	Pab-miR951	Pab-miR951.7	MA_117084g0010	2.5	20.166	1	-0.998748	nm
		Pab-miR951.5	MA_9414229g0010	1.5	13.954	1	-0.8025	PF00931;PF01582;PF05729;PF13676	PF00931-NB-ARC domain;PF01582-TIR domain;PF05729-NACHT domain;PF13676-TIR domain
		Pab-miR951.5	MA_42281g0010	2.5	17.387	1	-0.981225	PF06314	PF06314-Acetoacetate decarboxylase (ADC)
		Pab-miR951.5	MA_323804g0010	1.5	18.841	1	-0.940514	PF00560;PF12799;PF13306;PF13504;PF13855	PF00560-Leucine Rich Repeat;PF12799-Leucine Rich repeats (2 copies);PF13306-Leucine rich repeats (6 copies);PF13504-Leucine rich repeat;PF13855-Leucine rich repeat
		Pab-miR951.5	MA_10432315g0010	1.5	11.493	1	-0.98811	PF00931;PF01443;PF01582;PF01637;PF03308;PF05729;PF07693;PF13173;PF13191;PF13207;PF13238;PF13401;PF13676	PF00931-NB-ARC domain;PF01443-Viral (Superfamily 1) RNA helicase;PF01582-TIR domain;PF01637-Archaeal ATPase;PF03308-ArgK protein;PF05729-NACHT domain;PF07693-KAP family P-loop domain;PF13173-AAA domain;PF13191-AAA ATPase domain;PF13207-AAA domain;PF13238-AAA domain;PF13401-AAA domain;PF13676-TIR domain
		Pab-miR951.43	MA_56416g0010	2.5	14.651	1	-0.903377	PF00173	PF00173-Cytochrome b5-like Heme/Steroid binding domain
		Pab-miR951.39	MA_182712g0010	2.5	21.824	1	-0.999634	PF00931;PF01582;PF13676	PF00931-NB-ARC domain;PF01582-TIR domain;PF13676-TIR domain
		Pab-miR951.39	MA_10435852g0010	2.5	23.95	1	-0.734551	PF01582;PF08937;PF13676	PF01582-TIR domain;PF08937-MTH538 TIR-like domain (DUF1863);PF13676-TIR domain
		Pab-miR951.34	MA_8234g0010	2.5	17.439	1	-0.825738	PF04722;PF06031	PF04722-Ssu72-like protein;PF06031-SERTA motif
		Pab-miR951.34	MA_182712g0010	2.5	21.824	1	-0.992104	PF00931;PF01582;PF13676	PF00931-NB-ARC domain;PF01582-TIR domain;PF13676-TIR domain
		Pab-miR951.33	MA_783450g0010	2.5	20.617	1	-0.827446	PF05055;PF05633;PF07889;PF12018	PF05055-Protein of unknown function (DUF677);PF05633-Protein of unknown function (DUF793);PF07889-Protein of unknown function (DUF1664);PF12018-Domain of unknown function (DUF3508)
		Pab-miR951.33	MA_182712g0010	2.5	21.824	1	-0.996578	PF00931;PF01582;PF13676	PF00931-NB-ARC domain;PF01582-TIR domain;PF13676-TIR domain
		Pab-miR951.32	MA_182712g0010	2	21.824	1	-0.999478	PF00931;PF01582;PF13676	PF00931-NB-ARC domain;PF01582-TIR domain;PF13676-TIR domain
		Pab-miR951.31	MA_182712g0010	2	21.824	1	-0.998923	PF00931;PF01582;PF13676	PF00931-NB-ARC domain;PF01582-TIR domain;PF13676-TIR domain
		Pab-miR951.30	MA_117084g0010	2.5	20.18	1	-0.79518	nm
		Pab-miR951.3	MA_6521g0010	2.5	20.333	1	-1	PF00067;PF04055	PF00067-Cytochrome P450;PF04055-Radical SAM superfamily
		Pab-miR951.28	MA_49028g0010	2.5	20.118	1	-0.849863	PF01582;PF08937;PF13676	PF01582-TIR domain;PF08937-MTH538 TIR-like domain (DUF1863);PF13676-TIR domain
		Pab-miR951.28	MA_182712g0010	2	21.824	1	-0.863929	PF00931;PF01582;PF13676	PF00931-NB-ARC domain;PF01582-TIR domain;PF13676-TIR domain
		Pab-miR951.28	MA_10204399g0010	2	24.023	1	-0.840091	PF00931;PF01582;PF05729;PF13173;PF13401;PF13676	PF00931-NB-ARC domain;PF01582-TIR domain;PF05729-NACHT domain;PF13173-AAA domain;PF13401-AAA domain;PF13676-TIR domain
		Pab-miR951.26	MA_49028g0010	2.5	20.118	1	-0.796608	PF01582;PF08937;PF13676	PF01582-TIR domain;PF08937-MTH538 TIR-like domain (DUF1863);PF13676-TIR domain
		Pab-miR951.26	MA_182712g0010	2	21.824	1	-0.907411	PF00931;PF01582;PF13676	PF00931-NB-ARC domain;PF01582-TIR domain;PF13676-TIR domain
		Pab-miR951.26	MA_10204399g0010	2	24.023	1	-0.78543	PF00931;PF01582;PF05729;PF13173;PF13401;PF13676	PF00931-NB-ARC domain;PF01582-TIR domain;PF05729-NACHT domain;PF13173-AAA domain;PF13401-AAA domain;PF13676-TIR domain
		Pab-miR951.22	MA_49028g0010	2	20.118	1	-0.668523	PF01582;PF08937;PF13676	PF01582-TIR domain;PF08937-MTH538 TIR-like domain (DUF1863);PF13676-TIR domain
		Pab-miR951.22	MA_230853g0010	2.5	13.994	1	-0.70007	PF01582;PF02362;PF13676	PF01582-TIR domain;PF02362-B3 DNA binding domain;PF13676-TIR domain
		Pab-miR951.22	MA_182712g0010	1.5	21.824	1	-0.970314	PF00931;PF01582;PF13676	PF00931-NB-ARC domain;PF01582-TIR domain;PF13676-TIR domain
		Pab-miR951.22	MA_16045g0010	2.5	18.731	1	-0.891099	PF01582;PF08937;PF13676	PF01582-TIR domain;PF08937-MTH538 TIR-like domain (DUF1863);PF13676-TIR domain
		Pab-miR951.22	MA_10432202g0050	2.5	23.229	1	-0.696504	PF00560;PF00931;PF01582;PF01637;PF03205;PF03308;PF08937;PF12799;PF13173;PF13191;PF13207;PF13238;PF13401;PF13504;PF13676;PF13855	PF00560-Leucine Rich Repeat;PF00931-NB-ARC domain;PF01582-TIR domain;PF01637-Archaeal ATPase;PF03205-Molybdopterin guanine dinucleotide synthesis protein B;PF03308-ArgK protein;PF08937-MTH538 TIR-like domain (DUF1863);PF12799-Leucine Rich repeats (2 copies);PF13173-AAA domain;PF13191-AAA ATPase domain;PF13207-AAA domain;PF13238-AAA domain;PF13401-AAA domain;PF13504-Leucine rich repeat;PF13676-TIR…
		Pab-miR951.22	MA_10426286g0010	2.5	16.192	1	-0.699012	PF00931;PF01582;PF01637;PF13676	PF00931-NB-ARC domain;PF01582-TIR domain;PF01637-Archaeal ATPase;PF13676-TIR domain
		Pab-miR951.22	MA_10204399g0010	1.5	24.023	1	-0.654822	PF00931;PF01582;PF05729;PF13173;PF13401;PF13676	PF00931-NB-ARC domain;PF01582-TIR domain;PF05729-NACHT domain;PF13173-AAA domain;PF13401-AAA domain;PF13676-TIR domain
		Pab-miR951.18	MA_158782g0080	2.5	21.093	1	-0.998321	nm
		Pab-miR951.16	MA_11587g0010	2	21.53	1	-0.808465	PF00931;PF01582;PF01637;PF05729;PF06745;PF12799;PF13173;PF13191;PF13207;PF13401;PF13676	PF00931-NB-ARC domain;PF01582-TIR domain;PF01637-Archaeal ATPase;PF05729-NACHT domain;PF06745-KaiC;PF12799-Leucine Rich repeats (2 copies);PF13173-AAA domain;PF13191-AAA ATPase domain;PF13207-AAA domain;PF13401-AAA domain;PF13676-TIR domain
		Pab-miR951.15	MA_750097g0010	2	16.168	1	-0.956064	PF00004;PF00931;PF01582;PF01637;PF04665;PF05729;PF08937;PF13173;PF13191;PF13207;PF13238;PF13401;PF13676	PF00004-ATPase family associated with various cellular activities (AAA);PF00931-NB-ARC domain;PF01582-TIR domain;PF01637-Archaeal ATPase;PF04665-Poxvirus A32 protein;PF05729-NACHT domain;PF08937-MTH538 TIR-like domain (DUF1863);PF13173-AAA domain;PF13191-AAA ATPase domain;PF13207-AAA domain;PF13238-AAA domain;PF13401-AAA domain;PF13676-TIR domain
		Pab-miR951.15	MA_2237165g0010	2	17.998	1	-0.976175	nm
		Pab-miR951.13	MA_10432202g0030	2.5	15.509	1	-0.980661	PF00004;PF00931;PF01220;PF01582;PF01637;PF01926;PF02223;PF03205;PF03308;PF05729;PF07693;PF08477;PF08937;PF11767;PF11814;PF13173;PF13191;PF13207;PF13238;PF13401;PF13676	PF00004-ATPase family associated with various cellular activities (AAA);PF00931-NB-ARC domain;PF01220-Dehydroquinase class II;PF01582-TIR domain;PF01637-Archaeal ATPase;PF01926-50S ribosome-binding GTPase;PF02223-Thymidylate kinase;PF03205-Molybdopterin guanine dinucleotide synthesis protein B;PF03308-ArgK protein;PF05729-NACHT domain;PF07693-KAP family P-loop domain;PF08477-Miro-like protein;PF0…
				*	nm - no match among Pfam database
