# Supplementary material for: In Silico Analysis of Small RNAs Suggest Roles for Novel and Conserved miRNAs in the Formation of Epigenetic Memory in Somatic Embryos of Norway Spruce
Source: Front Physiol. 2017 Sep 8;8:674. doi: 10.3389/fphys.2017.00674 (PMC5596105; doi:10.3389/fphys.2017.00674)
Supplement: Supplementary file 7 [file Table8.xlsx]

## Sheet: S8.1 - DNA methyl
Suppl. Table S8. Description of DEGs of epigenetic regulators, which could be targeted by differentially expressed predicted miRNAs defined in Norway spruce embryos
8.1 - DNA methylation
## miRs	## Targets	Predicted miRNA ID	Predicted target gene model ID	miR - mRNA expression correlation	Expectation	UPE	miRNA start	miRNA end	Target start	Target end	miRNA aligned fragment	Target aligned fragment	Putative inhibition mechanism	Number of target sites		Gene model confidence	Pfam ids	Pfam desciption	Poplar homologs IDs	Arabidopsis homologs IDs
		DNA methyltransferases
1	1	Pab-miRn0606	MA_10433243g0010	0.998273	3	15.487	1	24	401	424	TAATTCCGGATCCAATGAGTGCCT	AGAGACTCATTGGGTTTGGAGTTC	Cleavage	1		Medium	PF00145	PF00145-C-5 cytosine-specific DNA methylase	Potri.001G347000.2	AT5G14620.1
	2	Pab-miRn0606	MA_60018g0010	0.999997	2.5	21.881	1	24	293	316	TAATTCCGGATCCAATGAGTGCCT	AGGGACTCATTGGATTTGGAGTTC	Cleavage	1		Medium	PF00145	PF00145-C-5 cytosine-specific DNA methylase	Potri.001G347000.2	AT5G14620.1
		DNA demethylases
2	1	Pab-miRn0118.1_5p	MA_10397484g0010	-0.729094	1	24.723	1	21	142	162	ATACTTGGCAGCTCTTCTAAT	GTTAGAAGAGCTGCCAAGTAC	Cleavage	1		High	PF07593	PF07593-ASPIC and UnbV
		C methylation readers
3	1	Pab-miRn0143.2	MA_139275g0010	-0.789002	3	16.717	1	21	2613	2633	CGCTTTTTTTTGCTAGATCCG	TGGATTTAGCAGTAAAAAGCA	Translation	1		Medium	PF00628;PF01429;PF05641;PF09486	PF00628-PHD-finger;PF01429-Methyl-CpG binding domain;PF05641-Agenet domain;PF09486-Bacterial type III secretion protein (HrpB7)	Potri.009G072600.1	AT4G14920.1
4	1	Pab-miRn0117.2_3p	MA_75004g0010	-0.90132	3	10.929	1	21	446	466	TTACAGCTATATCTTTTCCAT	ATGGGGAAGATATGGCTGAAA	Cleavage	1		High	PF01429	PF01429-Methyl-CpG binding domain	Potri.006G067700.4	AT3G15790.1

## Sheet: S8.2 - Histone methyl
S8.2 - Histone methylation
## miRs	## Targets	Predicted miRNA ID	Predicted target gene model ID	miR - mRNA expression correlation	Expectation	UPE	miRNA start	miRNA end	Target start	Target end	miRNA aligned fragment	Target aligned fragment	Putative inhibition mechanism	Number of target sites		Gene model confidence	Pfam ids	Pfam desciption	Poplar homologs IDs	Arabidopsis homologs IDs
Histone methyltransferases
		SET domain proteins
1	1	Pab-miR156.61	MA_10435993g0010	-0.998564	3	12.359	1	20	2	21	GCTCACTTCTCTTTCTGTCA	TGACAGGGAGGGGAGTGAGA	Cleavage	1		High	PF00856	PF00856-SET domain	Potri.004G135700.1	AT3G56570.1
2	1	Pab-miRn0254.1_5p	MA_790260g0010	-0.988899	3	17.607	1	21	238	258	AACATGAGGAGGAGCTCATTC	GGATGCGTTCCTGCTCATGTT	Translation	1		Medium	PF00856;PF02182;PF05033	PF00856-SET domain;PF02182-YDG/SRA domain;PF05033-Pre-SET motif	Potri.003G083100.1	AT2G35160.1
3	1	Pab-miRn0562_3p	MA_794991g0010	n_exp	3	18.755	1	20	272	291	GTCCCAGTTTTAGTCACAGA	TCAGTGAGCAAAACTGGGAC	Cleavage	1		Medium	PF00515;PF00856;PF04212;PF07719;PF12895;PF13174;PF13176;PF13181;PF13371;PF13414;PF13424;PF13428;PF13431;PF13432	PF00515-Tetratricopeptide repeat;PF00856-SET domain;PF04212-MIT (microtubule interacting and transport) domain;PF07719-Tetratricopeptide repeat;PF12895-Anaphase-promoting complex, cyclosome, subunit 3;PF13174-Tetratricopeptide repeat;PF13176-Tetratricopeptide repeat;PF13181-Tetratricopeptide repeat;PF13371-Tetratricopeptide repeat;PF13414-TPR repeat;PF13424-Tetratricopeptide repeat;PF13428-Tetrat…	Potri.008G089500.1	AT1G26760.1
4	1	Pab-miRn0571.2	MA_110067g0010	0.975793	2.5	20.971	1	20	660	679	GGATTATTCCGTGTTTTGTG	CACAAAATGCGAAATAATCT	Translation	1		Low	PF00856	PF00856-SET domain	Potri.008G089500.1	AT1G26760.1
	2	Pab-miRn0571.2	MA_22304g0010	-0.306177	2	20.557	1	20	780	799	GGATTATTCCGTGTTTTGTG	CACAAAATGCGAAATAATCC	Translation	1		Low	PF00856	PF00856-SET domain	Potri.008G089500.1	AT1G26760.1
5	1	Pab-miRn0327.2	MA_149700g0010	-0.279085	3	12.83	1	20	318	337	GGATGGATCATATGTGATTG	CAATCATATAGGATCTGTTC	Translation	1		Medium	PF00856;PF02182;PF05033	PF00856-SET domain;PF02182-YDG/SRA domain;PF05033-Pre-SET motif	Potri.003G083100.1	AT2G35160.1
6	1	Pab-miRn0551	MA_10428046g0010	-0.556517	3	16.783	1	21	4609	4629	TGTAGCAGTGATGGGATCAAT	ATTGATCCCCATATTGCTACA	Translation	1		High	PF00856;PF00999;PF05033;PF08879	PF00856-SET domain;PF00999-Sodium/hydrogen exchanger family;PF05033-Pre-SET motif;PF08879-WRC	Potri.007G033000.1	AT2G23740.1
7	1	Pab-miRn0387	MA_390354g0010	0.382262	2	15.218	1	21	487	507	GAGAAATCTTCTGGATCCATC	GATGGTTTCAGGAGATTTCTC	Cleavage	1		High	PF00856	PF00856-SET domain	Potri.009G006800.1	AT1G08125.1
8	1	Pab-miRn0166.1_5p	MA_116780g0010	0.16671	3	13.584	1	20	50	69	GATTGTACAGATGTGGATAT	ATATCCACACCTATACAATG	Translation	1		High	PF00856	PF00856-SET domain	Potri.013G048100.1	AT3G04380.1
9	1	Pab-miRn0305.2_3p	MA_88130g0010	-0.930557	3	23.879	1	20	304	323	GAGGTCAACTCTTTCTTGCT	AGCAAGGAGAAGTTGACTTT	Translation	1		Medium	PF00856	PF00856-SET domain	Potri.005G195400.1	AT1G76710.2
		polycomb proteins
10	1	Pab-miR1313.1_3p	MA_10432106g0010	-0.557411	3	21.767	1	21	1934	1954	CAACAATAATTTCAGTGGAAG	CTGCAGCTGAAATTGTTGTTG	Cleavage	1		Medium	PF01179;PF02727;PF02728;PF09733;PF14076	PF01179-Copper amine oxidase, enzyme domain;PF02727-Copper amine oxidase, N2 domain;PF02728-Copper amine oxidase, N3 domain;PF09733-VEFS-Box of polycomb protein;PF14076-Domain of unknown function (DUF4258)	Potri.015G082900.3	AT2G42490.1
11	1	Pab-miR3700.1	MA_37588g0020	0.993709	2.5	18.925	1	21	849	869	ATCTTGAGATGGGTACTCGTG	TACGAGTACAGATCTCAAGGT	Translation	1		High	PF10513	PF10513-Enhancer of polycomb-like	Potri.006G246200.2	AT4G32620.2
12	1	Pab-miRn0454.3	MA_10428588g0010	0.955336	3	19.224	1	22	4640	4661	TAATCCCCCATCTTGTGCACTT	GAGTGCGCAAGATAGAGGATTA	Translation	1		High	PF10513	PF10513-Enhancer of polycomb-like	Potri.018G034900.1	AT4G32620.2
13	1	Pab-miRn0330	MA_10432106g0010	0.546039	3	24.144	1	20	1751	1770	GTTAACTCTGCACTCTGTAA	CTACAGAGTGGGGAGTTAAT	Translation	1		Medium	PF01179;PF02727;PF02728;PF09733;PF14076	PF01179-Copper amine oxidase, enzyme domain;PF02727-Copper amine oxidase, N2 domain;PF02728-Copper amine oxidase, N3 domain;PF09733-VEFS-Box of polycomb protein;PF14076-Domain of unknown function (DUF4258)	Potri.015G082900.3	AT2G42490.1
14	1	Pab-miRn0252.1_3p	MA_10432106g0010	-0.625251	3	24.058	1	20	1752	1771	CGTTAACTCTGCACTCTGTA	TACAGAGTGGGGAGTTAATA	Translation	1		Medium	PF01179;PF02727;PF02728;PF09733;PF14076	PF01179-Copper amine oxidase, enzyme domain;PF02727-Copper amine oxidase, N2 domain;PF02728-Copper amine oxidase, N3 domain;PF09733-VEFS-Box of polycomb protein;PF14076-Domain of unknown function (DUF4258)	Potri.015G082900.3	AT2G42490.1
15	1	Pab-miRn0405_5p	MA_37588g0020	-0.107731	3	17.323	1	22	3048	3069	TTCTTCAACATTAGAGGCCAAA	TATGGATTCTGATGATGAAGAA	Cleavage	1		High	PF10513	PF10513-Enhancer of polycomb-like	Potri.006G246200.2	AT4G32620.2
16	1	Pab-miRn0595	MA_37588g0020	0.899276	3	19.613	1	19	2013	2032	GACGTTTGGCA-TAGATCAT	ATGGTCTGCTGCCAAACGTC	Cleavage	1		High	PF10513	PF10513-Enhancer of polycomb-like	Potri.006G246200.2	AT4G32620.2
Histone demethyltransferases
17	1	Pab-miRn0069.2_5p	MA_103030g0010	0.997693	2	17.103	1	20	191	210	GTTTTCCTCTTTTTTGCTCA	TGAGGAAAAAGGAGGAAAGC	Cleavage	1		High	PF02373;PF07883;PF08879	PF02373-JmjC domain, hydroxylase;PF07883-Cupin domain;PF08879-WRC	Potri.015G012800.1	AT4G00990.1
18	1	Pab-miRn0221	MA_10436538g0010	-0.954553	3	20.649	1	21	679	699	TTCCATCTCTTGCACACTGAG	TTCAGGGTTCAGGAGGTGGAA	Cleavage	1		High	PF02373;PF02375;PF02928;PF05964;PF05965	PF02373-JmjC domain, hydroxylase;PF02375-jmjN domain;PF02928-C5HC2 zinc finger;PF05964-F/Y-rich N-terminus;PF05965-F/Y rich C-terminus	Potri.013G046700.1	AT1G08620.2
19	1	Pab-miRn0287.2	MA_115863g0010	0.990557	0	19.517	1	22	36	57	TCCTAGACATGGAGTACCGAGA	TCTCGGTACTCCATGTCTAGGA	Cleavage	1		Medium	PF02373;PF10497	PF02373-JmjC domain, hydroxylase;PF10497-Zinc-finger domain of monoamine-oxidase A repressor R1	Potri.015G012800.5	AT4G00990.1
20	1	Pab-miRn0267	MA_8880567g0010	-0.999788	3	17.327	1	22	154	174	CAACATTCTGATTGTGAAGCCT	ATGCTTTACA-TTAGAATGTTG	Cleavage	1		Medium	PF02373	PF02373-JmjC domain, hydroxylase	Potri.001G137700.1	AT5G46910.1
Histone methylation readers
		PHD-fingers
21	1	Pab-miR156.9	MA_106351g0010	0.903585	3	17.163	1	20	2379	2398	GCCCATATCTCTTTCTGTCA	GGATAGAAAGAGATATGAGC	Cleavage	1		Medium	PF00098;PF00628	PF00098-Zinc knuckle;PF00628-PHD-finger	Potri.019G041900.2	AT5G16680.1
22	1	Pab-miR3703.6	MA_10435451g0030	-0.964459	3	17.752	1	21	1249	1269	AGTAGATTCTATCAGCCTTGT	ACCAGGCTGCAAGAATCTACT	Translation	1		High	PF00628;PF10198;PF13771;PF13831;PF13832	PF00628-PHD-finger;PF10198-Histone acetyltransferases subunit 3;PF13771-PHD-like zinc-binding domain;PF13831-PHD-finger;PF13832-PHD-zinc-finger like domain	Potri.002G089400.3	AT1G77800.2
23	1	Pab-miRn0143.2	MA_139275g0010	-0.789002	3	16.717	1	21	2613	2633	CGCTTTTTTTTGCTAGATCCG	TGGATTTAGCAGTAAAAAGCA	Translation	1		Medium	PF00628;PF01429;PF05641;PF09486	PF00628-PHD-finger;PF01429-Methyl-CpG binding domain;PF05641-Agenet domain;PF09486-Bacterial type III secretion protein (HrpB7)	Potri.009G072600.1	AT4G14920.1
24	1	Pab-miRn0377.1	MA_11225g0010	-0.577264	3	22.135	1	20	1205	1224	ATAGATAGGATTTTGCTCAT	GTGAGCAGAACCCTGTCTGT	Translation	1		High	PF00092;PF00097;PF00628;PF05762;PF12678;PF12861;PF13519;PF13639;PF13768;PF13920;PF13923	PF00092-von Willebrand factor type A domain;PF00097-Zinc finger, C3HC4 type (RING finger);PF00628-PHD-finger;PF05762-VWA domain containing CoxE-like protein;PF12678-RING-H2 zinc finger;PF12861-Anaphase-promoting complex subunit 11 RING-H2 finger;PF13519-von Willebrand factor type A domain;PF13639-Ring finger domain;PF13768-von Willebrand factor type A domain;PF13920-Zinc finger, C3HC4 type (RING …	Potri.003G148400.1	AT2G38970.1
25	1	Pab-miRn0503.2_5p	MA_10436998g0020	0.564773	3	18.682	1	21	2334	2354	TGAATTGAGGAAGATGGTCTT	AAGCTCATCTTCTTTAGTTCA	Cleavage	1		Medium	PF00628;PF13831	PF00628-PHD-finger;PF13831-PHD-finger	Potri.018G023000.1
26	1	Pab-miRn0069.1_5p	MA_10689g0010	0.933901	2.5	13.832	1	20	1447	1466	ACTAGTTCCTCTTTTTCTTT	AAAGAAAATGAGGAATTAGA	Cleavage	1		High	PF00628;PF02791;PF09465;PF13831	PF00628-PHD-finger;PF02791-DDT domain;PF09465-Lamin-B receptor of TUDOR domain;PF13831-PHD-finger	Potri.009G049100.1	AT5G22760.1
27	1	Pab-miRn0548	MA_10436824g0010	0.986434	3	13.308	1	21	897	917	TTCGTATTTTATGCTTTCACT	GGTGAATGTATTAAATACGGA	Translation	1		Medium	PF00176;PF00385;PF00628;PF04851;PF13401	PF00176-SNF2 family N-terminal domain;PF00385-Chromo (CHRromatin Organisation MOdifier) domain;PF00628-PHD-finger;PF04851-Type III restriction enzyme, res subunit;PF13401-AAA domain	Potri.003G110100.2	AT5G44800.1
28	1	Pab-miRn0467_5p	MA_10429361g0010	-0.841211	3	20.466	1	21	3208	3228	AGCCTGTTCTGGACTGCCTTT	GAAGACATTCTAGAACGGGCT	Cleavage	1		High	PF00176;PF00270;PF00271;PF00385	PF00176-SNF2 family N-terminal domain;PF00270-DEAD/DEAH box helicase;PF00271-Helicase conserved C-terminal domain;PF00385-Chromo (CHRromatin Organisation MOdifier) domain	Potri.009G047800.1	AT2G13370.1
29	1	Pab-miRn0232	MA_929730g0010	-0.921288	3	13.723	1	20	1115	1134	TTGACATTTTAGACTAGACC	GGTTTTGTTTGAAATGTCAG	Cleavage	1		High	PF00533;PF00628;PF12738	PF00533-BRCA1 C Terminus (BRCT) domain;PF00628-PHD-finger;PF12738-twin BRCT domain	Potri.002G197400.1	AT4G02110.1
30	1	Pab-miRn0070	MA_958082g0010	0.969364	2.5	20.92	1	20	1546	1564	AGGTGCAAGTTATCATTTAC	GTGAATG-TAACTTGCACCT	Cleavage	1		High	PF00092;PF00097;PF00628;PF05762;PF09967;PF12678;PF12861;PF13519;PF13639;PF13768;PF13920;PF13923	PF00092-von Willebrand factor type A domain;PF00097-Zinc finger, C3HC4 type (RING finger);PF00628-PHD-finger;PF05762-VWA domain containing CoxE-like protein;PF09967-VWA-like domain (DUF2201);PF12678-RING-H2 zinc finger;PF12861-Anaphase-promoting complex subunit 11 RING-H2 finger;PF13519-von Willebrand factor type A domain;PF13639-Ring finger domain;PF13768-von Willebrand factor type A domain;PF13…	Potri.003G148400.1	AT5G60710.1
31	1	Pab-miRn0600	MA_10437008g0010	-0.575342	3	19.037	1	20	59	78	AGGTTTCAAAGTGTCATCCT	AAGGTGGCGCTTTGAAGCCT	Cleavage	1		Medium	PF00628;PF13771;PF13832	PF00628-PHD-finger;PF13771-PHD-like zinc-binding domain;PF13832-PHD-zinc-finger like domain	Potri.012G013900.3	AT5G53430.1
32	1	Pab-miRn0620	MA_927296g0010	-0.683326	2.5	22.427	1	22	989	1010	TTCCTCCAGTGTGTGTCCATTA	TTATGGGCACAAATTGGAGGGA	Translation	1		High	PF00628;PF02207	PF00628-PHD-finger;PF02207-Putative zinc finger in N-recognin (UBR box)	Potri.003G140000.1	AT4G23860.3
33	1	Pab-miRn0060.3_5p	MA_10432100g0020	-0.287071	3	19.28	1	20	1821	1840	TGGTAGTCTGATCTTGATCA	GGATCAAGATCAGAGTGCCA	Cleavage	1		High	PF00097;PF00628;PF02182;PF13445;PF13639;PF13920;PF13923;PF13961	PF00097-Zinc finger, C3HC4 type (RING finger);PF00628-PHD-finger;PF02182-YDG/SRA domain;PF13445-RING-type zinc-finger, LisH dimerisation motif;PF13639-Ring finger domain;PF13920-Zinc finger, C3HC4 type (RING finger);PF13923-Zinc finger, C3HC4 type (RING finger);PF13961-Domain of unknown function (DUF4219)	Potri.003G162400.1	AT5G39550.1
34	1	Pab-miRn0143.1	MA_10426105g0010	0.770485	3	10.525	1	20	100	119	CACTTCTTTTTGCTAGGTCC	GGATCTCGAAAGAAGAAGTG	Cleavage	1		High	PF00628;PF12473;PF13771;PF13831;PF13832;PF14446	PF00628-PHD-finger;PF12473-Kinesin protein ;PF13771-PHD-like zinc-binding domain;PF13831-PHD-finger;PF13832-PHD-zinc-finger like domain;PF14446-Prokaryotic RING finger family 1	Potri.012G013900.4	AT4G27910.1
35	1	Pab-miRn0306.2_3p	MA_18827g0010	-0.942472	3	18.213	1	20	3	22	TCTGCAAATCTGGGTTTCCC	GGGAAAGTCAGATTTGGAGA	Cleavage	1		Medium	PF00130;PF00569;PF00628;PF03107;PF07649	PF00130-Phorbol esters/diacylglycerol binding domain (C1 domain);PF00569-Zinc finger, ZZ type;PF00628-PHD-finger;PF03107-C1 domain;PF07649-C1-like domain	Potri.001G229500.1	AT2G27660.1
36	1	Pab-miRn0520.2	MA_9910264g0010	0.571851	3	16.467	1	20	3177	3196	TCTGCTTGGCTCTCTCTATG	GATAGAGAGAGGCGAGCGGA	Translation	1		High	PF00628;PF02135	PF00628-PHD-finger;PF02135-TAZ zinc finger	Potri.007G003400.1	AT1G79000.2
		PWWP domain
37	1	Pab-miRn0527.5_5p	MA_137318g0010	0.964402	3	14.908	1	20	2431	2450	TTCGCTGGATATTTCATAGA	TTTATGAAGTTTCCAGTGGA	Translation	1		High	PF00076;PF00855;PF13893	PF00076-RNA recognition motif. (a.k.a. RRM, RBD, or RNP domain);PF00855-PWWP domain;PF13893-RNA recognition motif. (a.k.a. RRM, RBD, or RNP domain)	Potri.010G216900.1	AT3G09670.2
38	1	Pab-miRn0335	MA_42232g0010	0.825065	3	17.834	1	20	642	661	GGTGAAGATCAAAACAGTTT	AGACAGTTTTGATCTTTATT	Cleavage	1		High	PF00855;PF01210;PF01408;PF02153;PF02558;PF02826;PF03446;PF03807;PF13460	PF00855-PWWP domain;PF01210-NAD-dependent glycerol-3-phosphate dehydrogenase N-terminus;PF01408-Oxidoreductase family, NAD-binding Rossmann fold;PF02153-Prephenate dehydrogenase;PF02558-Ketopantoate reductase PanE/ApbA;PF02826-D-isomer specific 2-hydroxyacid dehydrogenase, NAD binding domain;PF03446-NAD binding domain of 6-phosphogluconate dehydrogenase;PF03807-NADP oxidoreductase coenzyme F420-d…	Potri.006G062600.1	AT1G15710.1
		CW-type Zinc Finger
39	1	Pab-miR950.63	MA_10436500g0010	-0.523598	3	20.374	1	22	1848	1869	TCTAGGATGTTCAGAACCACCG	CAGTGGATTTGAATATCCTGGG	Cleavage	1		High	PF07496	PF07496-CW-type Zinc Finger
40	1	Pab-miRn0147	MA_119006g0010	-0.998954	3	17.468	1	20	979	998	TTTGGAGACCTGAACTGAAG	TTTCATTTCAGGTTTCCAAT	Cleavage	1		High	PF07496	PF07496-CW-type Zinc Finger	Potri.006G108300.1	AT2G30470.1
	2	Pab-miRn0147	MA_8815920g0010	-0.737043	3	17.468	1	20	851	870	TTTGGAGACCTGAACTGAAG	TTTCATTTCAGGTTTCCAAT	Cleavage	1		High	PF07496	PF07496-CW-type Zinc Finger	Potri.006G108300.1	AT2G30470.1
		bromo-adjacent homology (BAH)
41	1	Pab-miR3699.2	MA_9055672g0010	n_exp	3	17.015	1	20	239	257	TGACAGAAGATAGACTTTGG	CCAAAGACTAT-TTCTGTCA	Translation	1		Medium	PF01426	PF01426-BAH domain	Potri.014G157100.1	AT4G22140.2
42	1	Pab-miRn0149.2_3p	MA_14897g0020	-0.961666	2.5	24.711	1	21	311	331	CAGACGAGAAGAGCACCTTCG	CCAAGGAGCTCTTCTTGTCTG	Cleavage	1		High	PF01426	PF01426-BAH domain	Potri.014G157100.1	AT4G22140.1
43	1	Pab-miRn0486	MA_8801651g0010	0.936104	3	23.255	1	20	388	407	GGCGTGAACTCTCTTGTTGT	GCCACGGGAGGGTTCACGCC	Cleavage	1		High	PF01426	PF01426-BAH domain	Potri.014G157100.1	AT4G22140.1
44	1	Pab-miRn0282.3	MA_39143g0020	-0.597392	2.5	17.449	1	20	3403	3422	TCGTCAAGAACACCTTTGCT	AGCCAAGATGTTCTTGATGA	Cleavage	2		Medium	PF01426;PF08711	PF01426-BAH domain;PF08711-TFIIS helical bundle-like domain	Potri.012G077500.2	AT3G48050.2
		WD40 Domains
45	1	Pab-miR1311.9	MA_10428181g0010	0.39315	3	16.351	1	22	859	880	TCAAAGTTTTGCCAGTTCCGCC	GATGTAACTGGTAGAATTTTGA	Cleavage	1		Medium	PF00400	PF00400-WD domain, G-beta repeat	Potri.018G091100.1	AT2G18900.1
46	1	Pab-miR1314.1	MA_101150g0010	n_exp	2.5	17.8	1	20	562	581	CGGCCTCGAATGTTAGGAGA	TCTCCTACCATCCGAGGTCG	Translation	1		Medium	PF00400;PF08662;PF08801	PF00400-WD domain, G-beta repeat;PF08662-Eukaryotic translation initiation factor eIF2A;PF08801-Nup133 N terminal like	Potri.003G197900.1	AT5G13480.2
47	1	Pab-miR159.20	MA_470860g0010	0.808779	3	15.758	1	20	573	592	TAGTTGGACTGAAGGGAGCT	GGCTCTCTTCAGGCCAACTT	Cleavage	1		High	PF00400;PF02019	PF00400-WD domain, G-beta repeat;PF02019-WIF domain	Potri.011G122500.1	AT3G15470.1
48	1	Pab-miR171.5	MA_138205g0010	-0.810955	3	12.382	1	20	2	21	TTGAGCCGCGTCAATATCCC	TGGATTTTGACGTGGCTCGA	Cleavage	1		High	PF00400;PF08662	PF00400-WD domain, G-beta repeat;PF08662-Eukaryotic translation initiation factor eIF2A	Potri.019G021800.1	AT4G33270.1
49	1	Pab-miR2916.2	MA_5861g0010	n_exp	3	14.922	1	20	321	340	TGCATCCCCTCTCCGATGGA	TCTATTGGATTGGGGATGCA	Translation	1		Medium	PF00400	PF00400-WD domain, G-beta repeat	Potri.013G048900.1	AT4G33260.2
50	1	Pab-miR3701.5	MA_20260g0010	n_exp	3	16.219	1	21	366	386	AACAATGCCCACCCTTCATCT	GGATGAAGCAAGGGCATTGTT	Translation	1		High	PF00400;PF04564;PF08606;PF11789	PF00400-WD domain, G-beta repeat;PF04564-U-box domain;PF08606-Prp19/Pso4-like;PF11789-Zinc-finger of the MIZ type in Nse subunit	Potri.008G171600.1	AT1G04510.1
51	1	Pab-miR3703.7	MA_1936904g0010	-0.977868	3	22.252	1	21	204	224	TAGACTCTATCAGCCTTGTCC	GGATAAGACTGTTAGAGTCTG	Translation	1		Medium	PF00400	PF00400-WD domain, G-beta repeat	Potri.T124000.1	AT1G24530.1
52	1	Pab-miR396.19	MA_10433920g0010	0.851272	2.5	20.321	1	21	1324	1344	TTCAACAGCTTTCTTGAACTT	GAGTTTGAGAGAGCTGTTGGG	Cleavage	1		Medium	PF00400	PF00400-WD domain, G-beta repeat	Potri.001G403400.1	AT3G15470.1
53	1	Pab-miR396.6	MA_19913g0010	0.996573	3	18.733	1	20	213	232	TTCCACAGCTTTCTTGAACT	GGTACAATAAAGCTGTGGGA	Cleavage	1		High	PF00400;PF08662;PF13925	PF00400-WD domain, G-beta repeat;PF08662-Eukaryotic translation initiation factor eIF2A;PF13925-con80 domain of Katanin	Potri.008G002300.2	AT5G08390.1
54	1	Pab-miR482.5	MA_10426057g0010	-0.996398	2.5	11.729	1	21	651	671	TCTTTAGGCTTTGGAGGATTA	TAAGCTTCCTAAGCCTAAAGA	Cleavage	1		High	PF00400;PF04053;PF08145;PF11768	PF00400-WD domain, G-beta repeat;PF04053-Coatomer WD associated region ;PF08145-BOP1NT (NUC169) domain;PF11768-Protein of unknown function (DUF3312)	Potri.004G222500.1	AT2G40360.1
55	1	Pab-miR482.8	MA_501402g0010	0.396649	3	11.684	1	21	1	21	AGTCTTTCCTACTCCTCCCAT	ATGGGAGGCGTAGGAGAGAAT	Cleavage	1		High	PF00400;PF13360	PF00400-WD domain, G-beta repeat;PF13360-PQQ-like domain	Potri.012G140200.1	AT5G23730.1
	2	Pab-miR482.8	MA_7918676g0010	-0.921029	3	10.114	1	21	1	21	AGTCTTTCCTACTCCTCCCAT	ATGGGAGGCGTAGGAGAGAAT	Cleavage	1		Medium	PF00400	PF00400-WD domain, G-beta repeat	Potri.012G140200.1	AT5G52250.1
56	1	Pab-miR947.1	MA_103308g0010	-0.645354	3	20.244	1	21	1324	1344	ATCGGAATCTGTTACTGTTTC	GCAACAGTAAGGGATTCTGAT	Translation	1		Low	PF00400;PF11715;PF13570	PF00400-WD domain, G-beta repeat;PF11715-Nucleoporin Nup120/160;PF13570-YWTD domain	Potri.009G109500.1	AT3G50390.1
57	1	Pab-miRn0117.2_5p	MA_10431868g0010	0.130259	2.5	20.254	1	21	497	517	AGAAAGTTATAGCTGTAATAG	CTATTACAGCTCTAGCTTTCA	Translation	1		High	PF00400;PF11715	PF00400-WD domain, G-beta repeat;PF11715-Nucleoporin Nup120/160	Potri.015G093300.1	AT3G49180.1
	2	Pab-miRn0117.2_5p	MA_10437198g0020	0.00106162	3	17.311	1	20	259	278	AGAAAGTTATAGCTGTAATA	GATGACAGCTGTAATTTTCT	Cleavage	1		Low	PF00400	PF00400-WD domain, G-beta repeat	Potri.009G146400.1	AT3G44600.1
58	1	Pab-miRn0332_5p	MA_10431892g0020	-0.253638	3	19.325	1	20	2110	2129	TCCAATTTGCCTTCTTTGCA	TGCAAGGGAGACAAATTGGT	Translation	1		High	PF00400;PF04762;PF08662	PF00400-WD domain, G-beta repeat;PF04762-IKI3 family;PF08662-Eukaryotic translation initiation factor eIF2A	Potri.012G065200.1	AT3G42660.1
59	1	Pab-miRn0618	MA_10430890g0010	-0.99049	2.5	23.998	1	20	1072	1091	CTCATCTCTGTCACCACCTC	GAGGTGGTGATGGTGATGAG	Cleavage	1		Medium	PF00400	PF00400-WD domain, G-beta repeat	Potri.010G005400.2	AT5G11240.1
60	1	Pab-miRn0566_5p	MA_87817g0010	-0.844414	3	18.984	1	21	105	125	TGGAGCACATTTTGAGGAGGG	TCTTCCTCGAAAAGTGCTCTG	Translation	1		Medium	PF00400;PF04564;PF11789;PF13445	PF00400-WD domain, G-beta repeat;PF04564-U-box domain;PF11789-Zinc-finger of the MIZ type in Nse subunit;PF13445-RING-type zinc-finger, LisH dimerisation motif	Potri.005G240100.1	AT3G06880.1
61	1	Pab-miRn0254.3_3p	MA_10436838g0010	0.987121	3	22.043	1	21	880	900	TGAGCTATCCTCATATGGAAG	CATCCATATGGAGATAGCTTA	Translation	1		High	PF00400;PF12244	PF00400-WD domain, G-beta repeat;PF12244-Protein of unknown function (DUF3606)	Potri.012G108100.1	AT5G50970.1
62	1	Pab-miRn0154.1_3p	MA_1144779g0010	0.946616	2	17.948	1	20	111	130	CATCATTACCTTTCACAGCG	AGATGTGAAAGGTAATGATG	Cleavage	1		Medium	PF00400	PF00400-WD domain, G-beta repeat	Potri.003G030000.1	AT1G15750.4
63	1	Pab-miRn0069.1_5p	MA_166015g0010	-0.641129	3	13.489	1	20	224	243	ACTAGTTCCTCTTTTTCTTT	AGAGGGAGGGAGGAACTGGT	Cleavage	1		High	PF00400	PF00400-WD domain, G-beta repeat	Potri.012G108100.1	AT5G50970.1
64	1	Pab-miRn0407	MA_10276837g0010	n_exp	3	21.058	1	21	179	199	AGATATTTCTGGATCAAACCT	AAGTTTGTTCCAGAGGTATCT	Cleavage	1		Medium	PF00400	PF00400-WD domain, G-beta repeat	Potri.005G158300.3	AT5G10940.1
65	1	Pab-miRn0117.4_5p	MA_10428532g0010	-0.972879	3	23.298	1	20	225	244	CTTTTACAGCTATATCTTTT	AGAAGATACAGCTGTAAGAT	Cleavage	1		Medium	PF00400	PF00400-WD domain, G-beta repeat	Potri.016G052800.1	AT3G18140.1
66	1	Pab-miRn0589_3p	MA_10433152g0010	0.819622	3	16.844	1	20	305	323	CCCACAAGACAAGATGTGCC	GGCA-ATCTTGTCTTGTGGC	Cleavage	1		Low	PF00400	PF00400-WD domain, G-beta repeat
67	1	Pab-miRn0599_5p	MA_17987g0010	0.647826	3	14.211	1	20	69	88	AGCACTCTGGACTTTGAATC	AGTTGAAAGTCCAGAGTGTT	Cleavage	1		Medium	PF00400;PF13570	PF00400-WD domain, G-beta repeat;PF13570-YWTD domain	Potri.012G076000.1	AT1G24530.1
68	1	Pab-miRn0372	MA_10426194g0010	-0.0770057	3	20.949	1	19	1116	1135	TGATGAAA-AGTGACATTCT	AGAATGTTGCTGTTTCATCA	Translation	1		High	PF00400	PF00400-WD domain, G-beta repeat	Potri.005G061000.3	AT4G05410.1
69	1	Pab-miRn0469	MA_44386g0010	0.437153	3	17.277	1	20	1034	1052	TCTGACTTGGTATCCTGAAA	TTTCAG-ATACCGAGTTAGA	Cleavage	1		High	PF00400;PF04762;PF07569;PF08662	PF00400-WD domain, G-beta repeat;PF04762-IKI3 family;PF07569-TUP1-like enhancer of split;PF08662-Eukaryotic translation initiation factor eIF2A	Potri.009G144800.1	AT3G44530.2
70	1	Pab-miRn0279	MA_107471g0010	0.0259751	1	23.18	1	22	618	639	TTCGATCGTCTCGATGCGCTTG	CAAGTGCATTGAGACGATCGAA	Cleavage	1		Medium	PF00400;PF08801;PF11715;PF13570	PF00400-WD domain, G-beta repeat;PF08801-Nup133 N terminal like;PF11715-Nucleoporin Nup120/160;PF13570-YWTD domain	Potri.014G038400.1	AT2G26490.1
71	1	Pab-miRn0458.2_3p	MA_618473g0010	0.0719622	3	19.237	1	20	16	35	GGAGGCCAGTTGGACAAGGC	GCCTTGTTTAAATGGCTTCT	Translation	1		Medium	PF00400	PF00400-WD domain, G-beta repeat	Potri.014G179700.1	AT5G58230.1
72	1	Pab-miRn0289	MA_10436968g0010	0.221474	3	15.115	1	20	3231	3250	GGTCCACAGCCATTTCGACA	ACTTGAAGTGGCTGTGGACC	Cleavage	1		Medium	PF00070;PF00400;PF00890;PF01134;PF01266;PF01593;PF01946;PF03486;PF04053;PF07992;PF11715;PF12831;PF13450;PF13454;PF13738	PF00070-Pyridine nucleotide-disulphide oxidoreductase;PF00400-WD domain, G-beta repeat;PF00890-FAD binding domain;PF01134-Glucose inhibited division protein A;PF01266-FAD dependent oxidoreductase;PF01593-Flavin containing amine oxidoreductase;PF01946-Thi4 family;PF03486-HI0933-like protein;PF04053-Coatomer WD associated region ;PF07992-Pyridine nucleotide-disulphide oxidoreductase;PF11715-Nucleop…	Potri.003G056300.1	AT1G52360.1
73	1	Pab-miRn0590	MA_10435752g0010	0.518722	3	19.497	1	20	453	472	TGACTGTTGCTTCAGAAGCC	GGCTTCTGAACCAAAGGTCA	Translation	1		High	PF00400	PF00400-WD domain, G-beta repeat	Potri.002G117500.1	AT4G07410.2
74	1	Pab-miRn0025.2	MA_10243441g0010	0.674607	3	17.66	1	20	389	408	GTGGTGTCGGATGTTTTGTT	AATGAGACATCGGACGCCAC	Translation	1		High	PF00400	PF00400-WD domain, G-beta repeat	Potri.008G200900.4	AT1G19485.2
75	1	Pab-miRn0598	MA_446g0040	-0.213861	3	8.646	1	20	444	463	GAAGAAGGTATCTTGGAAGA	TCTTCCAAAGCACTTTCTTC	Translation	1		High	PF00400;PF00780;PF02239;PF08149	PF00400-WD domain, G-beta repeat;PF00780-CNH domain;PF02239-Cytochrome D1 heme domain;PF08149-BING4CT (NUC141) domain	Potri.010G232500.1	AT3G10530.1
76	1	Pab-miRn0184	MA_10430083g0010	0.924955	3	18.051	1	21	1341	1361	TTGAAGTTTCTGTGACCTGAT	ACTAGCTCACAGAAATTTCAA	Cleavage	1		High	PF00400;PF08513	PF00400-WD domain, G-beta repeat;PF08513-LisH	Potri.001G200500.4	AT1G15750.4
	2	Pab-miRn0184	MA_10436445g0020	0.960727	2.5	16.012	1	21	1155	1175	TTGAAGTTTCTGTGACCTGAT	GTTAGCTCACAGGAACTTTAA	Cleavage	1		High	PF00400;PF08513	PF00400-WD domain, G-beta repeat;PF08513-LisH	Potri.013G081300.1	AT1G80490.2
	3	Pab-miRn0184	MA_464893g0010	0.992215	3	16.505	1	21	339	359	TTGAAGTTTCTGTGACCTGAT	ACTAGTTCACAGAAATTTCAA	Cleavage	1		Medium	PF00400	PF00400-WD domain, G-beta repeat	Potri.013G081300.2	AT3G15880.3
	4	Pab-miRn0184	MA_5865915g0010	-0.330818	3	16.262	1	20	115	134	TTGAAGTTTCTGTGACCTGA	TTAGGTCATAGAAACTTTGT	Cleavage	1		Medium	PF00400	PF00400-WD domain, G-beta repeat	Potri.005G211600.1	AT1G03110.1
77	1	Pab-miRn0003.2	MA_10429054g0020	0.326583	3	21.217	1	21	520	540	GGACACATCCCAAATCCGTAT	ATACGAGTTTGGGATGTATCC	Cleavage	1		Medium	PF00400;PF01417;PF04053	PF00400-WD domain, G-beta repeat;PF01417-ENTH domain;PF04053-Coatomer WD associated region	Potri.012G074800.1	AT1G62020.1
78	1	Pab-miRn0344	MA_950191g0010	-0.615647	3	6.868	1	20	117	136	ATAGAAGATGTAATTGGAGG	TCATCAATTTCATCTTCTAT	Translation	1		High	PF00400;PF08639	PF00400-WD domain, G-beta repeat;PF08639-DNA replication regulator SLD3	Potri.001G049400.2	AT2G32700.2
79	1	Pab-miRn0592	MA_222195g0010	-0.876423	3	14.837	1	20	252	271	TTTCCTTGCATAGATTTTAA	TCAAAATATACGCAAGGAAA	Translation	1		Low	PF00400	PF00400-WD domain, G-beta repeat	Potri.005G249800.2	AT1G20540.1
80	1	Pab-miRn0410.5_3p	MA_10436849g0010	-0.951878	3	12.03	1	19	168	187	TTATGTCAACCAC-TCTTCT	AGAAGATGAGGTTGACATAA	Cleavage	1		High	PF00400	PF00400-WD domain, G-beta repeat	Potri.001G251000.1	AT5G58760.1
81	1	Pab-miRn0459.4_3p	MA_42386g0020	0.529687	3	21.573	1	21	527	547	GTCACATATGAAATGTATTAT	GTAATACTTTTCATATGGGGC	Cleavage	1		Medium	PF00400	PF00400-WD domain, G-beta repeat	Potri.018G112500.1	AT1G80710.1
82	1	Pab-miRn0459.4_5p	MA_10429760g0010	0.934158	3	10.686	1	20	769	788	TGAAATGCATTATATAACAG	TACTTATATAATGCATTTCA	Cleavage	1		High	PF00400;PF10313	PF00400-WD domain, G-beta repeat;PF10313-Uncharacterised protein domain (DUF2415)	Potri.001G345400.1	AT3G27640.1
	2	Pab-miRn0459.4_5p	MA_10429760g0020	0.686098	3	13.531	1	20	673	692	TGAAATGCATTATATAACAG	TACTTATATAATGCATTTCA	Cleavage	1		Medium	PF00400	PF00400-WD domain, G-beta repeat	Potri.001G345400.1	AT3G27640.1
83	1	Pab-miRn0329.2_3p	MA_2296g0010	-0.630794	3	22.746	1	21	535	555	TCCCTCCGCAATTGATGCTCA	TGGGCAGCAGTTGAGGAGGGA	Cleavage	1		High	PF00400;PF05641;PF12657	PF00400-WD domain, G-beta repeat;PF05641-Agenet domain;PF12657-Transcription factor IIIC subunit delta N-term	Potri.012G021900.1	AT3G49400.2
84	1	Pab-miRn0116	MA_10433633g0010	-0.999309	3	16.038	1	22	1142	1163	TGAGGTTCTTGAATTCCAGCAG	TTGCTGGAATTCACGAGGCTCA	Translation	1		Medium	PF00400;PF09384	PF00400-WD domain, G-beta repeat;PF09384-UTP15 C terminal	Potri.014G135600.1	AT2G47990.1
85	1	Pab-miRn0527.4_5p	MA_10426100g0010	-0.625048	3	20.017	1	20	1810	1829	TCCAGCGAAAACAAATCTTC	GAAGATTTCTTGTTGTTGGA	Translation	1		High	PF00069;PF00400;PF07714	PF00069-Protein kinase domain;PF00400-WD domain, G-beta repeat;PF07714-Protein tyrosine kinase	Potri.001G094500.1	AT2G46340.1
86	1	Pab-miRn0305.2_5p	MA_55646g0010	0.852204	3	13.555	1	20	1590	1609	CAAGAGTTAGCCTCTCCCAA	AAGAGAGAGGCTAACTCTTG	Cleavage	1		High	PF00400;PF02985;PF13513;PF13646	PF00400-WD domain, G-beta repeat;PF02985-HEAT repeat;PF13513-HEAT-like repeat;PF13646-HEAT repeats	Potri.016G132000.1	AT3G08850.1
87	1	Pab-miRn0503.2_5p	MA_10436447g0010	0.676512	2.5	23.608	1	20	283	302	TGAATTGAGGAAGATGGTCT	GGACCATCTGGCTCAATTCA	Translation	1		Low	PF00400;PF08513	PF00400-WD domain, G-beta repeat;PF08513-LisH	Potri.002G160900.2	AT2G46020.2	BRAHMA-like
		DEAD/DEAH box helicase
88	1	Pab-miR1311.39	MA_99733g0010	0.828753	3	20.389	1	21	440	460	TCATAGTTTTGCCAGTTCCGC	GGGGAGCTGGTGAAACTGTGA	Cleavage	1		High	PF00270;PF00271;PF04220;PF04851	PF00270-DEAD/DEAH box helicase;PF00271-Helicase conserved C-terminal domain;PF04220-Der GTPase activator (YihI);PF04851-Type III restriction enzyme, res subunit	Potri.006G253100.1	AT5G11170.1
89	1	Pab-miR156.7	MA_118446g0010	0.423802	3	14.842	1	20	993	1012	CGACAGAAGAGAGTGGGCAC	GTGCCTACTCTCTCTTGTTG	Cleavage	1		Low	PF00270;PF04851;PF05991	PF00270-DEAD/DEAH box helicase;PF04851-Type III restriction enzyme, res subunit;PF05991-YacP-like NYN domain	Potri.006G188800.1	AT3G43920.2
90	1	Pab-miRn0179.3_3p	MA_373278g0010	0.999998	0.5	16.155	1	22	2013	2034	TGATCCCTCTTGGTGCTTGATA	TTTCAAGCACCGAGAGGGATCA	Cleavage	1		Medium	PF00270	PF00270-DEAD/DEAH box helicase	Potri.010G056500.2	AT1G27880.1
91	1	Pab-miRn0143.2	MA_7069g0010	-0.604263	3	17.574	1	21	770	790	CGCTTTTTTTTGCTAGATCCG	TGGATCTGGCAAATAAGGGTG	Cleavage	1		High	PF00270;PF00271;PF04851;PF05127	PF00270-DEAD/DEAH box helicase;PF00271-Helicase conserved C-terminal domain;PF04851-Type III restriction enzyme, res subunit;PF05127-Helicase	Potri.014G081100.1	AT4G00660.1
92	1	Pab-miRn0550.3	MA_108060g0010	0.10709	3	9.608	1	20	2118	2137	TGAGATTGTTGGAGAGGTTC	GGGCTACTTCAACAATCTCA	Cleavage	1		Low	PF00176;PF00270;PF04851;PF09848	PF00176-SNF2 family N-terminal domain;PF00270-DEAD/DEAH box helicase;PF04851-Type III restriction enzyme, res subunit;PF09848-Uncharacterized conserved protein (DUF2075)	Potri.002G181400.1	AT1G01040.1
93	1	Pab-miRn0243.7_5p	MA_114153g0010	0.609065	2.5	14.083	1	20	124	143	TGAGCATATTGAACAGTTGA	TCGAATGTTGAATATGCTCA	Translation	1		Medium	PF00270;PF01380;PF10740;PF13580	PF00270-DEAD/DEAH box helicase;PF01380-SIS domain;PF10740-Protein of unknown function (DUF2529);PF13580-SIS domain	Potri.005G225700.2	AT3G54690.1
94	1	Pab-miRn0009.2_3p	MA_373278g0010	0.845465	1	16.155	1	21	2021	2041	AGAGATTTGATCCCTTTCGGT	ACCGAGAGGGATCAAATTTCT	Cleavage	1		Medium	PF00270	PF00270-DEAD/DEAH box helicase	Potri.010G056500.2	AT1G27880.1
95	1	Pab-miRn0125.2	MA_10436248g0010	0.793718	2.5	19.819	1	21	189	209	TCATCAAGGACATAGAAAGCT	ATCTTTCTTTGTTCTTGATGA	Cleavage	1		High	PF00270;PF00271;PF06862;PF13307	PF00270-DEAD/DEAH box helicase;PF00271-Helicase conserved C-terminal domain;PF06862-Protein of unknown function (DUF1253);PF13307-Helicase C-terminal domain	Potri.010G063600.3	AT3G16840.1
96	1	Pab-miRn0587_3p	MA_10436237g0010	0.964116	3	21.092	1	20	180	198	CGTGGAACACAGGACTCTCT	AGAGAGTC-TGGGTTCCACG	Translation	1		Medium	PF00176;PF00270;PF04851;PF06733	PF00176-SNF2 family N-terminal domain;PF00270-DEAD/DEAH box helicase;PF04851-Type III restriction enzyme, res subunit;PF06733-DEAD_2	Potri.001G180200.1	AT1G79950.1
97	1	Pab-miRn0009.1_3p	MA_373278g0010	0.845465	1	16.155	1	20	2022	2041	AGAGATTTGATCCCTTTCGG	CCGAGAGGGATCAAATTTCT	Cleavage	1		Medium	PF00270	PF00270-DEAD/DEAH box helicase	Potri.010G056500.2	AT1G27880.1
	1	Pab-miRn0551	MA_10432170g0020	-0.754738	3	22.582	1	21	325	345	TGTAGCAGTGATGGGATCAAT	GTTGATCCCAAGATTGCTGCA	Translation	1		Medium	PF00270;PF04851	PF00270-DEAD/DEAH box helicase;PF04851-Type III restriction enzyme, res subunit	Potri.006G119000.1	AT3G53110.1
	2	Pab-miRn0551	MA_31469g0010	0.176941	3	21.618	1	21	94	114	TGTAGCAGTGATGGGATCAAT	GTTGATCCCAAGATTGCTGCA	Translation	1		Medium	PF00270;PF00271	PF00270-DEAD/DEAH box helicase;PF00271-Helicase conserved C-terminal domain	Potri.006G119000.1	AT3G53110.1
	3	Pab-miRn0551	MA_932318g0010	0.0431542	3	18.477	1	21	904	924	TGTAGCAGTGATGGGATCAAT	GTTGATCCCAAGATTGCTGCA	Translation	1		Medium	PF00270;PF00271;PF01094	PF00270-DEAD/DEAH box helicase;PF00271-Helicase conserved C-terminal domain;PF01094-Receptor family ligand binding region	Potri.006G119000.1	AT3G53110.1
98	1	Pab-miRn0467_5p	MA_10429361g0010	-0.841211	3	20.466	1	21	3208	3228	AGCCTGTTCTGGACTGCCTTT	GAAGACATTCTAGAACGGGCT	Cleavage	1		High	PF00176;PF00270;PF00271;PF00385	PF00176-SNF2 family N-terminal domain;PF00270-DEAD/DEAH box helicase;PF00271-Helicase conserved C-terminal domain;PF00385-Chromo (CHRromatin Organisation MOdifier) domain	Potri.009G047800.1	AT2G13370.1
99	1	Pab-miRn0294.1	MA_218767g0010	-0.888869	3	11.645	1	20	781	800	CGATTGTAGATTTGGGTCAT	ATGTTCCAAAACTGCAATCG	Translation	1		Medium	PF00176;PF00270;PF04851;PF08797	PF00176-SNF2 family N-terminal domain;PF00270-DEAD/DEAH box helicase;PF04851-Type III restriction enzyme, res subunit;PF08797-HIRAN domain	Potri.004G189400.1	AT5G22750.1
100	1	Pab-miRn0031_3p	MA_373278g0010	0.0397526	2.5	16.222	1	20	2010	2029	CCTCTTGGTGTTTGATAGAT	GTCTTTCAAGCACCGAGAGG	Cleavage	1		Medium	PF00270	PF00270-DEAD/DEAH box helicase	Potri.010G056500.2	AT1G27880.1
101	1	Pab-miRn0402.1	MA_17443g0020	-0.285054	2.5	20.348	1	22	72	93	ATTCAAAACAAAATCAAGCCTA	TCGGCTTGATTATGTTCTGAAT	Translation	1		Low	PF00270;PF03693	PF00270-DEAD/DEAH box helicase;PF03693-Uncharacterised protein family (UPF0156)	Potri.019G065300.1	AT3G09720.1
102	1	Pab-miRn0259.2	MA_10237636g0010	0.999243	3	18.762	1	20	217	236	TCGCCGGCTCATTCTTCAAC	GTTGAAGGATATGCTGGCGA	Translation	1		High	PF00270	PF00270-DEAD/DEAH box helicase	Potri.004G224000.3	AT5G51280.1
103	1	Pab-miRn0568.3_3p	MA_12327g0010	-0.785514	3	19.533	1	20	939	958	TTTTCCCCACTCCACCGAGA	TCTCGATGGAGAGGGGGAAG	Translation	1		Medium	PF00270;PF04851;PF07517	PF00270-DEAD/DEAH box helicase;PF04851-Type III restriction enzyme, res subunit;PF07517-SecA DEAD-like domain	Potri.005G198300.1	AT4G09730.1
34	1	Pab-miRn0143.1	MA_10436537g0010	-0.0319597	3	15.774	1	20	1237	1256	CACTTCTTTTTGCTAGGTCC	GGATCTAGTGATAAGAGGTG	Translation	1		High	PF00270;PF00271;PF04851;PF09382;PF10078	PF00270-DEAD/DEAH box helicase;PF00271-Helicase conserved C-terminal domain;PF04851-Type III restriction enzyme, res subunit;PF09382-RQC domain;PF10078-Uncharacterized protein conserved in bacteria (DUF2316)	Potri.003G017500.1	AT1G10930.1
105	1	Pab-miRn0329.7_3p	MA_10334041g0020	0.941946	3	18.031	1	20	1572	1591	TGGTTTGTTTTTCCTCCGCA	TGATGAGGAAGAACAGACCA	Cleavage	1		High	PF00270;PF00271;PF13307;PF13959	PF00270-DEAD/DEAH box helicase;PF00271-Helicase conserved C-terminal domain;PF13307-Helicase C-terminal domain;PF13959-Domain of unknown function (DUF4217)	Potri.001G423300.2	AT5G54910.1
106	1	Pab-miRn0402.2	MA_10436603g0020	0.623394	3	16.376	1	22	629	650	CCTATGATTTTGTTTTGAATGA	TAATGCAAAACAAAATTATGGA	Cleavage	1		Medium	PF00176;PF00270;PF04851;PF09848	PF00176-SNF2 family N-terminal domain;PF00270-DEAD/DEAH box helicase;PF04851-Type III restriction enzyme, res subunit;PF09848-Uncharacterized conserved protein (DUF2075)	Potri.017G012400.2	AT1G03750.1
107	1	Pab-miRn0303	MA_10432298g0010	0.955414	3	10.361	1	20	3934	3953	TGGGCTCTAAGTTTAGTCAA	TTGAAACAACTTAGAGCCCA	Cleavage	1		High	PF00270;PF04851	PF00270-DEAD/DEAH box helicase;PF04851-Type III restriction enzyme, res subunit	Potri.010G019400.1	AT2G28290.1	BRAHMA-like
		Tudor and KH domain
91	1	Pab-miRn0143.2	MA_10432977g0010	-0.918971	3	17.323	1	20	307	326	CGCTTTTTTTTGCTAGATCC	AGCTCTGGCAAAAAAAGGCG	Cleavage	1		High	PF00013;PF00076;PF08920;PF13014;PF13893;PF14259	PF00013-KH domain;PF00076-RNA recognition motif. (a.k.a. RRM, RBD, or RNP domain);PF08920-Splicing factor 3B subunit 1;PF13014-KH domain;PF13893-RNA recognition motif. (a.k.a. RRM, RBD, or RNP domain);PF14259-RNA recognition motif (a.k.a. RRM, RBD, or RNP domain)	Potri.003G107200.1	AT5G51300.3
109	1	Pab-miRn0454.5	MA_130621g0010	-0.623927	3	17.195	1	20	423	442	TCCCCATCTTGTGCACTTGC	TCAGGTGCAAAAGGTGGGGA	Translation	1		Medium	PF00013;PF07650;PF13014	PF00013-KH domain;PF07650-KH domain;PF13014-KH domain	Potri.018G004000.1	AT4G26000.1
	2	Pab-miRn0454.5	MA_3329825g0010	0.540108	3	14.572	1	20	167	186	TCCCCATCTTGTGCACTTGC	TCAGGTGCAAAAGGTGGGGA	Translation	1		Low	PF00013;PF07650	PF00013-KH domain;PF07650-KH domain	Potri.018G004000.1	AT4G26000.1
110	1	Pab-miRn0076.4_3p	MA_10431753g0010	-0.883346	2.5	20.043	1	21	505	525	ACCCTGTTGAGCTTGACTCTA	TTGGGTCGAGCTCAGCAGGGT	Cleavage	1		High	PF00013;PF07650;PF13014;PF13083;PF13184	PF00013-KH domain;PF07650-KH domain;PF13014-KH domain;PF13083-KH domain;PF13184-NusA-like KH domain	Potri.005G056100.1	AT3G04610.1
111	1	Pab-miRn0009.1_5p	MA_71572g0010	n_exp	3	22.451	1	20	669	688	CACCTCAAGGGATTTGATCC	GGAGCAAATTCCTTGCGGTG	Cleavage	1		High	PF00013;PF07650;PF12877;PF13014;PF13083;PF13184	PF00013-KH domain;PF07650-KH domain;PF12877-Domain of unknown function (DUF3827);PF13014-KH domain;PF13083-KH domain;PF13184-NusA-like KH domain	Potri.017G114400.1	AT4G18375.2
112	1	Pab-miRn0108.15_5p	MA_25157g0020	0.292664	3	20.672	1	20	729	748	TGGAAAAATCTTGTTGCTCG	TGAGTCGCAAGATTTTTTCA	Cleavage	1		High	PF00013;PF13014	PF00013-KH domain;PF13014-KH domain	Potri.001G471000.1	AT4G26480.1
113	1	Pab-miRn0297.4_5p	MA_159838g0010	0.978026	3	19.551	1	20	847	866	TGTTTTGGCGCAGGCAGTAT	GTACTGCCTGCTGCAAAGCA	Translation	1		High	PF00013;PF00642;PF08352;PF13014	PF00013-KH domain;PF00642-Zinc finger C-x8-C-x5-C-x3-H type (and similar);PF08352-Oligopeptide/dipeptide transporter, C-terminal region;PF13014-KH domain	Potri.001G013200.1	AT5G06770.1
	2	Pab-miRn0297.4_5p	MA_68032g0010	0.977814	3	19.551	1	20	847	866	TGTTTTGGCGCAGGCAGTAT	GTACTGCCTGCTGCAAAGCA	Translation	1		High	PF00013;PF00642;PF08352;PF13014	PF00013-KH domain;PF00642-Zinc finger C-x8-C-x5-C-x3-H type (and similar);PF08352-Oligopeptide/dipeptide transporter, C-terminal region;PF13014-KH domain	Potri.001G013200.1	AT5G06770.1
114	1	Pab-miR3693.2	MA_74605g0010	0.464285	3	21.278	1	21	1677	1697	AGAGGGTGCTCATGAACTGTT	GACAGTTGATGGCCACCTTCT	Translation	1		High	PF00565;PF00567	PF00565-Staphylococcal nuclease homologue;PF00567-Tudor domain	Potri.015G109300.5	AT5G61780.1

## Sheet: S8.3 - Histone acetil
S8.3 - Histone acetylation
## miRs	## Targets	Predicted miRNA ID	Predicted target gene model ID	miR - mRNA expression correlation	Expectation	UPE	miRNA start	miRNA end	Target start	Target end	miRNA aligned fragment	Target aligned fragment	Putative inhibition mechanism	Number of target sites		Gene model confidence	Pfam ids	Pfam desciption	Poplar homologs IDs	Arabidopsis homologs IDs
		Histone acetyltransferases
1	1	Pab-miRn0309.8_3p	MA_10436479g0020	-0.947276	2.5	14.224	1	20	1163	1182	TTGCTTCTTACTAATCATGA	TGAAGATTAGTAAGAAGCAG	Cleavage	1		High	PF00583;PF01853;PF10394;PF13508	PF00583-Acetyltransferase (GNAT) family;PF01853-MOZ/SAS family;PF10394-Histone acetyl transferase HAT1 N-terminus;PF13508-Acetyltransferase (GNAT) domain	Potri.013G068200.1	AT5G56740.1
2	1	Pab-miRn0264	MA_8986g0010	-0.986369	3	22.86	1	21	134	154	GCAAGCGTGATGAATCAATTA	TAGTTGGTTTATTGCGTTTGC	Cleavage	1		High	PF00583;PF08445;PF13508	PF00583-Acetyltransferase (GNAT) family;PF08445-FR47-like protein;PF13508-Acetyltransferase (GNAT) domain	Potri.015G090500.1	AT5G50320.1
		Histone deacetylase
3	1	Pab-miRn0401_5p	MA_4299g0010	0.676408	2.5	14.853	1	20	1123	1142	TTAGATTCCGGATCAACGTA	TACTTTGGTTCGGAATCTGA	Cleavage	1		High	PF00850	PF00850-Histone deacetylase domain	Potri.015G082500.1	AT5G63110.1
4	1	Pab-miR3701.31	MA_413488g0010	n_exp	3	17.386	1	20	90	109	TAACAATGCCCACCCTTCAT	AAGAAGAATGGGCATTGTTA	Cleavage	1		High	PF03140;PF13867	PF03140-Plant protein of unknown function;PF13867-Sin3 binding region of histone deacetylase complex subunit SAP30	Potri.017G062900.1	AT3G50150.1
		BTB/POZ domain; NPH3 family
5	1	Pab-miR156.12	MA_10429476g0010	0.763724	3	21.543	1	20	1696	1715	GTGACAGAAGAGAGTGAGCA	TCCTTCTTCTCTTCTGTCAC	Cleavage	1		High	PF00651;PF03000;PF07989	PF00651-BTB/POZ domain;PF03000-NPH3 family;PF07989-Microtubule associated	Potri.007G053200.2	AT5G67385.1		Cheng Y, Qin G, Dai X, Zhao Y (2007) NPY1, a BTB-NPH3-like protein, plays a critical role in auxin-regulated organogenesis in Arabidopsis. PNAS 104: 18825-18829
6	1	Pab-miR166.35	MA_92498g0010	0.792073	3	17.703	1	20	204	223	TATCGGACCAGGCTTCATTC	GAGAGAAGTCTGTTCCGATA	Cleavage	1		High	PF00651	PF00651-BTB/POZ domain	Potri.014G163200.2	AT2G04740.1
7	1	Pab-miRn0097	MA_10430839g0010	0.981656	3	12.688	1	23	858	881	TTGGATGATGGAAG-AACCAGGCA	TTCATGGTTGCATCCATCATCCAA	Cleavage	1		High	PF00651	PF00651-BTB/POZ domain	Potri.013G083800.2	AT3G56230.1
8	1	Pab-miRn0610	MA_10431089g0010	0.987339	3	13.407	1	21	37	57	AGTCCAGGTATCATGGTATGT	GCATACCATGATACCCAGACT	Cleavage	1		High	PF00651;PF03000	PF00651-BTB/POZ domain;PF03000-NPH3 ( NON-PHOTOTROPIC HYPOCOTYL 3 ) family	Potri.004G189800.1	AT3G44820.1		BTB/POZ domains from several zinc finger proteins have been shown to mediate transcriptional repression and to interact with components of histone deacetylase co-repressor complexes including N-CoR and SMRT.
9	1	Pab-miRn0235.1	MA_38486g0010	-0.201208	2.5	21.34	1	20	1455	1474	AGAAGAGAGATAGCACAACC	GGTTGTGCAAGTTCTCTTCT	Translation	1		High	PF00651;PF03000	PF00651-BTB/POZ domain;PF03000-NPH3 family	Potri.001G357100.2	AT1G30440.1
10	1	Pab-miRn0325_3p	MA_10427030g0010	-0.610096	3	13.201	1	21	1441	1461	TCTTTTCAGTTCTACCCATTT	AAATGGTTAGACTTGGAAAGA	Translation	1		High	PF00515;PF00651;PF07719;PF13414;PF13428;PF13432	PF00515-Tetratricopeptide repeat;PF00651-BTB/POZ domain;PF07719-Tetratricopeptide repeat;PF13414-TPR repeat;PF13428-Tetratricopeptide repeat;PF13432-Tetratricopeptide repeat	Potri.002G048300.1	AT4G02680.1
		Histone acetylation readers
		Bromodomain
11	1	Pab-miR1312.5	MA_87057g0010	0.859503	2.5	17.107	1	20	1686	1705	CATCTATGTCGCCATTTTCT	AGAGGATGTTGACATAGATG	Cleavage	1		High	PF00439	PF00439-Bromodomain	Potri.013G118900.1	AT1G06230.3
12	1	Pab-miR397.2	MA_465138g0010	n_exp	3	23.494	1	20	292	311	ATTGAGTGCAGCGTTGACGG	CCGTCGGAGCTGCATTCAGT	Cleavage	1		Medium	PF00439	PF00439-Bromodomain	Potri.002G009100.3	AT1G20670.1
13	1	Pab-miR482.4	MA_135627g0010	-0.743294	3	4.535	1	21	3	23	TCTTCCCTATTCCTCCCATTC	GAATGGGAGGAGAAGAGAAGA	Translation	1		High	PF00249;PF00439;PF13837;PF13921	PF00249-Myb-like DNA-binding domain;PF00439-Bromodomain;PF13837-Myb/SANT-like DNA-binding domain;PF13921-Myb-like DNA-binding domain	Potri.004G036900.1	AT3G60110.1
	2	Pab-miR482.4	MA_9225682g0010	0.511701	3	4.535	1	21	3	23	TCTTCCCTATTCCTCCCATTC	GAATGGGAGGAGAAGAGAAGA	Translation	1		High	PF00249;PF00439;PF13837;PF13921	PF00249-Myb-like DNA-binding domain;PF00439-Bromodomain;PF13837-Myb/SANT-like DNA-binding domain;PF13921-Myb-like DNA-binding domain	Potri.004G036900.1	AT3G60110.1
14	1	Pab-miRn0208_3p	MA_124055g0010	0.246418	3	18.871	1	22	2	23	GAGAGAGTGAATTCTGATGATG	TGTCATCAGAATTCACTTATTT	Cleavage	1		Medium	PF00439;PF02460	PF00439-Bromodomain;PF02460-Patched family	Potri.012G094300.3	AT5G14270.2
15	1	Pab-miRn0343.1	MA_786093g0010	0.956893	3	13.641	1	21	471	491	TCGGGGAAGTTGAATTTGACG	TGTTAAATTTAACATTCCTGA	Cleavage	1		Low	PF00439	PF00439-Bromodomain	Potri.012G094300.2	AT5G14270.2
16	1	Pab-miRn0578	MA_10432357g0010	0.615693	2.5	18.098	1	20	1309	1328	TTGGCGAAGAATTCAGAATA	TATCCTGATTTCTTTGCCAA	Cleavage	1		High	PF00004;PF00439;PF00910;PF01078;PF01580;PF01695;PF02562;PF06068;PF07724;PF07728;PF13173;PF13191;PF13207;PF13238;PF13245;PF13401;PF13481;PF13604;PF13671	PF00004-ATPase family associated with various cellular activities (AAA);PF00439-Bromodomain;PF00910-RNA helicase;PF01078-Magnesium chelatase, subunit ChlI;PF01580-FtsK/SpoIIIE family;PF01695-IstB-like ATP binding protein;PF02562-PhoH-like protein;PF06068-TIP49 C-terminus;PF07724-AAA domain (Cdc48 subfamily);PF07728-AAA domain (dynein-related subfamily);PF13173-AAA domain;PF13191-AAA ATPase domain…	Potri.007G127900.1	AT1G05910.1
		Plant pleckstrin domain
17	1	Pab-miRn0593	MA_10428495g0020	0.538588	3	16.179	1	20	1358	1377	ATTCGGTGGTTTAGGCGAGC	GCTTGCCTGAACCACTGGAA	Cleavage	1		High	PF00169;PF01237	PF00169-PH domain;PF01237-Oxysterol-binding protein	Potri.002G088000.4	AT2G31020.1
18	1	Pab-miR1311.11	MA_117566g0020	-0.981834	3	16.945	1	20	90	109	TCAGAGCTTTGCCAGTTCCG	CGGATCTGGCAAGTCTCTGA	Cleavage	1		High	PF00169	PF00169-PH domain	Potri.002G088000.2	AT1G13170.1
		Bromodomain associated
19	1	Pab-miR482.5	MA_10426943g0010	-0.586646	3	20.15	1	20	217	236	TCTTTAGGCTTTGGAGGATT	AAGTCTCCCAAGTCTAAAGA	Cleavage	1		High	PF00125;PF00808	PF00125-Core histone H2A/H2B/H3/H4;PF00808-Histone-like transcription factor (CBF/NF-Y) and archaeal histone	Potri.005G040700.1	AT1G08880.1		Siefers N, Dang KK, Kumimoto RW, Bynum WE, Tayrose G, Holt BF (2009) Tissue-Specific Expression Patterns of Arabidopsis NF-Y Transcription Factors Suggest Potential for Extensive Combinatorial Complexity. Plant Physiol 149: 625-641
20	1	Pab-miRn0378.1	MA_10431879g0010	-0.970699	3	20.544	1	20	1036	1055	GCTGGAATAGCTCAGTTGGT	ATTAACCCAGCTATTCCAGC	Cleavage	1		Medium	PF00125;PF00808	PF00125-Core histone H2A/H2B/H3/H4;PF00808-Histone-like transcription factor (CBF/NF-Y) and archaeal histone	Potri.011G131400.1	AT1G51060.1		Ceribelli M, Dolfini D, Merico D, Gatta R, Viganò AM, Pavesi G, Mantovani R (2008) The Histone-Like NF-Y Is a Bifunctional Transcription Factor. Mol Cell Biol 28: 2047-2058
21	1	Pab-miRn0475	MA_19523g0010	0.977281	2.5	11.964	1	20	70	89	TTGAGAGGCTGCTGCAATGT	ACGTTTCAGCAGCCTCTCAT	Cleavage	1		High	PF00125;PF00808;PF09415	PF00125-Core histone H2A/H2B/H3/H4;PF00808-Histone-like transcription factor (CBF/NF-Y) and archaeal histone;PF09415-CENP-S associating Centromere protein X	Potri.005G094900.1	AT1G08970.2
22	1	Pab-miRn0161.5	MA_177509g0010	0.962114	2.5	14.941	1	20	495	514	GCTTTTCCACAGCTTTCTTG	CAAGAAAACTGTCGAAAAGT	Cleavage	1		Medium	PF00125	PF00125-Core histone H2A/H2B/H3/H4	Potri.011G131400.1	AT1G51060.1
23	1	Pab-miRn0405_5p	MA_185569g0010	-0.562864	3	19.456	1	20	599	618	TTCTTCAACATTAGAGGCCA	TGGTTTCTAATGTTGGGGAT	Cleavage	1		Medium	PF00125;PF00481;PF03847;PF13672	PF00125-Core histone H2A/H2B/H3/H4;PF00481-Protein phosphatase 2C;PF03847-Transcription initiation factor TFIID subunit A;PF13672-Protein phosphatase 2C	Potri.001G278500.1	AT2G30020.1
24	1	Pab-miRn0137.1	MA_10435556g0010	0.596273	3	22.99	1	20	110	129	CCCGCACAGGTTCGAATCCT	GGGATTTGAACCTGGGTGGG	Cleavage	1		High	PF00004;PF00125;PF00910;PF01637;PF01695;PF05496;PF05673;PF06068;PF07724;PF07728;PF13173;PF13191;PF13207;PF13238;PF13245;PF13401;PF13479;PF13521;PF13671	PF00004-ATPase family associated with various cellular activities (AAA);PF00125-Core histone H2A/H2B/H3/H4;PF00910-RNA helicase;PF01637-Archaeal ATPase;PF01695-IstB-like ATP binding protein;PF05496-Holliday junction DNA helicase ruvB N-terminus;PF05673-Protein of unknown function (DUF815);PF06068-TIP49 C-terminus;PF07724-AAA domain (Cdc48 subfamily);PF07728-AAA domain (dynein-related subfamily);P…	Potri.006G216600.1	AT1G53750.1
25	1	Pab-miRn0616	MA_8513206g0010	-0.991627	3	14.171	1	21	152	172	AGAACATGTGCTCGTGGAATG	TATTGCACCAGAACATGTTCT	Translation	1		Medium	PF00125;PF00808	PF00125-Core histone H2A/H2B/H3/H4;PF00808-Histone-like transcription factor (CBF/NF-Y) and archaeal histone	Potri.015G052800.1	AT5G08190.1

## Sheet: S8.4-Phosphoryl
S8.4 - Histone (protein) phosphorylation
## miRs	## Targets	Predicted miRNA ID	Predicted target gene model ID	miR - mRNA expression correlation	Expectation	UPE	miRNA start	miRNA end	Target start	Target end	miRNA aligned fragment	Target aligned fragment	Putative inhibition mechanism	Number of target sites		Gene model confidence	Pfam ids	Pfam desciption	Poplar homologs IDs	Arabidopsis homologs IDs
		Kinases
1	1	Pab-miR1311.15	MA_16612g0010	-0.0428479	3	19.628	1	20	1077	1096	TCAGAGTTTTGCAAGTTCCG	TGGAGATTGCAAAACTTTGG	Cleavage	1		High	PF00069;PF00560;PF07714;PF08263;PF12799;PF13516;PF13855	PF00069-Protein kinase domain;PF00560-Leucine Rich Repeat;PF07714-Protein tyrosine kinase;PF08263-Leucine rich repeat N-terminal domain;PF12799-Leucine Rich repeats (2 copies);PF13516-Leucine Rich repeat;PF13855-Leucine rich repeat	Potri.002G106800.1	AT1G09970.1
	2	Pab-miR1311.15	MA_9078956g0010	0.989984	3	15.382	1	20	1140	1159	TCAGAGTTTTGCAAGTTCCG	TGGAGATTGCAAAACTTTGG	Cleavage	1		High	PF00069;PF00560;PF07714;PF08263;PF12799;PF13504;PF13516;PF13855	PF00069-Protein kinase domain;PF00560-Leucine Rich Repeat;PF07714-Protein tyrosine kinase;PF08263-Leucine rich repeat N-terminal domain;PF12799-Leucine Rich repeats (2 copies);PF13504-Leucine rich repeat;PF13516-Leucine Rich repeat;PF13855-Leucine rich repeat	Potri.002G106800.1	AT1G09970.1
2	1	Pab-miR1311.2	MA_17940g0010	0.997565	2.5	11.725	1	22	2133	2154	AGTTCCGCCCATTCCTATTGTG	TATCATAGGAATGGGTGGGACT	Cleavage	1		High	PF00069;PF00560;PF07714;PF08263;PF12799;PF13504;PF13516;PF13855	PF00069-Protein kinase domain;PF00560-Leucine Rich Repeat;PF07714-Protein tyrosine kinase;PF08263-Leucine rich repeat N-terminal domain;PF12799-Leucine Rich repeats (2 copies);PF13504-Leucine rich repeat;PF13516-Leucine Rich repeat;PF13855-Leucine rich repeat	Potri.002G256500.1	AT4G28650.1
3	1	Pab-miR1311.6	MA_48651g0020	-0.919151	3	18.045	1	20	856	875	GTCAGAGTTTTGCCAGTTCC	GGAATTGCCGAAGCTCTGGC	Cleavage	1		High	PF00069;PF07714	PF00069-Protein kinase domain;PF07714-Protein tyrosine kinase	Potri.004G155100.1	AT2G16250.1
4	1	Pab-miR1313.2	MA_10426718g0010	-0.62998	2.5	12.729	1	21	63	83	GTACCACTGAAATTATTGTTC	GAACAATAATTTCAGCGGTGT	Cleavage	1		High	PF00069;PF06365;PF06652;PF07714;PF09716;PF12799;PF13855	PF00069-Protein kinase domain;PF06365-CD34/Podocalyxin family;PF06652-Methuselah N-terminus;PF07714-Protein tyrosine kinase;PF09716-Malarial early transcribed membrane protein (ETRAMP);PF12799-Leucine Rich repeats (2 copies);PF13855-Leucine rich repeat	Potri.006G132100.1	AT1G51810.1
	2	Pab-miR1313.2	MA_10428085g0010	0.999971	3	13.985	1	20	1225	1244	GTACCACTGAAATTATTGTT	AACAATAACTTCAGTGGCAT	Cleavage	1		Medium	PF00069;PF00314;PF07714;PF12799;PF13855	PF00069-Protein kinase domain;PF00314-Thaumatin family;PF07714-Protein tyrosine kinase;PF12799-Leucine Rich repeats (2 copies);PF13855-Leucine rich repeat	Potri.006G132100.1	AT1G67720.1
	3	Pab-miR1313.2	MA_10430556g0020	-0.2392	2.5	18.029	1	21	1521	1541	GTACCACTGAAATTATTGTTC	GAACAATAATTTCAGCGGTGT	Cleavage	1		High	PF00069;PF00560;PF06365;PF07714;PF08263;PF11721;PF12799;PF12819;PF13855	PF00069-Protein kinase domain;PF00560-Leucine Rich Repeat;PF06365-CD34/Podocalyxin family;PF07714-Protein tyrosine kinase;PF08263-Leucine rich repeat N-terminal domain;PF11721-Di-glucose binding within endoplasmic reticulum;PF12799-Leucine Rich repeats (2 copies);PF12819-Carbohydrate-binding protein of the ER;PF13855-Leucine rich repeat	Potri.016G084900.1	AT2G37050.3
	4	Pab-miR1313.2	MA_10430894g0010	0.618007	2.5	15.032	1	21	1470	1490	GTACCACTGAAATTATTGTTC	GAACAACAATTTTAGTGGTGT	Cleavage	1		High	PF00069;PF00560;PF07714;PF08263;PF11721;PF12799;PF12819;PF13855	PF00069-Protein kinase domain;PF00560-Leucine Rich Repeat;PF07714-Protein tyrosine kinase;PF08263-Leucine rich repeat N-terminal domain;PF11721-Di-glucose binding within endoplasmic reticulum;PF12799-Leucine Rich repeats (2 copies);PF12819-Carbohydrate-binding protein of the ER;PF13855-Leucine rich repeat	Potri.016G084900.1	AT2G37050.3
	5	Pab-miR1313.2	MA_10436349g0010	n_exp	1.5	14.079	1	21	96	116	GTACCACTGAAATTATTGTTC	GAATAATAATTTCAGTGGTGT	Cleavage	1		High	PF00069;PF00560;PF01636;PF07714;PF12799;PF13516;PF13855	PF00069-Protein kinase domain;PF00560-Leucine Rich Repeat;PF01636-Phosphotransferase enzyme family;PF07714-Protein tyrosine kinase;PF12799-Leucine Rich repeats (2 copies);PF13516-Leucine Rich repeat;PF13855-Leucine rich repeat	Potri.002G242700.1	AT5G48740.1
	6	Pab-miR1313.2	MA_12782g0020	0.080691	2	15.742	1	21	882	902	GTACCACTGAAATTATTGTTC	GAACAATAATTTCAGCGGTGC	Cleavage	1		High	PF00069;PF00560;PF07714;PF08263;PF12799;PF12819;PF13855	PF00069-Protein kinase domain;PF00560-Leucine Rich Repeat;PF07714-Protein tyrosine kinase;PF08263-Leucine rich repeat N-terminal domain;PF12799-Leucine Rich repeats (2 copies);PF12819-Carbohydrate-binding protein of the ER;PF13855-Leucine rich repeat	Potri.006G132100.1	AT2G37050.3
	7	Pab-miR1313.2	MA_129542g0010	-0.661545	1.5	11.637	1	21	967	987	GTACCACTGAAATTATTGTTC	GAATAATAATTTCAGTGGTGT	Cleavage	1		High	PF00069;PF00560;PF07714;PF08263;PF11721;PF12799;PF12819;PF13516;PF13855	PF00069-Protein kinase domain;PF00560-Leucine Rich Repeat;PF07714-Protein tyrosine kinase;PF08263-Leucine rich repeat N-terminal domain;PF11721-Di-glucose binding within endoplasmic reticulum;PF12799-Leucine Rich repeats (2 copies);PF12819-Carbohydrate-binding protein of the ER;PF13516-Leucine Rich repeat;PF13855-Leucine rich repeat	Potri.010G052800.1	AT1G67720.1
	8	Pab-miR1313.2	MA_172818g0010	-0.203984	3	10.764	1	20	97	116	GTACCACTGAAATTATTGTT	AATAACAATTTCAGTGGTGA	Cleavage	1		Medium	PF00069;PF00560;PF07714;PF12799;PF13855	PF00069-Protein kinase domain;PF00560-Leucine Rich Repeat;PF07714-Protein tyrosine kinase;PF12799-Leucine Rich repeats (2 copies);PF13855-Leucine rich repeat	Potri.006G132100.1	AT2G37050.1
	9	Pab-miR1313.2	MA_180215g0010	-0.940446	3	17.058	1	22	1328	1349	GTACCACTGAAATTATTGTTCG	CCAACAATGGTTTCAGTGGAAT	Cleavage	1		High	PF00069;PF00560;PF03109;PF07714;PF08263;PF12799;PF13504;PF13516;PF13855	PF00069-Protein kinase domain;PF00560-Leucine Rich Repeat;PF03109-ABC1 family;PF07714-Protein tyrosine kinase;PF08263-Leucine rich repeat N-terminal domain;PF12799-Leucine Rich repeats (2 copies);PF13504-Leucine rich repeat;PF13516-Leucine Rich repeat;PF13855-Leucine rich repeat	Potri.011G058100.3	AT1G75820.1
	10	Pab-miR1313.2	MA_1997g0010	-0.682719	2.5	17.898	1	20	97	116	GTACCACTGAAATTATTGTT	AACAACAATTTCAGTGGTGA	Cleavage	1		Medium	PF00069;PF00560;PF07714;PF09863;PF12799;PF13855	PF00069-Protein kinase domain;PF00560-Leucine Rich Repeat;PF07714-Protein tyrosine kinase;PF09863-Uncharacterized protein conserved in bacteria (DUF2090);PF12799-Leucine Rich repeats (2 copies);PF13855-Leucine rich repeat	Potri.002G242700.1	AT5G59650.1
	11	Pab-miR1313.2	MA_32388g0010	-0.968193	3	9.945	1	20	1480	1499	GTACCACTGAAATTATTGTT	AATAATAATTTGAGTGGAAC	Translation	1		High	PF00069;PF00560;PF07714;PF08263;PF12799;PF13504;PF13516;PF13855	PF00069-Protein kinase domain;PF00560-Leucine Rich Repeat;PF07714-Protein tyrosine kinase;PF08263-Leucine rich repeat N-terminal domain;PF12799-Leucine Rich repeats (2 copies);PF13504-Leucine rich repeat;PF13516-Leucine Rich repeat;PF13855-Leucine rich repeat	Potri.012G022800.1	AT1G17230.1
	12	Pab-miR1313.2	MA_45658g0010	0.825677	3	16.282	1	21	594	614	GTACCACTGAAATTATTGTTC	GAACAATACTTTGAGTGGTGT	Translation	1		High	PF00069;PF00560;PF07714;PF08263;PF12799;PF13504;PF13516;PF13855	PF00069-Protein kinase domain;PF00560-Leucine Rich Repeat;PF07714-Protein tyrosine kinase;PF08263-Leucine rich repeat N-terminal domain;PF12799-Leucine Rich repeats (2 copies);PF13504-Leucine rich repeat;PF13516-Leucine Rich repeat;PF13855-Leucine rich repeat	Potri.017G115900.1	AT5G20480.1
	13	Pab-miR1313.2	MA_469834g0010	0.22891	1.5	16.021	1	21	1339	1359	GTACCACTGAAATTATTGTTC	GAACAATAATTTTAGTGGTGT	Cleavage	1		High	PF00069;PF00560;PF07714;PF11721;PF12799;PF12819;PF13855	PF00069-Protein kinase domain;PF00560-Leucine Rich Repeat;PF07714-Protein tyrosine kinase;PF11721-Di-glucose binding within endoplasmic reticulum;PF12799-Leucine Rich repeats (2 copies);PF12819-Carbohydrate-binding protein of the ER;PF13855-Leucine rich repeat	Potri.016G084900.1	AT2G37050.1
	14	Pab-miR1313.2	MA_48348g0010	0.490569	2.5	14.439	1	21	1116	1136	GTACCACTGAAATTATTGTTC	GAACAATAATTTCAGCGGTGT	Cleavage	1		High	PF00069;PF00560;PF07714;PF08263;PF12799;PF12819;PF13855	PF00069-Protein kinase domain;PF00560-Leucine Rich Repeat;PF07714-Protein tyrosine kinase;PF08263-Leucine rich repeat N-terminal domain;PF12799-Leucine Rich repeats (2 copies);PF12819-Carbohydrate-binding protein of the ER;PF13855-Leucine rich repeat	Potri.006G132100.1	AT1G51850.1
	15	Pab-miR1313.2	MA_844622g0010	0.946577	3	15.046	1	20	181	200	GTACCACTGAAATTATTGTT	AACAATAGTTTCAGTGGTTT	Cleavage	1		Medium	PF00069;PF00560;PF03109;PF07714;PF12799;PF13855	PF00069-Protein kinase domain;PF00560-Leucine Rich Repeat;PF03109-ABC1 family;PF07714-Protein tyrosine kinase;PF12799-Leucine Rich repeats (2 copies);PF13855-Leucine rich repeat	Potri.016G084900.1	AT2G37050.3
	16	Pab-miR1313.2	MA_8826g0010	-0.5	1.5	9.635	1	20	1195	1214	GTACCACTGAAATTATTGTT	AATAATAATTTCAGTGGTGT	Cleavage	1		Medium	PF00069;PF00560;PF07714;PF10907;PF11721;PF12799;PF12819;PF13855	PF00069-Protein kinase domain;PF00560-Leucine Rich Repeat;PF07714-Protein tyrosine kinase;PF10907-Protein of unknown function (DUF2749);PF11721-Di-glucose binding within endoplasmic reticulum;PF12799-Leucine Rich repeats (2 copies);PF12819-Carbohydrate-binding protein of the ER;PF13855-Leucine rich repeat	Potri.007G004700.2	AT2G04300.1
	17	Pab-miR1313.2	MA_90831g0010	1	3	17.993	1	21	51	71	GTACCACTGAAATTATTGTTC	GAACAATAATTTTAGCGGTGT	Cleavage	1		High	PF00069;PF02480;PF07714	PF00069-Protein kinase domain;PF02480-Alphaherpesvirus glycoprotein E;PF07714-Protein tyrosine kinase	Potri.002G242700.1	AT5G48740.1
5	1	Pab-miR1313.3	MA_101110g0010	n_exp	2.5	11.676	1	20	1458	1477	TACCACTGAAATTATTGTTC	GAACAATAATTTCAGTGGGT	Cleavage	1		High	PF00069;PF00560;PF07714;PF12799;PF12819;PF13855	PF00069-Protein kinase domain;PF00560-Leucine Rich Repeat;PF07714-Protein tyrosine kinase;PF12799-Leucine Rich repeats (2 copies);PF12819-Carbohydrate-binding protein of the ER;PF13855-Leucine rich repeat	Potri.016G084900.1	AT2G37050.3
	2	Pab-miR1313.3	MA_10436685g0020	n_exp	3	16.387	1	20	294	313	TACCACTGAAATTATTGTTC	GAATAATAATTTCAGTGGAC	Cleavage	1		High	PF00069;PF07714;PF12799;PF13504;PF13516;PF13855	PF00069-Protein kinase domain;PF07714-Protein tyrosine kinase;PF12799-Leucine Rich repeats (2 copies);PF13504-Leucine rich repeat;PF13516-Leucine Rich repeat;PF13855-Leucine rich repeat	Potri.002G242700.1	AT5G48740.1
	3	Pab-miR1313.3	MA_130201g0010	n_exp	3	15.518	1	20	1422	1441	TACCACTGAAATTATTGTTC	GAACAACAATTTCACTGGTG	Cleavage	1		Medium	PF00069;PF00560;PF07714;PF08263;PF11721;PF12799;PF12819;PF13855	PF00069-Protein kinase domain;PF00560-Leucine Rich Repeat;PF07714-Protein tyrosine kinase;PF08263-Leucine rich repeat N-terminal domain;PF11721-Di-glucose binding within endoplasmic reticulum;PF12799-Leucine Rich repeats (2 copies);PF12819-Carbohydrate-binding protein of the ER;PF13855-Leucine rich repeat	Potri.016G084900.1	AT2G37050.1
	4	Pab-miR1313.3	MA_185520g0010	n_exp	2.5	16.524	1	20	1632	1651	TACCACTGAAATTATTGTTC	GAACAATAATTTCAGTGGCG	Cleavage	1		Medium	PF00069;PF00560;PF01915;PF07714;PF08263;PF11721;PF12799;PF12819;PF13855	PF00069-Protein kinase domain;PF00560-Leucine Rich Repeat;PF01915-Glycosyl hydrolase family 3 C-terminal domain;PF07714-Protein tyrosine kinase;PF08263-Leucine rich repeat N-terminal domain;PF11721-Di-glucose binding within endoplasmic reticulum;PF12799-Leucine Rich repeats (2 copies);PF12819-Carbohydrate-binding protein of the ER;PF13855-Leucine rich repeat	Potri.016G084900.1	AT2G37050.3
6	1	Pab-miR1316.2	MA_10208485g0010	0.960542	3	15.188	1	22	678	699	ATCAGAACAGATTCCAATGGTA	TTCCATTGGAAATTGTTCTAAT	Translation	1		High	PF00069;PF00560;PF01636;PF03109;PF07714;PF08263;PF12799;PF13504;PF13516;PF13855	PF00069-Protein kinase domain;PF00560-Leucine Rich Repeat;PF01636-Phosphotransferase enzyme family;PF03109-ABC1 family;PF07714-Protein tyrosine kinase;PF08263-Leucine rich repeat N-terminal domain;PF12799-Leucine Rich repeats (2 copies);PF13504-Leucine rich repeat;PF13516-Leucine Rich repeat;PF13855-Leucine rich repeat	Potri.003G184100.1	AT2G24130.1
	2	Pab-miR1316.2	MA_11096g0010	0.936427	2.5	18.003	1	22	1059	1080	ATCAGAACAGATTCCAATGGTA	TTCCATTGGAAATTGTTCTGAA	Translation	1		High	PF00069;PF00560;PF01636;PF03109;PF07714;PF08263;PF12799;PF13504;PF13516;PF13855	PF00069-Protein kinase domain;PF00560-Leucine Rich Repeat;PF01636-Phosphotransferase enzyme family;PF03109-ABC1 family;PF07714-Protein tyrosine kinase;PF08263-Leucine rich repeat N-terminal domain;PF12799-Leucine Rich repeats (2 copies);PF13504-Leucine rich repeat;PF13516-Leucine Rich repeat;PF13855-Leucine rich repeat	Potri.011G068500.1	AT5G46330.1
7	1	Pab-miR1316.9	MA_28683g0010	0.904752	3	13.944	1	20	259	278	TGGTTTGTGCGTGGAACATC	CTTGTTCCAGGCACAAACCA	Translation	1		High	PF00069;PF01636;PF01657;PF07714	PF00069-Protein kinase domain;PF01636-Phosphotransferase enzyme family;PF01657-Salt stress response/antifungal;PF07714-Protein tyrosine kinase	Potri.004G023800.1	AT4G23160.1
8	1	Pab-miR159.1	MA_73291g0010	0.707069	3	19.999	1	20	1067	1086	AACTGCTGGTTCATGGACTC	GAGTTTGTGGAGCAGCAGTT	Translation	1		Medium	PF00069;PF07714	PF00069-Protein kinase domain;PF07714-Protein tyrosine kinase	Potri.001G399600.6	AT3G15354.1
9	1	Pab-miR159.20	MA_9870g0010	n_exp	3	21.845	1	20	717	736	TAGTTGGACTGAAGGGAGCT	ATCTCCATTCAGTTCGACTA	Cleavage	1		Medium	PF00069;PF01636;PF02738;PF06293;PF07714	PF00069-Protein kinase domain;PF01636-Phosphotransferase enzyme family;PF02738-Molybdopterin-binding domain of aldehyde dehydrogenase;PF06293-Lipopolysaccharide kinase (Kdo/WaaP) family;PF07714-Protein tyrosine kinase	Potri.002G032100.2	AT4G36450.1
10	1	Pab-miR162.1	MA_10435041g0010	0.911446	3	23.373	1	21	165	185	GGAAGCAGGGTTTTATCGATC	GGTCTATAAAGCCATGCTTCC	Cleavage	1		Medium	PF00069;PF07714	PF00069-Protein kinase domain;PF07714-Protein tyrosine kinase	Potri.015G141200.1	AT5G07280.1
	2	Pab-miR162.1	MA_305493g0010	0.781009	3	16.168	1	22	2	23	GGAAGCAGGGTTTTATCGATCA	TGGTCTATAAAGCCATGCTTCC	Cleavage	1		High	PF00069;PF07714	PF00069-Protein kinase domain;PF07714-Protein tyrosine kinase	Potri.015G141200.1	AT5G07280.1
	3	Pab-miR162.1	MA_85011g0010	-0.541793	3	20.027	1	21	275	295	GGAAGCAGGGTTTTATCGATC	GGTCGATTAAACCTTGTTTTC	Cleavage	1		Medium	PF00069	PF00069-Protein kinase domain	Potri.015G017100.1	AT5G53450.1
	4	Pab-miR162.1	MA_9145795g0010	0.765881	3	20.027	1	21	275	295	GGAAGCAGGGTTTTATCGATC	GGTCGATTAAACCTTGTTTTC	Cleavage	1		Medium	PF00069	PF00069-Protein kinase domain	Potri.015G017100.1	AT5G53450.1
11	1	Pab-miR166.1	MA_819000g0010	-0.72429	2.5	16.491	1	20	215	234	AGGCTTCATTCCCCCCAATC	GAATGGGGGGATTGAAGCTT	Translation	1		High	PF00069;PF03822;PF06293;PF07714	PF00069-Protein kinase domain;PF03822-NAF domain;PF06293-Lipopolysaccharide kinase (Kdo/WaaP) family;PF07714-Protein tyrosine kinase	Potri.001G222600.3	AT5G21326.1
12	1	Pab-miR166.100	MA_10184540g0010	0.643838	2.5	20.781	1	21	235	255	GGACTGTTGTCTGGCTCGAGG	CCGGGAGTCAGACAACAGTCC	Cleavage	1		High	PF00069;PF01636;PF07714	PF00069-Protein kinase domain;PF01636-Phosphotransferase enzyme family;PF07714-Protein tyrosine kinase	Potri.010G200600.1	AT3G53810.1
13	1	Pab-miR166.27	MA_135299g0010	-0.135979	3	15.075	1	20	2356	2375	GGAATGTTGTCTGGCTCGAC	GTAAAGCCAGACAATATTCT	Cleavage	1		High	PF00069;PF00560;PF07714;PF08263;PF12799;PF13504;PF13516;PF13855	PF00069-Protein kinase domain;PF00560-Leucine Rich Repeat;PF07714-Protein tyrosine kinase;PF08263-Leucine rich repeat N-terminal domain;PF12799-Leucine Rich repeats (2 copies);PF13504-Leucine rich repeat;PF13516-Leucine Rich repeat;PF13855-Leucine rich repeat	Potri.004G049100.1	AT1G28440.1
	2	Pab-miR166.27	MA_19963g0010	-0.373246	2.5	16.166	1	20	1612	1631	GGAATGTTGTCTGGCTCGAC	GTCAAGCCAGAAAACATTCT	Translation	1		High	PF00024;PF00069;PF01453;PF01636;PF07714;PF08276	PF00024-PAN domain;PF00069-Protein kinase domain;PF01453-D-mannose binding lectin;PF01636-Phosphotransferase enzyme family;PF07714-Protein tyrosine kinase;PF08276-PAN-like domain	Potri.014G086900.1	AT4G00340.1
14	1	Pab-miR166.29	MA_10111942g0010	-0.163824	3	16.376	1	21	141	161	GGAATGTTGTCTGGCTCGAGA	TCTCAAGCCAGAAAATATTCT	Translation	1		Medium	PF00069;PF01636;PF06293;PF07714;PF10707	PF00069-Protein kinase domain;PF01636-Phosphotransferase enzyme family;PF06293-Lipopolysaccharide kinase (Kdo/WaaP) family;PF07714-Protein tyrosine kinase;PF10707-PhoP regulatory network protein YrbL	Potri.012G134600.2	AT1G12580.1
	2	Pab-miR166.29	MA_118371g0010	0.940371	3	19.59	1	21	1639	1659	GGAATGTTGTCTGGCTCGAGA	TCTAGGGCTGGGCAACATTCC	Cleavage	1		High	PF00069;PF00582;PF01636;PF07714	PF00069-Protein kinase domain;PF00582-Universal stress protein family;PF01636-Phosphotransferase enzyme family;PF07714-Protein tyrosine kinase	Potri.003G034900.9	AT3G13690.1
15	1	Pab-miR166.5	MA_323906g0010	n_exp	3	14.196	1	20	475	494	ATTGAGGGGAATGTTGTCTG	CAAACAACATTTTTCTCGAT	Cleavage	1		Medium	PF00069;PF01636;PF07714	PF00069-Protein kinase domain;PF01636-Phosphotransferase enzyme family;PF07714-Protein tyrosine kinase	Potri.008G132300.1	AT1G61370.1
16	1	Pab-miR166.7	MA_10435726g0020	-0.701723	3	23.944	1	20	843	862	CCCGGACCAGGCTTCATTCC	AGAATGGAGCCTGGTCTGGC	Cleavage	1		High	PF00069;PF00954;PF01453;PF07714;PF08276;PF14295	PF00069-Protein kinase domain;PF00954-S-locus glycoprotein family;PF01453-D-mannose binding lectin;PF07714-Protein tyrosine kinase;PF08276-PAN-like domain;PF14295-PAN domain	Potri.019G119200.1	AT2G19130.1
	2	Pab-miR166.7	MA_120873g0010	0.919376	3	23.445	1	20	456	475	CCCGGACCAGGCTTCATTCC	AGAATGGAGCCTGGTCTGGC	Cleavage	1		High	PF00069;PF00954;PF01453;PF01636;PF07714;PF08276;PF08693	PF00069-Protein kinase domain;PF00954-S-locus glycoprotein family;PF01453-D-mannose binding lectin;PF01636-Phosphotransferase enzyme family;PF07714-Protein tyrosine kinase;PF08276-PAN-like domain;PF08693-Transmembrane alpha-helix domain	Potri.019G119200.1	AT2G19130.1
17	1	Pab-miR3701.48	MA_10436690g0010	-0.613755	3	14.261	1	20	1113	1132	TGAAGGGTCGGAGTTGTTTG	CAAACTATTTCGATTCTTCA	Cleavage	1		High	PF00069;PF01636;PF06293;PF07714	PF00069-Protein kinase domain;PF01636-Phosphotransferase enzyme family;PF06293-Lipopolysaccharide kinase (Kdo/WaaP) family;PF07714-Protein tyrosine kinase	Potri.015G075200.1	AT1G62400.1
18	1	Pab-miR3702.4	MA_3752g0010	-0.894164	3	18.519	1	21	431	451	AGATCACGGCCATGATTGCTA	TGGCGGTTGTGGCCGTGATTT	Cleavage	1		High	PF00069;PF00139;PF07714	PF00069-Protein kinase domain;PF00139-Legume lectin domain;PF07714-Protein tyrosine kinase	Potri.009G035800.1	AT4G29050.1
19	1	Pab-miR3703.1	MA_10431188g0010	0.999011	3	18.463	1	21	629	649	AAGTAGACTCTATCAGCCTTG	CAAGGCAGGAAGAGTCTGCTT	Cleavage	1		High	PF00069;PF07714	PF00069-Protein kinase domain;PF07714-Protein tyrosine kinase	Potri.008G149500.1	AT1G09000.1
20	1	Pab-miR3706.3	MA_10426680g0010	-0.149741	2.5	13.847	1	20	107	126	TGCATGGTTTCGGAGGAATG	CCTTCCTCCGAATCTATGCA	Cleavage	2		High	PF00069;PF00560;PF03109;PF07714;PF12799;PF13516;PF13855	PF00069-Protein kinase domain;PF00560-Leucine Rich Repeat;PF03109-ABC1 family;PF07714-Protein tyrosine kinase;PF12799-Leucine Rich repeats (2 copies);PF13516-Leucine Rich repeat;PF13855-Leucine rich repeat	Potri.004G049100.1	AT1G28440.1
	2	Pab-miR3706.3	MA_18602g0020	0.449347	3	13.639	1	20	1398	1417	TGCATGGTTTCGGAGGAATG	CCTTCCTCCGGATCTATGCA	Cleavage	1		High	PF00069;PF00560;PF01636;PF07714;PF08263;PF12799;PF13504;PF13516;PF13855	PF00069-Protein kinase domain;PF00560-Leucine Rich Repeat;PF01636-Phosphotransferase enzyme family;PF07714-Protein tyrosine kinase;PF08263-Leucine rich repeat N-terminal domain;PF12799-Leucine Rich repeats (2 copies);PF13504-Leucine rich repeat;PF13516-Leucine Rich repeat;PF13855-Leucine rich repeat	Potri.004G049100.1	AT1G28440.1
	3	Pab-miR3706.3	MA_1913g0010	0.616062	3	15.51	1	22	1321	1342	TGCATGGTTTCGGAGGAATGGA	TATATTCCTCCAGAGCTATGCA	Translation	1		High	PF00069;PF00560;PF01636;PF07714;PF08263;PF12799;PF13504;PF13516;PF13855	PF00069-Protein kinase domain;PF00560-Leucine Rich Repeat;PF01636-Phosphotransferase enzyme family;PF07714-Protein tyrosine kinase;PF08263-Leucine rich repeat N-terminal domain;PF12799-Leucine Rich repeats (2 copies);PF13504-Leucine rich repeat;PF13516-Leucine Rich repeat;PF13855-Leucine rich repeat	Potri.015G141200.1	AT5G07280.1
	4	Pab-miR3706.3	MA_64117g0010	0.490663	2.5	22.696	1	22	1114	1135	TGCATGGTTTCGGAGGAATGGA	TTCATTCCTCCGGATCTATGCG	Cleavage	1		High	PF00069;PF00560;PF01636;PF07714;PF08263;PF12799;PF13504;PF13516;PF13855	PF00069-Protein kinase domain;PF00560-Leucine Rich Repeat;PF01636-Phosphotransferase enzyme family;PF07714-Protein tyrosine kinase;PF08263-Leucine rich repeat N-terminal domain;PF12799-Leucine Rich repeats (2 copies);PF13504-Leucine rich repeat;PF13516-Leucine Rich repeat;PF13855-Leucine rich repeat	Potri.007G009200.1	AT5G65700.2
21	1	Pab-miR3707.2	MA_10341273g0010	-0.934122	3	21.209	1	20	48	67	ACTAGATGTGGCTTGACCTT	AAGGTCAATCCTTATCTGGT	Translation	1		Medium	PF00069	PF00069-Protein kinase domain	Potri.005G251500.1	AT1G12680.1
22	1	Pab-miR3709.1	MA_10429514g0010	n_exp	3	15.503	1	20	210	229	TCAGATGCTTTAAATTCCCG	TGGGAATTTGAAGAATCTGG	Cleavage	1		High	PF00069;PF00560;PF00790;PF01636;PF07449;PF07714;PF12799;PF13504;PF13516;PF13855	PF00069-Protein kinase domain;PF00560-Leucine Rich Repeat;PF00790-VHS domain;PF01636-Phosphotransferase enzyme family;PF07449-Hydrogenase-1 expression protein HyaE;PF07714-Protein tyrosine kinase;PF12799-Leucine Rich repeats (2 copies);PF13504-Leucine rich repeat;PF13516-Leucine Rich repeat;PF13855-Leucine rich repeat	Potri.003G175700.1	AT5G48940.1
23	1	Pab-miR3709.5_5p	MA_8965175g0010	0.0883933	3	12.052	1	22	128	149	TTCAGATGCTTTAAATTCCCGA	TAGGGAATTTGCAGCATCAGAA	Translation	1		Medium	PF00069;PF03109;PF07714	PF00069-Protein kinase domain;PF03109-ABC1 family;PF07714-Protein tyrosine kinase	Potri.008G078900.4	AT5G48380.1
24	1	Pab-miR3709.9	MA_132342g0010	0.35949	3	19.729	1	21	2113	2133	TTTAAATGCCTTAAATTCCCG	TGGGCATTTGAGGAATTTGAA	Cleavage	1		High	PF00069;PF00954;PF01453;PF01636;PF07714	PF00069-Protein kinase domain;PF00954-S-locus glycoprotein family;PF01453-D-mannose binding lectin;PF01636-Phosphotransferase enzyme family;PF07714-Protein tyrosine kinase	Potri.019G086400.1	AT1G34300.1
	2	Pab-miR3709.9	MA_577114g0010	n_exp	3	17.264	1	21	284	304	TTTAAATGCCTTAAATTCCCG	TGGGCATTTGAGGAATTTGAA	Cleavage	1		High	PF00069;PF07714	PF00069-Protein kinase domain;PF07714-Protein tyrosine kinase	Potri.013G115700.1	AT1G34300.1
	3	Pab-miR3709.9	MA_78595g0010	0.403737	3	13.456	1	21	2056	2076	TTTAAATGCCTTAAATTCCCG	TGGGCGTTTAAGGAATTTGAA	Cleavage	2		High	PF00069;PF00444;PF00954;PF01453;PF01636;PF05445;PF07714;PF08276;PF10942	PF00069-Protein kinase domain;PF00444-Ribosomal protein L36;PF00954-S-locus glycoprotein family;PF01453-D-mannose binding lectin;PF01636-Phosphotransferase enzyme family;PF05445-Poxvirus serine/threonine protein kinase;PF07714-Protein tyrosine kinase;PF08276-PAN-like domain;PF10942-Protein of unknown function (DUF2619)	Potri.019G086400.1	AT1G34300.1
25	1	Pab-miR3710.6	MA_10436425g0030	0.96981	2.5	22.492	1	20	400	419	TCGGGAACCTGACGGGCCTC	GAGGTCCCTCTGGTTCCCGA	Translation	1		Medium	PF00069	PF00069-Protein kinase domain	Potri.015G146700.2	AT1G63700.1
26	1	Pab-miR390.3	MA_10435013g0010	n_exp	3	17.293	1	20	641	660	AAGCTCAGGAGGGATAGCGC	GCACTATCCCTTCTCAGCTT	Cleavage	1		High	PF00069;PF00560;PF01633;PF01636;PF07714;PF08263;PF12799;PF13504;PF13516;PF13855	PF00069-Protein kinase domain;PF00560-Leucine Rich Repeat;PF01633-Choline/ethanolamine kinase;PF01636-Phosphotransferase enzyme family;PF07714-Protein tyrosine kinase;PF08263-Leucine rich repeat N-terminal domain;PF12799-Leucine Rich repeats (2 copies);PF13504-Leucine rich repeat;PF13516-Leucine Rich repeat;PF13855-Leucine rich repeat	Potri.005G030800.1	AT5G20480.1
	2	Pab-miR390.3	MA_36083g0020	n_exp	3	22.492	1	20	515	534	AAGCTCAGGAGGGATAGCGC	GCACTATCCCTTCTCAGCTT	Cleavage	1		High	PF00069;PF00560;PF01636;PF07714;PF08263;PF12799;PF13504;PF13516;PF13855	PF00069-Protein kinase domain;PF00560-Leucine Rich Repeat;PF01636-Phosphotransferase enzyme family;PF07714-Protein tyrosine kinase;PF08263-Leucine rich repeat N-terminal domain;PF12799-Leucine Rich repeats (2 copies);PF13504-Leucine rich repeat;PF13516-Leucine Rich repeat;PF13855-Leucine rich repeat	Potri.005G031700.1	AT5G20480.1
	3	Pab-miR390.3	MA_943683g0010	n_exp	2.5	15.086	1	20	698	717	AAGCTCAGGAGGGATAGCGC	GCTCAATTCCTCCTGAGCTT	Cleavage	1		High	PF00069;PF00560;PF07714;PF08263;PF12799;PF13504;PF13516;PF13855	PF00069-Protein kinase domain;PF00560-Leucine Rich Repeat;PF07714-Protein tyrosine kinase;PF08263-Leucine rich repeat N-terminal domain;PF12799-Leucine Rich repeats (2 copies);PF13504-Leucine rich repeat;PF13516-Leucine Rich repeat;PF13855-Leucine rich repeat	Potri.007G009200.1	AT5G65700.2
27	1	Pab-miR390.6	MA_25086g0010	n_exp	2.5	18.194	1	20	2335	2354	AGCTCAGGAGGGATAGCGCC	GGGGTGATCCCTCCTGAGCT	Cleavage	1		High	PF00069;PF00560;PF01636;PF03554;PF07714;PF08263;PF12799;PF13504;PF13516;PF13855	PF00069-Protein kinase domain;PF00560-Leucine Rich Repeat;PF01636-Phosphotransferase enzyme family;PF03554-UL73 viral envelope glycoprotein ;PF07714-Protein tyrosine kinase;PF08263-Leucine rich repeat N-terminal domain;PF12799-Leucine Rich repeats (2 copies);PF13504-Leucine rich repeat;PF13516-Leucine Rich repeat;PF13855-Leucine rich repeat	Potri.003G107600.1	AT5G61480.1
28	1	Pab-miR396.11	MA_15696g0010	-0.999949	2.5	16.179	1	20	343	362	TTTCCACAGCTTTCTTGAAC	GTTCAAAAAACTTGTGGAAA	Translation	1		High	PF00069;PF01657;PF07714	PF00069-Protein kinase domain;PF01657-Salt stress response/antifungal;PF07714-Protein tyrosine kinase	Potri.004G024600.1	AT4G23180.1
	2	Pab-miR396.11	MA_468133g0010	0.905096	3	15.892	1	22	396	417	TTTCCACAGCTTTCTTGAACTT	GGGTTCAACAAAAATGTGGAAA	Translation	1		High	PF00069;PF01657;PF07714;PF14447	PF00069-Protein kinase domain;PF01657-Salt stress response/antifungal;PF07714-Protein tyrosine kinase;PF14447-Prokaryotic RING finger family 4	Potri.T089800.1	AT4G21410.1
29	1	Pab-miR396.2	MA_320320g0010	-0.995435	2.5	14.684	1	20	715	734	TCATACTTTTCCACAGCTTT	GAAGCTGAGGACAAGTATGA	Translation	1		Medium	PF00069	PF00069-Protein kinase domain	Potri.014G155000.1	AT4G26890.1
30	1	Pab-miR396.5	MA_10436913g0010	-0.588834	3	11.579	1	20	320	339	TTCAAGAAAGCTGTGGGAAA	TGTCACACAACTTTCTTGAA	Translation	1		High	PF00069;PF00560;PF01163;PF03109;PF07714;PF12799;PF13504;PF13516;PF13855	PF00069-Protein kinase domain;PF00560-Leucine Rich Repeat;PF01163-RIO1 family;PF03109-ABC1 family;PF07714-Protein tyrosine kinase;PF12799-Leucine Rich repeats (2 copies);PF13504-Leucine rich repeat;PF13516-Leucine Rich repeat;PF13855-Leucine rich repeat	Potri.T108900.1	AT2G24130.1
31	1	Pab-miR397.3	MA_10432359g0010	0.999899	3	9.218	1	20	1134	1153	CATTGAGTGCAGCGTTGACG	TGTTAATGCTATACTCAATG	Translation	1		High	PF00069;PF01636;PF03109;PF07714;PF11721;PF12819	PF00069-Protein kinase domain;PF01636-Phosphotransferase enzyme family;PF03109-ABC1 family;PF07714-Protein tyrosine kinase;PF11721-Di-glucose binding within endoplasmic reticulum;PF12819-Carbohydrate-binding protein of the ER	Potri.001G405500.1	AT5G54380.1
32	1	Pab-miR408.2	MA_14714g0010	0.530384	3	17.057	1	21	2421	2441	TGCACTGCCTCTTCCCTGGCA	TGTCAGGAAGGAAGCAGTGCA	Translation	1		High	PF00069;PF07714	PF00069-Protein kinase domain;PF07714-Protein tyrosine kinase	Potri.005G049800.1	AT3G04910.1
33	1	Pab-miR482.1	MA_4116g0010	-0.994009	3	13.783	1	22	1068	1089	AGTGGGAGCAGAGGATAAGACT	ATTCTTGTCCTTTGCTTCCAAT	Cleavage	1		High	PF00069;PF00560;PF07714;PF08263;PF12799;PF13504;PF13516;PF13855	PF00069-Protein kinase domain;PF00560-Leucine Rich Repeat;PF07714-Protein tyrosine kinase;PF08263-Leucine rich repeat N-terminal domain;PF12799-Leucine Rich repeats (2 copies);PF13504-Leucine rich repeat;PF13516-Leucine Rich repeat;PF13855-Leucine rich repeat	Potri.011G139700.1	AT5G63930.1
34	1	Pab-miR482.12	MA_166153g0010	0.335572	3	19.511	1	22	274	295	CCTTCCCTACTCCTCCCATTCC	GGAAGGGGAGGATTCGGGAAGG	Translation	1		High	PF00069;PF07714;PF13314	PF00069-Protein kinase domain;PF07714-Protein tyrosine kinase;PF13314-Domain of unknown function (DUF4083)	Potri.007G067900.3	AT4G32300.1
	2	Pab-miR482.12	MA_361139g0010	0.966601	3	13.256	1	22	292	313	CCTTCCCTACTCCTCCCATTCC	GGAAGGGGAGGATTTGGGAAGG	Translation	1		High	PF00069;PF01636;PF07714	PF00069-Protein kinase domain;PF01636-Phosphotransferase enzyme family;PF07714-Protein tyrosine kinase	Potri.006G254600.1	AT4G32300.1
35	1	Pab-miR482.5	MA_8688687g0010	-0.641892	3	17.985	1	21	945	965	TCTTTAGGCTTTGGAGGATTA	TCATCCTCTCAAGCCTGAAGA	Cleavage	1		High	PF00069;PF00954;PF01453;PF01636;PF07714;PF08276;PF14295	PF00069-Protein kinase domain;PF00954-S-locus glycoprotein family;PF01453-D-mannose binding lectin;PF01636-Phosphotransferase enzyme family;PF07714-Protein tyrosine kinase;PF08276-PAN-like domain;PF14295-PAN domain	Potri.016G102600.1	AT1G34300.1
36	1	Pab-miR946.25	MA_10428389g0010	0.725074	3	22.956	1	20	473	492	TAACAGCCCTTCTCCGATCC	GGATCGGAGAAGGGTCGTTC	Cleavage	1		High	PF00069;PF01636;PF06176;PF06293;PF07387;PF07714;PF10707	PF00069-Protein kinase domain;PF01636-Phosphotransferase enzyme family;PF06176-Lipopolysaccharide core biosynthesis protein (WaaY);PF06293-Lipopolysaccharide kinase (Kdo/WaaP) family;PF07387-Seadornavirus VP7;PF07714-Protein tyrosine kinase;PF10707-PhoP regulatory network protein YrbL	Potri.006G109700.3	AT5G01920.1
37	1	Pab-miR946.39	MA_115354g0020	0.971484	2.5	23.833	1	20	800	819	CAGCCCTTCTGCTATCAACA	TGTTGATAGCAGCAGGGTTA	Cleavage	1		High	PF00069;PF07714;PF13947;PF14380	PF00069-Protein kinase domain;PF07714-Protein tyrosine kinase;PF13947-Wall-associated receptor kinase galacturonan-binding;PF14380-Wall-associated receptor kinase C-terminal	Potri.010G120800.1	AT1G18390.1
38	1	Pab-miR947.6	MA_10426008g0010	-0.537751	3	8.76	1	20	363	382	TATCGGAATCTGTTACTGTT	CACATTGACAGATTCTGATA	Cleavage	1		Medium	PF00069;PF01163;PF01633;PF01636;PF07714;PF10707	PF00069-Protein kinase domain;PF01163-RIO1 family;PF01633-Choline/ethanolamine kinase;PF01636-Phosphotransferase enzyme family;PF07714-Protein tyrosine kinase;PF10707-PhoP regulatory network protein YrbL	Potri.005G145900.1	AT3G50000.1
39	1	Pab-miR948.1	MA_10255537g0010	0.0852263	1	15.775	1	21	735	755	AAAGTGGCTGTAGGCATCGGT	ACCGATGTCTACAGTCACTTT	Cleavage	1		High	PF00069;PF01636;PF07714	PF00069-Protein kinase domain;PF01636-Phosphotransferase enzyme family;PF07714-Protein tyrosine kinase	Potri.T139300.2	AT4G23180.1
	2	Pab-miR948.1	MA_10428105g0030	n_exp	3	15.641	1	21	282	302	AAAGTGGCTGTAGGCATCGGT	AACAATGTCTACGGCCACTTT	Cleavage	1		High	PF00069;PF07714	PF00069-Protein kinase domain;PF07714-Protein tyrosine kinase	Potri.T090300.1	AT4G23150.1
	3	Pab-miR948.1	MA_10429568g0010	-0.207286	1	17.708	1	21	649	669	AAAGTGGCTGTAGGCATCGGT	ACCGATGTCTACAGTCACTTT	Cleavage	1		High	PF00069;PF07714	PF00069-Protein kinase domain;PF07714-Protein tyrosine kinase	Potri.012G055500.1	AT4G23140.1
	4	Pab-miR948.1	MA_10434850g0010	0.660954	1	18.992	1	21	401	421	AAAGTGGCTGTAGGCATCGGT	ACCGATGTCTACAGTCACTTT	Cleavage	1		High	PF00069;PF07714	PF00069-Protein kinase domain;PF07714-Protein tyrosine kinase	Potri.012G055500.1	AT1G11350.1
	5	Pab-miR948.1	MA_149959g0010	-0.860873	1.5	19.641	1	21	1830	1850	AAAGTGGCTGTAGGCATCGGT	ACCGATGTCTACGGTCACTTT	Cleavage	1		High	PF00069;PF01636;PF01657;PF07714	PF00069-Protein kinase domain;PF01636-Phosphotransferase enzyme family;PF01657-Salt stress response/antifungal;PF07714-Protein tyrosine kinase	Potri.004G025900.2	AT4G23180.1
	6	Pab-miR948.1	MA_179085g0010	0.925526	2.5	12.588	1	21	264	284	AAAGTGGCTGTAGGCATCGGT	ATCAATGTCTACAGTCACTTT	Cleavage	1		Medium	PF00069;PF07714	PF00069-Protein kinase domain;PF07714-Protein tyrosine kinase	Potri.004G024800.1	AT4G21410.1
	7	Pab-miR948.1	MA_211995g0010	-0.280724	3	15.566	1	21	1182	1202	AAAGTGGCTGTAGGCATCGGT	ACCTATGTCCACAGCTACTTT	Cleavage	1		Medium	PF00069;PF01636;PF07387;PF07714	PF00069-Protein kinase domain;PF01636-Phosphotransferase enzyme family;PF07387-Seadornavirus VP7;PF07714-Protein tyrosine kinase	Potri.012G055500.1	AT4G23180.1
	8	Pab-miR948.1	MA_21354g0010	-0.790712	3	14.986	1	21	360	380	AAAGTGGCTGTAGGCATCGGT	ACCAATGTCTACATTCACTTT	Cleavage	1		High	PF00069;PF07714	PF00069-Protein kinase domain;PF07714-Protein tyrosine kinase	Potri.004G027900.1	AT4G00960.1
	9	Pab-miR948.1	MA_3159g0010	0.959305	2	16.921	1	21	576	596	AAAGTGGCTGTAGGCATCGGT	ACCGATGTCTACAGCAACTTT	Cleavage	1		Medium	PF00069;PF01636;PF07714	PF00069-Protein kinase domain;PF01636-Phosphotransferase enzyme family;PF07714-Protein tyrosine kinase	Potri.006G071300.1	AT4G23140.1
	10	Pab-miR948.1	MA_962355g0010	0.925526	2	17.661	1	21	1704	1724	AAAGTGGCTGTAGGCATCGGT	ACCGATGTCTATAGCCACTTG	Cleavage	1		High	PF00069;PF01636;PF01657;PF07714	PF00069-Protein kinase domain;PF01636-Phosphotransferase enzyme family;PF01657-Salt stress response/antifungal;PF07714-Protein tyrosine kinase	Potri.004G024000.1	AT4G00970.1
40	1	Pab-miR950.73	MA_147753g0010	n_exp	3	17.444	1	20	282	301	TGTCGTCCGGGCCACGATGG	CTGTCGTGGCCTGGACAACA	Cleavage	1		Low	PF00069;PF07714	PF00069-Protein kinase domain;PF07714-Protein tyrosine kinase	Potri.009G035500.1	AT1G70110.1
41	1	Pab-miR950.75	MA_133096g0010	0.688399	3	21.858	1	22	877	898	TTACATCTGGGCCACGATGGTT	GGCCATCGTGCTATAGATGTAA	Translation	1		High	PF00069;PF01636;PF07714	PF00069-Protein kinase domain;PF01636-Phosphotransferase enzyme family;PF07714-Protein tyrosine kinase	Potri.001G240400.4	AT2G28930.2
42	1	Pab-miR951.10	MA_181770g0010	0.473408	3	19.329	1	22	2164	2185	TCGTTCTTGACGTCTGGACCAC	GAGGTTGAGACGTTGGGAACGA	Cleavage	1		High	PF00069;PF00560;PF01636;PF07714;PF08263;PF12799;PF13516;PF13855	PF00069-Protein kinase domain;PF00560-Leucine Rich Repeat;PF01636-Phosphotransferase enzyme family;PF07714-Protein tyrosine kinase;PF08263-Leucine rich repeat N-terminal domain;PF12799-Leucine Rich repeats (2 copies);PF13516-Leucine Rich repeat;PF13855-Leucine rich repeat	Potri.002G111700.1	AT5G49660.1
43	1	Pab-miR951.20	MA_13256g0010	0.998433	3	14.599	1	20	474	493	TGTTATTGACGTCTGGACCA	TGGACTTGACGTCAATAATA	Cleavage	1		High	PF00069;PF00139;PF01636;PF07714	PF00069-Protein kinase domain;PF00139-Legume lectin domain;PF01636-Phosphotransferase enzyme family;PF07714-Protein tyrosine kinase	Potri.001G283400.1	AT5G10530.1
44	1	Pab-miR951.25	MA_136390g0010	n_exp	3	17.202	1	20	552	571	TGTTCTTGACGTCTGGACCA	TGTTTTGGACGTCAGGAACA	Cleavage	1		High	PF00069;PF00560;PF07714;PF08263;PF12799;PF13855	PF00069-Protein kinase domain;PF00560-Leucine Rich Repeat;PF07714-Protein tyrosine kinase;PF08263-Leucine rich repeat N-terminal domain;PF12799-Leucine Rich repeats (2 copies);PF13855-Leucine rich repeat	Potri.014G068700.1	AT5G51560.1
45	1	Pab-miRn0024.1_3p	MA_171703g0010	-0.462831	3	23.151	1	21	570	590	CATCCATTTCAATGCATCTCG	CGAGATGTCTAGGAATGGATG	Translation	1		High	PF00069;PF01636;PF06293;PF07714	PF00069-Protein kinase domain;PF01636-Phosphotransferase enzyme family;PF06293-Lipopolysaccharide kinase (Kdo/WaaP) family;PF07714-Protein tyrosine kinase	Potri.007G112400.2	AT1G12680.1
	2	Pab-miRn0024.1_3p	MA_8587931g0010	-0.278952	3	21.143	1	21	33	53	CATCCATTTCAATGCATCTCG	CGAGATGTCTGGGAATGGATG	Translation	1		High	PF00069;PF07714	PF00069-Protein kinase domain;PF07714-Protein tyrosine kinase	Potri.007G112400.2	AT1G12680.1
46	1	Pab-miRn0035.2_5p	MA_125869g0010	0.912023	3	17.161	1	22	642	663	GGTTCCAGTCAAGGTGACAGTG	TACTGTCACTTTTGCTGGAACA	Translation	1		High	PF00069;PF07714	PF00069-Protein kinase domain;PF07714-Protein tyrosine kinase	Potri.002G106800.1	AT5G49660.1
47	1	Pab-miRn0036	MA_10189019g0010	0.981454	2.5	20.097	1	20	594	613	TCTCACCAGTGAACCAAGGC	GCCTTTGTTTCCTGGTGAGA	Translation	1		High	PF00069;PF01633;PF01636;PF07714	PF00069-Protein kinase domain;PF01633-Choline/ethanolamine kinase;PF01636-Phosphotransferase enzyme family;PF07714-Protein tyrosine kinase	Potri.014G115600.2	AT5G14640.1
48	1	Pab-miRn0096.1_5p	MA_10908g0010	-0.236191	3	11.495	1	23	9	32	AGAAAAC-AATCCATGTAAAACTC	GATGTTTTCATGGATTTGTTTTCT	Cleavage	1		High	PF00069;PF00139;PF01636;PF07714	PF00069-Protein kinase domain;PF00139-Legume lectin domain;PF01636-Phosphotransferase enzyme family;PF07714-Protein tyrosine kinase	Potri.016G101000.1	AT3G53810.1
	2	Pab-miRn0096.1_5p	MA_208216g0010	0.900696	3	13.35	1	20	1100	1119	AGAAAACAATCCATGTAAAA	TTTTATATGGAATGTTTCCT	Translation	1		High	PF00069;PF00954;PF01453;PF07714;PF08276;PF08277;PF13360	PF00069-Protein kinase domain;PF00954-S-locus glycoprotein family;PF01453-D-mannose binding lectin;PF07714-Protein tyrosine kinase;PF08276-PAN-like domain;PF08277-PAN-like domain;PF13360-PQQ-like domain	Potri.001G006100.1	AT2G41890.1
49	1	Pab-miRn0097	MA_456489g0010	0.989705	2	16.47	1	21	587	607	TTGGATGATGGAAGAACCAGG	TCTGGTCCTTCCATCATCCAT	Cleavage	1		Low	PF00022;PF00069;PF07714;PF10628	PF00022-Actin;PF00069-Protein kinase domain;PF07714-Protein tyrosine kinase;PF10628-Outer spore coat protein E (CotE)	Potri.005G226700.3	AT3G23310.1
50	1	Pab-miRn0117.1_3p	MA_10155335g0020	0.348031	2.5	19.142	1	21	538	558	TACAGCTATATCTTTTCCTTC	GAGGGGAAAGATATAGCCGTA	Cleavage	1		Medium	PF00069;PF07714;PF12819	PF00069-Protein kinase domain;PF07714-Protein tyrosine kinase;PF12819-Carbohydrate-binding protein of the ER	Potri.002G242700.1	AT5G48740.1
	2	Pab-miRn0117.1_3p	MA_10214585g0010	-0.183958	2.5	15.431	1	21	1234	1254	TACAGCTATATCTTTTCCTTC	GATGGAAAAGAAATAGCTGTG	Translation	1		High	PF00069;PF01636;PF01657;PF07714;PF09347	PF00069-Protein kinase domain;PF01636-Phosphotransferase enzyme family;PF01657-Salt stress response/antifungal;PF07714-Protein tyrosine kinase;PF09347-Domain of unknown function (DUF1989)	Potri.011G030000.1	AT4G21230.1
	3	Pab-miRn0117.1_3p	MA_10237752g0010	0.811205	3	11.611	1	21	1129	1149	TACAGCTATATCTTTTCCTTC	GATGGAAAAGAAATAGCTGTC	Translation	1		High	PF00069;PF01636;PF01657;PF07714	PF00069-Protein kinase domain;PF01636-Phosphotransferase enzyme family;PF01657-Salt stress response/antifungal;PF07714-Protein tyrosine kinase	Potri.007G120900.1	AT4G23180.1
	4	Pab-miRn0117.1_3p	MA_10429772g0010	0.0389795	2.5	17.666	1	21	839	859	TACAGCTATATCTTTTCCTTC	GATGGAAAAGAAATAGCTGTG	Translation	1		Medium	PF00069;PF01657;PF07714	PF00069-Protein kinase domain;PF01657-Salt stress response/antifungal;PF07714-Protein tyrosine kinase	Potri.011G028600.1	AT4G21230.1
	5	Pab-miRn0117.1_3p	MA_10434677g0010	-0.963597	3	20.467	1	21	49	69	TACAGCTATATCTTTTCCTTC	GAAGGACAACTTATAGCTGTA	Translation	1		Medium	PF00069;PF07714	PF00069-Protein kinase domain;PF07714-Protein tyrosine kinase	Potri.006G132100.1	AT5G48740.1
	6	Pab-miRn0117.1_3p	MA_10435274g0020	n_exp	2	14.744	1	20	23	42	TACAGCTATATCTTTTCCTT	ATGGAAAAGAAATAGCTGTA	Translation	1		Medium	PF00069;PF01636;PF07714	PF00069-Protein kinase domain;PF01636-Phosphotransferase enzyme family;PF07714-Protein tyrosine kinase	Potri.T128700.1	AT1G61440.1
	7	Pab-miRn0117.1_3p	MA_10435755g0010	n_exp	3	13.848	1	21	471	491	TACAGCTATATCTTTTCCTTC	GATGGAAAAGAAATAGCTGTT	Translation	1		Medium	PF00069;PF01102;PF01657;PF02439;PF07714	PF00069-Protein kinase domain;PF01102-Glycophorin A;PF01657-Salt stress response/antifungal;PF02439-Adenovirus E3 region protein CR2;PF07714-Protein tyrosine kinase	Potri.004G023800.1	AT4G21410.1
	8	Pab-miRn0117.1_3p	MA_126178g0010	-0.685606	2.5	18.65	1	21	1648	1668	TACAGCTATATCTTTTCCTTC	GAAGGACAAGATATCGCTGTA	Cleavage	1		High	PF00069;PF00560;PF07714;PF12799;PF12819;PF13855	PF00069-Protein kinase domain;PF00560-Leucine Rich Repeat;PF07714-Protein tyrosine kinase;PF12799-Leucine Rich repeats (2 copies);PF12819-Carbohydrate-binding protein of the ER;PF13855-Leucine rich repeat	Potri.006G132100.1	AT3G21340.1
	9	Pab-miRn0117.1_3p	MA_130500g0010	-0.924533	2.5	13.984	1	21	1516	1536	TACAGCTATATCTTTTCCTTC	GATGGAAAAGAAATAGCTGTG	Translation	1		High	PF00069;PF01636;PF01657;PF07714;PF08693	PF00069-Protein kinase domain;PF01636-Phosphotransferase enzyme family;PF01657-Salt stress response/antifungal;PF07714-Protein tyrosine kinase;PF08693-Transmembrane alpha-helix domain	Potri.004G025900.5	AT4G23180.1
	10	Pab-miRn0117.1_3p	MA_155031g0010	0.112392	3	15.942	1	21	1489	1509	TACAGCTATATCTTTTCCTTC	GAAGGGAATGATATAGCGGTA	Cleavage	1		High	PF00069;PF07714;PF08263;PF11721;PF12819	PF00069-Protein kinase domain;PF07714-Protein tyrosine kinase;PF08263-Leucine rich repeat N-terminal domain;PF11721-Di-glucose binding within endoplasmic reticulum;PF12819-Carbohydrate-binding protein of the ER	Potri.002G242700.1	AT1G51890.2
	11	Pab-miRn0117.1_3p	MA_17469g0010	-0.647254	3	20.895	1	21	79	99	TACAGCTATATCTTTTCCTTC	GAAGGAAAGGAAATAGCCGTA	Translation	1		Medium	PF00069;PF03109;PF07714	PF00069-Protein kinase domain;PF03109-ABC1 family;PF07714-Protein tyrosine kinase	Potri.004G026000.1	AT2G28960.1
	12	Pab-miRn0117.1_3p	MA_17587g0010	0.85698	1.5	20.283	1	21	1024	1044	TACAGCTATATCTTTTCCTTC	GAAGGAAAGGAGATAGCTGTA	Translation	1		Medium	PF00069;PF01476;PF07714	PF00069-Protein kinase domain;PF01476-LysM domain;PF07714-Protein tyrosine kinase	Potri.006G132100.1	AT5G48740.1
	13	Pab-miRn0117.1_3p	MA_18132g0010	-0.623464	3	17.131	1	21	991	1011	TACAGCTATATCTTTTCCTTC	GACGGAAAAGAAATAGCTGTC	Translation	1		High	PF00069;PF01636;PF01657;PF07714;PF12812	PF00069-Protein kinase domain;PF01636-Phosphotransferase enzyme family;PF01657-Salt stress response/antifungal;PF07714-Protein tyrosine kinase;PF12812-PDZ-like domain	Potri.T023500.1	AT4G23180.1
	14	Pab-miRn0117.1_3p	MA_188199g0010	0.422429	3	14.008	1	21	856	876	TACAGCTATATCTTTTCCTTC	GATGGGAAAGAAATAGCTGTG	Translation	1		High	PF00069;PF01636;PF01657;PF07714	PF00069-Protein kinase domain;PF01636-Phosphotransferase enzyme family;PF01657-Salt stress response/antifungal;PF07714-Protein tyrosine kinase	Potri.T128700.1	AT4G23140.1
	15	Pab-miRn0117.1_3p	MA_21431g0010	-0.688658	3	13.536	1	21	1090	1110	TACAGCTATATCTTTTCCTTC	GATGGAAACGAAATAGCTGTA	Translation	1		High	PF00069;PF01636;PF01657;PF07714	PF00069-Protein kinase domain;PF01636-Phosphotransferase enzyme family;PF01657-Salt stress response/antifungal;PF07714-Protein tyrosine kinase	Potri.004G026100.1	AT4G23180.1
	16	Pab-miRn0117.1_3p	MA_225012g0010	0.637869	1.5	16.035	1	21	79	99	TACAGCTATATCTTTTCCTTC	GAAGGAAAAGTTATAGCTGTG	Translation	1		Medium	PF00069;PF07714	PF00069-Protein kinase domain;PF07714-Protein tyrosine kinase	Potri.002G242700.1	AT5G48740.1
	17	Pab-miRn0117.1_3p	MA_27839g0010	-0.773575	2	17.15	1	20	389	408	TACAGCTATATCTTTTCCTT	AAGGAAAGGATATAGCGGTA	Cleavage	1		Medium	PF00069;PF07714	PF00069-Protein kinase domain;PF07714-Protein tyrosine kinase	Potri.002G242700.1	AT5G48740.1
	18	Pab-miRn0117.1_3p	MA_2906g0010	-0.998863	3	16.011	1	21	1129	1149	TACAGCTATATCTTTTCCTTC	GAAGGAAATAATATAGCTGTT	Cleavage	1		Medium	PF00069;PF00560;PF07714;PF08263;PF11721;PF12799;PF12819;PF13855	PF00069-Protein kinase domain;PF00560-Leucine Rich Repeat;PF07714-Protein tyrosine kinase;PF08263-Leucine rich repeat N-terminal domain;PF11721-Di-glucose binding within endoplasmic reticulum;PF12799-Leucine Rich repeats (2 copies);PF12819-Carbohydrate-binding protein of the ER;PF13855-Leucine rich repeat	Potri.008G181200.1	AT1G67720.1
	19	Pab-miRn0117.1_3p	MA_3721g0010	0.0962001	2.5	16.392	1	21	1075	1095	TACAGCTATATCTTTTCCTTC	GATGGAAAAGAAATAGCTGTG	Translation	1		High	PF00069;PF01636;PF01657;PF07714	PF00069-Protein kinase domain;PF01636-Phosphotransferase enzyme family;PF01657-Salt stress response/antifungal;PF07714-Protein tyrosine kinase	Potri.004G023800.1	AT4G23160.1
	20	Pab-miRn0117.1_3p	MA_4191g0010	0.334483	2.5	15.969	1	20	872	891	TACAGCTATATCTTTTCCTT	ATGGAAAAGAAATAGCTGTG	Translation	1		High	PF00069;PF01657;PF07714	PF00069-Protein kinase domain;PF01657-Salt stress response/antifungal;PF07714-Protein tyrosine kinase	Potri.004G024600.1	AT4G05200.1
	21	Pab-miRn0117.1_3p	MA_426743g0010	0.348031	2.5	17.788	1	21	160	180	TACAGCTATATCTTTTCCTTC	GATGGAAAAGAAATAGCTGTG	Translation	1		High	PF00069;PF01636;PF07714	PF00069-Protein kinase domain;PF01636-Phosphotransferase enzyme family;PF07714-Protein tyrosine kinase	Potri.008G132300.1	AT1G61480.1
	22	Pab-miRn0117.1_3p	MA_456473g0010	-0.976783	2	14.015	1	20	23	42	TACAGCTATATCTTTTCCTT	ATGGAAAAGAAATAGCTGTA	Translation	1		Medium	PF00069;PF07714	PF00069-Protein kinase domain;PF07714-Protein tyrosine kinase	Potri.T128700.1	AT4G23140.1
	23	Pab-miRn0117.1_3p	MA_457322g0010	-0.999825	2.5	19.231	1	21	124	144	TACAGCTATATCTTTTCCTTC	GAAGGAAAGGAAATAGCTGTT	Translation	1		Medium	PF00069;PF07714	PF00069-Protein kinase domain;PF07714-Protein tyrosine kinase	Potri.006G132100.1	AT2G37050.3
	24	Pab-miRn0117.1_3p	MA_473307g0010	0.637869	2	19.659	1	21	934	954	TACAGCTATATCTTTTCCTTC	GACGGAAAAGATGTAGCTGTG	Cleavage	1		Medium	PF00069;PF00314;PF07714;PF13903	PF00069-Protein kinase domain;PF00314-Thaumatin family;PF07714-Protein tyrosine kinase;PF13903-PMP-22/EMP/MP20/Claudin tight junction	Potri.004G014700.1	AT1G70250.1
	25	Pab-miRn0117.1_3p	MA_69685g0030	0.637869	3	21.83	1	21	355	375	TACAGCTATATCTTTTCCTTC	GAAGGAAGAGATATAGCCGTT	Cleavage	1		Medium	PF00069;PF07714	PF00069-Protein kinase domain;PF07714-Protein tyrosine kinase	Potri.006G132100.1	AT5G48740.1
	26	Pab-miRn0117.1_3p	MA_7540680g0010	-0.736987	2.5	16.638	1	21	94	114	TACAGCTATATCTTTTCCTTC	GATGGAAAAGAAATAGCTGTG	Translation	1		Medium	PF00069;PF07714	PF00069-Protein kinase domain;PF07714-Protein tyrosine kinase	Potri.T021900.1	AT1G61370.1
	27	Pab-miRn0117.1_3p	MA_7804895g0010	-0.9859	2.5	17.256	1	21	769	789	TACAGCTATATCTTTTCCTTC	GATGGAAAAGAAATAGCTGTG	Translation	1		High	PF00069;PF01657;PF07714	PF00069-Protein kinase domain;PF01657-Salt stress response/antifungal;PF07714-Protein tyrosine kinase	Potri.007G120900.1	AT4G00970.1
	28	Pab-miRn0117.1_3p	MA_836478g0010	n_exp	2.5	11.727	1	21	147	167	TACAGCTATATCTTTTCCTTC	GATGGAAAAGAAATAGCTGTG	Translation	1		Medium	PF00069;PF07714	PF00069-Protein kinase domain;PF07714-Protein tyrosine kinase	Potri.008G132300.2	AT1G11280.4
	29	Pab-miRn0117.1_3p	MA_889995g0010	n_exp	3	20.642	1	21	457	477	TACAGCTATATCTTTTCCTTC	GACGGGAAAGATATAGCCGTA	Cleavage	1		Medium	PF00069;PF07714;PF12819	PF00069-Protein kinase domain;PF07714-Protein tyrosine kinase;PF12819-Carbohydrate-binding protein of the ER	Potri.002G242700.1	AT5G48740.1
	30	Pab-miRn0117.1_3p	MA_9058726g0010	-0.595633	1.5	13.084	1	21	13	33	TACAGCTATATCTTTTCCTTC	GATGGAAAAGATATAGCTGTG	Cleavage	1		Medium	PF00069;PF01636;PF07714	PF00069-Protein kinase domain;PF01636-Phosphotransferase enzyme family;PF07714-Protein tyrosine kinase	Potri.008G132300.2	AT4G23160.1
	31	Pab-miRn0117.1_3p	MA_9437666g0010	-0.957098	3	16.462	1	21	244	264	TACAGCTATATCTTTTCCTTC	GAAGGAAAGGAAATAGCCGTA	Translation	1		Medium	PF00069;PF07714	PF00069-Protein kinase domain;PF07714-Protein tyrosine kinase	Potri.006G132100.1	AT2G37050.1
	32	Pab-miRn0117.1_3p	MA_9662605g0010	0.637869	2.5	11.422	1	21	153	173	TACAGCTATATCTTTTCCTTC	GATGGAAAAGAAATAGCTGTG	Translation	1		Medium	PF00069;PF07714	PF00069-Protein kinase domain;PF07714-Protein tyrosine kinase	Potri.008G132300.2	AT1G11280.4
	33	Pab-miRn0117.1_3p	MA_9982488g0010	-0.773217	2	16.685	1	21	166	186	TACAGCTATATCTTTTCCTTC	GAAGAAAAAGATATAGCTGTC	Cleavage	1		High	PF00069;PF07714	PF00069-Protein kinase domain;PF07714-Protein tyrosine kinase	Potri.002G242700.1	AT5G48740.1
51	1	Pab-miRn0301	MA_10135105g0010	0.762557	3	22.546	1	22	83	104	ACTTTGACTGCTATATCTTTTT	GAAAAGGGATAGCAGTAAAAGT	Cleavage	1		Medium	PF00069;PF07714	PF00069-Protein kinase domain;PF07714-Protein tyrosine kinase	Potri.004G026000.1	AT5G59680.1
	2	Pab-miRn0301	MA_10181969g0010	n_exp	2.5	18.419	1	22	104	125	ACTTTGACTGCTATATCTTTTT	GAAAAGAGATAGCAGTAAAAGT	Cleavage	1		Medium	PF00069;PF03109;PF07714	PF00069-Protein kinase domain;PF03109-ABC1 family;PF07714-Protein tyrosine kinase	Potri.008G181200.1	AT5G48740.1
	3	Pab-miRn0301	MA_10212229g0010	0.521404	2.5	16.985	1	22	80	101	ACTTTGACTGCTATATCTTTTT	GAAAAGAGATAGCAGTAAAAGT	Cleavage	1		High	PF00069;PF03109;PF07714	PF00069-Protein kinase domain;PF03109-ABC1 family;PF07714-Protein tyrosine kinase	Potri.008G181200.1	AT1G67720.1
	4	Pab-miRn0301	MA_10429512g0010	0.762557	2.5	16.602	1	22	332	353	ACTTTGACTGCTATATCTTTTT	GAAAAGATATAGCCATTAAAGT	Translation	1		Low	PF00069;PF07714	PF00069-Protein kinase domain;PF07714-Protein tyrosine kinase	Potri.011G124900.1	AT1G07650.1
	5	Pab-miRn0301	MA_10434259g0010	0.921579	2.5	16.824	1	22	80	101	ACTTTGACTGCTATATCTTTTT	GAAAAGAGATAGCAGTGAAAGT	Cleavage	1		High	PF00069;PF07714	PF00069-Protein kinase domain;PF07714-Protein tyrosine kinase	Potri.008G181200.1	AT1G67720.1
	6	Pab-miRn0301	MA_151992g0010	-0.806011	2.5	17.398	1	22	176	197	ACTTTGACTGCTATATCTTTTT	GAAAAGAGATAGCAGTGAAAGT	Cleavage	1		High	PF00069;PF07714	PF00069-Protein kinase domain;PF07714-Protein tyrosine kinase	Potri.006G132100.1	AT5G48740.1
	7	Pab-miRn0301	MA_225923g0010	0.708375	2.5	18.759	1	22	176	197	ACTTTGACTGCTATATCTTTTT	GAAAAGAGATAGCAGTGAAAGT	Cleavage	1		Medium	PF00069;PF07714	PF00069-Protein kinase domain;PF07714-Protein tyrosine kinase	Potri.006G132100.1	AT5G48740.1
	8	Pab-miRn0301	MA_35694g0010	0.997648	3	14.866	1	22	434	455	ACTTTGACTGCTATATCTTTTT	AAAAAGATGTACTCGTCAAAGT	Translation	1		High	PF00069;PF01636;PF03109;PF07714	PF00069-Protein kinase domain;PF01636-Phosphotransferase enzyme family;PF03109-ABC1 family;PF07714-Protein tyrosine kinase	Potri.016G095800.1	AT5G03730.1
	9	Pab-miRn0301	MA_503526g0010	0.762557	2	20.31	1	22	206	227	ACTTTGACTGCTATATCTTTTT	AAAAGGATATAGTTGTCAAAGT	Translation	1		Medium	PF00069;PF07714	PF00069-Protein kinase domain;PF07714-Protein tyrosine kinase	Potri.006G132100.1	AT2G37050.1
	10	Pab-miRn0301	MA_843141g0010	-0.252233	2.5	17.128	1	22	240	261	ACTTTGACTGCTATATCTTTTT	GAAAAGAGATAGCAGTGAAAGT	Cleavage	1		Medium	PF00069;PF07714	PF00069-Protein kinase domain;PF07714-Protein tyrosine kinase	Potri.008G181200.1	AT5G48740.1
	11	Pab-miRn0301	MA_866125g0010	0.807991	1.5	21.863	1	22	83	104	ACTTTGACTGCTATATCTTTTT	GAAAAGTTATAGCGGTCAAAGT	Cleavage	1		Medium	PF00069;PF07714	PF00069-Protein kinase domain;PF07714-Protein tyrosine kinase	Potri.002G242700.1	AT5G48740.1
	12	Pab-miRn0301	MA_9257454g0010	0.528798	1.5	23.071	1	22	80	101	ACTTTGACTGCTATATCTTTTT	GAGAGGATATAGCGGTCAAAGT	Cleavage	1		High	PF00069;PF07714	PF00069-Protein kinase domain;PF07714-Protein tyrosine kinase	Potri.002G242700.1	AT5G48740.1
	13	Pab-miRn0301	MA_9731024g0010	0.9633	3	17.854	1	22	258	279	ACTTTGACTGCTATATCTTTTT	GAGAAGAGATAGCAGTGAAAGT	Cleavage	1		Medium	PF00069;PF07714	PF00069-Protein kinase domain;PF07714-Protein tyrosine kinase	Potri.008G181200.1	AT5G48740.1
52	1	Pab-miRn0054.3_3p	MA_10428246g0010	-0.683701	2.5	12.422	1	22	617	638	ATTACCACTATGCATGTATTCA	TGAATATATGCCTAATGGTAAT	Translation	1		High	PF00069;PF01636;PF07714	PF00069-Protein kinase domain;PF01636-Phosphotransferase enzyme family;PF07714-Protein tyrosine kinase	Potri.004G212600.5	AT2G28250.2
	2	Pab-miRn0054.3_3p	MA_10574g0010	-0.944085	3	18.007	1	21	592	612	ATTACCACTATGCATGTATTC	GAATACCTGCCTGGTGGTGAT	Translation	1		High	PF00069;PF03232;PF07714	PF00069-Protein kinase domain;PF03232-Ubiquinone biosynthesis protein COQ7;PF07714-Protein tyrosine kinase	Potri.002G125800.1	AT5G09890.2
53	1	Pab-miRn0165_3p	MA_10029851g0010	-0.818365	2.5	19.354	1	21	475	495	AATTCCTTTGTAGACTAATCC	GGGTTAGTATATAAGGGAATT	Cleavage	1		Medium	PF00069;PF00560;PF03109;PF07714;PF12799;PF13504;PF13516;PF13855	PF00069-Protein kinase domain;PF00560-Leucine Rich Repeat;PF03109-ABC1 family;PF07714-Protein tyrosine kinase;PF12799-Leucine Rich repeats (2 copies);PF13504-Leucine rich repeat;PF13516-Leucine Rich repeat;PF13855-Leucine rich repeat	Potri.016G029900.1	AT3G47570.1
	2	Pab-miRn0165_3p	MA_10104825g0010	-0.506146	2.5	17.687	1	21	88	108	AATTCCTTTGTAGACTAATCC	GGATCAGTGTACAAAGGAGTT	Cleavage	1		Medium	PF00069;PF03109;PF07714	PF00069-Protein kinase domain;PF03109-ABC1 family;PF07714-Protein tyrosine kinase	Potri.011G140900.1	AT5G38560.1
	3	Pab-miRn0165_3p	MA_10308598g0010	-0.534922	3	18.848	1	21	2269	2289	AATTCCTTTGTAGACTAATCC	GGGAAAGTCTACAAAGGAGTT	Cleavage	1		High	PF00069;PF00560;PF01163;PF01636;PF05445;PF07714;PF08263;PF12799;PF13504;PF13516;PF13855	PF00069-Protein kinase domain;PF00560-Leucine Rich Repeat;PF01163-RIO1 family;PF01636-Phosphotransferase enzyme family;PF05445-Poxvirus serine/threonine protein kinase;PF07714-Protein tyrosine kinase;PF08263-Leucine rich repeat N-terminal domain;PF12799-Leucine Rich repeats (2 copies);PF13504-Leucine rich repeat;PF13516-Leucine Rich repeat;PF13855-Leucine rich repeat	Potri.005G030800.1	AT5G20480.1
	4	Pab-miRn0165_3p	MA_10338362g0010	-0.480184	3	23.707	1	21	715	735	AATTCCTTTGTAGACTAATCC	GGGAAAGTCTACAAAGGAGTT	Cleavage	1		High	PF00069;PF00560;PF01163;PF01633;PF01636;PF03109;PF05445;PF07714;PF12799;PF13516;PF13855	PF00069-Protein kinase domain;PF00560-Leucine Rich Repeat;PF01163-RIO1 family;PF01633-Choline/ethanolamine kinase;PF01636-Phosphotransferase enzyme family;PF03109-ABC1 family;PF05445-Poxvirus serine/threonine protein kinase;PF07714-Protein tyrosine kinase;PF12799-Leucine Rich repeats (2 copies);PF13516-Leucine Rich repeat;PF13855-Leucine rich repeat	Potri.018G103400.1	AT2G24130.1
	5	Pab-miRn0165_3p	MA_10350490g0010	-0.94892	3	17.871	1	21	133	153	AATTCCTTTGTAGACTAATCC	GGTTCAGTTTATAAAGGAATT	Cleavage	1		High	PF00069;PF01636;PF07714	PF00069-Protein kinase domain;PF01636-Phosphotransferase enzyme family;PF07714-Protein tyrosine kinase	Potri.011G102800.1	AT3G47570.1
	6	Pab-miRn0165_3p	MA_10431203g0010	-0.636023	2.5	18.246	1	21	1078	1098	AATTCCTTTGTAGACTAATCC	GGGTCGGTCTATAAAGGAATT	Cleavage	1		High	PF00069;PF00560;PF01636;PF03109;PF03116;PF07714;PF08263;PF12799;PF13504;PF13516;PF13855	PF00069-Protein kinase domain;PF00560-Leucine Rich Repeat;PF01636-Phosphotransferase enzyme family;PF03109-ABC1 family;PF03116-NQR2, RnfD, RnfE family;PF07714-Protein tyrosine kinase;PF08263-Leucine rich repeat N-terminal domain;PF12799-Leucine Rich repeats (2 copies);PF13504-Leucine rich repeat;PF13516-Leucine Rich repeat;PF13855-Leucine rich repeat	Potri.T108900.1	AT3G47570.1
	7	Pab-miRn0165_3p	MA_10431265g0010	-0.844951	3	22.367	1	21	946	966	AATTCCTTTGTAGACTAATCC	GGGAAAGTCTACAAAGGAGTT	Cleavage	1		High	PF00069;PF00560;PF01636;PF07714;PF12799;PF13504;PF13516;PF13855	PF00069-Protein kinase domain;PF00560-Leucine Rich Repeat;PF01636-Phosphotransferase enzyme family;PF07714-Protein tyrosine kinase;PF12799-Leucine Rich repeats (2 copies);PF13504-Leucine rich repeat;PF13516-Leucine Rich repeat;PF13855-Leucine rich repeat	Potri.018G103400.1	AT2G24130.1
	8	Pab-miRn0165_3p	MA_10431267g0010	-0.396186	3	19.621	1	21	713	733	AATTCCTTTGTAGACTAATCC	GGGAAAGTCTACAAAGGAGTT	Cleavage	1		High	PF00069;PF00560;PF01163;PF01636;PF03109;PF05445;PF07714;PF12799;PF13516;PF13855	PF00069-Protein kinase domain;PF00560-Leucine Rich Repeat;PF01163-RIO1 family;PF01636-Phosphotransferase enzyme family;PF03109-ABC1 family;PF05445-Poxvirus serine/threonine protein kinase;PF07714-Protein tyrosine kinase;PF12799-Leucine Rich repeats (2 copies);PF13516-Leucine Rich repeat;PF13855-Leucine rich repeat	Potri.017G115900.1	AT3G47570.1
	9	Pab-miRn0165_3p	MA_10434950g0010	-0.765383	3	21.434	1	21	1963	1983	AATTCCTTTGTAGACTAATCC	GGGAAAGTCTACAAAGGAGTT	Cleavage	1		High	PF00069;PF00560;PF01163;PF01636;PF03109;PF05445;PF07714;PF08999;PF12799;PF13504;PF13516;PF13855	PF00069-Protein kinase domain;PF00560-Leucine Rich Repeat;PF01163-RIO1 family;PF01636-Phosphotransferase enzyme family;PF03109-ABC1 family;PF05445-Poxvirus serine/threonine protein kinase;PF07714-Protein tyrosine kinase;PF08999-Surfactant protein C, N terminal propeptide;PF12799-Leucine Rich repeats (2 copies);PF13504-Leucine rich repeat;PF13516-Leucine Rich repeat;PF13855-Leucine rich repeat	Potri.005G030800.1	AT3G47570.1
	10	Pab-miRn0165_3p	MA_10434950g0020	-0.633012	3	20.863	1	21	2254	2274	AATTCCTTTGTAGACTAATCC	GGGAAAGTCTACAAAGGAGTT	Cleavage	1		High	PF00069;PF00560;PF01163;PF01636;PF03109;PF05445;PF07714;PF08263;PF12799;PF13504;PF13516;PF13855	PF00069-Protein kinase domain;PF00560-Leucine Rich Repeat;PF01163-RIO1 family;PF01636-Phosphotransferase enzyme family;PF03109-ABC1 family;PF05445-Poxvirus serine/threonine protein kinase;PF07714-Protein tyrosine kinase;PF08263-Leucine rich repeat N-terminal domain;PF12799-Leucine Rich repeats (2 copies);PF13504-Leucine rich repeat;PF13516-Leucine Rich repeat;PF13855-Leucine rich repeat	Potri.005G030800.1	AT5G20480.1
	11	Pab-miRn0165_3p	MA_11052g0010	-0.0752101	2	21.584	1	21	2077	2097	AATTCCTTTGTAGACTAATCC	GGATCAGTCTACAAGGGGATT	Cleavage	1		High	PF00069;PF00560;PF01636;PF07714;PF08263;PF12799;PF13054;PF13504;PF13516;PF13855	PF00069-Protein kinase domain;PF00560-Leucine Rich Repeat;PF01636-Phosphotransferase enzyme family;PF07714-Protein tyrosine kinase;PF08263-Leucine rich repeat N-terminal domain;PF12799-Leucine Rich repeats (2 copies);PF13054-Protein of unknown function (DUF3915);PF13504-Leucine rich repeat;PF13516-Leucine Rich repeat;PF13855-Leucine rich repeat	Potri.005G030800.1	AT2G24130.1
	12	Pab-miRn0165_3p	MA_161695g0010	-0.98435	3	18.138	1	21	604	624	AATTCCTTTGTAGACTAATCC	GGGAAAGTCTACAAAGGAGTT	Cleavage	1		Medium	PF00069;PF00560;PF03109;PF07714;PF08999;PF12799;PF13516;PF13855	PF00069-Protein kinase domain;PF00560-Leucine Rich Repeat;PF03109-ABC1 family;PF07714-Protein tyrosine kinase;PF08999-Surfactant protein C, N terminal propeptide;PF12799-Leucine Rich repeats (2 copies);PF13516-Leucine Rich repeat;PF13855-Leucine rich repeat	Potri.011G140900.1	AT2G24130.1
	13	Pab-miRn0165_3p	MA_170043g0010	-0.859895	1.5	20.313	1	21	1423	1443	AATTCCTTTGTAGACTAATCC	GGGTTAGTCTATAAAGGGATT	Cleavage	1		High	PF00069;PF00560;PF01636;PF07714;PF12799;PF13504;PF13516;PF13855	PF00069-Protein kinase domain;PF00560-Leucine Rich Repeat;PF01636-Phosphotransferase enzyme family;PF07714-Protein tyrosine kinase;PF12799-Leucine Rich repeats (2 copies);PF13504-Leucine rich repeat;PF13516-Leucine Rich repeat;PF13855-Leucine rich repeat	Potri.001G042500.1	AT2G24130.1
	14	Pab-miRn0165_3p	MA_20231g0020	-0.494842	1.5	20.2	1	21	604	624	AATTCCTTTGTAGACTAATCC	GGATTAGTGTACAAAGGGATT	Cleavage	1		Medium	PF00069;PF00560;PF03109;PF07714;PF12799;PF13504;PF13516;PF13855	PF00069-Protein kinase domain;PF00560-Leucine Rich Repeat;PF03109-ABC1 family;PF07714-Protein tyrosine kinase;PF12799-Leucine Rich repeats (2 copies);PF13504-Leucine rich repeat;PF13516-Leucine Rich repeat;PF13855-Leucine rich repeat	Potri.011G140900.1	AT3G47570.1
	15	Pab-miRn0165_3p	MA_33397g0010	0.570722	2.5	15.315	1	21	202	222	AATTCCTTTGTAGACTAATCC	GGGTTAGTGTATAAAGGGATT	Cleavage	1		High	PF00069;PF01636;PF07714	PF00069-Protein kinase domain;PF01636-Phosphotransferase enzyme family;PF07714-Protein tyrosine kinase	Potri.T176800.1	AT3G47570.1
	16	Pab-miRn0165_3p	MA_432315g0010	-0.770116	0.5	17.79	1	21	604	624	AATTCCTTTGTAGACTAATCC	GGATTAGTCTATAAAGGAATT	Cleavage	1		Medium	PF00069;PF00560;PF07714;PF12799;PF13504;PF13516;PF13855	PF00069-Protein kinase domain;PF00560-Leucine Rich Repeat;PF07714-Protein tyrosine kinase;PF12799-Leucine Rich repeats (2 copies);PF13504-Leucine rich repeat;PF13516-Leucine Rich repeat;PF13855-Leucine rich repeat	Potri.016G029900.1	AT3G47570.1
	17	Pab-miRn0165_3p	MA_7185808g0010	-0.963015	2.5	13.756	1	21	325	345	AATTCCTTTGTAGACTAATCC	GGGTTTGTTTACAAAGGAGTT	Cleavage	1		Medium	PF00069;PF01636;PF07387;PF07714	PF00069-Protein kinase domain;PF01636-Phosphotransferase enzyme family;PF07387-Seadornavirus VP7;PF07714-Protein tyrosine kinase	Potri.003G183100.1	AT1G80870.1
	18	Pab-miRn0165_3p	MA_8317372g0010	-0.032098	1.5	15.337	1	21	341	361	AATTCCTTTGTAGACTAATCC	GGATCAGTCTATAAAGGAATT	Cleavage	1		High	PF00069;PF00560;PF01636;PF07714;PF12799;PF13504;PF13516;PF13855	PF00069-Protein kinase domain;PF00560-Leucine Rich Repeat;PF01636-Phosphotransferase enzyme family;PF07714-Protein tyrosine kinase;PF12799-Leucine Rich repeats (2 copies);PF13504-Leucine rich repeat;PF13516-Leucine Rich repeat;PF13855-Leucine rich repeat	Potri.T108900.1	AT5G39390.1
	19	Pab-miRn0165_3p	MA_9559343g0010	-0.995291	2	22.295	1	21	808	828	AATTCCTTTGTAGACTAATCC	GGATCAGTGTACAAAGGAATT	Cleavage	1		High	PF00069;PF00560;PF01636;PF07714;PF12799;PF13516;PF13855	PF00069-Protein kinase domain;PF00560-Leucine Rich Repeat;PF01636-Phosphotransferase enzyme family;PF07714-Protein tyrosine kinase;PF12799-Leucine Rich repeats (2 copies);PF13516-Leucine Rich repeat;PF13855-Leucine rich repeat	Potri.003G184100.1	AT2G24130.1
	20	Pab-miRn0165_3p	MA_9815697g0010	0.42207	3	24.244	1	21	342	362	AATTCCTTTGTAGACTAATCC	GGGAAAGTCTACAAAGGAGTT	Cleavage	1		High	PF00069;PF01163;PF01636;PF03109;PF04159;PF05445;PF07714;PF09716	PF00069-Protein kinase domain;PF01163-RIO1 family;PF01636-Phosphotransferase enzyme family;PF03109-ABC1 family;PF04159-NB glycoprotein;PF05445-Poxvirus serine/threonine protein kinase;PF07714-Protein tyrosine kinase;PF09716-Malarial early transcribed membrane protein (ETRAMP)	Potri.016G029900.1	AT3G47570.1
54	1	Pab-miRn0165.1_5p	MA_13796g0010	-0.719894	3	9.547	1	20	32	51	TTAGATTAGTGTACACAGGA	TCCTGTGTTTATTAATCTGG	Cleavage	1		High	PF00069;PF01636;PF07714;PF08693	PF00069-Protein kinase domain;PF01636-Phosphotransferase enzyme family;PF07714-Protein tyrosine kinase;PF08693-Transmembrane alpha-helix domain	Potri.014G136400.1	AT2G48010.1
55	1	Pab-miRn0315.4	MA_177039g0010	0.549154	3	18.005	1	21	1378	1399	TTCCACCAGAC-ACTTGTTCTC	GGGAACAATTTGTCTGGTGGAA	Cleavage	1		High	PF00069;PF00560;PF01636;PF07714;PF12799;PF13504;PF13516;PF13855	PF00069-Protein kinase domain;PF00560-Leucine Rich Repeat;PF01636-Phosphotransferase enzyme family;PF07714-Protein tyrosine kinase;PF12799-Leucine Rich repeats (2 copies);PF13504-Leucine rich repeat;PF13516-Leucine Rich repeat;PF13855-Leucine rich repeat	Potri.012G139000.1	AT5G07280.1
56	1	Pab-miRn0208_3p	MA_10436955g0010	0.209579	3	15.387	1	22	1530	1551	GAGAGAGTGAATTCTGATGATG	TGTTATCAGAACTTACTCTTTT	Translation	1		High	PF00069;PF01163;PF01636;PF03109;PF06176	PF00069-Protein kinase domain;PF01163-RIO1 family;PF01636-Phosphotransferase enzyme family;PF03109-ABC1 family;PF06176-Lipopolysaccharide core biosynthesis protein (WaaY)	Potri.006G275600.1	AT4G31390.1
57	1	Pab-miRn0117.2_3p	MA_10082689g0010	0.931199	3	17.476	1	21	95	115	TTACAGCTATATCTTTTCCAT	ATGGAAAAGAAATAGCGGTGA	Translation	1		Medium	PF00069;PF07714	PF00069-Protein kinase domain;PF07714-Protein tyrosine kinase	Potri.011G039200.1	AT1G70740.1
	2	Pab-miRn0117.2_3p	MA_242g0010	-0.979032	3	15.056	1	22	1108	1129	TTACAGCTATATCTTTTCCATC	GATGGAAAAGAAATAGCAGTGA	Translation	1		Medium	PF00069;PF01657;PF07714	PF00069-Protein kinase domain;PF01657-Salt stress response/antifungal;PF07714-Protein tyrosine kinase	Potri.004G023800.1	AT4G05200.1
	3	Pab-miRn0117.2_3p	MA_6464638g0010	0.599245	2.5	13.998	1	22	156	177	TTACAGCTATATCTTTTCCATC	GATGAAAAAGAAATAGCTGTGA	Translation	1		High	PF00069;PF01636;PF07714	PF00069-Protein kinase domain;PF01636-Phosphotransferase enzyme family;PF07714-Protein tyrosine kinase	Potri.008G132300.1	AT1G70740.1
58	1	Pab-miRn0245.2_5p	MA_204198g0010	-0.933273	2.5	19.167	1	22	21	42	TGGTATGGGTTGAAGTAGCACA	TGTCCTACTTCAGCCCGTGCCA	Cleavage	1		Medium	PF00069;PF00931;PF01636;PF07714	PF00069-Protein kinase domain;PF00931-NB-ARC domain;PF01636-Phosphotransferase enzyme family;PF07714-Protein tyrosine kinase	Potri.018G001800.1	AT2G24360.1
59	1	Pab-miRn0265	MA_1127885g0010	0.0724572	3	21.959	1	21	782	802	CAGGACTTGTATTGGACATGC	GCATGTCCGGTGCAATTCCTG	Cleavage	1		High	PF00069;PF00560;PF07714;PF08263;PF12799;PF13504;PF13516;PF13855	PF00069-Protein kinase domain;PF00560-Leucine Rich Repeat;PF07714-Protein tyrosine kinase;PF08263-Leucine rich repeat N-terminal domain;PF12799-Leucine Rich repeats (2 copies);PF13504-Leucine rich repeat;PF13516-Leucine Rich repeat;PF13855-Leucine rich repeat	Potri.013G020900.1	AT2G24130.1
60	1	Pab-miRn0035.2_3p	MA_164615g0010	0.977691	2.5	17.859	1	21	2286	2306	GCAGGAACTTAGACATTGTGT	GCACAATGACTGTGTTCCTGC	Translation	1		High	PF00069;PF00560;PF07714;PF08263;PF12799;PF13516;PF13855	PF00069-Protein kinase domain;PF00560-Leucine Rich Repeat;PF07714-Protein tyrosine kinase;PF08263-Leucine rich repeat N-terminal domain;PF12799-Leucine Rich repeats (2 copies);PF13516-Leucine Rich repeat;PF13855-Leucine rich repeat	Potri.002G106800.1	AT1G09970.1
	2	Pab-miRn0035.2_3p	MA_9574226g0010	0.874338	2.5	17.859	1	21	837	857	GCAGGAACTTAGACATTGTGT	GCACAATGACTGTGTTCCTGC	Translation	1		High	PF00069;PF00560;PF01636;PF07714;PF12191;PF12799;PF13855	PF00069-Protein kinase domain;PF00560-Leucine Rich Repeat;PF01636-Phosphotransferase enzyme family;PF07714-Protein tyrosine kinase;PF12191-Tumour necrosis factor receptor stn_TNFRSF12A_TNFR domain;PF12799-Leucine Rich repeats (2 copies);PF13855-Leucine rich repeat	Potri.002G106800.1	AT1G09970.2
61	1	Pab-miRn0481.3_3p	MA_10436344g0020	n_exp	2.5	19.157	1	20	389	408	TGTAGCCAAGGACAAATTGC	TCAATTCGTCCTTGGCTGCA	Cleavage	1		High	PF00069;PF07714	PF00069-Protein kinase domain;PF07714-Protein tyrosine kinase	Potri.017G035500.3	AT5G38280.1
62	1	Pab-miRn0225.1_5p	MA_10435895g0010	0.980191	3	19.138	1	21	1019	1039	GGTTAAGGAAGTTGGTGACCT	GGGTCATCAACCGCCTTAGCC	Translation	1		High	PF00069;PF00139;PF01636;PF07714	PF00069-Protein kinase domain;PF00139-Legume lectin domain;PF01636-Phosphotransferase enzyme family;PF07714-Protein tyrosine kinase	Potri.001G455500.1	AT5G06740.1
63	1	Pab-miRn0286.2_5p	MA_101756g0010	-0.114697	2.5	13.747	1	22	301	322	TGAGTTCTTGATTCGCTATAGT	ACTATAGCGAATCCAGAACTAA	Translation	1		High	PF00069;PF00558;PF03334;PF07714	PF00069-Protein kinase domain;PF00558-Vpu protein;PF03334-Na+/H+ antiporter subunit;PF07714-Protein tyrosine kinase	Potri.001G348000.1	AT4G21410.1
	2	Pab-miRn0286.2_5p	MA_10190343g0010	0.132983	3	18.353	1	20	44	63	TGAGTTCTTGATTCGCTATA	TACAGTGAGTCCAGAACTCA	Translation	1		Medium	PF00069;PF07714	PF00069-Protein kinase domain;PF07714-Protein tyrosine kinase	Potri.007G067900.1	AT1G56120.1
	3	Pab-miRn0286.2_5p	MA_103143g0010	0.854554	2.5	20.221	1	22	1006	1027	TGAGTTCTTGATTCGCTATAGT	ACTATCGCGAATCAGGAGCTTA	Cleavage	1		High	PF00069;PF01636;PF01657;PF07714	PF00069-Protein kinase domain;PF01636-Phosphotransferase enzyme family;PF01657-Salt stress response/antifungal;PF07714-Protein tyrosine kinase	Potri.012G087000.1	AT1G70520.1
	4	Pab-miRn0286.2_5p	MA_10426207g0010	0.95631	2	12.485	1	22	30	51	TGAGTTCTTGATTCGCTATAGT	ACTATTGCGAATCCAGAACTCA	Translation	1		High	PF00069;PF01636;PF03109;PF07714	PF00069-Protein kinase domain;PF01636-Phosphotransferase enzyme family;PF03109-ABC1 family;PF07714-Protein tyrosine kinase	Potri.001G348000.1	AT1G70520.1
	5	Pab-miRn0286.2_5p	MA_105321g0010	0.95631	2.5	17.195	1	22	313	334	TGAGTTCTTGATTCGCTATAGT	AGTATAGCTAATCCAGAACTTA	Translation	1		High	PF00069;PF07714	PF00069-Protein kinase domain;PF07714-Protein tyrosine kinase	Potri.001G348000.1	AT1G70520.1
	6	Pab-miRn0286.2_5p	MA_123360g0010	0.153397	2.5	17.126	1	21	926	946	TGAGTTCTTGATTCGCTATAG	CTATAGCGAATCTGGAACTTG	Translation	1		High	PF00069;PF01657;PF07714	PF00069-Protein kinase domain;PF01657-Salt stress response/antifungal;PF07714-Protein tyrosine kinase	Potri.010G043900.1	AT1G70520.1
	7	Pab-miRn0286.2_5p	MA_178678g0020	-0.550891	3	13.891	1	22	184	205	TGAGTTCTTGATTCGCTATAGT	AGTATAGCCAATCCGGAACTTA	Translation	1		High	PF00069;PF01636;PF07714	PF00069-Protein kinase domain;PF01636-Phosphotransferase enzyme family;PF07714-Protein tyrosine kinase	Potri.001G348000.3	AT5G40380.1
	8	Pab-miRn0286.2_5p	MA_294g0010	0.911868	3	13.733	1	22	1381	1402	TGAGTTCTTGATTCGCTATAGT	AATATAGCAAATCCGGAACTTA	Translation	1		High	PF00069;PF01657;PF07714	PF00069-Protein kinase domain;PF01657-Salt stress response/antifungal;PF07714-Protein tyrosine kinase	Potri.001G348000.1	AT5G40380.1
	9	Pab-miRn0286.2_5p	MA_36142g0010	-0.568759	2.5	14.416	1	22	802	823	TGAGTTCTTGATTCGCTATAGT	ACTGTAGCGAATCCGGAACTTA	Translation	1		High	PF00069;PF01636;PF01657;PF07714	PF00069-Protein kinase domain;PF01636-Phosphotransferase enzyme family;PF01657-Salt stress response/antifungal;PF07714-Protein tyrosine kinase	Potri.012G087000.1	AT5G40380.1
	10	Pab-miRn0286.2_5p	MA_45523g0010	0.197103	2.5	22.662	1	20	1053	1072	TGAGTTCTTGATTCGCTATA	TATAGCGAATCCGGAACTTG	Translation	1		High	PF00069;PF01636;PF01657;PF07714	PF00069-Protein kinase domain;PF01636-Phosphotransferase enzyme family;PF01657-Salt stress response/antifungal;PF07714-Protein tyrosine kinase	Potri.001G348000.1	AT5G40380.1
	11	Pab-miRn0286.2_5p	MA_52135g0010	0.874682	2.5	16.312	1	21	980	1000	TGAGTTCTTGATTCGCTATAG	CTATAGCGAAACCGGAACTCA	Translation	1		High	PF00069;PF01657;PF03109;PF07714	PF00069-Protein kinase domain;PF01657-Salt stress response/antifungal;PF03109-ABC1 family;PF07714-Protein tyrosine kinase	Potri.001G348000.1	AT5G40380.1
	12	Pab-miRn0286.2_5p	MA_700325g0010	0.873755	2.5	16.588	1	22	907	928	TGAGTTCTTGATTCGCTATAGT	ATGATAGCGAATCCAGAACTTA	Translation	1		High	PF00069;PF01657;PF07714	PF00069-Protein kinase domain;PF01657-Salt stress response/antifungal;PF07714-Protein tyrosine kinase	Potri.001G348000.1	AT1G70520.1
64	1	Pab-miRn0286.1_5p	MA_366642g0010	-0.421026	2.5	17.975	1	23	919	941	ATGAGTTCTTGATTCGCTATAGT	ACCATTGCGAATCCAGAACTTAT	Translation	1		Medium	PF00069;PF01657;PF07379;PF07714	PF00069-Protein kinase domain;PF01657-Salt stress response/antifungal;PF07379-Protein of unknown function (DUF1494);PF07714-Protein tyrosine kinase	Potri.012G087000.1	AT1G70520.1
65	1	Pab-miRn0306.3_3p	MA_10098413g0010	-0.997437	2.5	17.215	1	21	533	553	TGAAATCTGCAAATCTGGGTT	GATCCAGATATTCAGATTTCA	Translation	1		Low	PF00069	PF00069-Protein kinase domain	Potri.001G349300.2	AT5G14720.1
	2	Pab-miRn0306.3_3p	MA_200144g0010	-0.929428	3	17.698	1	21	1436	1456	TGAAATCTGCAAATCTGGGTT	AACCCAAAATTGCAGATTTTG	Cleavage	1		High	PF00069;PF01657;PF03109;PF07714	PF00069-Protein kinase domain;PF01657-Salt stress response/antifungal;PF03109-ABC1 family;PF07714-Protein tyrosine kinase	Potri.010G043800.1	AT5G40380.1
66	1	Pab-miRn0343.1	MA_491698g0010	0.549734	3	13.271	1	20	357	376	TCGGGGAAGTTGAATTTGAC	TTCAAATTTGACTTCTCTGA	Cleavage	1		High	PF00069;PF00560;PF01636;PF07714;PF08263;PF12799;PF13504;PF13516;PF13855	PF00069-Protein kinase domain;PF00560-Leucine Rich Repeat;PF01636-Phosphotransferase enzyme family;PF07714-Protein tyrosine kinase;PF08263-Leucine rich repeat N-terminal domain;PF12799-Leucine Rich repeats (2 copies);PF13504-Leucine rich repeat;PF13516-Leucine Rich repeat;PF13855-Leucine rich repeat	Potri.003G174900.1	AT5G63930.1
67	1	Pab-miRn0355.2	MA_10132652g0010	-0.972352	1	12.84	1	21	289	309	TCCCATGCTTGAAACATTGAG	CTAAATGTTTCAAGCATGGGA	Cleavage	1		High	PF00069;PF07714;PF08263	PF00069-Protein kinase domain;PF07714-Protein tyrosine kinase;PF08263-Leucine rich repeat N-terminal domain	Potri.003G184100.1	AT3G47110.1
	2	Pab-miRn0355.2	MA_10431286g0010	-0.813691	2.5	22.808	1	21	286	306	TCCCATGCTTGAAACATTGAG	CTGAATGTTTCAAGCATGGCA	Cleavage	1		High	PF00069;PF00560;PF03109;PF07714;PF08263;PF12799;PF13504;PF13516;PF13855	PF00069-Protein kinase domain;PF00560-Leucine Rich Repeat;PF03109-ABC1 family;PF07714-Protein tyrosine kinase;PF08263-Leucine rich repeat N-terminal domain;PF12799-Leucine Rich repeats (2 copies);PF13504-Leucine rich repeat;PF13516-Leucine Rich repeat;PF13855-Leucine rich repeat	Potri.003G184100.1	AT3G47570.1
	3	Pab-miRn0355.2	MA_10432793g0010	-0.976827	1.5	19.209	1	21	1576	1596	TCCCATGCTTGAAACATTGAG	CTGAATGTTTCAGGCATGGGA	Cleavage	1		High	PF00069;PF00560;PF01163;PF01636;PF05445;PF07714;PF08263;PF12799;PF13504;PF13516;PF13855	PF00069-Protein kinase domain;PF00560-Leucine Rich Repeat;PF01163-RIO1 family;PF01636-Phosphotransferase enzyme family;PF05445-Poxvirus serine/threonine protein kinase;PF07714-Protein tyrosine kinase;PF08263-Leucine rich repeat N-terminal domain;PF12799-Leucine Rich repeats (2 copies);PF13504-Leucine rich repeat;PF13516-Leucine Rich repeat;PF13855-Leucine rich repeat	Potri.005G030800.1	AT5G20480.1
	4	Pab-miRn0355.2	MA_10433707g0010	-0.999715	2.5	16.635	1	21	280	300	TCCCATGCTTGAAACATTGAG	CTCAACATTTCAGGCATGGGA	Cleavage	1		High	PF00069;PF00560;PF01163;PF01633;PF01636;PF05445;PF07714;PF08263;PF12799;PF13855	PF00069-Protein kinase domain;PF00560-Leucine Rich Repeat;PF01163-RIO1 family;PF01633-Choline/ethanolamine kinase;PF01636-Phosphotransferase enzyme family;PF05445-Poxvirus serine/threonine protein kinase;PF07714-Protein tyrosine kinase;PF08263-Leucine rich repeat N-terminal domain;PF12799-Leucine Rich repeats (2 copies);PF13855-Leucine rich repeat	Potri.013G020900.1	AT5G20480.1
	5	Pab-miRn0355.2	MA_10436418g0010	0.445959	2	14.539	1	21	121	141	TCCCATGCTTGAAACATTGAG	CTGAATCTTTCAAGCATGGGA	Cleavage	1		High	PF00069;PF00560;PF07714;PF12799;PF13504;PF13516;PF13855	PF00069-Protein kinase domain;PF00560-Leucine Rich Repeat;PF07714-Protein tyrosine kinase;PF12799-Leucine Rich repeats (2 copies);PF13504-Leucine rich repeat;PF13516-Leucine Rich repeat;PF13855-Leucine rich repeat	Potri.005G030800.1	AT5G20480.1
	6	Pab-miRn0355.2	MA_10437059g0020	-0.99945	1.5	19.759	1	21	277	297	TCCCATGCTTGAAACATTGAG	CTGAATGTTTCAGGCATGGGA	Cleavage	1		High	PF00069;PF00560;PF01163;PF01633;PF01636;PF05445;PF07714;PF08263;PF12799;PF13504;PF13516;PF13855	PF00069-Protein kinase domain;PF00560-Leucine Rich Repeat;PF01163-RIO1 family;PF01633-Choline/ethanolamine kinase;PF01636-Phosphotransferase enzyme family;PF05445-Poxvirus serine/threonine protein kinase;PF07714-Protein tyrosine kinase;PF08263-Leucine rich repeat N-terminal domain;PF12799-Leucine Rich repeats (2 copies);PF13504-Leucine rich repeat;PF13516-Leucine Rich repeat;PF13855-Leucine rich …	Potri.005G030800.1	AT3G47570.1
	7	Pab-miRn0355.2	MA_14489g0020	0.678091	1	19.282	1	21	238	258	TCCCATGCTTGAAACATTGAG	CTCAATGTTTCCAGCATGGGA	Translation	1		High	PF00069;PF00560;PF01163;PF01633;PF01636;PF05445;PF07714;PF08263;PF12799;PF13504;PF13516;PF13855	PF00069-Protein kinase domain;PF00560-Leucine Rich Repeat;PF01163-RIO1 family;PF01633-Choline/ethanolamine kinase;PF01636-Phosphotransferase enzyme family;PF05445-Poxvirus serine/threonine protein kinase;PF07714-Protein tyrosine kinase;PF08263-Leucine rich repeat N-terminal domain;PF12799-Leucine Rich repeats (2 copies);PF13504-Leucine rich repeat;PF13516-Leucine Rich repeat;PF13855-Leucine rich …	Potri.T108900.1	AT3G47580.1
	8	Pab-miRn0355.2	MA_168077g0010	-0.834089	3	19.381	1	21	292	312	TCCCATGCTTGAAACATTGAG	CTCCATGTTTTAGACATGGGA	Cleavage	1		High	PF00069;PF00560;PF03109;PF07714;PF08263;PF08999;PF12799;PF13855	PF00069-Protein kinase domain;PF00560-Leucine Rich Repeat;PF03109-ABC1 family;PF07714-Protein tyrosine kinase;PF08263-Leucine rich repeat N-terminal domain;PF08999-Surfactant protein C, N terminal propeptide;PF12799-Leucine Rich repeats (2 copies);PF13855-Leucine rich repeat	Potri.005G030800.1	AT3G47090.1
	9	Pab-miRn0355.2	MA_8239g0010	-0.999558	1.5	21.926	1	21	277	297	TCCCATGCTTGAAACATTGAG	CTGAATGTTTCAGGCATGGGA	Cleavage	1		High	PF00069;PF00560;PF01163;PF01633;PF01636;PF05445;PF07714;PF08263;PF12799;PF13504;PF13516;PF13855	PF00069-Protein kinase domain;PF00560-Leucine Rich Repeat;PF01163-RIO1 family;PF01633-Choline/ethanolamine kinase;PF01636-Phosphotransferase enzyme family;PF05445-Poxvirus serine/threonine protein kinase;PF07714-Protein tyrosine kinase;PF08263-Leucine rich repeat N-terminal domain;PF12799-Leucine Rich repeats (2 copies);PF13504-Leucine rich repeat;PF13516-Leucine Rich repeat;PF13855-Leucine rich …	Potri.005G030800.1	AT5G20480.1
	10	Pab-miRn0355.2	MA_97035g0010	-0.507806	2.5	17.311	1	21	286	306	TCCCATGCTTGAAACATTGAG	CTGAATGTTTCAAGCATGAGA	Cleavage	1		High	PF00069;PF00560;PF01163;PF01633;PF01636;PF05445;PF07714;PF08263;PF12799;PF13516;PF13855	PF00069-Protein kinase domain;PF00560-Leucine Rich Repeat;PF01163-RIO1 family;PF01633-Choline/ethanolamine kinase;PF01636-Phosphotransferase enzyme family;PF05445-Poxvirus serine/threonine protein kinase;PF07714-Protein tyrosine kinase;PF08263-Leucine rich repeat N-terminal domain;PF12799-Leucine Rich repeats (2 copies);PF13516-Leucine Rich repeat;PF13855-Leucine rich repeat	Potri.018G103400.1	AT2G24130.1
68	1	Pab-miRn0356.3_5p	MA_10427212g0010	0.917696	3	13.864	1	22	1290	1311	AGTGTTTGAGCAGTTTATGTTT	AAACATAAAGTCCTCGAACATT	Translation	1		High	PF00069;PF00560;PF07714;PF08263;PF12799;PF13516;PF13855	PF00069-Protein kinase domain;PF00560-Leucine Rich Repeat;PF07714-Protein tyrosine kinase;PF08263-Leucine rich repeat N-terminal domain;PF12799-Leucine Rich repeats (2 copies);PF13516-Leucine Rich repeat;PF13855-Leucine rich repeat	Potri.015G035500.1	AT1G48480.1
	2	Pab-miRn0356.3_5p	MA_5857317g0010	0.994325	3	23.462	1	20	94	113	AGTGTTTGAGCAGTTTATGT	ATATCAATTGCTCAAGCATT	Cleavage	1		High	PF00069;PF00743;PF01636;PF07714;PF07992;PF13434;PF13738	PF00069-Protein kinase domain;PF00743-Flavin-binding monooxygenase-like;PF01636-Phosphotransferase enzyme family;PF07714-Protein tyrosine kinase;PF07992-Pyridine nucleotide-disulphide oxidoreductase;PF13434-L-lysine 6-monooxygenase (NADPH-requiring);PF13738-Pyridine nucleotide-disulphide oxidoreductase	Potri.002G254200.1	AT1G04610.1
69	1	Pab-miRn0367.1	MA_10202872g0010	-0.399524	2.5	23.988	1	21	105	125	TTCACAAGATTTCGATGCCGA	TCGACATCGAAATCTTCTGAA	Cleavage	1		High	PF00069;PF01636;PF07714	PF00069-Protein kinase domain;PF01636-Phosphotransferase enzyme family;PF07714-Protein tyrosine kinase	Potri.012G055500.1	AT4G23180.1
	2	Pab-miRn0367.1	MA_10279188g0010	-0.940949	2.5	20.539	1	21	300	320	TTCACAAGATTTCGATGCCGA	TCAGCATCGGAATATTGTGAA	Cleavage	1		High	PF00069;PF01636;PF07714	PF00069-Protein kinase domain;PF01636-Phosphotransferase enzyme family;PF07714-Protein tyrosine kinase	Potri.008G132300.2	AT4G21390.1
	3	Pab-miRn0367.1	MA_10434478g0010	-0.222804	2.5	24.716	1	21	804	824	TTCACAAGATTTCGATGCCGA	TCAGCATCGGAATATTGTGAA	Cleavage	1		High	PF00069;PF00403;PF01636;PF07714	PF00069-Protein kinase domain;PF00403-Heavy-metal-associated domain;PF01636-Phosphotransferase enzyme family;PF07714-Protein tyrosine kinase	Potri.008G132300.1	AT4G21390.1
	4	Pab-miRn0367.1	MA_10436948g0010	-0.949113	3	18.324	1	21	3708	3728	TTCACAAGATTTCGATGCCGA	TAGGCATCGCAATATTGTGAA	Cleavage	1		High	PF00069;PF00560;PF01284;PF04535;PF07714;PF08263;PF12799;PF13504;PF13516;PF13855	PF00069-Protein kinase domain;PF00560-Leucine Rich Repeat;PF01284-Membrane-associating domain;PF04535-Domain of unknown function (DUF588);PF07714-Protein tyrosine kinase;PF08263-Leucine rich repeat N-terminal domain;PF12799-Leucine Rich repeats (2 copies);PF13504-Leucine rich repeat;PF13516-Leucine Rich repeat;PF13855-Leucine rich repeat	Potri.003G174900.1	AT5G63930.1
	5	Pab-miRn0367.1	MA_10436948g0020	-0.968243	3	17.605	1	21	468	488	TTCACAAGATTTCGATGCCGA	TAGGCATCGCAATATTGTGAA	Cleavage	1		Medium	PF00069;PF01636;PF07714	PF00069-Protein kinase domain;PF01636-Phosphotransferase enzyme family;PF07714-Protein tyrosine kinase	Potri.001G053400.1	AT5G63930.1
	6	Pab-miRn0367.1	MA_172878g0020	-0.253751	2	16.339	1	21	576	596	TTCACAAGATTTCGATGCCGA	TCAGCATAGAAATCTTGTGAA	Cleavage	2		Medium	PF00069;PF01636;PF07714	PF00069-Protein kinase domain;PF01636-Phosphotransferase enzyme family;PF07714-Protein tyrosine kinase	Potri.010G109700.1	AT4G23180.1
	7	Pab-miRn0367.1	MA_179853g0020	-0.567952	2.5	15.717	1	21	114	134	TTCACAAGATTTCGATGCCGA	TCGACATCGAAATCTGGTGAA	Cleavage	1		Medium	PF00069;PF01636;PF07714	PF00069-Protein kinase domain;PF01636-Phosphotransferase enzyme family;PF07714-Protein tyrosine kinase	Potri.003G184100.1	AT2G24130.1
	8	Pab-miRn0367.1	MA_180770g0010	-0.366584	1.5	16.729	1	21	99	119	TTCACAAGATTTCGATGCCGA	TCGACATCGAAATCTTGTGAG	Cleavage	1		Medium	PF00069;PF01636;PF07714	PF00069-Protein kinase domain;PF01636-Phosphotransferase enzyme family;PF07714-Protein tyrosine kinase	Potri.016G029900.1	AT3G47090.1
	9	Pab-miRn0367.1	MA_19105g0020	n_exp	2	16.742	1	21	51	71	TTCACAAGATTTCGATGCCGA	TCAACATCGAAATCTTGTGAA	Cleavage	1		Medium	PF00069;PF07714	PF00069-Protein kinase domain;PF07714-Protein tyrosine kinase	Potri.T128700.1	AT1G56140.1
	10	Pab-miRn0367.1	MA_22211g0020	-0.641003	2.5	17.797	1	21	183	203	TTCACAAGATTTCGATGCCGA	TCAGCATCGGAATATTGTGAA	Cleavage	1		Medium	PF00069;PF07714	PF00069-Protein kinase domain;PF07714-Protein tyrosine kinase	Potri.T128700.1	AT1G11280.4
	11	Pab-miRn0367.1	MA_390290g0010	-0.642945	2.5	15.318	1	20	589	608	TTCACAAGATTTCGATGCCG	CAGCACCGAAGTCTTGTGAA	Cleavage	1		High	PF00069;PF01102;PF01636;PF07714;PF11721	PF00069-Protein kinase domain;PF01102-Glycophorin A;PF01636-Phosphotransferase enzyme family;PF07714-Protein tyrosine kinase;PF11721-Di-glucose binding within endoplasmic reticulum	Potri.007G067900.2	AT1G56140.1
	12	Pab-miRn0367.1	MA_40608g0010	-0.90978	3	20.063	1	21	2436	2456	TTCACAAGATTTCGATGCCGA	TCGCCATCGTAATATTGTGAA	Cleavage	1		High	PF00069;PF00560;PF01636;PF07714;PF08263;PF12799;PF13504;PF13516;PF13855	PF00069-Protein kinase domain;PF00560-Leucine Rich Repeat;PF01636-Phosphotransferase enzyme family;PF07714-Protein tyrosine kinase;PF08263-Leucine rich repeat N-terminal domain;PF12799-Leucine Rich repeats (2 copies);PF13504-Leucine rich repeat;PF13516-Leucine Rich repeat;PF13855-Leucine rich repeat	Potri.002G063300.1	AT1G34110.1
	13	Pab-miRn0367.1	MA_41132g0010	-0.44602	2.5	21.38	1	21	471	491	TTCACAAGATTTCGATGCCGA	TCAGCATCGGAATATTGTGAA	Cleavage	1		Medium	PF00069;PF01636;PF07714	PF00069-Protein kinase domain;PF01636-Phosphotransferase enzyme family;PF07714-Protein tyrosine kinase	Potri.008G132300.2	AT1G61480.1
	14	Pab-miRn0367.1	MA_8438880g0020	-0.216168	2	16.561	1	21	333	353	TTCACAAGATTTCGATGCCGA	TCAACATCGAAATCTTGTGAA	Cleavage	1		Medium	PF00069;PF07714	PF00069-Protein kinase domain;PF07714-Protein tyrosine kinase	Potri.011G030700.1	AT4G27290.1
	15	Pab-miRn0367.1	MA_8498773g0010	-0.91994	2.5	18.335	1	21	678	698	TTCACAAGATTTCGATGCCGA	TCAGCATCGAAATCTTGTAAA	Cleavage	1		High	PF00069;PF00403;PF01636;PF07714;PF08884	PF00069-Protein kinase domain;PF00403-Heavy-metal-associated domain;PF01636-Phosphotransferase enzyme family;PF07714-Protein tyrosine kinase;PF08884-Flagellin D3 domain	Potri.010G109700.1	AT4G23180.1
	16	Pab-miRn0367.1	MA_9664966g0010	-0.445971	2.5	23.994	1	21	804	824	TTCACAAGATTTCGATGCCGA	TCGACATCGAAATCTTCTGAA	Cleavage	1		High	PF00069;PF07714	PF00069-Protein kinase domain;PF07714-Protein tyrosine kinase	Potri.T139300.4	AT4G23180.1
	17	Pab-miRn0367.1	MA_9676168g0010	-0.802967	3	16.108	1	20	262	281	TTCACAAGATTTCGATGCCG	CAGCACCGAAGTTTTGTGAA	Cleavage	1		High	PF00069;PF01636;PF07714	PF00069-Protein kinase domain;PF01636-Phosphotransferase enzyme family;PF07714-Protein tyrosine kinase	Potri.007G067900.2	AT1G56140.1
70	1	Pab-miRn0367.2	MA_10428011g0010	-0.668592	2.5	18.085	1	21	879	899	TTCACAAGATTTCGATGCTGA	TCAACATCGAAATCTGGTGAA	Cleavage	1		High	PF00069;PF00931;PF01582;PF01636;PF01637;PF03205;PF03308;PF05729;PF07714;PF13173;PF13191;PF13207;PF13401	PF00069-Protein kinase domain;PF00931-NB-ARC domain;PF01582-TIR domain;PF01636-Phosphotransferase enzyme family;PF01637-Archaeal ATPase;PF03205-Molybdopterin guanine dinucleotide synthesis protein B;PF03308-ArgK protein;PF05729-NACHT domain;PF07714-Protein tyrosine kinase;PF13173-AAA domain;PF13191-AAA ATPase domain;PF13207-AAA domain;PF13401-AAA domain	Potri.011G039100.2	AT4G00970.1
	2	Pab-miRn0367.2	MA_10430467g0010	0.898866	3	15.278	1	20	1126	1145	TTCACAAGATTTCGATGCTG	CATCATCGACATCTTGTGAC	Translation	1		High	PF00069;PF01636;PF06293;PF07714	PF00069-Protein kinase domain;PF01636-Phosphotransferase enzyme family;PF06293-Lipopolysaccharide kinase (Kdo/WaaP) family;PF07714-Protein tyrosine kinase	Potri.004G140300.1	AT3G19300.1
	3	Pab-miRn0367.2	MA_10435789g0010	0.950309	3	15.197	1	20	103	122	TTCACAAGATTTCGATGCTG	CAACACCGAAACCTTGTGAA	Translation	1		Medium	PF00069;PF01636;PF05445;PF07714	PF00069-Protein kinase domain;PF01636-Phosphotransferase enzyme family;PF05445-Poxvirus serine/threonine protein kinase;PF07714-Protein tyrosine kinase	Potri.007G067900.3	AT3G14840.2
	4	Pab-miRn0367.2	MA_122613g0010	0.992311	3	16.534	1	20	583	602	TTCACAAGATTTCGATGCTG	CAACATGAAAATCTTGTGAA	Cleavage	1		Medium	PF00069;PF01636;PF07714	PF00069-Protein kinase domain;PF01636-Phosphotransferase enzyme family;PF07714-Protein tyrosine kinase	Potri.004G040200.1	AT3G09010.1
	5	Pab-miRn0367.2	MA_27101g0010	-0.995195	2.5	19.597	1	21	1209	1229	TTCACAAGATTTCGATGCTGA	TCAGCACAGGAATCTTGTGAA	Cleavage	1		High	PF00069;PF01636;PF01657;PF07714	PF00069-Protein kinase domain;PF01636-Phosphotransferase enzyme family;PF01657-Salt stress response/antifungal;PF07714-Protein tyrosine kinase	Potri.012G087000.1	AT5G40380.1
	6	Pab-miRn0367.2	MA_8503722g0010	-0.786771	2.5	13.363	1	21	357	377	TTCACAAGATTTCGATGCTGA	TCAACATCGAAATCTGGTGAA	Cleavage	1		Medium	PF00069;PF07714	PF00069-Protein kinase domain;PF07714-Protein tyrosine kinase	Potri.011G033700.1	AT1G11280.2
	7	Pab-miRn0367.2	MA_9444070g0010	0.927935	2.5	14.308	1	21	1236	1256	TTCACAAGATTTCGATGCTGA	TCAGCATAGAAATCTAGTGAA	Cleavage	1		High	PF00069;PF01657;PF07714	PF00069-Protein kinase domain;PF01657-Salt stress response/antifungal;PF07714-Protein tyrosine kinase	Potri.012G087000.1	AT5G40380.1
71	1	Pab-miRn0108.10_5p	MA_75912g0010	0.745212	3	20.189	1	20	734	753	TCCATATACACCAATCACGC	GCGTGATGGGTACATATGGA	Translation	1		High	PF00069;PF07714	PF00069-Protein kinase domain;PF07714-Protein tyrosine kinase	Potri.016G143200.1	AT5G01020.1
72	1	Pab-miRn0187	MA_331881g0020	0.888169	3	9.445	1	21	826	846	TCTTTCCACTTCTACCCATTT	GATTGGGAAGAGGTGGAGAGA	Cleavage	1		Medium	PF00069;PF01636;PF07714	PF00069-Protein kinase domain;PF01636-Phosphotransferase enzyme family;PF07714-Protein tyrosine kinase	Potri.010G103300.1	AT1G34300.1
73	1	Pab-miRn0009.3_5p	MA_22360g0010	0.904427	2.5	23.397	1	21	3	23	CTCCACAAGAGATTTGTTCTC	GAGGACACATCCCTTGTGGAG	Translation	1		High	PF00069;PF00582;PF01636;PF07714	PF00069-Protein kinase domain;PF00582-Universal stress protein family;PF01636-Phosphotransferase enzyme family;PF07714-Protein tyrosine kinase	Potri.006G078500.1	AT2G24370.1
74	1	Pab-miRn0412	MA_309699g0010	0.882227	3	22.654	1	21	382	402	GAAGTCCTGGTGTTGCACCCT	GGGGTGTACCACCGGGACTTG	Cleavage	1		High	PF00069;PF07714	PF00069-Protein kinase domain;PF07714-Protein tyrosine kinase	Potri.016G133500.1	AT5G45820.1
	2	Pab-miRn0412	MA_494273g0010	-0.215983	3	21.786	1	21	466	486	GAAGTCCTGGTGTTGCACCCT	GGGGTGTACCACCGGGACTTG	Cleavage	1		High	PF00069;PF01636;PF06293;PF07714	PF00069-Protein kinase domain;PF01636-Phosphotransferase enzyme family;PF06293-Lipopolysaccharide kinase (Kdo/WaaP) family;PF07714-Protein tyrosine kinase	Potri.016G133500.1	AT5G45820.1
75	1	Pab-miRn0453	MA_10428371g0010	-0.216988	2	23.499	1	20	287	306	ATGGAAAACTTCATGCAGAT	ATCTGCACGAAGATTTCCAT	Cleavage	1		Medium	PF00069;PF01636;PF07714	PF00069-Protein kinase domain;PF01636-Phosphotransferase enzyme family;PF07714-Protein tyrosine kinase	Potri.017G141400.2	AT1G56120.1
	2	Pab-miRn0453	MA_162930g0010	-0.736898	2	23.949	1	20	1307	1326	ATGGAAAACTTCATGCAGAT	ATCTGCACGAAGATTTCCAT	Cleavage	1		High	PF00069;PF01636;PF01657;PF07714	PF00069-Protein kinase domain;PF01636-Phosphotransferase enzyme family;PF01657-Salt stress response/antifungal;PF07714-Protein tyrosine kinase	Potri.001G276600.1	AT1G70530.1
	3	Pab-miRn0453	MA_43917g0020	n_exp	2	23.427	1	20	1304	1323	ATGGAAAACTTCATGCAGAT	ATCTGCACGAAGATTTCCAT	Cleavage	1		High	PF00069;PF01636;PF01657;PF07714	PF00069-Protein kinase domain;PF01636-Phosphotransferase enzyme family;PF01657-Salt stress response/antifungal;PF07714-Protein tyrosine kinase	Potri.001G276600.1	AT1G70520.1
	4	Pab-miRn0453	MA_44235g0020	-0.00390102	2.5	24.965	1	20	602	621	ATGGAAAACTTCATGCAGAT	ATCTGCATGAAGATTGCCAT	Cleavage	1		High	PF00069;PF01636;PF07714	PF00069-Protein kinase domain;PF01636-Phosphotransferase enzyme family;PF07714-Protein tyrosine kinase	Potri.008G111600.1	AT1G26150.1
76	1	Pab-miRn0618	MA_10346363g0010	0.850424	3	22.969	1	20	549	568	CTCATCTCTGTCACCACCTC	GAGGTGGTGACGGAGCTGAA	Cleavage	1		High	PF00069;PF07714	PF00069-Protein kinase domain;PF07714-Protein tyrosine kinase	Potri.002G242700.1	AT5G48740.1
77	1	Pab-miRn0329.5_5p	MA_72175g0010	0.729783	3	18.238	1	20	160	179	TGCGAGGCAAAACAAATCAT	GTGATTTGTACTGTCTCGCA	Translation	1		High	PF00069;PF01163;PF01633;PF01636;PF02958;PF06176;PF06293;PF07714	PF00069-Protein kinase domain;PF01163-RIO1 family;PF01633-Choline/ethanolamine kinase;PF01636-Phosphotransferase enzyme family;PF02958-Ecdysteroid kinase;PF06176-Lipopolysaccharide core biosynthesis protein (WaaY);PF06293-Lipopolysaccharide kinase (Kdo/WaaP) family;PF07714-Protein tyrosine kinase	Potri.002G049900.10	AT5G26110.1
78	1	Pab-miRn0460	MA_111441g0010	0.940309	3	6.712	1	20	68	87	AGGATATGAAGATTTGGTGG	CCACCAGATATTCATATGCT	Translation	1		High	PF00069;PF01636;PF07714	PF00069-Protein kinase domain;PF01636-Phosphotransferase enzyme family;PF07714-Protein tyrosine kinase	Potri.004G076500.1	AT1G66980.1
	2	Pab-miRn0460	MA_166306g0010	n_exp	3	10.78	1	20	218	237	AGGATATGAAGATTTGGTGG	CCACCAGATATTCATATGCT	Translation	1		Medium	PF00069;PF07714	PF00069-Protein kinase domain;PF07714-Protein tyrosine kinase	Potri.T065500.1	AT1G66910.1
79	1	Pab-miRn0028.3_3p	MA_84723g0010	n_exp	3	8.663	1	20	484	503	TGGAACTGCTTATAGATGGG	CCCAATTATAATCAGTTCTA	Translation	1		Medium	PF00069;PF07714	PF00069-Protein kinase domain;PF07714-Protein tyrosine kinase	Potri.015G044800.1	AT1G18390.2
80	1	Pab-miRn0023.1_3p	MA_10430023g0010	-0.981249	2.5	22.099	1	20	233	252	GAGCACTTCAAAGAGAAGAA	TTCTACTCTTTGAAATGCTC	Cleavage	1		High	PF00069;PF07714	PF00069-Protein kinase domain;PF07714-Protein tyrosine kinase	Potri.003G205800.1	AT3G25250.1
	2	Pab-miRn0023.1_3p	MA_10436177g0010	0.407349	2.5	21.165	1	20	53	72	GAGCACTTCAAAGAGAAGAA	TTCTACTCTTTGAAATGCTC	Cleavage	1		High	PF00069;PF07714	PF00069-Protein kinase domain;PF07714-Protein tyrosine kinase	Potri.002G248900.1	AT3G25250.1
81	1	Pab-miRn0472.1_5p	MA_19379g0010	-0.67694	3	19.677	1	24	1207	1230	AACATATAAAGCATTAAATACTCT	GGAATGTTTGTAGCTTTATATGTT	Cleavage	1		High	PF00069;PF00560;PF07714;PF08263;PF12799;PF13504;PF13516;PF13855	PF00069-Protein kinase domain;PF00560-Leucine Rich Repeat;PF07714-Protein tyrosine kinase;PF08263-Leucine rich repeat N-terminal domain;PF12799-Leucine Rich repeats (2 copies);PF13504-Leucine rich repeat;PF13516-Leucine Rich repeat;PF13855-Leucine rich repeat	Potri.006G235800.1	AT1G28440.1
82	1	Pab-miRn0520.1	MA_150750g0010	0.910131	3	16.815	1	21	159	179	GCATAGAGAGAGCCAAGCAGA	TCTGCTTGGATTTCTCTCTGC	Cleavage	1		High	PF00069;PF00560;PF01163;PF01633;PF01636;PF05445;PF07714;PF08263;PF12799;PF13504;PF13516;PF13855	PF00069-Protein kinase domain;PF00560-Leucine Rich Repeat;PF01163-RIO1 family;PF01633-Choline/ethanolamine kinase;PF01636-Phosphotransferase enzyme family;PF05445-Poxvirus serine/threonine protein kinase;PF07714-Protein tyrosine kinase;PF08263-Leucine rich repeat N-terminal domain;PF12799-Leucine Rich repeats (2 copies);PF13504-Leucine rich repeat;PF13516-Leucine Rich repeat;PF13855-Leucine rich …	Potri.011G102800.1	AT2G24130.1
83	1	Pab-miRn0269	MA_23349g0010	0.402009	3	23.065	1	21	523	543	TTCTGATAATGCTTCACCCTC	GGGGGTGAAGCCTTGTTAGGA	Translation	1		High	PF00069;PF01657;PF07714	PF00069-Protein kinase domain;PF01657-Salt stress response/antifungal;PF07714-Protein tyrosine kinase	Potri.T089800.1	AT4G23220.1
84	1	Pab-miRn0328.2	MA_81670g0010	0.77803	3	16.934	1	20	420	439	GTAATTCTGATAATGCTTCA	TGAAGCATTGTCAGAATCAG	Cleavage	1		Medium	PF00069;PF07714	PF00069-Protein kinase domain;PF07714-Protein tyrosine kinase	Potri.009G012900.2	AT3G45240.2
85	1	Pab-miRn0360.2_5p	MA_10433545g0010	0.942957	3	16.851	1	21	15	35	GTCTGGGTGGTGTAGTTGGTT	AGCCAACTACACCATCCAAAT	Cleavage	1		Medium	PF00069;PF07714	PF00069-Protein kinase domain;PF07714-Protein tyrosine kinase	Potri.006G170700.1	AT5G57610.1
86	1	Pab-miRn0539_3p	MA_10429258g0010	0.58305	2.5	18.822	1	20	894	913	AGTGTCTTGTGGAAATTGAG	CATAATTTCTACAAGGCACT	Cleavage	1		High	PF00069;PF06293;PF07714	PF00069-Protein kinase domain;PF06293-Lipopolysaccharide kinase (Kdo/WaaP) family;PF07714-Protein tyrosine kinase	Potri.016G079900.1	AT3G53570.4
87	1	Pab-miRn0325.4_5p	MA_98278g0010	n_exp	2.5	18.032	1	20	50	69	AATGGGTGAAGTCGAAAGGC	GCTTTTTGACTTGGCCCATT	Cleavage	1		Medium	PF00069;PF07714	PF00069-Protein kinase domain;PF07714-Protein tyrosine kinase	Potri.004G028000.1	AT4G21390.1
88	1	Pab-miRn0550.3	MA_8191114g0010	n_exp	2	16.569	1	20	201	220	TGAGATTGTTGGAGAGGTTC	GACCATCTCCAACAATCTCA	Cleavage	1		Medium	PF00069;PF07714	PF00069-Protein kinase domain;PF07714-Protein tyrosine kinase	Potri.006G235000.1	AT4G32830.1
89	1	Pab-miRn0554	MA_122420g0010	-0.989706	2.5	22.705	1	20	602	621	AAATTCAGGAACTTCAAATG	CACATGAAGTTCCTGAGTTT	Cleavage	1		Medium	PF00069;PF06293;PF07714	PF00069-Protein kinase domain;PF06293-Lipopolysaccharide kinase (Kdo/WaaP) family;PF07714-Protein tyrosine kinase	Potri.003G130000.1	AT5G55090.1
90	1	Pab-miRn0340	MA_28286g0010	0.533523	2.5	19.787	1	21	1210	1230	TCGATGTTGAATTTTGGCCTC	GTGGCCAAAATTCAGCATCGC	Cleavage	1		High	PF00069;PF01636;PF01657;PF07714	PF00069-Protein kinase domain;PF01636-Phosphotransferase enzyme family;PF01657-Salt stress response/antifungal;PF07714-Protein tyrosine kinase	Potri.004G024600.1	AT4G23160.1
91	1	Pab-miRn0090.1_5p	MA_170g0010	-0.969599	2.5	15.581	1	21	564	584	AAGTCCACAGATTTGACCACA	TGTGCTCGAAACTGTGGACTT	Translation	1		High	PF00069;PF00560;PF01636;PF07714;PF08263;PF12799;PF13504;PF13516;PF13855	PF00069-Protein kinase domain;PF00560-Leucine Rich Repeat;PF01636-Phosphotransferase enzyme family;PF07714-Protein tyrosine kinase;PF08263-Leucine rich repeat N-terminal domain;PF12799-Leucine Rich repeats (2 copies);PF13504-Leucine rich repeat;PF13516-Leucine Rich repeat;PF13855-Leucine rich repeat	Potri.011G169600.1	AT1G55610.2
92	1	Pab-miRn0028_5p	MA_10436851g0010	-0.631695	3	22.544	1	20	2852	2871	TCCATCTATGAGCAGCTCAT	ATGATCTGTTCACAGGTGGA	Cleavage	1		High	PF00069;PF00560;PF01163;PF01636;PF03109;PF07714;PF10140;PF12799;PF13504;PF13516;PF13855	PF00069-Protein kinase domain;PF00560-Leucine Rich Repeat;PF01163-RIO1 family;PF01636-Phosphotransferase enzyme family;PF03109-ABC1 family;PF07714-Protein tyrosine kinase;PF10140-WXG100 protein secretion system (Wss), protein YukC;PF12799-Leucine Rich repeats (2 copies);PF13504-Leucine rich repeat;PF13516-Leucine Rich repeat;PF13855-Leucine rich repeat	Potri.003G184100.1	AT5G46330.1
93	1	Pab-miRn0495.2	MA_100585g0010	-0.74158	3	19.654	1	20	129	148	GGCGACTTATAGGCAGTGGC	GCCATTTTTTATAAGTTGCC	Cleavage	1		High	PF00069	PF00069-Protein kinase domain	Potri.004G137600.1	AT2G40980.1
94	1	Pab-miRn0256.4	MA_34972g0010	-0.365772	3	16.444	1	22	733	754	TCTTCTCATCTGGGGCACCATG	CCTGGTACCTCAGATGAGAAAA	Cleavage	1		High	PF00069;PF07714	PF00069-Protein kinase domain;PF07714-Protein tyrosine kinase	Potri.019G034500.2	AT5G18190.1
95	1	Pab-miRn0607_3p	MA_165943g0010	0.944843	2.5	15.548	1	20	1279	1298	CTTGAAAGGTATCTGATCCC	GGGATCAGAGACCTTTTAAA	Translation	1		Medium	PF00069;PF00560;PF07714;PF12799;PF13855	PF00069-Protein kinase domain;PF00560-Leucine Rich Repeat;PF07714-Protein tyrosine kinase;PF12799-Leucine Rich repeats (2 copies);PF13855-Leucine rich repeat	Potri.004G058500.1	AT5G45800.1
96	1	Pab-miRn0049.1_5p	MA_16984g0010	0.340273	3	10.373	1	20	2775	2793	AGTTTTTCCTATCCTCGCAA	TTGCAAGGA-AGGAAAAACT	Translation	1		High	PF00069;PF07714	PF00069-Protein kinase domain;PF07714-Protein tyrosine kinase	Potri.013G036300.1	AT3G04910.1
97	1	Pab-miRn0481.1_3p	MA_327445g0010	-0.410776	3	21.134	1	20	1132	1151	ACATATCTTGCTGTGCTTCT	AGTGGCGCAGCAGGGTATGT	Cleavage	1		High	PF00069;PF01163;PF01636;PF03109;PF07714;PF12260	PF00069-Protein kinase domain;PF01163-RIO1 family;PF01636-Phosphotransferase enzyme family;PF03109-ABC1 family;PF07714-Protein tyrosine kinase;PF12260-Pancreatitis induced protein 49 C terminal	Potri.003G163300.1	AT5G13290.2
	2	Pab-miRn0481.1_3p	MA_420475g0020	n_exp	3	18.804	1	21	690	710	ACATATCTTGCTGTGCTTCTC	GAGAGGGACACCAGGATATGT	Translation	1		High	PF00069;PF01636;PF02527;PF07714	PF00069-Protein kinase domain;PF01636-Phosphotransferase enzyme family;PF02527-rRNA small subunit methyltransferase G;PF07714-Protein tyrosine kinase	Potri.T136600.1	AT1G66980.1
98	1	Pab-miRn0154.1_3p	MA_7962537g0010	0.296371	3	21.306	1	20	242	261	CATCATTACCTTTCACAGCG	CGCTGTGGAGGGTGAGGATG	Cleavage	1		High	PF00069;PF00560;PF01636;PF07714;PF12799;PF13504;PF13516;PF13855	PF00069-Protein kinase domain;PF00560-Leucine Rich Repeat;PF01636-Phosphotransferase enzyme family;PF07714-Protein tyrosine kinase;PF12799-Leucine Rich repeats (2 copies);PF13504-Leucine rich repeat;PF13516-Leucine Rich repeat;PF13855-Leucine rich repeat	Potri.002G256500.1	AT4G28650.1
99	1	Pab-miRn0180.1	MA_10429787g0010	0.957002	3	21.036	1	21	1085	1105	CAAGAAATCTTTCTGATCCCT	AGGGACCAGAAAGGTTGCTTG	Cleavage	1		High	PF00069;PF01636;PF01657;PF07714	PF00069-Protein kinase domain;PF01636-Phosphotransferase enzyme family;PF01657-Salt stress response/antifungal;PF07714-Protein tyrosine kinase	Potri.004G024600.1	AT4G05200.1
	2	Pab-miRn0180.1	MA_145592g0010	-0.0985854	3	21.036	1	21	1100	1120	CAAGAAATCTTTCTGATCCCT	AGGGACCAGAAAGGTTGCTTG	Cleavage	1		High	PF00069;PF01636;PF01657;PF07714	PF00069-Protein kinase domain;PF01636-Phosphotransferase enzyme family;PF01657-Salt stress response/antifungal;PF07714-Protein tyrosine kinase	Potri.004G024600.1	AT4G21410.1
	3	Pab-miRn0180.1	MA_169317g0010	0.64847	3	22.903	1	21	1109	1129	CAAGAAATCTTTCTGATCCCT	AGGGACCAGAAAGGTTGCTTG	Cleavage	1		High	PF00069;PF01636;PF01657;PF05460;PF07714;PF08693	PF00069-Protein kinase domain;PF01636-Phosphotransferase enzyme family;PF01657-Salt stress response/antifungal;PF05460-Origin recognition complex subunit 6 (ORC6);PF07714-Protein tyrosine kinase;PF08693-Transmembrane alpha-helix domain	Potri.004G024600.1	AT4G23160.1
	4	Pab-miRn0180.1	MA_624214g0010	-0.0703592	2	16.468	1	21	1	21	CAAGAAATCTTTCTGATCCCT	AGGGATCAGAAAGGTTGCTTG	Cleavage	1		High	PF00069;PF01636;PF07714	PF00069-Protein kinase domain;PF01636-Phosphotransferase enzyme family;PF07714-Protein tyrosine kinase	Potri.007G120900.1	AT4G23140.2
	5	Pab-miRn0180.1	MA_9524248g0010	1	3	23.5	1	21	71	91	CAAGAAATCTTTCTGATCCCT	AGGGACCAGAAAGGTTGCTTG	Cleavage	1		High	PF00069;PF01636;PF07714	PF00069-Protein kinase domain;PF01636-Phosphotransferase enzyme family;PF07714-Protein tyrosine kinase	Potri.004G026400.1	AT4G23140.1
	6	Pab-miRn0180.1	MA_97037g0010	1	1.5	13.748	1	21	1	21	CAAGAAATCTTTCTGATCCCT	AGGGATCAGAAAGATTGCTTG	Cleavage	1		High	PF00069;PF01636;PF07714	PF00069-Protein kinase domain;PF01636-Phosphotransferase enzyme family;PF07714-Protein tyrosine kinase	Potri.010G109700.1	AT4G23140.1
	7	Pab-miRn0180.1	MA_9763593g0010	0.998528	3	19.376	1	21	1094	1114	CAAGAAATCTTTCTGATCCCT	AGGGACCAGAAAGGTTGCTTG	Cleavage	1		Medium	PF00069;PF01657;PF02480;PF06697;PF07714	PF00069-Protein kinase domain;PF01657-Salt stress response/antifungal;PF02480-Alphaherpesvirus glycoprotein E;PF06697-Protein of unknown function (DUF1191);PF07714-Protein tyrosine kinase	Potri.011G028400.1	AT4G23180.1
100	1	Pab-miRn0456.4	MA_10427174g0010	-0.189504	3	15.647	1	21	13	33	TAGATCCATCTTAACCCCAGA	TCCGGAGTTAAGAGGGATCTA	Cleavage	1		High	PF00069;PF01636;PF06293;PF07714	PF00069-Protein kinase domain;PF01636-Phosphotransferase enzyme family;PF06293-Lipopolysaccharide kinase (Kdo/WaaP) family;PF07714-Protein tyrosine kinase	Potri.010G081400.1	AT1G04210.1
101	1	Pab-miRn0009.8_5p	MA_10427820g0020	-0.133595	2.5	16.058	1	20	1592	1611	TCTCGAGTCAAGATGGATCT	TGATGCATCTTGACTTGAGA	Cleavage	1		High	PF00069;PF00560;PF01636;PF07714;PF12799;PF13504;PF13516;PF13855	PF00069-Protein kinase domain;PF00560-Leucine Rich Repeat;PF01636-Phosphotransferase enzyme family;PF07714-Protein tyrosine kinase;PF12799-Leucine Rich repeats (2 copies);PF13504-Leucine rich repeat;PF13516-Leucine Rich repeat;PF13855-Leucine rich repeat	Potri.004G120500.1	AT3G02130.1
102	1	Pab-miRn0270	MA_122611g0010	-0.5	3	12.687	1	21	1885	1905	GGGCAAATGGGGTCGACTAAG	TTCATTTGGCCCCATTTGCCC	Cleavage	1		High	PF00069;PF00139;PF01636;PF07714	PF00069-Protein kinase domain;PF00139-Legume lectin domain;PF01636-Phosphotransferase enzyme family;PF07714-Protein tyrosine kinase	Potri.011G146500.1	AT5G06740.1
103	1	Pab-miRn0012.2_3p	MA_149899g0010	-0.031201	3	14.789	1	20	123	142	TTGATAGATCCAAGGTTAAG	CCTACCCTTCGATCTATCAA	Translation	1		High	PF00069;PF00560;PF07714;PF12799;PF13504;PF13516;PF13855	PF00069-Protein kinase domain;PF00560-Leucine Rich Repeat;PF07714-Protein tyrosine kinase;PF12799-Leucine Rich repeats (2 copies);PF13504-Leucine rich repeat;PF13516-Leucine Rich repeat;PF13855-Leucine rich repeat	Potri.003G157300.2	AT5G65700.2
104	1	Pab-miRn0569_5p	MA_19672g0010	0.907791	3	18.822	1	21	371	391	TAGAATGCAAAAAGTCTGCTA	TAGAAGACTTTTTGCATGCTG	Cleavage	1		High	PF00069	PF00069-Protein kinase domain	Potri.010G173100.3	AT2G40980.1
105	1	Pab-miRn0204	MA_291432g0010	-0.418435	3	15.294	1	20	488	507	CAGGATAACTCTTCTTTTGC	GGAAAAGGATAGTTATCTTG	Translation	1		High	PF00069;PF00560;PF01163;PF01636;PF07714;PF12799;PF13516;PF13855	PF00069-Protein kinase domain;PF00560-Leucine Rich Repeat;PF01163-RIO1 family;PF01636-Phosphotransferase enzyme family;PF07714-Protein tyrosine kinase;PF12799-Leucine Rich repeats (2 copies);PF13516-Leucine Rich repeat;PF13855-Leucine rich repeat	Potri.006G181200.1	AT2G24130.1
106	1	Pab-miRn0048_3p	MA_276143g0010	0.816378	3	24.88	1	20	1131	1150	TTTTTCCCACTCCTCCCAAG	ATTGGGAAGAGTGGGAAGAG	Cleavage	1		High	PF00069;PF06293;PF07714	PF00069-Protein kinase domain;PF06293-Lipopolysaccharide kinase (Kdo/WaaP) family;PF07714-Protein tyrosine kinase	Potri.002G228200.1	AT5G55090.1
107	1	Pab-miRn0430	MA_10426739g0010	0.200808	2	14.525	1	20	2588	2607	AGGCTTGCGAGGATAGGAAA	TTTCCTATCCTTACGAGCCT	Cleavage	1		High	PF00069;PF01636;PF07714	PF00069-Protein kinase domain;PF01636-Phosphotransferase enzyme family;PF07714-Protein tyrosine kinase	Potri.012G039700.2	AT1G73450.1
108	1	Pab-miRn0610	MA_107134g0010	0.829089	1.5	13.107	1	21	37	57	AGTCCAGGTATCATGGTATGT	ACATACCATGATACCCGGACT	Cleavage	1		High	PF00069	PF00069-Protein kinase domain	Potri.005G226900.1	AT4G28540.1
109	1	Pab-miRn0175	MA_10437018g0010	0.00323334	1.5	10.436	1	20	592	611	ATCCCTCTCAGCATTTGATA	TATCAATTGTTGAGAGGGAT	Cleavage	1		High	PF00069;PF06293;PF07714	PF00069-Protein kinase domain;PF06293-Lipopolysaccharide kinase (Kdo/WaaP) family;PF07714-Protein tyrosine kinase	Potri.002G162500.1	AT4G01370.1
110	1	Pab-miRn0548	MA_90767g0010	-0.227643	3	17.855	1	21	325	345	TTCGTATTTTATGCTTTCACT	GGTGCAAGTATAACATATGAA	Cleavage	1		Medium	PF00069;PF07714	PF00069-Protein kinase domain;PF07714-Protein tyrosine kinase	Potri.T058000.1	AT2G19230.1
111	1	Pab-miRn0244.2	MA_1191g0010	-0.0392919	3	15.643	1	21	1071	1091	TGGACAGTTGAATGATTAGTT	AAATAATCATGCAGTTGTCCA	Translation	1		High	PF00069;PF07714	PF00069-Protein kinase domain;PF07714-Protein tyrosine kinase	Potri.001G218100.1	AT3G44200.1
112	1	Pab-miRn0505_3p	MA_732066g0010	-0.362762	3	8.913	1	21	930	950	TCTAAACCGAGGATTGATGAG	CTTAACATTCCTTGGTTTAGA	Cleavage	1		High	PF00069;PF00560;PF01163;PF01636;PF07714;PF12799;PF13306;PF13504;PF13516;PF13855	PF00069-Protein kinase domain;PF00560-Leucine Rich Repeat;PF01163-RIO1 family;PF01636-Phosphotransferase enzyme family;PF07714-Protein tyrosine kinase;PF12799-Leucine Rich repeats (2 copies);PF13306-Leucine rich repeats (6 copies);PF13504-Leucine rich repeat;PF13516-Leucine Rich repeat;PF13855-Leucine rich repeat	Potri.005G030800.1	AT2G24130.1
113	1	Pab-miRn0206.1	MA_61508g0010	0.995703	3	9.716	1	22	28	49	GAGTCCGACTTAGCTCACGTTT	AAATATGAGCTAGGACGGACTC	Cleavage	1		High	PF00069;PF02149;PF03822;PF06293;PF07714	PF00069-Protein kinase domain;PF02149-Kinase associated domain 1;PF03822-NAF domain;PF06293-Lipopolysaccharide kinase (Kdo/WaaP) family;PF07714-Protein tyrosine kinase	Potri.010G002500.2	AT1G30270.1
114	1	Pab-miRn0020.2	MA_906896g0010	0.0759241	2.5	15.931	1	20	310	329	GTGTCGAGAGGGATCAAATC	AGTTTGATGCCTCTCGACAC	Cleavage	1		Medium	PF00069;PF07714	PF00069-Protein kinase domain;PF07714-Protein tyrosine kinase	Potri.019G066500.1	AT1G21651.1
115	1	Pab-miRn0023.2_3p	MA_70100g0010	0.16315	2.5	22.04	1	20	590	609	TGCGAGCACTTCAAAGAGAA	TTCTCTTTGAATTGCTAGCA	Translation	1		High	PF00069;PF01636;PF03822;PF06293;PF07714	PF00069-Protein kinase domain;PF01636-Phosphotransferase enzyme family;PF03822-NAF domain;PF06293-Lipopolysaccharide kinase (Kdo/WaaP) family;PF07714-Protein tyrosine kinase	Potri.002G177900.1	AT1G30270.1
116	1	Pab-miRn0023.3_3p	MA_95546g0010	0.973626	3	22.803	1	20	183	202	TGCGAGCATTTCAAAGAGAA	TTCTCTTTCAAATGGTTGCA	Cleavage	1		Medium	PF00069;PF07714	PF00069-Protein kinase domain;PF07714-Protein tyrosine kinase	Potri.010G056900.2	AT1G67580.2
117	1	Pab-miRn0331_3p	MA_10388485g0020	-0.605456	1	15.374	1	21	203	223	GTTCTTTGGATTCCTTACAGT	ACTGTAACGAATCCAAAGAAC	Cleavage	1		High	PF00069;PF07714	PF00069-Protein kinase domain;PF07714-Protein tyrosine kinase	Potri.002G242700.1	AT5G48740.1
	2	Pab-miRn0331_3p	MA_10434857g0010	0.596427	2.5	13.929	1	21	554	574	GTTCTTTGGATTCCTTACAGT	ATTGCAATGAATCCAAAGAAC	Cleavage	1		High	PF00069;PF07714	PF00069-Protein kinase domain;PF07714-Protein tyrosine kinase	Potri.002G242700.1	AT5G48740.1
	3	Pab-miRn0331_3p	MA_14540g0010	-0.776472	3	15.467	1	21	554	573	GTTCTTTGGATTCCTTACAGT	GCTGTAAG-AATTCAAAGGAC	Cleavage	1		Medium	PF00069;PF03822;PF07714	PF00069-Protein kinase domain;PF03822-NAF domain;PF07714-Protein tyrosine kinase	Potri.016G133500.1	AT5G58380.1
	4	Pab-miRn0331_3p	MA_166320g0010	0.71563	2.5	14.815	1	21	731	751	GTTCTTTGGATTCCTTACAGT	ACTGTAATGAATCGAGAGAAC	Cleavage	1		Medium	PF00069;PF05823;PF06156;PF07714;PF11559;PF12819;PF13851	PF00069-Protein kinase domain;PF05823-Nematode fatty acid retinoid binding protein (Gp-FAR-1);PF06156-Protein of unknown function (DUF972);PF07714-Protein tyrosine kinase;PF11559-Afadin- and alpha -actinin-Binding;PF12819-Carbohydrate-binding protein of the ER;PF13851-Growth-arrest specific micro-tubule binding	Potri.002G242700.1	AT4G20450.1
	5	Pab-miRn0331_3p	MA_443799g0010	n_exp	3	15.028	1	21	254	274	GTTCTTTGGATTCCTTACAGT	ATTGTAAAGAATCAAGAGAAC	Cleavage	1		High	PF00069;PF07714	PF00069-Protein kinase domain;PF07714-Protein tyrosine kinase	Potri.006G132100.1	AT5G48740.1
	6	Pab-miRn0331_3p	MA_9864559g0010	0.709009	1.5	15.907	1	21	9	29	GTTCTTTGGATTCCTTACAGT	ACTGCAAGGAATCCAAAGAGC	Cleavage	1		Medium	PF00069;PF07714	PF00069-Protein kinase domain;PF07714-Protein tyrosine kinase	Potri.002G242700.1	AT5G48740.1
118	1	Pab-miRn0331_5p	MA_10430417g0010	0.62205	3	22.347	1	20	704	723	GGCGACTGCAATGAATCCAG	CTGGGATCATTGCAGTTGTT	Cleavage	1		High	PF00069;PF01636;PF03109;PF07714	PF00069-Protein kinase domain;PF01636-Phosphotransferase enzyme family;PF03109-ABC1 family;PF07714-Protein tyrosine kinase	Potri.006G152000.1	AT5G56890.1
119	1	Pab-miRn0316	MA_216719g0010	0.983496	3	15.859	1	21	1648	1668	GAAACATCAGAAAGGGCTTAA	TTAAGCCTTTCTTCATGTTTC	Translation	1		High	PF00069;PF00560;PF07714;PF08263;PF12799;PF13855	PF00069-Protein kinase domain;PF00560-Leucine Rich Repeat;PF07714-Protein tyrosine kinase;PF08263-Leucine rich repeat N-terminal domain;PF12799-Leucine Rich repeats (2 copies);PF13855-Leucine rich repeat	Potri.006G235800.1	AT1G28440.1
120	1	Pab-miRn0406	MA_9132668g0010	-0.368727	2.5	21.408	1	21	295	315	AAACTCAGTTGGCGAGTAGCA	TGCTACTTGGCACCTGAGTTT	Translation	1		Medium	PF00069;PF01636;PF07714	PF00069-Protein kinase domain;PF01636-Phosphotransferase enzyme family;PF07714-Protein tyrosine kinase	Potri.004G065400.1	AT5G46330.1
121	1	Pab-miRn0170.2	MA_10428767g0010	-0.999925	2.5	24.063	1	21	1126	1146	GGTCTGAAACGTCGAAAATGA	TCATTTTCAACGTTTCAGGCA	Cleavage	1		High	PF00069;PF00560;PF01636;PF07714;PF12799;PF13516;PF13855	PF00069-Protein kinase domain;PF00560-Leucine Rich Repeat;PF01636-Phosphotransferase enzyme family;PF07714-Protein tyrosine kinase;PF12799-Leucine Rich repeats (2 copies);PF13516-Leucine Rich repeat;PF13855-Leucine rich repeat	Potri.018G057100.1	AT5G25930.1
122	1	Pab-miRn0571.2	MA_29065g0010	-0.373931	2.5	16.309	1	20	513	532	GGATTATTCCGTGTTTTGTG	CACAGAACACGGAATATTCT	Cleavage	1		Medium	PF00069;PF01636;PF07714;PF14380	PF00069-Protein kinase domain;PF01636-Phosphotransferase enzyme family;PF07714-Protein tyrosine kinase;PF14380-Wall-associated receptor kinase C-terminal	Potri.015G045200.1	AT1G67000.1
123	1	Pab-miRn0094.23_3p	MA_11041g0010	0.807304	2.5	15.337	1	21	3122	3142	CTGGATTTTCATTAGAACAGC	GTTGTTTTAGTGAAAATCCAA	Cleavage	1		High	PF00069;PF00564;PF07714	PF00069-Protein kinase domain;PF00564-PB1 domain;PF07714-Protein tyrosine kinase	Potri.018G114300.1	AT3G46920.1
124	1	Pab-miRn0327.2	MA_41206g0010	-0.904757	2.5	17.591	1	20	227	246	GGATGGATCATATGTGATTG	TGGTCATATATGATCCATCT	Cleavage	1		Medium	PF00069;PF07387;PF07714	PF00069-Protein kinase domain;PF07387-Seadornavirus VP7;PF07714-Protein tyrosine kinase	Potri.001G345500.2	AT5G40440.1
125	1	Pab-miRn0355.1	MA_37262g0010	-0.309487	3	11.365	1	21	1	21	GTAATCCCATGCTTGAAACAT	ATGTCTCGGACATGGGATTAC	Cleavage	1		High	PF00069;PF00560;PF01163;PF01636;PF03109;PF05445;PF07714;PF12799;PF13504;PF13516;PF13855	PF00069-Protein kinase domain;PF00560-Leucine Rich Repeat;PF01163-RIO1 family;PF01636-Phosphotransferase enzyme family;PF03109-ABC1 family;PF05445-Poxvirus serine/threonine protein kinase;PF07714-Protein tyrosine kinase;PF12799-Leucine Rich repeats (2 copies);PF13504-Leucine rich repeat;PF13516-Leucine Rich repeat;PF13855-Leucine rich repeat	Potri.005G030800.1	AT5G20480.1
126	1	Pab-miRn0117.3_5p	MA_10237903g0010	-0.240135	3	18.534	1	20	354	373	AGAGAAAGTTATAGCTGTAA	TTACAGCTATGGCATTCTTT	Cleavage	1		High	PF00069;PF01636;PF07714	PF00069-Protein kinase domain;PF01636-Phosphotransferase enzyme family;PF07714-Protein tyrosine kinase	Potri.019G100900.1	AT3G47570.1
127	1	Pab-miRn0117.3_3p	MA_104192g0010	-0.962725	2.5	14.102	1	20	1021	1040	TTTACTGCTATATCTTTTCC	GGAGAAAAAATAGCAGTAAA	Cleavage	1		High	PF00069;PF01636;PF01657;PF07714	PF00069-Protein kinase domain;PF01636-Phosphotransferase enzyme family;PF01657-Salt stress response/antifungal;PF07714-Protein tyrosine kinase	Potri.T128700.1	AT4G23280.1
	2	Pab-miRn0117.3_3p	MA_10426030g0030	-0.308972	2	13.642	1	20	388	407	TTTACTGCTATATCTTTTCC	GGAAAACAAATAGCAGTAAA	Cleavage	1		High	PF00069;PF07714	PF00069-Protein kinase domain;PF07714-Protein tyrosine kinase	Potri.001G413800.1	AT4G23180.1
	3	Pab-miRn0117.3_3p	MA_10430478g0010	-0.357491	1.5	11.87	1	20	202	221	TTTACTGCTATATCTTTTCC	GGAAAAGAAATAGCAGTGAA	Cleavage	1		High	PF00069;PF01636;PF01657;PF07714	PF00069-Protein kinase domain;PF01636-Phosphotransferase enzyme family;PF01657-Salt stress response/antifungal;PF07714-Protein tyrosine kinase	Potri.012G055500.1	AT4G21390.1
	4	Pab-miRn0117.3_3p	MA_1043102g0010	-0.366917	2.5	18.315	1	20	106	125	TTTACTGCTATATCTTTTCC	GGAAAAGAGATAGCACTAAA	Cleavage	1		High	PF00069;PF07714	PF00069-Protein kinase domain;PF07714-Protein tyrosine kinase	Potri.002G242700.1	AT1G67720.1
	5	Pab-miRn0117.3_3p	MA_10432894g0010	-0.753869	2.5	13.937	1	21	3399	3419	TTTACTGCTATATCTTTTCCT	GGGAGAAGTTATTGCAGTAAA	Translation	1		High	PF00069;PF00560;PF07714;PF08263;PF12799;PF13516;PF13855	PF00069-Protein kinase domain;PF00560-Leucine Rich Repeat;PF07714-Protein tyrosine kinase;PF08263-Leucine rich repeat N-terminal domain;PF12799-Leucine Rich repeats (2 copies);PF13516-Leucine Rich repeat;PF13855-Leucine rich repeat	Potri.002G106800.1	AT1G09970.1
	6	Pab-miRn0117.3_3p	MA_10432964g0020	-0.518054	3	21.356	1	21	1113	1133	TTTACTGCTATATCTTTTCCT	GGGAAGCGAAATAGCAGTGAA	Cleavage	1		High	PF00069;PF01657;PF07714	PF00069-Protein kinase domain;PF01657-Salt stress response/antifungal;PF07714-Protein tyrosine kinase	Potri.004G024600.1	AT4G23180.1
	7	Pab-miRn0117.3_3p	MA_1058330g0010	-0.34331	2.5	18.315	1	20	106	125	TTTACTGCTATATCTTTTCC	GGAAAAGAGATAGCACTAAA	Cleavage	1		High	PF00069;PF07714	PF00069-Protein kinase domain;PF07714-Protein tyrosine kinase	Potri.002G242700.1	AT1G67720.1
	8	Pab-miRn0117.3_3p	MA_10604g0010	0.0949252	3	14.986	1	20	1117	1136	TTTACTGCTATATCTTTTCC	GGAAGAGAAATTGCAGTGAA	Translation	1		High	PF00069;PF01636;PF01657;PF07714	PF00069-Protein kinase domain;PF01636-Phosphotransferase enzyme family;PF01657-Salt stress response/antifungal;PF07714-Protein tyrosine kinase	Potri.011G028400.1	AT4G23160.1
	9	Pab-miRn0117.3_3p	MA_154813g0010	-0.801598	2.5	18.315	1	20	106	125	TTTACTGCTATATCTTTTCC	GGAAAAGAGATAGCACTAAA	Cleavage	1		High	PF00069;PF07714	PF00069-Protein kinase domain;PF07714-Protein tyrosine kinase	Potri.002G242700.1	AT1G67720.1
	10	Pab-miRn0117.3_3p	MA_173684g0010	-0.520181	1.5	15.448	1	20	79	98	TTTACTGCTATATCTTTTCC	GGAAAAGAGATAGCAGTGAA	Cleavage	1		Medium	PF00069;PF07714	PF00069-Protein kinase domain;PF07714-Protein tyrosine kinase	Potri.008G181200.1	AT1G67720.1
	11	Pab-miRn0117.3_3p	MA_194546g0010	-0.720761	2.5	16.85	1	21	69	89	TTTACTGCTATATCTTTTCCT	AGGAAATAATATAGCGGTAAA	Cleavage	1		Medium	PF00069;PF07714	PF00069-Protein kinase domain;PF07714-Protein tyrosine kinase	Potri.002G242700.1	AT5G48740.1
	12	Pab-miRn0117.3_3p	MA_212168g0010	-0.504829	3	20.22	1	20	742	761	TTTACTGCTATATCTTTTCC	GGGACAGAAATAGCAGTGAA	Cleavage	1		High	PF00069;PF01636;PF01657;PF07714	PF00069-Protein kinase domain;PF01636-Phosphotransferase enzyme family;PF01657-Salt stress response/antifungal;PF07714-Protein tyrosine kinase	Potri.T128700.1	AT4G21390.1
	13	Pab-miRn0117.3_3p	MA_334952g0020	n_exp	2.5	19.305	1	20	310	329	TTTACTGCTATATCTTTTCC	GGAACAGAAATAGCAGTGAA	Cleavage	1		Medium	PF00069;PF07714	PF00069-Protein kinase domain;PF07714-Protein tyrosine kinase	Potri.001G414000.1	AT1G56145.1
	14	Pab-miRn0117.3_3p	MA_489238g0010	-0.711182	2	12.962	1	20	856	875	TTTACTGCTATATCTTTTCC	GGAAAACAAATAGCAGTAAA	Cleavage	1		Medium	PF00069;PF01657;PF07714	PF00069-Protein kinase domain;PF01657-Salt stress response/antifungal;PF07714-Protein tyrosine kinase	Potri.T128800.1	AT1G61460.1
	15	Pab-miRn0117.3_3p	MA_547006g0010	n_exp	2.5	18.257	1	20	136	155	TTTACTGCTATATCTTTTCC	GGAAAAGAGATAGCACTAAA	Cleavage	1		Medium	PF00069;PF07714	PF00069-Protein kinase domain;PF07714-Protein tyrosine kinase	Potri.006G132100.1	AT1G67720.1
	16	Pab-miRn0117.3_3p	MA_8803545g0010	n_exp	2.5	15.501	1	21	189	209	TTTACTGCTATATCTTTTCCT	AGGAAAAGAGATTGCAGTGAA	Translation	1		Low	PF00069;PF07714	PF00069-Protein kinase domain;PF07714-Protein tyrosine kinase	Potri.010G017000.1	AT1G61460.1
	17	Pab-miRn0117.3_3p	MA_9137g0010	0.0234013	2	12.625	1	20	1654	1673	TTTACTGCTATATCTTTTCC	GGAAAACAAATAGCAGTAAA	Cleavage	2		High	PF00069;PF01636;PF01657;PF03109;PF07387;PF07714;PF11459	PF00069-Protein kinase domain;PF01636-Phosphotransferase enzyme family;PF01657-Salt stress response/antifungal;PF03109-ABC1 family;PF07387-Seadornavirus VP7;PF07714-Protein tyrosine kinase;PF11459-Protein of unknwon function (DUF2893)	Potri.012G055500.1	AT4G23140.1
	18	Pab-miRn0117.3_3p	MA_93057g0010	0.906813	2.5	17.535	1	20	139	158	TTTACTGCTATATCTTTTCC	GGAAAAGAAATTGCAGTGAA	Translation	1		Medium	PF00069;PF07714	PF00069-Protein kinase domain;PF07714-Protein tyrosine kinase	Potri.011G038200.1	AT4G23140.2
128	1	Pab-miRn0094.6_3p	MA_10235107g0010	-0.975078	2.5	13.164	1	20	174	193	AGAATCCCAATTCGAAGATA	TATCTTCAAAGTGGGATTTT	Translation	1		High	PF00069;PF00954;PF01453;PF07714;PF08276;PF14295	PF00069-Protein kinase domain;PF00954-S-locus glycoprotein family;PF01453-D-mannose binding lectin;PF07714-Protein tyrosine kinase;PF08276-PAN-like domain;PF14295-PAN domain	Potri.019G119200.1	AT2G19130.1
	2	Pab-miRn0094.6_3p	MA_10426598g0010	0.365425	1.5	12.336	1	20	24	43	AGAATCCCAATTCGAAGATA	TATCTTCAGATTGGGATTCT	Cleavage	1		Medium	PF00069;PF00954;PF01453;PF07714;PF08276	PF00069-Protein kinase domain;PF00954-S-locus glycoprotein family;PF01453-D-mannose binding lectin;PF07714-Protein tyrosine kinase;PF08276-PAN-like domain	Potri.013G149500.1	AT2G19130.1
	3	Pab-miRn0094.6_3p	MA_10433174g0010	-0.921355	1	20.629	1	20	168	187	AGAATCCCAATTCGAAGATA	TATCTTCAAATTGGGATTCT	Cleavage	1		High	PF00069;PF00954;PF01453;PF01636;PF07714;PF08276	PF00069-Protein kinase domain;PF00954-S-locus glycoprotein family;PF01453-D-mannose binding lectin;PF01636-Phosphotransferase enzyme family;PF07714-Protein tyrosine kinase;PF08276-PAN-like domain	Potri.013G149500.1	AT2G19130.1
	4	Pab-miRn0094.6_3p	MA_10436840g0020	0.679678	2	18.271	1	20	177	196	AGAATCCCAATTCGAAGATA	TATCTTTAAATTGGGATTTT	Cleavage	1		High	PF00069;PF00954;PF01453;PF07714;PF08276;PF08693;PF14295	PF00069-Protein kinase domain;PF00954-S-locus glycoprotein family;PF01453-D-mannose binding lectin;PF07714-Protein tyrosine kinase;PF08276-PAN-like domain;PF08693-Transmembrane alpha-helix domain;PF14295-PAN domain	Potri.019G119200.1	AT2G19130.1
	5	Pab-miRn0094.6_3p	MA_139996g0010	-0.998417	1.5	16.403	1	20	147	166	AGAATCCCAATTCGAAGATA	TGTCTTCAAATTGGGATTCT	Cleavage	1		High	PF00069;PF00954;PF01453;PF01636;PF07714;PF08276	PF00069-Protein kinase domain;PF00954-S-locus glycoprotein family;PF01453-D-mannose binding lectin;PF01636-Phosphotransferase enzyme family;PF07714-Protein tyrosine kinase;PF08276-PAN-like domain	Potri.019G119200.1	AT2G19130.1
	6	Pab-miRn0094.6_3p	MA_180535g0010	-0.870073	1.5	12.695	1	20	141	160	AGAATCCCAATTCGAAGATA	TAACTTCGAGTTGGGATTCT	Cleavage	1		High	PF00069;PF01453;PF07714	PF00069-Protein kinase domain;PF01453-D-mannose binding lectin;PF07714-Protein tyrosine kinase	Potri.019G119200.1	AT2G19130.1
	7	Pab-miRn0094.6_3p	MA_357447g0010	-0.997831	2.5	18.782	1	20	156	175	AGAATCCCAATTCGAAGATA	TATATTCAAATTGGGATTTT	Cleavage	1		High	PF00069;PF00954;PF01453;PF07714;PF08276	PF00069-Protein kinase domain;PF00954-S-locus glycoprotein family;PF01453-D-mannose binding lectin;PF07714-Protein tyrosine kinase;PF08276-PAN-like domain	Potri.013G149500.1	AT2G19130.1
	8	Pab-miRn0094.6_3p	MA_8370g0020	0.0374778	3	15.803	1	20	96	115	AGAATCCCAATTCGAAGATA	GACCTTCGAAATGGGATTCT	Translation	1		High	PF00069;PF00954;PF01453;PF07714;PF08276;PF14295	PF00069-Protein kinase domain;PF00954-S-locus glycoprotein family;PF01453-D-mannose binding lectin;PF07714-Protein tyrosine kinase;PF08276-PAN-like domain;PF14295-PAN domain	Potri.019G119200.1	AT2G19130.1
129	1	Pab-miRn0597	MA_10648g0010	-0.99542	3	17.89	1	20	795	814	GTTTCTCTAGCTCTCTGGTA	GATTAGGGAGCTAGAGAAGC	Cleavage	1		High	PF00069;PF00560;PF07714;PF12799;PF13516;PF13855	PF00069-Protein kinase domain;PF00560-Leucine Rich Repeat;PF07714-Protein tyrosine kinase;PF12799-Leucine Rich repeats (2 copies);PF13516-Leucine Rich repeat;PF13855-Leucine rich repeat	Potri.006G051700.1	AT2G41820.1
130	1	Pab-miRn0391.2	MA_10434654g0010	0.582149	3	24.647	1	20	649	668	CTGTATTGAGAAACTCGGTG	GGCCGAGTTTTGCAATACAG	Translation	1		High	PF00069;PF01636;PF07714	PF00069-Protein kinase domain;PF01636-Phosphotransferase enzyme family;PF07714-Protein tyrosine kinase	Potri.005G181800.1	AT1G11050.1
	2	Pab-miRn0391.2	MA_45540g0010	-0.298746	3	23.843	1	21	168	188	CTGTATTGAGAAACTCGGTGG	CAAACGAGTTTCTCAGTGCAG	Cleavage	1		High	PF00069;PF06760;PF07714	PF00069-Protein kinase domain;PF06760-Protein of unknown function (DUF1221);PF07714-Protein tyrosine kinase	Potri.014G095200.1	AT5G41730.1
131	1	Pab-miRn0271	MA_10432502g0010	n_exp	3	15.952	1	20	890	909	TCTTGTCAGGTTCACACGTG	TGCTTGTTAACCTGACAAGA	Cleavage	1		High	PF00069;PF00560;PF01636;PF07714;PF08263;PF12799;PF13504;PF13516;PF13855	PF00069-Protein kinase domain;PF00560-Leucine Rich Repeat;PF01636-Phosphotransferase enzyme family;PF07714-Protein tyrosine kinase;PF08263-Leucine rich repeat N-terminal domain;PF12799-Leucine Rich repeats (2 copies);PF13504-Leucine rich repeat;PF13516-Leucine Rich repeat;PF13855-Leucine rich repeat	Potri.004G049100.1	AT1G28440.1
132	1	Pab-miRn0588	MA_10292331g0020	0.714944	3	21.882	1	20	675	693	GTTGAGTTTTGAGATCCAGT	GCTGGAT-TCAAAGCTCAAC	Cleavage	1		High	PF00069;PF07714	PF00069-Protein kinase domain;PF07714-Protein tyrosine kinase	Potri.009G036100.1	AT3G55550.1
133	1	Pab-miRn0188	MA_10434227g0010	-0.856807	3	15.734	1	21	838	858	AAATGCCACCAGTTGTACTGT	GCAGTTCCACTAGTGGCATTT	Translation	1		High	PF00069;PF00560;PF07714;PF12799;PF13855	PF00069-Protein kinase domain;PF00560-Leucine Rich Repeat;PF07714-Protein tyrosine kinase;PF12799-Leucine Rich repeats (2 copies);PF13855-Leucine rich repeat	Potri.011G067400.2	AT4G18640.1
134	1	Pab-miRn0474	MA_10213388g0010	-0.418746	3	11.504	1	20	87	106	GGGCGGAATTAGTAGGAAAA	TTTTCCTACCAATTTTGTCT	Translation	1		High	PF00069;PF00139;PF07714	PF00069-Protein kinase domain;PF00139-Legume lectin domain;PF07714-Protein tyrosine kinase	Potri.009G036300.1	AT4G02420.1
135	1	Pab-miRn0010.4_5p	MA_52416g0010	-0.377834	3	20.591	1	21	1424	1444	TACGGCCAGCGGTGTTTTGGG	CTCAGAGCATTGCTGGCCGTG	Cleavage	1		High	PF00069;PF06293;PF07714	PF00069-Protein kinase domain;PF06293-Lipopolysaccharide kinase (Kdo/WaaP) family;PF07714-Protein tyrosine kinase	Potri.011G007400.1	AT5G55090.1
136	1	Pab-miRn0127_3p	MA_131343g0010	-0.25464	3	20.929	1	20	783	802	TGCTTGTCTCACCAGTCGCG	CATGACTGGTGAAACAGGCA	Cleavage	1		High	PF00069;PF07714	PF00069-Protein kinase domain;PF07714-Protein tyrosine kinase	Potri.008G156000.1	AT3G22750.1
137	1	Pab-miRn0602	MA_202506g0010	0.785746	3	17.552	1	20	2443	2462	TTACCAGGGCTTGACATGCC	GGAAAGTCGAGCTCTGGTAA	Cleavage	1		High	PF00024;PF00069;PF00954;PF01453;PF01636;PF06365;PF07714;PF08276;PF13476;PF13555	PF00024-PAN domain;PF00069-Protein kinase domain;PF00954-S-locus glycoprotein family;PF01453-D-mannose binding lectin;PF01636-Phosphotransferase enzyme family;PF06365-CD34/Podocalyxin family;PF07714-Protein tyrosine kinase;PF08276-PAN-like domain;PF13476-AAA domain;PF13555-P-loop containing region of AAA domain	Potri.006G254600.1	AT4G32300.1
138	1	Pab-miRn0288	MA_52165g0010	0.996883	3	17.506	1	20	1703	1722	TAGGTTAGTTAGGGTTTGCA	TGCAGAGCCTAACTACCCTA	Cleavage	1		High	PF00069;PF00560;PF01636;PF07714;PF08263;PF12799;PF13504;PF13516;PF13855	PF00069-Protein kinase domain;PF00560-Leucine Rich Repeat;PF01636-Phosphotransferase enzyme family;PF07714-Protein tyrosine kinase;PF08263-Leucine rich repeat N-terminal domain;PF12799-Leucine Rich repeats (2 copies);PF13504-Leucine rich repeat;PF13516-Leucine Rich repeat;PF13855-Leucine rich repeat	Potri.007G009200.1	AT5G65700.2
139	1	Pab-miRn0471	MA_15568g0010	0.580536	3	21.213	1	20	806	825	CCTTGGACGTTGCTCAATAT	CAGTTGAGCAATGTCCAAGG	Cleavage	1		High	PF00069;PF07714	PF00069-Protein kinase domain;PF07714-Protein tyrosine kinase	Potri.003G130000.1	AT4G26890.1
140	1	Pab-miRn0456.9	MA_205823g0010	0.933602	3	17.628	1	21	1358	1378	TTAAACCCAGATCTATCAAGC	GCCTGATATATTTGGGTTTGA	Cleavage	1		High	PF00069;PF00560;PF01636;PF07714;PF12799;PF13504;PF13516;PF13855	PF00069-Protein kinase domain;PF00560-Leucine Rich Repeat;PF01636-Phosphotransferase enzyme family;PF07714-Protein tyrosine kinase;PF12799-Leucine Rich repeats (2 copies);PF13504-Leucine rich repeat;PF13516-Leucine Rich repeat;PF13855-Leucine rich repeat	Potri.014G195100.1	AT1G35710.1
141	1	Pab-miRn0111.1	MA_10431614g0020	-0.900547	3	16.885	1	20	381	400	AGTGACAGATGGGTATAGAA	TTCTATGCAAGTCTGTCACT	Translation	1		High	PF00069;PF01633;PF06293;PF07714	PF00069-Protein kinase domain;PF01633-Choline/ethanolamine kinase;PF06293-Lipopolysaccharide kinase (Kdo/WaaP) family;PF07714-Protein tyrosine kinase	Potri.009G106900.1	AT4G33950.1
142	1	Pab-miRn0481.2_3p	MA_11330g0010	n_exp	3	19.708	1	20	829	848	TATCTTGCTGTGCTTCTCAT	GTGAGAGGGACGGCAGGATA	Cleavage	1		High	PF00069;PF01636;PF07714	PF00069-Protein kinase domain;PF01636-Phosphotransferase enzyme family;PF07714-Protein tyrosine kinase	Potri.006G254600.1	AT4G32300.1
143	1	Pab-miRn0391.1	MA_202507g0010	-0.71211	3	17.983	1	20	645	664	CCGTGGAGGTGGTGGTGGCA	TGCCTCCACGGCCTTCACGG	Translation	1		Medium	PF00069;PF07714;PF08263;PF12799;PF13504;PF13516;PF13855	PF00069-Protein kinase domain;PF07714-Protein tyrosine kinase;PF08263-Leucine rich repeat N-terminal domain;PF12799-Leucine Rich repeats (2 copies);PF13504-Leucine rich repeat;PF13516-Leucine Rich repeat;PF13855-Leucine rich repeat	Potri.001G349900.1	AT3G28450.1
	2	Pab-miRn0391.1	MA_281136g0010	0.0491536	3	16.459	1	20	1174	1193	CCGTGGAGGTGGTGGTGGCA	TGCCTCCACGGCCTTCACGG	Translation	1		High	PF00069;PF00560;PF07714;PF08263;PF12799;PF13504;PF13516;PF13855	PF00069-Protein kinase domain;PF00560-Leucine Rich Repeat;PF07714-Protein tyrosine kinase;PF08263-Leucine rich repeat N-terminal domain;PF12799-Leucine Rich repeats (2 copies);PF13504-Leucine rich repeat;PF13516-Leucine Rich repeat;PF13855-Leucine rich repeat	Potri.017G074400.1	AT3G28450.1
144	1	Pab-miRn0604	MA_15546g0010	-0.779857	3	23.137	1	21	2688	2708	TCCAAGGATGTTTTCATTAAT	ATTGGTGAAGACGGCCTTGGA	Cleavage	1		High	PF00069;PF00560;PF07714;PF12799;PF13504;PF13516;PF13855	PF00069-Protein kinase domain;PF00560-Leucine Rich Repeat;PF07714-Protein tyrosine kinase;PF12799-Leucine Rich repeats (2 copies);PF13504-Leucine rich repeat;PF13516-Leucine Rich repeat;PF13855-Leucine rich repeat	Potri.016G144100.1	AT1G79620.1
	2	Pab-miRn0604	MA_16484g0010	0.254464	3	16.915	1	20	1145	1164	TCCAAGGATGTTTTCATTAA	TGGATGAACACATCTTTGGA	Cleavage	1		High	PF00069;PF01636;PF06024;PF06143;PF07714	PF00069-Protein kinase domain;PF01636-Phosphotransferase enzyme family;PF06024-Nucleopolyhedrovirus protein of unknown function (DUF912);PF06143-Baculovirus 11 kDa family;PF07714-Protein tyrosine kinase	Potri.004G084900.1	AT1G11050.1
145	1	Pab-miRn0108.9_3p	MA_958153g0010	-0.788976	3	18.218	1	21	117	137	TTGAGAAACTGTGAGCCAAAT	ATTTGGCTTGCAGCTTTTTAA	Cleavage	1		High	PF00069;PF00560;PF02480;PF03109;PF04156;PF04478;PF06365;PF07423;PF07714;PF08263;PF08374;PF08693;PF12799;PF13855;PF13882;PF13908	PF00069-Protein kinase domain;PF00560-Leucine Rich Repeat;PF02480-Alphaherpesvirus glycoprotein E;PF03109-ABC1 family;PF04156-IncA protein;PF04478-Mid2 like cell wall stress sensor;PF06365-CD34/Podocalyxin family;PF07423-Protein of unknown function (DUF1510);PF07714-Protein tyrosine kinase;PF08263-Leucine rich repeat N-terminal domain;PF08374-Protocadherin;PF08693-Transmembrane alpha-helix domain…	Potri.018G074300.1	AT2G26730.1
146	1	Pab-miRn0551	MA_6292386g0010	0.357787	2.5	14.193	1	20	356	375	TGTAGCAGTGATGGGATCAA	TTGAGTTTATCACTGCTACA	Cleavage	1		Medium	PF00036;PF00069;PF00745;PF13202;PF13405;PF13499;PF13833	PF00036-EF hand;PF00069-Protein kinase domain;PF00745-Glutamyl-tRNAGlu reductase, dimerisation domain;PF13202-EF hand;PF13405-EF-hand domain;PF13499-EF-hand domain pair;PF13833-EF-hand domain pair	Potri.001G097400.1	AT4G23650.1
147	1	Pab-miRn0217.1_3p	MA_10433041g0010	-0.0827647	3	16.819	1	22	201	222	TTTGTTACACACCCTGAAGCCA	TGGTTTCAGAGTGGGTGACAAA	Translation	1		High	PF00069;PF00954;PF01453;PF07714;PF08276	PF00069-Protein kinase domain;PF00954-S-locus glycoprotein family;PF01453-D-mannose binding lectin;PF07714-Protein tyrosine kinase;PF08276-PAN-like domain	Potri.019G086400.1	AT1G34300.1
148	1	Pab-miRn0443.2	MA_37456g0020	-0.5	2.5	21.13	1	21	172	192	CCAAAGCACATTGCTGGGTTT	AAACCCAACAATGTGCTTTTG	Cleavage	1		High	PF00069;PF01636;PF07714	PF00069-Protein kinase domain;PF01636-Phosphotransferase enzyme family;PF07714-Protein tyrosine kinase	Potri.010G228200.1	AT3G47090.1
	2	Pab-miRn0443.2	MA_9791754g0010	-0.690263	3	22.352	1	21	139	160	CCAA-AGCACATTGCTGGGTTT	AAACCCAGCAATGTGTTGTTGG	Cleavage	1		High	PF00069;PF01636;PF07714	PF00069-Protein kinase domain;PF01636-Phosphotransferase enzyme family;PF07714-Protein tyrosine kinase	Potri.019G100900.1	AT3G47110.1
149	1	Pab-miRn0565	MA_3361g0010	0.944309	3	24.367	1	20	83	102	TGTAGACAGGTTTATCATGC	GCGTGATGACCCGGTCTACA	Translation	1		High	PF00036;PF00069;PF01163;PF01636;PF06293;PF07714;PF13202;PF13405;PF13499	PF00036-EF hand;PF00069-Protein kinase domain;PF01163-RIO1 family;PF01636-Phosphotransferase enzyme family;PF06293-Lipopolysaccharide kinase (Kdo/WaaP) family;PF07714-Protein tyrosine kinase;PF13202-EF hand;PF13405-EF-hand domain;PF13499-EF-hand domain pair	Potri.002G176700.1	AT2G46700.1
150	1	Pab-miRn0195_3p	MA_297200g0010	-0.477372	3	20.543	1	23	226	248	ATCTGAGTTTTCAGAACAGATAA	TTTTCTGTTCTGCCAACTTGGAT	Translation	1		Medium	PF00069;PF07714	PF00069-Protein kinase domain;PF07714-Protein tyrosine kinase	Potri.001G276600.1	AT2G02800.2
	2	Pab-miRn0195_3p	MA_39898g0010	0.997535	3	20.74	1	22	1161	1182	ATCTGAGTTTTCAGAACAGATA	TCTTTGTTCTGAGAATGCAGAT	Cleavage	1		High	PF00020;PF00069;PF01636;PF03109;PF07714;PF13540	PF00020-TNFR/NGFR cysteine-rich region;PF00069-Protein kinase domain;PF01636-Phosphotransferase enzyme family;PF03109-ABC1 family;PF07714-Protein tyrosine kinase;PF13540-Regulator of chromosome condensation (RCC1) repeat	Potri.016G089200.1	AT3G09780.1
151	1	Pab-miRn0322	MA_10437010g0010	-0.231001	3	17.684	1	21	396	416	AGTCTCTAGATACTTTCTAGG	CCTAGAAAGAACTTAGAGGCT	Translation	1		Medium	PF00069;PF07714	PF00069-Protein kinase domain;PF07714-Protein tyrosine kinase	Potri.017G101100.1	AT5G57610.1
152	1	Pab-miRn0057.1_5p	MA_115570g0010	-0.942202	3	18.36	1	22	711	731	GGCTGTGCTCTCTCTCTTCTTT	AGAGAAGAAAGAGA-CACAGCC	Cleavage	1		High	PF00069;PF03822;PF07387;PF07714	PF00069-Protein kinase domain;PF03822-NAF domain;PF07387-Seadornavirus VP7;PF07714-Protein tyrosine kinase	Potri.006G062800.1	AT1G30270.1
153	1	Pab-miRn0148.1_5p	MA_86597g0010	0.262421	3	17.394	1	20	863	882	ATCATTGAGAGCAGCATTGA	TTGATGCTGTTTTCAATGAC	Cleavage	1		High	PF00069;PF03822;PF06293;PF07387;PF07714	PF00069-Protein kinase domain;PF03822-NAF domain;PF06293-Lipopolysaccharide kinase (Kdo/WaaP) family;PF07387-Seadornavirus VP7;PF07714-Protein tyrosine kinase	Potri.001G222600.10	AT2G26980.3
154	1	Pab-miRn0365	MA_10086471g0010	n_exp	3	18.553	1	20	422	441	TAAAGCGTCGGGAGGTATCA	TGAAACCTTCCAACGTTTTA	Translation	1		Medium	PF00069;PF01163;PF01636;PF03881;PF07714	PF00069-Protein kinase domain;PF01163-RIO1 family;PF01636-Phosphotransferase enzyme family;PF03881-Fructosamine kinase;PF07714-Protein tyrosine kinase	Potri.012G044500.1	AT2G24130.1
	2	Pab-miRn0365	MA_10426188g0010	n_exp	3	18.766	1	20	452	471	TAAAGCGTCGGGAGGTATCA	TGAAACCTTCCAACGTTTTA	Translation	1		Medium	PF00069;PF01163;PF01636;PF07714	PF00069-Protein kinase domain;PF01163-RIO1 family;PF01636-Phosphotransferase enzyme family;PF07714-Protein tyrosine kinase	Potri.012G044500.1	AT2G24130.1
	3	Pab-miRn0365	MA_10427884g0020	-0.634141	3	21.257	1	20	959	978	TAAAGCGTCGGGAGGTATCA	TGAAACCTTCCAACGTTTTA	Translation	1		High	PF00069;PF00410;PF00560;PF01163;PF01636;PF07714;PF12799;PF13504;PF13516;PF13855	PF00069-Protein kinase domain;PF00410-Ribosomal protein S8;PF00560-Leucine Rich Repeat;PF01163-RIO1 family;PF01636-Phosphotransferase enzyme family;PF07714-Protein tyrosine kinase;PF12799-Leucine Rich repeats (2 copies);PF13504-Leucine rich repeat;PF13516-Leucine Rich repeat;PF13855-Leucine rich repeat	Potri.018G103400.1	AT2G24130.1
	4	Pab-miRn0365	MA_165283g0010	n_exp	3	18.416	1	20	161	180	TAAAGCGTCGGGAGGTATCA	TGAAACCTTCCAACGTTTTA	Translation	1		Medium	PF00069;PF01636;PF03881;PF07714	PF00069-Protein kinase domain;PF01636-Phosphotransferase enzyme family;PF03881-Fructosamine kinase;PF07714-Protein tyrosine kinase	Potri.015G037400.1	AT2G24130.1
	5	Pab-miRn0365	MA_167033g0010	1	3	18.416	1	20	2354	2373	TAAAGCGTCGGGAGGTATCA	TGAAACCTTCCAACGTTTTA	Translation	1		High	PF00069;PF00560;PF01163;PF01636;PF07714;PF08263;PF12799;PF13504;PF13516;PF13855	PF00069-Protein kinase domain;PF00560-Leucine Rich Repeat;PF01163-RIO1 family;PF01636-Phosphotransferase enzyme family;PF07714-Protein tyrosine kinase;PF08263-Leucine rich repeat N-terminal domain;PF12799-Leucine Rich repeats (2 copies);PF13504-Leucine rich repeat;PF13516-Leucine Rich repeat;PF13855-Leucine rich repeat	Potri.005G030800.1	AT5G20480.1
	6	Pab-miRn0365	MA_84062g0030	n_exp	3	16.642	1	20	452	471	TAAAGCGTCGGGAGGTATCA	TGAAACCTTCCAACGTTTTA	Translation	1		Medium	PF00069;PF01163;PF07714	PF00069-Protein kinase domain;PF01163-RIO1 family;PF07714-Protein tyrosine kinase	Potri.012G044500.1	AT2G24130.1
155	1	Pab-miRn0160	MA_5534g0010	-0.955857	2.5	21.13	1	21	165	185	CTTCTGGTAGACCACGTGAGG	TCTCCCGTGGTCTACCAGGAT	Cleavage	1		Medium	PF00069;PF07714	PF00069-Protein kinase domain;PF07714-Protein tyrosine kinase	Potri.010G033800.1	AT3G28690.3
156	1	Pab-miRn0008	MA_10429863g0010	0.771701	2.5	11.937	1	20	645	664	TTATAAGCCGTTGGATTTGA	TCAAATACAGCAGCTTATAA	Translation	1		High	PF00069;PF01636;PF06293;PF07714	PF00069-Protein kinase domain;PF01636-Phosphotransferase enzyme family;PF06293-Lipopolysaccharide kinase (Kdo/WaaP) family;PF07714-Protein tyrosine kinase	Potri.016G142800.1	AT2G38620.2
157	1	Pab-miRn0590	MA_10433481g0010	-0.500832	3	18.635	1	20	326	345	TGACTGTTGCTTCAGAAGCC	CGCATCTGGAGCAGCAGTCA	Cleavage	1		High	PF00069;PF07714	PF00069-Protein kinase domain;PF07714-Protein tyrosine kinase	Potri.014G136300.1	AT5G18910.1
158	1	Pab-miRn0094.25_3p	MA_10432080g0010	-0.817461	2.5	12.272	1	20	1207	1226	GAGGTTGCAAGGCTGGAGGT	ACCTCCAACTCTGCAACCTC	Translation	1		High	PF00069;PF01636;PF01657;PF07714	PF00069-Protein kinase domain;PF01636-Phosphotransferase enzyme family;PF01657-Salt stress response/antifungal;PF07714-Protein tyrosine kinase	Potri.001G276600.1	AT1G56120.1
159	1	Pab-miRn0596	MA_464469g0010	-0.5	3	10.898	1	20	589	608	GAGGTTGCAAGGCTGGAGGT	ACCTCCAACTCTGCAACCTT	Translation	1		High	PF00069;PF01636;PF07714	PF00069-Protein kinase domain;PF01636-Phosphotransferase enzyme family;PF07714-Protein tyrosine kinase	Potri.018G132900.1	AT1G56120.1
	2	Pab-miRn0596	MA_48745g0010	-0.579967	2.5	11.674	1	20	1036	1055	GAGGTTGCAAGGCTGGAGGT	ACCTCCAACTCTGCAACCTC	Translation	1		High	PF00069;PF01636;PF07714	PF00069-Protein kinase domain;PF01636-Phosphotransferase enzyme family;PF07714-Protein tyrosine kinase	Potri.018G132900.1	AT1G56120.1
160	1	Pab-miRn0594	MA_9458g0010	0.0722039	2.5	23.252	1	20	237	256	CAGTCTCTCTGTTGCTGTCC	GTGCAGCGACAGGGAGACTG	Cleavage	1		High	PF00036;PF00069;PF01636;PF04558;PF06293;PF07714;PF10591;PF12763;PF13202;PF13405;PF13499;PF13833	PF00036-EF hand;PF00069-Protein kinase domain;PF01636-Phosphotransferase enzyme family;PF04558-Glutaminyl-tRNA synthetase, non-specific RNA binding region part 1 ;PF06293-Lipopolysaccharide kinase (Kdo/WaaP) family;PF07714-Protein tyrosine kinase;PF10591-Secreted protein acidic and rich in cysteine Ca binding region;PF12763-Cytoskeletal-regulatory complex EF hand;PF13202-EF hand;PF13405-EF-hand d…	Potri.001G257100.1	AT5G12480.1
161	1	Pab-miRn0004	MA_587787g0010	-0.700757	3	22.14	1	20	1482	1501	TTGACAGTATCTCTCAAGGG	TCCATGAGAGATGTTGTCAG	Cleavage	1		High	PF00069;PF00560;PF01636;PF07714;PF12799;PF13516;PF13855	PF00069-Protein kinase domain;PF00560-Leucine Rich Repeat;PF01636-Phosphotransferase enzyme family;PF07714-Protein tyrosine kinase;PF12799-Leucine Rich repeats (2 copies);PF13516-Leucine Rich repeat;PF13855-Leucine rich repeat	Potri.003G107600.1	AT5G61480.1
162	1	Pab-miRn0034	MA_16700g0010	0.632191	3	17.464	1	21	411	431	AGCACCCTACAAATATATACA	TGTATATAGTTTTGGGGTGTT	Translation	1		High	PF00069;PF07714	PF00069-Protein kinase domain;PF07714-Protein tyrosine kinase	Potri.001G348000.1	AT1G70520.1
163	1	Pab-miRn0611	MA_10322346g0010	0.76501	3	15.163	1	22	737	758	TTCTTGGTGTTTTGCAGCATAT	GTATGCTGCAAAACATCAGAGA	Cleavage	1		High	PF00069;PF01163;PF01633;PF01636;PF05445;PF07714	PF00069-Protein kinase domain;PF01163-RIO1 family;PF01633-Choline/ethanolamine kinase;PF01636-Phosphotransferase enzyme family;PF05445-Poxvirus serine/threonine protein kinase;PF07714-Protein tyrosine kinase	Potri.003G184100.1	AT3G47110.1
	2	Pab-miRn0611	MA_160382g0020	0.637819	2.5	16.499	1	22	1406	1427	TTCTTGGTGTTTTGCAGCATAT	GTATGCTGCAAAACATCAAAGA	Cleavage	1		High	PF00069;PF00560;PF01163;PF01633;PF01636;PF05445;PF07714;PF12799;PF13504;PF13516;PF13855	PF00069-Protein kinase domain;PF00560-Leucine Rich Repeat;PF01163-RIO1 family;PF01633-Choline/ethanolamine kinase;PF01636-Phosphotransferase enzyme family;PF05445-Poxvirus serine/threonine protein kinase;PF07714-Protein tyrosine kinase;PF12799-Leucine Rich repeats (2 copies);PF13504-Leucine rich repeat;PF13516-Leucine Rich repeat;PF13855-Leucine rich repeat	Potri.005G030800.1	AT2G24130.1
	3	Pab-miRn0611	MA_5708g0010	0.663611	2.5	12.896	1	20	424	443	TTCTTGGTGTTTTGCAGCAT	ATGCTGCAAGACACTAAAAA	Cleavage	1		High	PF00069;PF01453;PF01636;PF07714;PF08276;PF08277	PF00069-Protein kinase domain;PF01453-D-mannose binding lectin;PF01636-Phosphotransferase enzyme family;PF07714-Protein tyrosine kinase;PF08276-PAN-like domain;PF08277-PAN-like domain	Potri.006G254600.1	AT4G32300.1
	4	Pab-miRn0611	MA_581786g0010	0.980856	3	15.015	1	20	703	722	TTCTTGGTGTTTTGCAGCAT	GTGTTTCAGAACATCAAGAA	Cleavage	1		High	PF00069;PF01636;PF07714	PF00069-Protein kinase domain;PF01636-Phosphotransferase enzyme family;PF07714-Protein tyrosine kinase	Potri.003G082600.1	AT4G16970.1
164	1	Pab-miRn0363	MA_137887g0010	-0.680387	3	24.325	1	20	662	681	CCCGTGGGCCTCCCCTTTTA	TCAAAGGGCAGGGCCACGGG	Cleavage	1		High	PF00069;PF01500;PF01636;PF06293;PF07714;PF13885	PF00069-Protein kinase domain;PF01500-Keratin, high sulfur B2 protein;PF01636-Phosphotransferase enzyme family;PF06293-Lipopolysaccharide kinase (Kdo/WaaP) family;PF07714-Protein tyrosine kinase;PF13885-Keratin, high sulfur B2 protein	Potri.016G004900.1	AT5G47750.1
165	1	Pab-miRn0041.4_3p	MA_80084g0010	-0.992922	3	23.948	1	20	727	746	CGGTCGACGACGTTTCGGGG	CCCCGGAACGTGGTCGACTA	Translation	1		High	PF00069;PF01636;PF03109;PF07714	PF00069-Protein kinase domain;PF01636-Phosphotransferase enzyme family;PF03109-ABC1 family;PF07714-Protein tyrosine kinase	Potri.019G078300.1	AT3G55950.1
166	1	Pab-miRn0199	MA_6968g0010	-0.398614	2.5	19.991	1	21	420	440	CCGGATTTGAACCGGCGACCT	AGGTCGCGGGTTCCAATCTGG	Cleavage	1		High	PF00069;PF01636;PF03109;PF07714	PF00069-Protein kinase domain;PF01636-Phosphotransferase enzyme family;PF03109-ABC1 family;PF07714-Protein tyrosine kinase	Potri.010G188600.1	AT3G55950.1
167	1	Pab-miRn0441	MA_10165349g0010	0.965335	3	13.854	1	21	546	566	GCATCATTGAATTCCTCTGTT	GACAAATGAATTTAGTGATGC	Cleavage	1		High	PF00069;PF00560;PF01163;PF01633;PF01636;PF05445;PF07714;PF12799;PF13504;PF13516;PF13855	PF00069-Protein kinase domain;PF00560-Leucine Rich Repeat;PF01163-RIO1 family;PF01633-Choline/ethanolamine kinase;PF01636-Phosphotransferase enzyme family;PF05445-Poxvirus serine/threonine protein kinase;PF07714-Protein tyrosine kinase;PF12799-Leucine Rich repeats (2 copies);PF13504-Leucine rich repeat;PF13516-Leucine Rich repeat;PF13855-Leucine rich repeat	Potri.018G103400.1	AT2G24130.1
	2	Pab-miRn0441	MA_10328073g0010	0.993754	2.5	17.22	1	21	336	356	GCATCATTGAATTCCTCTGTT	AACAGATGGATTTAGTGATGC	Cleavage	1		High	PF00069;PF01163;PF01636;PF03109;PF05445;PF07714	PF00069-Protein kinase domain;PF01163-RIO1 family;PF01636-Phosphotransferase enzyme family;PF03109-ABC1 family;PF05445-Poxvirus serine/threonine protein kinase;PF07714-Protein tyrosine kinase	Potri.018G020000.1	AT3G47570.1
	3	Pab-miRn0441	MA_10429570g0010	0.74002	0	22.622	1	21	456	476	GCATCATTGAATTCCTCTGTT	AACAGAGGAATTCAATGATGC	Cleavage	1		Medium	PF00069;PF00560;PF01163;PF01633;PF01636;PF05445;PF07714;PF12799;PF13516;PF13855	PF00069-Protein kinase domain;PF00560-Leucine Rich Repeat;PF01163-RIO1 family;PF01633-Choline/ethanolamine kinase;PF01636-Phosphotransferase enzyme family;PF05445-Poxvirus serine/threonine protein kinase;PF07714-Protein tyrosine kinase;PF12799-Leucine Rich repeats (2 copies);PF13516-Leucine Rich repeat;PF13855-Leucine rich repeat	Potri.016G029900.1	AT3G47570.1
	4	Pab-miRn0441	MA_10436429g0010	-0.905874	0	22.573	1	21	219	239	GCATCATTGAATTCCTCTGTT	AACAGAGGAATTCAATGATGC	Cleavage	1		High	PF00069;PF01636;PF05445;PF07714	PF00069-Protein kinase domain;PF01636-Phosphotransferase enzyme family;PF05445-Poxvirus serine/threonine protein kinase;PF07714-Protein tyrosine kinase	Potri.003G184100.1	AT2G24130.1
	5	Pab-miRn0441	MA_11549g0010	-0.476154	2.5	17.438	1	21	558	578	GCATCATTGAATTCCTCTGTT	AACAGAGGAATTTAGTGACGC	Cleavage	1		High	PF00069;PF00560;PF01163;PF01633;PF01636;PF03109;PF05445;PF07714;PF12799;PF13516;PF13855	PF00069-Protein kinase domain;PF00560-Leucine Rich Repeat;PF01163-RIO1 family;PF01633-Choline/ethanolamine kinase;PF01636-Phosphotransferase enzyme family;PF03109-ABC1 family;PF05445-Poxvirus serine/threonine protein kinase;PF07714-Protein tyrosine kinase;PF12799-Leucine Rich repeats (2 copies);PF13516-Leucine Rich repeat;PF13855-Leucine rich repeat	Potri.018G103400.1	AT2G24130.1
	6	Pab-miRn0441	MA_159836g0010	0.80262	2	18.672	1	21	1650	1670	GCATCATTGAATTCCTCTGTT	GACAGATGAATTTAGTGATGC	Cleavage	1		High	PF00069;PF00560;PF01163;PF01633;PF01636;PF05445;PF07714;PF12799;PF13504;PF13516;PF13855	PF00069-Protein kinase domain;PF00560-Leucine Rich Repeat;PF01163-RIO1 family;PF01633-Choline/ethanolamine kinase;PF01636-Phosphotransferase enzyme family;PF05445-Poxvirus serine/threonine protein kinase;PF07714-Protein tyrosine kinase;PF12799-Leucine Rich repeats (2 copies);PF13504-Leucine rich repeat;PF13516-Leucine Rich repeat;PF13855-Leucine rich repeat	Potri.006G181200.1	AT2G24130.1
	7	Pab-miRn0441	MA_161654g0010	-0.999963	0	22.656	1	21	558	578	GCATCATTGAATTCCTCTGTT	AACAGAGGAATTCAATGATGC	Cleavage	1		High	PF00069;PF00560;PF01163;PF01633;PF01636;PF05445;PF07714;PF12799;PF13504;PF13516;PF13855	PF00069-Protein kinase domain;PF00560-Leucine Rich Repeat;PF01163-RIO1 family;PF01633-Choline/ethanolamine kinase;PF01636-Phosphotransferase enzyme family;PF05445-Poxvirus serine/threonine protein kinase;PF07714-Protein tyrosine kinase;PF12799-Leucine Rich repeats (2 copies);PF13504-Leucine rich repeat;PF13516-Leucine Rich repeat;PF13855-Leucine rich repeat	Potri.003G184100.1	AT2G24130.1
	8	Pab-miRn0441	MA_162076g0010	0.81768	2	19.388	1	21	63	83	GCATCATTGAATTCCTCTGTT	GACAGATGAATTTAGTGATGC	Cleavage	1		Medium	PF00069;PF01163;PF01633;PF01636;PF03109;PF05445;PF07714	PF00069-Protein kinase domain;PF01163-RIO1 family;PF01633-Choline/ethanolamine kinase;PF01636-Phosphotransferase enzyme family;PF03109-ABC1 family;PF05445-Poxvirus serine/threonine protein kinase;PF07714-Protein tyrosine kinase	Potri.003G184100.1	AT2G24130.1
	9	Pab-miRn0441	MA_171215g0010	-0.5	2	19.388	1	21	63	83	GCATCATTGAATTCCTCTGTT	GACAGATGAATTTAGTGATGC	Cleavage	1		Medium	PF00069;PF01163;PF01633;PF01636;PF03109;PF05445;PF07714	PF00069-Protein kinase domain;PF01163-RIO1 family;PF01633-Choline/ethanolamine kinase;PF01636-Phosphotransferase enzyme family;PF03109-ABC1 family;PF05445-Poxvirus serine/threonine protein kinase;PF07714-Protein tyrosine kinase	Potri.003G184100.1	AT2G24130.1
	10	Pab-miRn0441	MA_178134g0020	1	2.5	19.857	1	21	246	266	GCATCATTGAATTCCTCTGTT	AATAGAAGAATTTAGTGATGC	Cleavage	1		Medium	PF00069;PF01163;PF01633;PF01636;PF03109;PF05445;PF07714	PF00069-Protein kinase domain;PF01163-RIO1 family;PF01633-Choline/ethanolamine kinase;PF01636-Phosphotransferase enzyme family;PF03109-ABC1 family;PF05445-Poxvirus serine/threonine protein kinase;PF07714-Protein tyrosine kinase	Potri.016G114400.1	AT3G47570.1
	11	Pab-miRn0441	MA_30480g0010	0.598586	3	21.033	1	21	255	275	GCATCATTGAATTCCTCTGTT	AACAAATGAATTTAGTGATGC	Cleavage	1		Medium	PF00069;PF01163;PF01633;PF01636;PF05445;PF07714;PF12575	PF00069-Protein kinase domain;PF01163-RIO1 family;PF01633-Choline/ethanolamine kinase;PF01636-Phosphotransferase enzyme family;PF05445-Poxvirus serine/threonine protein kinase;PF07714-Protein tyrosine kinase;PF12575-Protein of unknown function (DUF3753)	Potri.016G029900.1	AT3G47570.1
	12	Pab-miRn0441	MA_87248g0010	0.992253	2	18.387	1	21	558	578	GCATCATTGAATTCCTCTGTT	AACAGATGAATTTAGTGATGC	Cleavage	1		High	PF00069;PF00560;PF01163;PF01636;PF03109;PF07714;PF12799;PF13516;PF13855	PF00069-Protein kinase domain;PF00560-Leucine Rich Repeat;PF01163-RIO1 family;PF01636-Phosphotransferase enzyme family;PF03109-ABC1 family;PF07714-Protein tyrosine kinase;PF12799-Leucine Rich repeats (2 copies);PF13516-Leucine Rich repeat;PF13855-Leucine rich repeat	Potri.003G184100.1	AT2G24130.1
	13	Pab-miRn0441	MA_9982261g0010	0.994421	2	17.583	1	21	15	35	GCATCATTGAATTCCTCTGTT	AACAGATGAATTTAGTGATGC	Cleavage	1		High	PF00069;PF01163;PF01633;PF01636;PF03109;PF05445;PF07714	PF00069-Protein kinase domain;PF01163-RIO1 family;PF01633-Choline/ethanolamine kinase;PF01636-Phosphotransferase enzyme family;PF03109-ABC1 family;PF05445-Poxvirus serine/threonine protein kinase;PF07714-Protein tyrosine kinase	Potri.003G184100.1	AT2G24130.1
168	1	Pab-miRn0612	MA_773571g0010	0.687993	3	17.042	1	20	653	672	ATGACTGTATGGATACCTTG	CGAGGTATTCGTATAGTCAG	Cleavage	1		Medium	PF00069;PF07714;PF14380	PF00069-Protein kinase domain;PF07714-Protein tyrosine kinase;PF14380-Wall-associated receptor kinase C-terminal	Potri.T065500.1	AT1G34300.1
	2	Pab-miRn0612	MA_92204g0010	0.0764017	3	16.739	1	20	386	405	ATGACTGTATGGATACCTTG	CGAGGTATTCGTATAGTCAG	Cleavage	1		High	PF00069;PF01636;PF07714	PF00069-Protein kinase domain;PF01636-Phosphotransferase enzyme family;PF07714-Protein tyrosine kinase	Potri.004G076500.1	AT1G66910.1
169	1	Pab-miRn0615	MA_23426g0020	0.448993	3	21.4	1	22	481	502	GTGCCATCCCAAAGACTCTTTG	CTAGGAGACTTTGGGTTGGCAC	Cleavage	1		Medium	PF00069;PF01636;PF06293;PF07714	PF00069-Protein kinase domain;PF01636-Phosphotransferase enzyme family;PF06293-Lipopolysaccharide kinase (Kdo/WaaP) family;PF07714-Protein tyrosine kinase	Potri.016G087800.1	AT5G55830.1
170	1	Pab-miRn0366	MA_954521g0010	-0.998657	3	15.963	1	20	559	578	CTGTGGTTCATATTATTGGG	CGCAAACATATGAACCACAG	Cleavage	1		Medium	PF00069;PF07714	PF00069-Protein kinase domain;PF07714-Protein tyrosine kinase	Potri.006G108200.1	AT3G08760.1
171	1	Pab-miRn0069.2_5p	MA_10430511g0030	n_exp	3	21.293	1	20	499	518	GTTTTCCTCTTTTTTGCTCA	AGAGCGAAAAACAGGGAAAC	Translation	1		High	PF00069;PF00139;PF07714	PF00069-Protein kinase domain;PF00139-Legume lectin domain;PF07714-Protein tyrosine kinase	Potri.003G196600.1	AT4G29050.1
172	1	Pab-miRn0508	MA_10288325g0010	-0.885636	3	14.603	1	20	369	388	GGAGAATTGTGTATTGAGGG	CCCTCGATATAAAATTCTCA	Translation	1		High	PF00069;PF06293;PF07714	PF00069-Protein kinase domain;PF06293-Lipopolysaccharide kinase (Kdo/WaaP) family;PF07714-Protein tyrosine kinase	Potri.016G079900.1	AT4G24740.1
173	1	Pab-miRn0519	MA_158529g0010	0.61499	3	14.64	1	20	1444	1463	TGGAGTTCGAGTGAAGGGGA	TTGTCTTCACTTGAACTCTA	Cleavage	1		High	PF00069;PF00560;PF07714;PF08263;PF12799;PF13504;PF13516;PF13855	PF00069-Protein kinase domain;PF00560-Leucine Rich Repeat;PF07714-Protein tyrosine kinase;PF08263-Leucine rich repeat N-terminal domain;PF12799-Leucine Rich repeats (2 copies);PF13504-Leucine rich repeat;PF13516-Leucine Rich repeat;PF13855-Leucine rich repeat	Potri.003G174900.1	AT5G63930.1
174	1	Pab-miRn0544	MA_106297g0010	0.27199	3	22.418	1	19	477	496	ACTCCCCCT-ATCACCAATC	GATTGGTGATGAGGGGGAGG	Translation	1		High	PF00069;PF07714	PF00069-Protein kinase domain;PF07714-Protein tyrosine kinase	Potri.014G155000.1	AT5G55090.1
	2	Pab-miRn0544	MA_29357g0010	-0.697314	3	20.68	1	19	456	475	ACTCCCCCT-ATCACCAATC	GATTGGTGATGAGGGGGAGG	Translation	2		Medium	PF00069;PF01163;PF01636;PF05410;PF07714	PF00069-Protein kinase domain;PF01163-RIO1 family;PF01636-Phosphotransferase enzyme family;PF05410-Porcine arterivirus-type cysteine proteinase alpha;PF07714-Protein tyrosine kinase	Potri.003G130000.1	AT5G55090.1
175	1	Pab-miRn0614	MA_4640g0010	0.792028	2	13.503	1	23	3123	3145	TTCCAAGGACATAGATAGATACT	AGCATCTATTTATGCCTTTGGAA	Translation	1		High	PF00069;PF00564;PF07714	PF00069-Protein kinase domain;PF00564-PB1 domain;PF07714-Protein tyrosine kinase	Potri.006G170700.1	AT3G24715.1
176	1	Pab-miRn0312	MA_10427508g0010	0.841351	3	9.861	1	21	507	527	TTCTTTGGTGGAGTTTCATCA	TGATCAAACTCCACCAAATAG	Cleavage	1		Medium	PF00069;PF07714	PF00069-Protein kinase domain;PF07714-Protein tyrosine kinase	Potri.006G170700.2	AT5G57610.1
177	1	Pab-miRn0591	MA_9335569g0010	0.824997	3	21.432	1	20	1387	1406	AGAGGAGTTGCCCTTTATAC	GTATACAGGGCACTTCTTCT	Cleavage	1		High	PF00069;PF00560;PF07714;PF12799;PF13504;PF13516;PF13855	PF00069-Protein kinase domain;PF00560-Leucine Rich Repeat;PF07714-Protein tyrosine kinase;PF12799-Leucine Rich repeats (2 copies);PF13504-Leucine rich repeat;PF13516-Leucine Rich repeat;PF13855-Leucine rich repeat	Potri.014G195100.1	AT1G17230.1
178	1	Pab-miRn0351	MA_10429657g0010	-0.459757	3	19.678	1	20	476	495	CTCTTCAAATAGAAAACAAT	ATTATTTTCTGTTTGGAGAT	Cleavage	1		High	PF00069;PF07714	PF00069-Protein kinase domain;PF07714-Protein tyrosine kinase	Potri.001G348000.1	AT1G70520.1
179	1	Pab-miRn0217.2_3p	MA_10432713g0010	0.0507785	3	20.071	1	20	745	764	CTTTCCAACACCTCCCATGC	GCACCGGAGGTGTTGGGAGG	Cleavage	1		High	PF00069;PF01633;PF01636;PF02958;PF05445;PF06293;PF07714;PF07914;PF10707	PF00069-Protein kinase domain;PF01633-Choline/ethanolamine kinase;PF01636-Phosphotransferase enzyme family;PF02958-Ecdysteroid kinase;PF05445-Poxvirus serine/threonine protein kinase;PF06293-Lipopolysaccharide kinase (Kdo/WaaP) family;PF07714-Protein tyrosine kinase;PF07914-Protein of unknown function (DUF1679);PF10707-PhoP regulatory network protein YrbL	Potri.010G071400.1	AT1G76040.2
	2	Pab-miRn0217.2_3p	MA_130508g0010	0.119716	3	19.721	1	20	550	569	CTTTCCAACACCTCCCATGC	GCACCGGAGGTGTTGGGAGG	Cleavage	1		High	PF00069;PF01636;PF06293;PF07714;PF10707	PF00069-Protein kinase domain;PF01636-Phosphotransferase enzyme family;PF06293-Lipopolysaccharide kinase (Kdo/WaaP) family;PF07714-Protein tyrosine kinase;PF10707-PhoP regulatory network protein YrbL	Potri.013G046100.1	AT3G10660.1
	3	Pab-miRn0217.2_3p	MA_202816g0010	-0.834967	3	17.801	1	20	160	179	CTTTCCAACACCTCCCATGC	GCACTGGAGGTGTTGGGAGG	Cleavage	1		Medium	PF00069;PF07714	PF00069-Protein kinase domain;PF07714-Protein tyrosine kinase	Potri.013G046100.1	AT1G08650.2
	4	Pab-miRn0217.2_3p	MA_502954g0010	-0.768458	3	23.15	1	20	367	386	CTTTCCAACACCTCCCATGC	GCACCGGAGGTGTTGGGAGG	Cleavage	1		High	PF00069;PF06293;PF07714;PF10707	PF00069-Protein kinase domain;PF06293-Lipopolysaccharide kinase (Kdo/WaaP) family;PF07714-Protein tyrosine kinase;PF10707-PhoP regulatory network protein YrbL	Potri.010G071400.1	AT1G76040.2
180	1	Pab-miRn0457.6_3p	MA_10178643g0010	-0.981611	2	22.943	1	21	69	89	TCGAGGGAGATCACTCTGTCC	GGACAGAGTGGTCTCCCTCAA	Cleavage	1		High	PF00069;PF00560;PF01636;PF07714;PF08263;PF09560;PF12799;PF13504;PF13516;PF13855;PF14418	PF00069-Protein kinase domain;PF00560-Leucine Rich Repeat;PF01636-Phosphotransferase enzyme family;PF07714-Protein tyrosine kinase;PF08263-Leucine rich repeat N-terminal domain;PF09560-Sporulation protein YunB (Spo_YunB);PF12799-Leucine Rich repeats (2 copies);PF13504-Leucine rich repeat;PF13516-Leucine Rich repeat;PF13855-Leucine rich repeat;PF14418-OST-HTH Associated domain	Potri.T108900.1	AT3G47090.1
	2	Pab-miRn0457.6_3p	MA_74823g0010	0.244515	2.5	19.619	1	20	196	215	TCGAGGGAGATCACTCTGTC	AACAGAGTGGCCTCCCTCGA	Translation	1		High	PF00069;PF00560;PF07714;PF08263;PF12799;PF13504;PF13516;PF13855	PF00069-Protein kinase domain;PF00560-Leucine Rich Repeat;PF07714-Protein tyrosine kinase;PF08263-Leucine rich repeat N-terminal domain;PF12799-Leucine Rich repeats (2 copies);PF13504-Leucine rich repeat;PF13516-Leucine Rich repeat;PF13855-Leucine rich repeat	Potri.005G031700.1	AT5G46330.1
	3	Pab-miRn0457.6_3p	MA_8726g0030	-0.878814	0.5	21.94	1	20	184	203	TCGAGGGAGATCACTCTGTC	GACAGAGTGGTCTCCCTCGA	Cleavage	1		High	PF00069;PF00560;PF01636;PF07714;PF08263;PF12799;PF13504;PF13516;PF13855	PF00069-Protein kinase domain;PF00560-Leucine Rich Repeat;PF01636-Phosphotransferase enzyme family;PF07714-Protein tyrosine kinase;PF08263-Leucine rich repeat N-terminal domain;PF12799-Leucine Rich repeats (2 copies);PF13504-Leucine rich repeat;PF13516-Leucine Rich repeat;PF13855-Leucine rich repeat	Potri.T108900.1	AT3G47570.1
181	1	Pab-miRn0592	MA_10061449g0010	0.974559	1.5	15.283	1	20	974	993	TTTCCTTGCATAGATTTTAA	CTGAAATCTATGCAAGGAAA	Cleavage	1		High	PF00069;PF00197;PF01636;PF01657;PF07714	PF00069-Protein kinase domain;PF00197-Trypsin and protease inhibitor;PF01636-Phosphotransferase enzyme family;PF01657-Salt stress response/antifungal;PF07714-Protein tyrosine kinase	Potri.004G025800.1	AT4G23180.1
	2	Pab-miRn0592	MA_10432733g0020	-0.945009	0	13.975	1	20	439	458	TTTCCTTGCATAGATTTTAA	TTAAAATCTATGCAAGGAAA	Cleavage	1		Medium	PF00069;PF01636;PF04109;PF07714	PF00069-Protein kinase domain;PF01636-Phosphotransferase enzyme family;PF04109-Autophagy protein Apg9 ;PF07714-Protein tyrosine kinase	Potri.012G055500.1	AT4G23180.1
	3	Pab-miRn0592	MA_10437274g0010	0.99191	0	13.707	1	20	742	761	TTTCCTTGCATAGATTTTAA	TTAAAATCTATGCAAGGAAA	Cleavage	1		Medium	PF00069;PF01657;PF02439;PF07714;PF11837	PF00069-Protein kinase domain;PF01657-Salt stress response/antifungal;PF02439-Adenovirus E3 region protein CR2;PF07714-Protein tyrosine kinase;PF11837-Domain of unknown function (DUF3357)	Potri.010G109700.2	AT4G21230.1
	4	Pab-miRn0592	MA_104720g0010	0.999429	1.5	16.209	1	20	1057	1076	TTTCCTTGCATAGATTTTAA	TTAAATTCTGTGCAAGGAAA	Cleavage	1		High	PF00069;PF01636;PF01657;PF07714	PF00069-Protein kinase domain;PF01636-Phosphotransferase enzyme family;PF01657-Salt stress response/antifungal;PF07714-Protein tyrosine kinase	Potri.T090300.1	AT4G23160.1
	5	Pab-miRn0592	MA_145923g0010	-0.532305	2.5	16.248	1	20	1177	1196	TTTCCTTGCATAGATTTTAA	TTAAAATCTGTGCAAGCGAA	Cleavage	1		High	PF00069;PF01657;PF07714	PF00069-Protein kinase domain;PF01657-Salt stress response/antifungal;PF07714-Protein tyrosine kinase	Potri.004G024600.1	AT4G23160.1
	6	Pab-miRn0592	MA_146291g0010	-0.114339	2.5	14.825	1	20	1168	1187	TTTCCTTGCATAGATTTTAA	TTAAAATCTGTGCAAGCGAA	Cleavage	1		High	PF00069;PF01657;PF07714	PF00069-Protein kinase domain;PF01657-Salt stress response/antifungal;PF07714-Protein tyrosine kinase	Potri.004G024600.1	AT4G23160.1
	7	Pab-miRn0592	MA_16314g0010	-0.863735	3	22.102	1	20	1080	1099	TTTCCTTGCATAGATTTTAA	TAGAAACCTATGCAAGGGAA	Cleavage	1		High	PF00069;PF00560;PF01636;PF07714;PF08263;PF12799;PF13504;PF13516;PF13855	PF00069-Protein kinase domain;PF00560-Leucine Rich Repeat;PF01636-Phosphotransferase enzyme family;PF07714-Protein tyrosine kinase;PF08263-Leucine rich repeat N-terminal domain;PF12799-Leucine Rich repeats (2 copies);PF13504-Leucine rich repeat;PF13516-Leucine Rich repeat;PF13855-Leucine rich repeat	Potri.004G049100.1	AT1G28440.1
	8	Pab-miRn0592	MA_172564g0010	0.999289	1.5	16.777	1	20	211	230	TTTCCTTGCATAGATTTTAA	ATAAGATCTATGCAAGGAAA	Cleavage	1		Medium	PF00069;PF01636;PF07714	PF00069-Protein kinase domain;PF01636-Phosphotransferase enzyme family;PF07714-Protein tyrosine kinase	Potri.010G109700.1	AT4G23180.1
	9	Pab-miRn0592	MA_184650g0010	0.340651	1.5	21.249	1	20	295	314	TTTCCTTGCATAGATTTTAA	TTAAAATCTAAGCAAGGAAG	Translation	1		Medium	PF00069;PF07714	PF00069-Protein kinase domain;PF07714-Protein tyrosine kinase	Potri.004G028300.1	AT1G11330.1
	10	Pab-miRn0592	MA_195971g0010	-0.466984	1	13.187	1	20	210	229	TTTCCTTGCATAGATTTTAA	TTAAAATCTAGGCAAGGAAA	Translation	1		High	PF00069;PF07714	PF00069-Protein kinase domain;PF07714-Protein tyrosine kinase	Potri.004G026400.1	AT4G23140.1
	11	Pab-miRn0592	MA_198247g0010	0.363492	1	17.393	1	20	29	48	TTTCCTTGCATAGATTTTAA	TTAAAATCTCTGCAAGGAAA	Translation	1		High	PF00069;PF07714	PF00069-Protein kinase domain;PF07714-Protein tyrosine kinase	Potri.008G132300.1	AT4G21390.1
	12	Pab-miRn0592	MA_285982g0010	0.876428	1	15.417	1	20	199	218	TTTCCTTGCATAGATTTTAA	TTAAAATCTCTGCAAGGAAA	Translation	1		High	PF00069;PF01636;PF07714	PF00069-Protein kinase domain;PF01636-Phosphotransferase enzyme family;PF07714-Protein tyrosine kinase	Potri.008G132300.1	AT1G70740.1
	13	Pab-miRn0592	MA_460556g0010	-0.532305	1.5	17.409	1	20	127	146	TTTCCTTGCATAGATTTTAA	CTGAAATCTATGCAAGGAAA	Cleavage	1		High	PF00069;PF01636;PF07714	PF00069-Protein kinase domain;PF01636-Phosphotransferase enzyme family;PF07714-Protein tyrosine kinase	Potri.010G109700.1	AT1G70740.1
	14	Pab-miRn0592	MA_467336g0010	-0.0836172	1.5	14.207	1	20	124	143	TTTCCTTGCATAGATTTTAA	TTAAATTCTGTGCAAGGAAA	Cleavage	1		Medium	PF00069;PF01636;PF07714	PF00069-Protein kinase domain;PF01636-Phosphotransferase enzyme family;PF07714-Protein tyrosine kinase	Potri.008G132300.1	AT4G23140.1
	15	Pab-miRn0592	MA_6595614g0010	0.984188	1	16.924	1	20	454	473	TTTCCTTGCATAGATTTTAA	TTAAAATCTCTGCAAGGAAA	Translation	1		Medium	PF00069;PF07714	PF00069-Protein kinase domain;PF07714-Protein tyrosine kinase	Potri.008G132300.3	AT1G61390.2
	16	Pab-miRn0592	MA_79424g0010	-0.210115	1	14.217	1	20	1210	1229	TTTCCTTGCATAGATTTTAA	TTGAAATCTGTGCAAGGAAA	Cleavage	1		High	PF00069;PF01636;PF01657;PF07714	PF00069-Protein kinase domain;PF01636-Phosphotransferase enzyme family;PF01657-Salt stress response/antifungal;PF07714-Protein tyrosine kinase	Potri.008G132300.1	AT4G05200.1
	17	Pab-miRn0592	MA_79466g0010	-0.439078	2.5	14.076	1	21	126	146	TTTCCTTGCATAGATTTTAAT	GTTAACATCTAAGCAAGGAAG	Translation	1		Medium	PF00069;PF07714	PF00069-Protein kinase domain;PF07714-Protein tyrosine kinase	Potri.010G109700.1	AT1G61370.1
	18	Pab-miRn0592	MA_809627g0010	-0.953118	0.5	13.365	1	20	46	65	TTTCCTTGCATAGATTTTAA	TTAAAATCTATGCAAGGAAG	Cleavage	1		Medium	PF00069;PF07714	PF00069-Protein kinase domain;PF07714-Protein tyrosine kinase	Potri.011G037900.1	AT1G11330.2
	19	Pab-miRn0592	MA_8395251g0010	0.98183	1	14.438	1	20	712	731	TTTCCTTGCATAGATTTTAA	TTAAAATCTAAGCAAGGAAA	Translation	1		Medium	PF00069;PF01636;PF01657;PF07714	PF00069-Protein kinase domain;PF01636-Phosphotransferase enzyme family;PF01657-Salt stress response/antifungal;PF07714-Protein tyrosine kinase	Potri.004G023800.1	AT4G23140.2
	20	Pab-miRn0592	MA_8683003g0010	-0.466984	1.5	13.915	1	20	279	298	TTTCCTTGCATAGATTTTAA	ATAAGATCTATGCAAGGAAA	Cleavage	1		Medium	PF00069;PF01636;PF07714	PF00069-Protein kinase domain;PF01636-Phosphotransferase enzyme family;PF07714-Protein tyrosine kinase	Potri.008G132300.2	AT1G70740.2
	21	Pab-miRn0592	MA_8858002g0010	-0.0742541	3	18.939	1	20	697	716	TTTCCTTGCATAGATTTTAA	TTACAATCTCAGCAAGGAAA	Translation	1		Medium	PF00069;PF01636;PF01657;PF07714	PF00069-Protein kinase domain;PF01636-Phosphotransferase enzyme family;PF01657-Salt stress response/antifungal;PF07714-Protein tyrosine kinase	Potri.008G132300.2	AT4G04540.1
	22	Pab-miRn0592	MA_8861979g0010	0.997183	1.5	15.02	1	20	796	815	TTTCCTTGCATAGATTTTAA	ATAAGATCTATGCAAGGAAA	Cleavage	1		Medium	PF00069;PF01636;PF01657;PF07714	PF00069-Protein kinase domain;PF01636-Phosphotransferase enzyme family;PF01657-Salt stress response/antifungal;PF07714-Protein tyrosine kinase	Potri.008G132300.1	AT4G23160.1
	23	Pab-miRn0592	MA_9861293g0010	-0.532305	0.5	14.758	1	20	1105	1124	TTTCCTTGCATAGATTTTAA	TTAAAATCTATGCAGGGAAA	Cleavage	1		High	PF00069;PF01636;PF01657;PF07714	PF00069-Protein kinase domain;PF01636-Phosphotransferase enzyme family;PF01657-Salt stress response/antifungal;PF07714-Protein tyrosine kinase	Potri.010G109700.2	AT1G70740.1
182	1	Pab-miRn0410.6_3p	MA_10426178g0010	-0.616357	3	14.545	1	21	33	53	TTGTCTGCACGAAATACCACT	GGTGGGATATTGTGTAGACAA	Cleavage	1		Medium	PF00069;PF07714	PF00069-Protein kinase domain;PF07714-Protein tyrosine kinase	Potri.017G101400.3	AT5G54590.2
183	1	Pab-miRn0227.1_5p	MA_5716095g0010	-0.994261	3	23.953	1	20	356	375	ATCAGAAGGCTTCACATCGT	ATGGTGTGAAGCTTGCTGAT	Cleavage	1		Medium	PF00069;PF06176;PF07714	PF00069-Protein kinase domain;PF06176-Lipopolysaccharide core biosynthesis protein (WaaY);PF07714-Protein tyrosine kinase	Potri.003G130000.1	AT5G55090.1
184	1	Pab-miRn0459.1_5p	MA_14085g0010	0.141365	3	15.038	1	20	1236	1255	ATGCATTTCCTATGTGATCC	GCATCACATAGGAAGTGAAT	Cleavage	1		Medium	PF00069;PF00954;PF01453;PF07714;PF08276;PF08693	PF00069-Protein kinase domain;PF00954-S-locus glycoprotein family;PF01453-D-mannose binding lectin;PF07714-Protein tyrosine kinase;PF08276-PAN-like domain;PF08693-Transmembrane alpha-helix domain	Potri.006G254600.1	AT4G32300.1
185	1	Pab-miRn0459.5_5p	MA_181998g0010	-0.5	3	16.384	1	21	288	308	TGAAATGTATTATATAACAGA	TCTGTTAGATGATACATTTGA	Cleavage	1		Medium	PF00069;PF07714	PF00069-Protein kinase domain;PF07714-Protein tyrosine kinase	Potri.003G074000.1	AT2G02220.1
186	1	Pab-miRn0108.16_5p	MA_10328256g0010	-0.824662	3	19.354	1	20	389	408	TGGAGTGGCCCCGTTGGAAA	TGTCAAACGGGGCCACTCCT	Cleavage	1		Medium	PF00069;PF07714;PF11721;PF12819	PF00069-Protein kinase domain;PF07714-Protein tyrosine kinase;PF11721-Di-glucose binding within endoplasmic reticulum;PF12819-Carbohydrate-binding protein of the ER	Potri.007G067900.3	AT1G56140.1
187	1	Pab-miRn0108.5_3p	MA_9114g0010	-0.214311	3	15.361	1	20	398	417	GTAGATTATTTTGAGCAACG	CGTTACTTAATATGATCTAC	Translation	1		Medium	PF00069;PF07714	PF00069-Protein kinase domain;PF07714-Protein tyrosine kinase	Potri.014G132400.3	AT1G02970.1
188	1	Pab-miRn0459.3_3p	MA_94537g0010	-0.166846	3	18.122	1	22	962	983	GAACAATACATTGATGTTGGTG	CTCCGACAACGATGAATTGTTC	Cleavage	1		High	PF00069;PF00560;PF02251;PF07714;PF12799;PF13504;PF13516;PF13855	PF00069-Protein kinase domain;PF00560-Leucine Rich Repeat;PF02251-Proteasome activator pa28 alpha subunit;PF07714-Protein tyrosine kinase;PF12799-Leucine Rich repeats (2 copies);PF13504-Leucine rich repeat;PF13516-Leucine Rich repeat;PF13855-Leucine rich repeat	Potri.015G132200.1	AT5G63930.1
189	1	Pab-miRn0290.3_3p	MA_36178g0010	0.969768	3	17.654	1	20	531	550	CTGAAAATTCTAAATTTGCT	GGCAAATGTCGAATTTTTAG	Translation	1		High	PF00069;PF07714	PF00069-Protein kinase domain;PF07714-Protein tyrosine kinase	Potri.007G124000.1	AT3G59350.3
190	1	Pab-miRn0329.2_3p	MA_77429g0020	-0.938246	2.5	17.002	1	21	98	118	TCCCTCCGCAATTGATGCTCA	TGAGTATCAGTTGCGGAGGAA	Cleavage	1		High	PF00069;PF07714;PF08263;PF12819	PF00069-Protein kinase domain;PF07714-Protein tyrosine kinase;PF08263-Leucine rich repeat N-terminal domain;PF12819-Carbohydrate-binding protein of the ER	Potri.016G084900.1	AT2G37050.3
191	1	Pab-miRn0458.3_5p	MA_10100042g0010	-0.878872	2.5	22.242	1	21	173	193	TAACGGCAGTCCAGTTGCACA	TGTGCAACTGGACCGCGGTTA	Cleavage	1		High	PF00069;PF00560;PF07714;PF08263;PF12799;PF13504;PF13516;PF13855	PF00069-Protein kinase domain;PF00560-Leucine Rich Repeat;PF07714-Protein tyrosine kinase;PF08263-Leucine rich repeat N-terminal domain;PF12799-Leucine Rich repeats (2 copies);PF13504-Leucine rich repeat;PF13516-Leucine Rich repeat;PF13855-Leucine rich repeat	Potri.015G037400.1	AT5G63930.1
	2	Pab-miRn0458.3_5p	MA_10432898g0010	-0.612184	1.5	20.905	1	21	173	193	TAACGGCAGTCCAGTTGCACA	TGTGCAACTGGACTGCGGTTA	Cleavage	1		High	PF00069;PF00560;PF07714;PF08263;PF12799;PF13504;PF13516;PF13855	PF00069-Protein kinase domain;PF00560-Leucine Rich Repeat;PF07714-Protein tyrosine kinase;PF08263-Leucine rich repeat N-terminal domain;PF12799-Leucine Rich repeats (2 copies);PF13504-Leucine rich repeat;PF13516-Leucine Rich repeat;PF13855-Leucine rich repeat	Potri.001G042500.1	AT3G47570.1
	3	Pab-miRn0458.3_5p	MA_10434425g0010	-0.948181	2.5	18.983	1	21	29	49	TAACGGCAGTCCAGTTGCACA	TCTGCAACTGGACTGCCGTCA	Cleavage	1		High	PF00069;PF00560;PF01636;PF07714;PF12799;PF13504;PF13516;PF13855	PF00069-Protein kinase domain;PF00560-Leucine Rich Repeat;PF01636-Phosphotransferase enzyme family;PF07714-Protein tyrosine kinase;PF12799-Leucine Rich repeats (2 copies);PF13504-Leucine rich repeat;PF13516-Leucine Rich repeat;PF13855-Leucine rich repeat	Potri.T176800.2	AT3G47570.1
	4	Pab-miRn0458.3_5p	MA_15189g0010	0.638754	3	20.906	1	21	56	76	TAACGGCAGTCCAGTTGCACA	TGCGCAACTGGACTGGTGTTA	Cleavage	1		High	PF00069;PF00560;PF03109;PF07714;PF08263;PF12799;PF13504;PF13516;PF13855	PF00069-Protein kinase domain;PF00560-Leucine Rich Repeat;PF03109-ABC1 family;PF07714-Protein tyrosine kinase;PF08263-Leucine rich repeat N-terminal domain;PF12799-Leucine Rich repeats (2 copies);PF13504-Leucine rich repeat;PF13516-Leucine Rich repeat;PF13855-Leucine rich repeat	Potri.T108900.1	AT5G39390.1
	5	Pab-miRn0458.3_5p	MA_153816g0010	-0.864292	1	17.462	1	21	287	307	TAACGGCAGTCCAGTTGCACA	TTTGCAACTGGACTGCCGTTA	Cleavage	1		High	PF00069;PF00560;PF07714;PF08263;PF12799;PF13504;PF13516;PF13855	PF00069-Protein kinase domain;PF00560-Leucine Rich Repeat;PF07714-Protein tyrosine kinase;PF08263-Leucine rich repeat N-terminal domain;PF12799-Leucine Rich repeats (2 copies);PF13504-Leucine rich repeat;PF13516-Leucine Rich repeat;PF13855-Leucine rich repeat	Potri.016G029900.1	AT3G47110.1
	6	Pab-miRn0458.3_5p	MA_170288g0010	0.0843353	2.5	18.864	1	21	29	49	TAACGGCAGTCCAGTTGCACA	TCTGCAACTGGACTGGCGTTA	Cleavage	1		High	PF00069;PF00560;PF01636;PF07714;PF08263;PF12799;PF13504;PF13516;PF13855	PF00069-Protein kinase domain;PF00560-Leucine Rich Repeat;PF01636-Phosphotransferase enzyme family;PF07714-Protein tyrosine kinase;PF08263-Leucine rich repeat N-terminal domain;PF12799-Leucine Rich repeats (2 copies);PF13504-Leucine rich repeat;PF13516-Leucine Rich repeat;PF13855-Leucine rich repeat	Potri.011G068500.1	AT3G47570.1
	7	Pab-miRn0458.3_5p	MA_74345g0010	-0.395838	2.5	23.693	1	21	29	49	TAACGGCAGTCCAGTTGCACA	TCTGCAACTGGACTGCCGTCA	Cleavage	1		High	PF00069;PF00560;PF01636;PF07714;PF08263;PF12799;PF13855	PF00069-Protein kinase domain;PF00560-Leucine Rich Repeat;PF01636-Phosphotransferase enzyme family;PF07714-Protein tyrosine kinase;PF08263-Leucine rich repeat N-terminal domain;PF12799-Leucine Rich repeats (2 copies);PF13855-Leucine rich repeat	Potri.T176800.2	AT3G47570.1
	8	Pab-miRn0458.3_5p	MA_76426g0010	0.368459	2	15.142	1	21	452	472	TAACGGCAGTCCAGTTGCACA	TATGCAATTGGACTGCTGTTA	Cleavage	1		High	PF00069;PF00560;PF01636;PF03109;PF07714;PF08263;PF12799;PF13504;PF13855	PF00069-Protein kinase domain;PF00560-Leucine Rich Repeat;PF01636-Phosphotransferase enzyme family;PF03109-ABC1 family;PF07714-Protein tyrosine kinase;PF08263-Leucine rich repeat N-terminal domain;PF12799-Leucine Rich repeats (2 copies);PF13504-Leucine rich repeat;PF13855-Leucine rich repeat	Potri.004G060100.1	AT3G47090.1
	9	Pab-miRn0458.3_5p	MA_9938781g0010	-0.966631	2.5	17.196	1	21	155	175	TAACGGCAGTCCAGTTGCACA	TTTGCAACTGGACTGGCGTTA	Cleavage	1		High	PF00069;PF00560;PF07714;PF08263;PF12799;PF13504;PF13516;PF13855	PF00069-Protein kinase domain;PF00560-Leucine Rich Repeat;PF07714-Protein tyrosine kinase;PF08263-Leucine rich repeat N-terminal domain;PF12799-Leucine Rich repeats (2 copies);PF13504-Leucine rich repeat;PF13516-Leucine Rich repeat;PF13855-Leucine rich repeat	Potri.005G030800.1	AT5G20480.1
192	1	Pab-miRn0116	MA_10431971g0010	0.0927001	3	20.992	1	22	100	121	TGAGGTTCTTGAATTCCAGCAG	CTGTTGGCATTCAAGAAGCTCA	Cleavage	1		High	PF00069;PF00560;PF01636;PF07714;PF08263;PF12799;PF13504;PF13516;PF13855	PF00069-Protein kinase domain;PF00560-Leucine Rich Repeat;PF01636-Phosphotransferase enzyme family;PF07714-Protein tyrosine kinase;PF08263-Leucine rich repeat N-terminal domain;PF12799-Leucine Rich repeats (2 copies);PF13504-Leucine rich repeat;PF13516-Leucine Rich repeat;PF13855-Leucine rich repeat	Potri.T108900.1	AT3G47090.1
	2	Pab-miRn0116	MA_65838g0010	-0.999259	3	19.964	1	22	1105	1126	TGAGGTTCTTGAATTCCAGCAG	TTTCAGGACTTCAAGAACCTCA	Cleavage	1		High	PF00069;PF00560;PF01636;PF07714;PF08263;PF12799;PF13504;PF13516;PF13855	PF00069-Protein kinase domain;PF00560-Leucine Rich Repeat;PF01636-Phosphotransferase enzyme family;PF07714-Protein tyrosine kinase;PF08263-Leucine rich repeat N-terminal domain;PF12799-Leucine Rich repeats (2 copies);PF13504-Leucine rich repeat;PF13516-Leucine Rich repeat;PF13855-Leucine rich repeat	Potri.001G398500.1	AT5G53890.1
193	1	Pab-miRn0458.4_5p	MA_161278g0010	0.678176	3	20.121	1	20	270	289	TCCAGTTGCAGAGAGACACG	TGTTTCCTTCTGCAACTGGA	Cleavage	1		High	PF00069;PF00560;PF01163;PF01633;PF01636;PF05445;PF07714;PF08263;PF12799;PF13516;PF13855	PF00069-Protein kinase domain;PF00560-Leucine Rich Repeat;PF01163-RIO1 family;PF01633-Choline/ethanolamine kinase;PF01636-Phosphotransferase enzyme family;PF05445-Poxvirus serine/threonine protein kinase;PF07714-Protein tyrosine kinase;PF08263-Leucine rich repeat N-terminal domain;PF12799-Leucine Rich repeats (2 copies);PF13516-Leucine Rich repeat;PF13855-Leucine rich repeat	Potri.005G030800.1	AT5G20480.1
	2	Pab-miRn0458.4_5p	MA_5599g0010	n_exp	3	22.437	1	20	2337	2356	TCCAGTTGCAGAGAGACACG	TGTTTCCTTCTGCAACTGGA	Cleavage	1		High	PF00069;PF00560;PF07714;PF08263;PF12799;PF13516;PF13855	PF00069-Protein kinase domain;PF00560-Leucine Rich Repeat;PF07714-Protein tyrosine kinase;PF08263-Leucine rich repeat N-terminal domain;PF12799-Leucine Rich repeats (2 copies);PF13516-Leucine Rich repeat;PF13855-Leucine rich repeat	Potri.005G030800.1	AT5G20480.1
194	1	Pab-miRn0018	MA_10429013g0010	-0.644777	2.5	17.208	1	21	420	440	TTGACCACAAAATCCACATTG	CGATGAGAATTTTGTGGTCAA	Cleavage	1		High	PF00069;PF01636;PF07714	PF00069-Protein kinase domain;PF01636-Phosphotransferase enzyme family;PF07714-Protein tyrosine kinase	Potri.006G254600.1	AT4G32300.1
195	1	Pab-miRn0123	MA_137874g0010	-0.386141	3	23.883	1	20	665	684	AGCAAATGGAAGTCCACAGA	TCTGTGGGATTCCTTTTGCT	Cleavage	1		High	PF00069;PF00560;PF02480;PF03109;PF07714;PF08263;PF12799;PF13855	PF00069-Protein kinase domain;PF00560-Leucine Rich Repeat;PF02480-Alphaherpesvirus glycoprotein E;PF03109-ABC1 family;PF07714-Protein tyrosine kinase;PF08263-Leucine rich repeat N-terminal domain;PF12799-Leucine Rich repeats (2 copies);PF13855-Leucine rich repeat	Potri.013G158800.2	AT5G58300.2
196	1	Pab-miRn0527.4_3p	MA_202714g0010	-0.973481	3	15.175	1	21	1856	1876	TGGAGTATATCATCGATCGAG	CACGATCGGAGATATACTCTA	Cleavage	1		High	PF00069;PF00954;PF01453;PF07714;PF08276	PF00069-Protein kinase domain;PF00954-S-locus glycoprotein family;PF01453-D-mannose binding lectin;PF07714-Protein tyrosine kinase;PF08276-PAN-like domain	Potri.019G086400.1	AT1G34300.1
197	1	Pab-miRn0076.1_3p	MA_88375g0010	-0.816423	3	13.612	1	21	420	440	CCTGTTGAGCTTGACTCTAGT	ACAAGAGCCAATCTCAACAGG	Translation	1		Low	PF00069;PF01633;PF01636;PF07714;PF13837	PF00069-Protein kinase domain;PF01633-Choline/ethanolamine kinase;PF01636-Phosphotransferase enzyme family;PF07714-Protein tyrosine kinase;PF13837-Myb/SANT-like DNA-binding domain	Potri.012G132300.1	AT5G51800.1
198	1	Pab-miRn0527.8_3p	MA_70277g0010	-0.974506	3	15.117	1	20	305	324	TTCATGGAGTATATCATCGA	TTGATGTTGTATTCCATGGA	Cleavage	1		Medium	PF00036;PF00069;PF07714;PF08726;PF10591;PF12256;PF12763;PF13202;PF13405;PF13499;PF13517;PF13833	PF00036-EF hand;PF00069-Protein kinase domain;PF07714-Protein tyrosine kinase;PF08726-Ca2+ insensitive EF hand;PF10591-Secreted protein acidic and rich in cysteine Ca binding region;PF12256-Insecticide toxin TcdB middle/N-terminal region;PF12763-Cytoskeletal-regulatory complex EF hand;PF13202-EF hand;PF13405-EF-hand domain;PF13499-EF-hand domain pair;PF13517-Family description;PF13833-EF-hand dom…	Potri.001G097400.1	AT4G23650.1
199	1	Pab-miRn0527.7_3p	MA_7324525g0010	n_exp	3	19.216	1	20	275	294	TGTGGTGCAATTCATGGAGT	ACACCATGAATTTCATCACG	Cleavage	1		High	PF00069;PF07714	PF00069-Protein kinase domain;PF07714-Protein tyrosine kinase	Potri.005G057300.1	AT1G49160.2
200	1	Pab-miRn0527.5_3p	MA_135680g0010	-0.819299	3	13.445	1	20	239	258	TGGTGCAATTCATGGAGTAT	ATTCTCCATCAAATGCACCA	Translation	1		High	PF00069;PF04893;PF07714	PF00069-Protein kinase domain;PF04893-Yip1 domain;PF07714-Protein tyrosine kinase	Potri.001G048500.3	AT2G25220.1
201	1	Pab-miRn0527.3_3p	MA_10426503g0010	0.721758	3	15.307	1	21	84	104	TGCAATTCATGGAGTATATCA	TGATAAACAGCATGAATTGCA	Cleavage	1		High	PF00069;PF01633;PF07714;PF14380	PF00069-Protein kinase domain;PF01633-Choline/ethanolamine kinase;PF07714-Protein tyrosine kinase;PF14380-Wall-associated receptor kinase C-terminal	Potri.004G096900.1	AT1G18390.2
202	1	Pab-miRn0527.3_5p	MA_10430056g0010	n_exp	3	19.81	1	20	102	121	GCGCATCTATGAAATATCCA	GGGATATTTCATTGATGCGA	Cleavage	1		Medium	PF00069;PF07714	PF00069-Protein kinase domain;PF07714-Protein tyrosine kinase	Potri.007G124000.1	AT2G30740.1
203	1	Pab-miRn0527.4_5p	MA_10426100g0010	-0.625048	3	20.017	1	20	1810	1829	TCCAGCGAAAACAAATCTTC	GAAGATTTCTTGTTGTTGGA	Translation	1		High	PF00069;PF00400;PF07714	PF00069-Protein kinase domain;PF00400-WD domain, G-beta repeat;PF07714-Protein tyrosine kinase	Potri.001G094500.1	AT2G46340.1
	2	Pab-miRn0527.4_5p	MA_18731g0010	-0.707179	3	18.482	1	21	81	101	TCCAGCGAAAACAAATCTTCC	GGAAGGCTTGGTTTTGCTGGA	Translation	1		High	PF00069;PF00560;PF07714;PF08263;PF12799;PF13504;PF13516;PF13855	PF00069-Protein kinase domain;PF00560-Leucine Rich Repeat;PF07714-Protein tyrosine kinase;PF08263-Leucine rich repeat N-terminal domain;PF12799-Leucine Rich repeats (2 copies);PF13504-Leucine rich repeat;PF13516-Leucine Rich repeat;PF13855-Leucine rich repeat	Potri.004G049100.1	AT1G28440.1
204	1	Pab-miRn0166.1_5p	MA_18703g0010	0.921284	3	12.352	1	21	137	157	GATTGTACAGATGTGGATATG	TATGTCTACATCTTTGCGATC	Cleavage	1		High	PF00069;PF07714	PF00069-Protein kinase domain;PF07714-Protein tyrosine kinase	Potri.019G034500.2	AT5G18190.1
205	1	Pab-miRn0049.2_5p	MA_170283g0010	0.478159	3	18.108	1	20	737	756	TCTGGGAGGAGAGGAAAAAC	GTTTTTCCTCTCTTCTAGGA	Cleavage	1		Medium	PF00069;PF01636;PF06293;PF07714	PF00069-Protein kinase domain;PF01636-Phosphotransferase enzyme family;PF06293-Lipopolysaccharide kinase (Kdo/WaaP) family;PF07714-Protein tyrosine kinase	Potri.003G101600.1	AT5G45430.2
206	1	Pab-miRn0512	MA_184938g0010	0.724842	3	11.821	1	19	555	574	AATGGGT-AGATTGGAATGA	TTATTCCAATCTCACCTATT	Cleavage	1		High	PF00069;PF01636;PF07714;PF13947;PF14380	PF00069-Protein kinase domain;PF01636-Phosphotransferase enzyme family;PF07714-Protein tyrosine kinase;PF13947-Wall-associated receptor kinase galacturonan-binding;PF14380-Wall-associated receptor kinase C-terminal	Potri.010G120800.1	AT1G18390.2
207	1	Pab-miRn0145.2_5p	MA_10206478g0010	0.398842	3	23.692	1	22	819	840	CAATCCTTCCGCTATCCACATT	GGTGTTGATAGCGGCAGGATTA	Cleavage	1		High	PF00069;PF07714;PF08693;PF13947;PF14380	PF00069-Protein kinase domain;PF07714-Protein tyrosine kinase;PF08693-Transmembrane alpha-helix domain;PF13947-Wall-associated receptor kinase galacturonan-binding;PF14380-Wall-associated receptor kinase C-terminal	Potri.010G120800.1	AT1G18390.2
208	1	Pab-miRn0118_3p	MA_13544g0010	0.934925	3	15.151	1	20	801	820	TAGAAGAGCTGTCTAAGTAT	ATACTTGGATATGTCTTCTA	Translation	1		High	PF00069;PF00560;PF01163;PF07714;PF08263;PF12799;PF13504;PF13516;PF13855	PF00069-Protein kinase domain;PF00560-Leucine Rich Repeat;PF01163-RIO1 family;PF07714-Protein tyrosine kinase;PF08263-Leucine rich repeat N-terminal domain;PF12799-Leucine Rich repeats (2 copies);PF13504-Leucine rich repeat;PF13516-Leucine Rich repeat;PF13855-Leucine rich repeat	Potri.013G020900.1	AT1G17230.1
209	1	Pab-miRn0260.2_5p	MA_10435621g0020	-0.924375	3	20.68	1	22	1208	1229	TTTTCCCGGCTCCGCCCATTCC	GAAATGCGTTGAGCTGGGAAAA	Cleavage	1		Medium	PF00069;PF00314;PF00947;PF07714	PF00069-Protein kinase domain;PF00314-Thaumatin family;PF00947-Picornavirus core protein 2A;PF07714-Protein tyrosine kinase	Potri.004G014700.1	AT5G38280.1
210	1	Pab-miRn0329.7_3p	MA_32712g0010	0.572625	3	20.448	1	20	440	459	TGGTTTGTTTTTCCTCCGCA	AGCGGAGGAAGGATAAATCA	Cleavage	1		High	PF00069;PF07714	PF00069-Protein kinase domain;PF07714-Protein tyrosine kinase	Potri.009G139400.1	AT4G35780.1

## Sheet: S8.5-Hist ubiq
S8.5 - Histone ubiquitination (sumoylation)
## miRs	## Targets	Predicted miRNA ID	Predicted target gene model ID	miR - mRNA expression correlation	Expectation	UPE	miRNA start	miRNA end	Target start	Target end	miRNA aligned fragment	Target aligned fragment	Putative inhibition mechanism	Number of target sites		Gene model confidence	Pfam ids	Pfam desciption	Poplar homologs IDs	Arabidopsis homologs IDs
Histone ubiquitination proteins
1	1	Pab-miRn0094.35_3p	MA_10117g0020	0.562863	2.5	16.332	1	20	438	457	TACTGGTATCTTCTTGTGAA	TTCAGAGGAAGATGTCAGTA	Cleavage	1		Medium	PF00899	PF00899-ThiF family	Potri.001G280600.1	AT5G06460.1
2	1	Pab-miRn0402.1	MA_10427582g0010	-0.351147	2.5	18.895	1	20	318	337	ATTCAAAACAAAATCAAGCC	AGCCTGATTTTGTTTTGGAT	Cleavage	1		Medium	PF00899;PF02254;PF02558;PF02737;PF03721	PF00899-ThiF family;PF02254-TrkA-N domain;PF02558-Ketopantoate reductase PanE/ApbA;PF02737-3-hydroxyacyl-CoA dehydrogenase, NAD binding domain;PF03721-UDP-glucose/GDP-mannose dehydrogenase family, NAD binding domain	Potri.004G083200.1	AT5G37530.2
3	1	Pab-miRn0527.6_3p	MA_107903g0010	0.0225198	3	11.246	1	20	2269	2288	TGTACTTCATGAATTGCCTC	GAGGCAGTTGATAAAGTGCA	Translation	1		High	PF00899;PF02134;PF09358;PF10585	PF00899-ThiF family;PF02134-Repeat in ubiquitin-activating (UBA) protein;PF09358-Ubiquitin-activating enzyme e1 C-terminal domain;PF10585-Ubiquitin-activating enzyme active site	Potri.009G075700.1	AT2G30110.1
4	1	Pab-miRn0094.35_3p	MA_128852g0010	-0.451706	3	20.724	1	20	900	919	TACTGGTATCTTCTTGTGAA	TTCGGAGGAGGATACCGGTA	Cleavage	1		High	PF00899;PF02134;PF09358;PF10585	PF00899-ThiF family;PF02134-Repeat in ubiquitin-activating (UBA) protein;PF09358-Ubiquitin-activating enzyme e1 C-terminal domain;PF10585-Ubiquitin-activating enzyme active site	Potri.009G075700.1	AT2G30110.1
	2	Pab-miRn0094.35_3p	MA_14337g0010	-0.0762265	3	21.171	1	20	978	997	TACTGGTATCTTCTTGTGAA	TTCGGAGGAAGATGCCGGTA	Cleavage	1		High	PF00899;PF01488;PF02134;PF09358;PF10585	PF00899-ThiF family;PF01488-Shikimate / quinate 5-dehydrogenase;PF02134-Repeat in ubiquitin-activating (UBA) protein;PF09358-Ubiquitin-activating enzyme e1 C-terminal domain;PF10585-Ubiquitin-activating enzyme active site	Potri.001G280600.1	AT5G06460.1
	3	Pab-miRn0094.35_3p	MA_6231g0010	-0.179455	2.5	23.641	1	20	1203	1222	TACTGGTATCTTCTTGTGAA	TTCGGAGGAAGATGCCAGTA	Cleavage	1		High	PF00899;PF02134;PF09358;PF10585	PF00899-ThiF family;PF02134-Repeat in ubiquitin-activating (UBA) protein;PF09358-Ubiquitin-activating enzyme e1 C-terminal domain;PF10585-Ubiquitin-activating enzyme active site	Potri.001G280600.1	AT5G06460.1
5	1	Pab-miR3701.18	MA_85108g0010	-0.309968	3	23.046	1	22	1248	1269	TAAACAATGCACACCCTTCATC	GCTGAAGTCTGTGGATTGTTTA	Translation	1		Medium	PF00179	PF00179-Ubiquitin-conjugating enzyme	Potri.004G176000.2	AT2G16920.1
Histone deubiquitination proteins
6	1	Pab-miR159.11	MA_10429011g0010	0.973181	3	17.217	1	20	122	141	CTTTGATTGAAGGGAGCTCC	GTGGCTATCTTCAATCAAAG	Cleavage	1		Low	PF00443;PF13423	PF00443-Ubiquitin carboxyl-terminal hydrolase;PF13423-Ubiquitin carboxyl-terminal hydrolase	Potri.001G378900.1	AT1G17110.2
	2	Pab-miR159.11	MA_10431547g0010	0.973181	3	15.545	1	20	242	261	CTTTGATTGAAGGGAGCTCC	GTGGCTATCTTCAATCAAAG	Cleavage	1		Medium	PF00443;PF04981;PF13423	PF00443-Ubiquitin carboxyl-terminal hydrolase;PF04981-NMD3 family ;PF13423-Ubiquitin carboxyl-terminal hydrolase	Potri.001G378900.2	AT1G17110.2
	3	Pab-miR159.11	MA_109327g0010	0.488123	2	15.688	1	20	354	373	CTTTGATTGAAGGGAGCTCC	GGGGTTCTCTTCAGTCAAAG	Cleavage	1		Low	PF00443;PF13423	PF00443-Ubiquitin carboxyl-terminal hydrolase;PF13423-Ubiquitin carboxyl-terminal hydrolase	Potri.001G378900.2	AT1G17110.2
7	1	Pab-miR3707.4	MA_10431488g0010	-0.801035	3	12.108	1	20	1725	1743	ATGATCTGCCATTATCCTTG	TAAGGA-AATGGCAGATCGT	Cleavage	1		High	PF00443;PF13423	PF00443-Ubiquitin carboxyl-terminal hydrolase;PF13423-Ubiquitin carboxyl-terminal hydrolase	Potri.018G107500.1	AT5G57990.1
8	1	Pab-miRn0220	MA_10430377g0010	-0.839666	3	20.687	1	20	22	41	TTGCTCTGATACCATGTTAG	CAAACATGGAAACAGAGCAA	Translation	1		Low	PF00443;PF05699	PF00443-Ubiquitin carboxyl-terminal hydrolase;PF05699-hAT family dimerisation domain	Potri.001G378900.1	AT1G17110.2
9	1	Pab-miRn0329.11_3p	MA_9703041g0010	-0.525811	3	14.308	1	23	188	210	TGTTTTGTTTTTCCTCCGCAATA	TATTGCGACGGGAAAACAAAATA	Cleavage	1		Low	PF00443	PF00443-Ubiquitin carboxyl-terminal hydrolase	Potri.001G315600.2	AT1G04860.1
10	1	Pab-miRn0328.5	MA_10428769g0010	0.93935	3	13.437	1	22	2913	2934	TTCTGCTAATGCTTCACCCTCA	TGAAGGCGAAACATTAGCAGAA	Cleavage	1		High	PF00443;PF00788;PF00917;PF12436;PF13423	PF00443-Ubiquitin carboxyl-terminal hydrolase;PF00788-Ras association (RalGDS/AF-6) domain;PF00917-MATH domain;PF12436-Ubiquitin-specific protease 7 ;PF13423-Ubiquitin carboxyl-terminal hydrolase	Potri.006G198300.2	AT5G06600.2
11	1	Pab-miRn0384	MA_9019365g0010	-0.999035	3	21.786	1	20	161	180	AAAAGGACCATAGAAAAGGA	TCTATTTCTGTGTTCCTTTT	Cleavage	1		High	PF00443;PF13423	PF00443-Ubiquitin carboxyl-terminal hydrolase;PF13423-Ubiquitin carboxyl-terminal hydrolase	Potri.007G093600.1	AT4G39910.1
12	1	Pab-miRn0306_5p	MA_10436012g0010	-0.861321	3	10.559	1	20	1694	1713	CCCAGGTCTGAAGATTTCAA	CTGAAGTCTTCAAATCTGGG	Cleavage	1		High	PF00443;PF13423	PF00443-Ubiquitin carboxyl-terminal hydrolase;PF13423-Ubiquitin carboxyl-terminal hydrolase	Potri.006G033800.1	AT2G40930.1
13	1	Pab-miRn0094.19_3p	MA_101594g0010	0.998616	3	15.566	1	20	3261	3280	CATTCTCGAACCTCTTTAGA	TTTGAAAAGGTTCGAGAATA	Cleavage	1		Medium	PF00443;PF13423	PF00443-Ubiquitin carboxyl-terminal hydrolase;PF13423-Ubiquitin carboxyl-terminal hydrolase	Potri.001G315600.1	AT1G04860.1
14	1	Pab-miRn0548	MA_206284g0010	0.547432	2	12.755	1	20	212	231	TTCGTATTTTATGCTTTCAC	GTGAAGGCATGGAGTACGAA	Cleavage	1		Medium	PF00443;PF02847	PF00443-Ubiquitin carboxyl-terminal hydrolase;PF02847-MA3 domain
15	1	Pab-miRn0331_3p	MA_47582g0010	-0.843961	3	15.513	1	21	278	297	GTTCTTTGGATTCCTTACAGT	GCTGTAAG-AATTCAAAGGAC	Cleavage	1		High	PF00443;PF03822	PF00443-Ubiquitin carboxyl-terminal hydrolase;PF03822-NAF domain	Potri.016G133500.1	AT5G45820.1
16	1	Pab-miRn0608	MA_5964104g0010	-0.927535	3	16.47	1	20	319	338	TCTTTGACACAAGGCTTGGA	TTTAAGTTTTGTGTTGAAGA	Cleavage	1		Medium	PF00443	PF00443-Ubiquitin carboxyl-terminal hydrolase	Potri.001G408800.2	AT3G20630.1
E1E2 ATPases
17	1	Pab-miR1316.2	MA_10427630g0010	0.274633	3	15.328	1	22	912	933	ATCAGAACAGATTCCAATGGTA	TACCACTGTGATTTGTTCTGAT	Cleavage	1		High	PF00122;PF00689;PF00690;PF00702;PF08282;PF12710;PF13246	PF00122-E1-E2 ATPase;PF00689-Cation transporting ATPase, C-terminus;PF00690-Cation transporter/ATPase, N-terminus;PF00702-haloacid dehalogenase-like hydrolase;PF08282-haloacid dehalogenase-like hydrolase;PF12710-haloacid dehalogenase-like hydrolase;PF13246-Putative hydrolase of sodium-potassium ATPase alpha subunit	Potri.001G233400.3	AT1G07670.1
18	1	Pab-miR159.4	MA_138544g0010	-0.271489	3	24.299	1	19	1	20	CGACTGCCGATT-TATGCAT	ATGCATATAGTTGGCAGTCG	Cleavage	1		Medium	PF00122	PF00122-E1-E2 ATPase	Potri.006G072900.2	AT5G57110.2
19	1	Pab-miR951.22	MA_351337g0010	0.792238	3	22.698	1	20	663	682	TGTTCTTGACATCTGGACCA	TGGTACACATGGCAAGAACA	Translation	1		High	PF00122	PF00122-E1-E2 ATPase	Potri.001G081200.1	AT1G54280.1
20	1	Pab-miRn0132	MA_10434428g0010	-0.937489	2.5	23.289	1	20	860	879	GGTGGAGTCTTCGACTAGGG	CCCTAGCAGAAGACTCTACC	Cleavage	1		High	PF00122;PF00403;PF00702;PF08282;PF12710	PF00122-E1-E2 ATPase;PF00403-Heavy-metal-associated domain;PF00702-haloacid dehalogenase-like hydrolase;PF08282-haloacid dehalogenase-like hydrolase;PF12710-haloacid dehalogenase-like hydrolase	Potri.006G076900.1	AT4G30110.1
21	1	Pab-miRn0178	MA_104021g0010	-0.840795	3	19.446	1	20	301	320	ACCTCAAGGAAATTCTGCCC	GGGCAGGATTTGCTAGAGGT	Translation	1		High	PF00122;PF00689;PF00690;PF00702;PF08282;PF08708;PF12710;PF13246	PF00122-E1-E2 ATPase;PF00689-Cation transporting ATPase, C-terminus;PF00690-Cation transporter/ATPase, N-terminus;PF00702-haloacid dehalogenase-like hydrolase;PF08282-haloacid dehalogenase-like hydrolase;PF08708-Primase C terminal 1 (PriCT-1);PF12710-haloacid dehalogenase-like hydrolase;PF13246-Putative hydrolase of sodium-potassium ATPase alpha subunit	Potri.014G101900.1	AT4G00900.1
22	1	Pab-miRn0312	MA_119494g0010	0.999994	3	17.358	1	25	1657	1681	TTCTTTGGTGGAGTTTCATCAAGGA	TTCTTGATGAAGCTTCACCAAATGA	Cleavage	1		High	PF00122;PF00689;PF00690;PF00702;PF08282;PF12710;PF13246	PF00122-E1-E2 ATPase;PF00689-Cation transporting ATPase, C-terminus;PF00690-Cation transporter/ATPase, N-terminus;PF00702-haloacid dehalogenase-like hydrolase;PF08282-haloacid dehalogenase-like hydrolase;PF12710-haloacid dehalogenase-like hydrolase;PF13246-Putative hydrolase of sodium-potassium ATPase alpha subunit	Potri.014G101900.1	AT4G00900.1
23	1	Pab-miRn0116	MA_19370g0010	-0.806595	3	19.716	1	20	1183	1202	TGAGGTTCTTGAATTCCAGC	GCAGGCATTCAAGAGCTTCA	Cleavage	1		High	PF00122;PF00690;PF00702;PF08282;PF12710;PF13246	PF00122-E1-E2 ATPase;PF00690-Cation transporter/ATPase, N-terminus;PF00702-haloacid dehalogenase-like hydrolase;PF08282-haloacid dehalogenase-like hydrolase;PF12710-haloacid dehalogenase-like hydrolase;PF13246-Putative hydrolase of sodium-potassium ATPase alpha subunit	Potri.012G071600.3	AT5G62670.1
24	1	Pab-miRn0155.2_5p	MA_21335g0010	-0.392748	3	20.877	1	20	1013	1032	TATCATAGGGAATATTATTT	CAATGGTTTTCCCTATGATA	Cleavage	1		High	PF00122;PF00403	PF00122-E1-E2 ATPase;PF00403-Heavy-metal-associated domain	Potri.001G019100.1	AT1G63440.1
25	1	Pab-miRn0141.1	MA_20276g0010	0.993537	3	24.142	1	21	1664	1684	CAACATATAAAGCATTAAATA	TGGTTAGTGGTTTATATGTTG	Cleavage	1		High	PF00122;PF00689;PF00702;PF08282;PF12710	PF00122-E1-E2 ATPase;PF00689-Cation transporting ATPase, C-terminus;PF00702-haloacid dehalogenase-like hydrolase;PF08282-haloacid dehalogenase-like hydrolase;PF12710-haloacid dehalogenase-like hydrolase	Potri.014G101900.2	AT1G07670.1

## Sheet: S8.6-Chr_remod 
S8.6 - Chromatin remodeling
## miRs	## Targets	Predicted miRNA ID	Predicted target gene model ID	miR - mRNA expression correlation	Expectation	UPE	miRNA start	miRNA end	Target start	Target end	miRNA aligned fragment	Target aligned fragment	Putative inhibition mechanism	Number of target sites		Gene model confidence	Pfam ids	Pfam desciption	Poplar homologs IDs	Arabidopsis homologs IDs
Chromatin remodelling proteins
1	1	Pab-miR156.52	MA_127544g0010	0.547412	3	16.677	1	19	168	187	TGACATAA-GAGAGTGAGCA	TGCTCAATCTCATTATGTCA	Translation	1		Medium	PF00176;PF00307;PF04851	PF00176-SNF2 family N-terminal domain;PF00307-Calponin homology (CH) domain;PF04851-Type III restriction enzyme, res subunit	Potri.006G262200.4	AT2G25170.1
2	1	Pab-miR2916.6	MA_10434222g0010	0.962269	3	17.283	1	20	1035	1054	TTGGGGGCTCGAAGACGATC	AATTGTTTTTGAGCCCCCAG	Cleavage	1		High	PF00097;PF00176;PF00271;PF04851;PF06733;PF08797;PF12678;PF12861;PF13639;PF13920;PF13923	PF00097-Zinc finger, C3HC4 type (RING finger);PF00176-SNF2 family N-terminal domain;PF00271-Helicase conserved C-terminal domain;PF04851-Type III restriction enzyme, res subunit;PF06733-DEAD_2;PF08797-HIRAN domain;PF12678-RING-H2 zinc finger;PF12861-Anaphase-promoting complex subunit 11 RING-H2 finger;PF13639-Ring finger domain;PF13920-Zinc finger, C3HC4 type (RING finger);PF13923-Zinc finger, C3…	Potri.006G035700.1	AT5G05130.1
3	1	Pab-miRn0329.11_3p	MA_10436879g0010	-0.825524	3	19.474	1	22	126	147	TGTTTTGTTTTTCCTCCGCAAT	AATGCGAAGGAAAAAGAAGACA	Cleavage	1		High	PF00176;PF01849	PF00176-SNF2 family N-terminal domain;PF01849-NAC domain	Potri.017G141100.1	AT1G17880.1
4	1	Pab-miRn0550.3	MA_108060g0010	0.10709	3	9.608	1	20	2118	2137	TGAGATTGTTGGAGAGGTTC	GGGCTACTTCAACAATCTCA	Cleavage	1		Low	PF00176;PF00270;PF04851;PF09848	PF00176-SNF2 family N-terminal domain;PF00270-DEAD/DEAH box helicase;PF04851-Type III restriction enzyme, res subunit;PF09848-Uncharacterized conserved protein (DUF2075)	Potri.002G181400.1	AT1G01040.1
5	1	Pab-miRn0118.2_5p	MA_10430482g0010	-0.0962772	2.5	17.52	1	20	483	502	GAAGAGCTGCCAAGTATGGA	TCCAAAATTGGTAGCTCTTC	Cleavage	1		High	PF00176	PF00176-SNF2 family N-terminal domain	Potri.013G068400.6	AT3G54280.2
6	1	Pab-miRn0548	MA_10436824g0010	0.986434	3	13.308	1	21	897	917	TTCGTATTTTATGCTTTCACT	GGTGAATGTATTAAATACGGA	Translation	1		Medium	PF00176;PF00385;PF00628;PF04851;PF13401	PF00176-SNF2 family N-terminal domain;PF00385-Chromo (CHRromatin Organisation MOdifier) domain;PF00628-PHD-finger;PF04851-Type III restriction enzyme, res subunit;PF13401-AAA domain	Potri.003G110100.2	AT5G44800.1
7	1	Pab-miRn0407	MA_4534g0010	-0.876225	3	12.925	1	21	1002	1022	AGATATTTCTGGATCAAACCT	AGGTGAGATTCAGAAATATTT	Cleavage	1		Medium	PF00176	PF00176-SNF2 family N-terminal domain	Potri.004G037700.2	AT1G50410.1
8	1	Pab-miRn0587_3p	MA_10436237g0010	0.964116	3	21.092	1	20	180	198	CGTGGAACACAGGACTCTCT	AGAGAGTC-TGGGTTCCACG	Translation	1		Medium	PF00176;PF00270;PF04851;PF06733	PF00176-SNF2 family N-terminal domain;PF00270-DEAD/DEAH box helicase;PF04851-Type III restriction enzyme, res subunit;PF06733-DEAD_2	Potri.001G180200.1	AT1G79950.1
9	1	Pab-miRn0467_5p	MA_10429361g0010	-0.841211	3	20.466	1	21	3208	3228	AGCCTGTTCTGGACTGCCTTT	GAAGACATTCTAGAACGGGCT	Cleavage	1		High	PF00176;PF00270;PF00271;PF00385	PF00176-SNF2 family N-terminal domain;PF00270-DEAD/DEAH box helicase;PF00271-Helicase conserved C-terminal domain;PF00385-Chromo (CHRromatin Organisation MOdifier) domain	Potri.009G047800.1	AT2G13370.1
10	1	Pab-miRn0294.1	MA_218767g0010	-0.888869	3	11.645	1	20	781	800	CGATTGTAGATTTGGGTCAT	ATGTTCCAAAACTGCAATCG	Translation	1		Medium	PF00176;PF00270;PF04851;PF08797	PF00176-SNF2 family N-terminal domain;PF00270-DEAD/DEAH box helicase;PF04851-Type III restriction enzyme, res subunit;PF08797-HIRAN domain	Potri.004G189400.1	AT5G22750.1
11	1	Pab-miRn0069.2_5p	MA_42020g0010	0.958284	3	8.095	1	20	1160	1179	GTTTTCCTCTTTTTTGCTCA	TGAAAAAGAAAGGGGAAAAC	Cleavage	1		High	PF00097;PF00176;PF00271;PF12678;PF13445;PF13639;PF13923	PF00097-Zinc finger, C3HC4 type (RING finger);PF00176-SNF2 family N-terminal domain;PF00271-Helicase conserved C-terminal domain;PF12678-RING-H2 zinc finger;PF13445-RING-type zinc-finger, LisH dimerisation motif;PF13639-Ring finger domain;PF13923-Zinc finger, C3HC4 type (RING finger)	Potri.014G154600.4	AT1G05120.1
12	1	Pab-miRn0592	MA_10436603g0010	-0.19926	2.5	21.436	1	20	552	571	TTTCCTTGCATAGATTTTAA	TTACAATCTGTACAAGGAAA	Translation	1		Low	PF00176	PF00176-SNF2 family N-terminal domain	Potri.017G012400.3	AT1G03750.1
13	1	Pab-miRn0459.1_5p	MA_6938949g0010	-0.926016	3	15.834	1	20	148	167	ATGCATTTCCTATGTGATCC	GGGGCACATAGGAAATGCTT	Cleavage	1		Medium	PF00176	PF00176-SNF2 family N-terminal domain	Potri.019G021500.1	AT1G08600.1
14	1	Pab-miRn0116	MA_3312g0010	-0.902352	3	18.757	1	21	873	893	TGAGGTTCTTGAATTCCAGCA	TGCTGGAATTGGAGAACCTTC	Translation	1		High	PF00176;PF00271;PF13892	PF00176-SNF2 family N-terminal domain;PF00271-Helicase conserved C-terminal domain;PF13892-DNA-binding domain	Potri.016G043500.1	AT3G57300.1
15	1	Pab-miRn0090.2_3p	MA_104034g0010	-0.165303	3	18.325	1	20	1257	1276	ATGTGGATATTGGGGTCAAA	TTTGCCTCAAATATTCACAT	Cleavage	1		High	PF00176;PF00271;PF13892	PF00176-SNF2 family N-terminal domain;PF00271-Helicase conserved C-terminal domain;PF13892-DNA-binding domain	Potri.019G129900.2	AT5G66750.1
16	1	Pab-miRn0402.2	MA_10436603g0020	0.623394	3	16.376	1	22	629	650	CCTATGATTTTGTTTTGAATGA	TAATGCAAAACAAAATTATGGA	Cleavage	1		Medium	PF00176;PF00270;PF04851;PF09848	PF00176-SNF2 family N-terminal domain;PF00270-DEAD/DEAH box helicase;PF04851-Type III restriction enzyme, res subunit;PF09848-Uncharacterized conserved protein (DUF2075)	Potri.017G012400.2	AT1G03750.1
17	1	Pab-miRn0243.8_5p	MA_10435961g0010	-0.94161	2.5	14.758	1	22	270	291	TGGACAGTTGAATGCATTAGTT	ACCTAATGCATTCAACTATCCT	Cleavage	1		Medium	PF04434	PF04434-SWIM zinc finger
			MA_4534g0010
			MA_10429361g0010
			MA_10436824g0010
			MA_10430482g0010
			MA_3312g0010
			MA_218767g0010
			MA_10436879g0010
			MA_104034g0010
			MA_42020g0010
			MA_10434222g0010
			Gene model ID
			MA_127544g0010

## Sheet: S8.7-sRNAs path
S8.7 - sRNA biogenesis pathways
## miRs	## Targets	Predicted miRNA ID	Predicted target gene model ID	miR - mRNA expression correlation	Expectation	UPE	miRNA start	miRNA end	Target start	Target end	miRNA aligned fragment	Target aligned fragment	Putative inhibition mechanism	Number of target sites		Gene model confidence	Pfam ids	Pfam desciption	Poplar homologs IDs	Arabidopsis homologs IDs
Dicers and Argonauts
5	1	Pab-miR162.2	MA_10437243g0010	0.997095	3	24.463	1	22	184	206	GTCGATAA-GCCTCTGCATCCAG	CTGGATGCAGAGGTGTTATCGAT	Translation	1		Medium	DCL1	endoribonuclease Dicer homolog 1	PF00636;PF02170;PF05878	PF00636-Ribonuclease III domain;PF02170-PAZ domain;PF05878-Phytoreovirus nonstructural protein Pns9/Pns10	Potri.002G181400.1	AT1G01040.1
6	1	Pab-miRn0550.3	MA_108060g0010	0.10709	3	9.608	1	20	2118	2137	TGAGATTGTTGGAGAGGTTC	GGGCTACTTCAACAATCTCA	Cleavage	1		Low	DLL1	DCL1-like	PF00176;PF00270;PF04851;PF09848	PF00176-SNF2 family N-terminal domain;PF00270-DEAD/DEAH box helicase;PF04851-Type III restriction enzyme, res subunit;PF09848-Uncharacterized conserved protein (DUF2075)	Potri.002G181400.1	AT1G01040.1
7	1	Pab-miR156.7	MA_118446g0010	0.423802	3	14.842	1	20	993	1012	CGACAGAAGAGAGTGGGCAC	GTGCCTACTCTCTCTTGTTG	Cleavage	1		Low	DLL2	DCL1-like	PF00270;PF04851;PF05991	PF00270-DEAD/DEAH box helicase;PF04851-Type III restriction enzyme, res subunit;PF05991-YacP-like NYN domain	Potri.006G188800.1	AT3G43920.2
8	1	Pab-miR156.51	MA_118446g0010	-0.00425474	3	14.842	1	20	993	1012	TGACAGGAGAGAGTGAGCAC	GTGCCTACTCTCTCTTGTTG	Cleavage	1		Low	DLL2	DCL1-like	PF00270;PF04851;PF05991	PF00270-DEAD/DEAH box helicase;PF04851-Type III restriction enzyme, res subunit;PF05991-YacP-like NYN domain	Potri.006G188800.1	AT3G43920.2
9	1	Pab-miR482.2	MA_118446g0010	-0.357652	2.5	21.128	1	20	217	236	GCTTTGGAGGATTTGGAAAG	CTTTCCAAAGCCTCCCAAGC	Translation	1		Low	DLL2	DCL1-like	PF00270;PF04851;PF05991	PF00270-DEAD/DEAH box helicase;PF04851-Type III restriction enzyme, res subunit;PF05991-YacP-like NYN domain	Potri.006G188800.1	AT3G43920.2
20	1	Pab-miR1312.5	MA_8008099g0010	0.999344	2	10.607	1	22	937	958	CATCTATGTCGCCATTTTCTCT	ATAGAAAAAGGTGGCATAGATG	Cleavage	1		High	DCL1-like	endoribonuclease Dicer homolog 1	PF00035;PF00636	PF00035-Double-stranded RNA binding motif;PF00636-Ribonuclease III domain	Potri.002G181400.1	AT1G01040.1
12	1	Pab-miRn0030.3	MA_12746g0010	-0.649909	3	15.518	1	20	2579	2598	GCACCGAGAGGAATCAAATT	AATTTGATTTCTATCTGTGC	Cleavage	1		High	AGO7	argonaute 7	PF02170;PF02171;PF08699	PF02170-PAZ domain;PF02171-Piwi domain;PF08699-Domain of unknown function (DUF1785)	Potri.010G163800.1	AT1G69440.1
sRNA biogenesis proteins
1	1	Pab-miRn0023.3_3p	MA_10429958g0030	0.669217	3	17.415	1	20	246	265	TGCGAGCATTTCAAAGAGAA	TTCACTTTGCAATGCTCGTG	Translation	1		Medium	KTN2	KATANIN	PF00004;PF00158;PF00910;PF01078;PF01695;PF02367;PF02562;PF05496;PF05729;PF06068;PF06745;PF07724;PF07728;PF13086;PF13173;PF13191;PF13207;PF13238;PF13245;PF13401;PF13479;PF13481;PF13521;PF13671	PF00004-ATPase family associated with various cellular activities (AAA);PF00158-Sigma-54 interaction domain;PF00910-RNA helicase;PF01078-Magnesium chelatase, subunit ChlI;PF01695-IstB-like ATP binding protein;PF02367-Uncharacterised P-loop hydrolase UPF0079;PF02562-PhoH-like protein;PF05496-Holliday junction DNA helicase ruvB N-terminus;PF05729-NACHT domain;PF06068-TIP49 C-terminus;PF06745-KaiC;P…	Potri.003G057800.1	AT1G80350.1
2	1	Pab-miRn0254.3_5p	MA_10436272g0010	0.358796	3	15.62	1	20	482	501	TCCAACATGAGGAGGAGCTC	AAACTCTTCTTCATGTTGGA	Cleavage	1		High	CBP80a	nuclear cap-binding protein subunit 1	PF09088;PF09090	PF09088-MIF4G like;PF09090-MIF4G like	Potri.009G049200.2	AT2G13540.1
3	1	Pab-miRn0254.4_5p	MA_10436272g0010	0.981399	3	15.62	1	20	482	501	TCCAACATGAGGAGGAGCTC	AAACTCTTCTTCATGTTGGA	Cleavage	1		High	CBP80a	nuclear cap-binding protein subunit 1	PF09088;PF09090	PF09088-MIF4G like;PF09090-MIF4G like	Potri.009G049200.2	AT2G13540.1
4	1	Pab-miRn0058.3	MA_10436272g0010	0.285653	3	18.531	1	20	847	866	TTCTCAGCAGATTTAATCCC	GGAGTTGCATCTGCTGAGAA	Cleavage	1		High	CBP80a	nuclear cap-binding protein subunit 1	PF09088;PF09090	PF09088-MIF4G like;PF09090-MIF4G like	Potri.009G049200.2	AT2G13540.1
10	1	Pab-miRn0305.1_3p	MA_123631g0010	0.901253	2	17.676	1	20	1923	1942	CAACTCTTTCTTGCTGCAAT	ATTGGAGCGAGAGAGAGTTG	Cleavage	1		High	SGS3	SUPPRESSOR OF GENE SILENCING 3	PF03468;PF03470	PF03468-XS domain;PF03470-XS zinc finger domain	Potri.018G137400.1	AT5G23570.1
11	1	Pab-miRn0305.2_3p	MA_123631g0010	-0.980025	2.5	19.071	1	20	1928	1947	GAGGTCAACTCTTTCTTGCT	AGCGAGAGAGAGTTGAACTC	Cleavage	1		High	SGS3	SUPPRESSOR OF GENE SILENCING 3	PF03468;PF03470	PF03468-XS domain;PF03470-XS zinc finger domain	Potri.018G137400.1	AT5G23570.1
19	1	Pab-miR482.29	MA_448625g0010	-0.733057	3	12.035	1	22	242	263	TTCCCCTATTCCTCCCATTCCT	GGGGATGGAAGGAATCGGGGAA	Cleavage	1		High	SGS3	suppressor of gene silencing 3 protein [Picea abies]	PF03468;PF03470	PF03468-XS domain;PF03470-XS zinc finger domain	Potri.018G137400.1	AT5G23570.1
13	1	Pab-miR396.18	MA_159234g0010	0.895621	3	9.582	1	20	334	353	TTACACAGCTTTCTTGAACT	AGTTTAAGTAATTTGTGTAA	Translation	1		Medium	SDN1	small RNA degrading nuclease 1-like	PF00929;PF01612	PF00929-Exonuclease;PF01612-3'-5' exonuclease	Potri.007G048000.1	AT5G67240.1
14	1	Pab-miRn0009.3_3p	MA_19627g0010	-0.917311	3	23.701	1	20	415	434	TCAAATCCCTGGAAGTGCAA	TTGCCCTTGGAGGGATTTGA	Translation	1		High	HMG1 a	3-hydroxy-3-methylglutaryl coenzyme A reductase	PF00368	PF00368-Hydroxymethylglutaryl-coenzyme A reductase	Potri.002G004000.2	AT1G76490.1
15	1	Pab-miRn0603	MA_20320g0020	0.206273	3	16.493	1	22	1816	1837	GCGTTGGGGGAGGGTTGTAGCT	AATTGCAACCTTCCCTCAGCGT	Cleavage	1		Medium	RdR6	RNA-DEPENDENT RNA POLYMERASE 6	PF05183	PF05183-RNA dependent RNA polymerase	Potri.006G253500.1	AT3G49500.1
16	1	Pab-miRn0282.3	MA_39143g0020	-0.597392	2.5	17.449	1	20	3403	3422	TCGTCAAGAACACCTTTGCT	AGCCAAGATGTTCTTGATGA	Cleavage	2		Medium	SUO 1b	SHUTTLE' IN CHINESE-like - BAH (N-terminal bromo-adjacent homology) domain,TFIIS helical bundle-like domain isoform 5	PF01426;PF08711	PF01426-BAH domain;PF08711-TFIIS helical bundle-like domain	Potri.012G077500.2	AT3G48050.2
	2	Pab-miRn0282.3	MA_39143g0020	-0.597392	2.5	19.004	1	20	3453	3472	TCGTCAAGAACACCTTTGCT	AGCCAAGATGTTCTTGATGA	Cleavage	2		Medium	SUO 1b	SHUTTLE' IN CHINESE-like - BAH (N-terminal bromo-adjacent homology) domain,TFIIS helical bundle-like domain isoform 5	PF01426;PF08711	PF01426-BAH domain;PF08711-TFIIS helical bundle-like domain	Potri.012G077500.2	AT3G48050.2
17	1	Pab-miRn0612	MA_39570g0010	0.444682	3	12.664	1	23	67	89	ATGACTGTATGGATACCTTGGTG	CGCCAACTTATCCATATAGTTAT	Cleavage	1		High	HST1_4	HASTY 1 isoform X4			Potri.013G032100.2	AT3G05040.1
18	1	Pab-miRn0094.44_3p	MA_405719g0010	-0.451256	3	15.459	1	20	1168	1187	TGGCTTGGACCGGATTTGAA	TTCCAGTCTGGTCCAAGCCT	Cleavage	1		High	SIC	SICKLE
21	1	Pab-miRn0309.4_3p	MA_92132g0010	-0.0912549	3	14.261	1	21	467	487	TAGGCACACCGTCATGATTAG	TTGATCATGGAGCTGTGCCTA	Translation	1		High	IM_3 a	importin subunit alpha-1	PF00514;PF01602;PF01749;PF02985;PF03130;PF04826;PF08216;PF10508;PF11698;PF13513;PF13646	PF00514-Armadillo/beta-catenin-like repeat;PF01602-Adaptin N terminal region;PF01749-Importin beta binding domain;PF02985-HEAT repeat;PF03130-PBS lyase HEAT-like repeat;PF04826-Armadillo-like;PF08216-Eukaryotic domain of unknown function (DUF1716);PF10508-Proteasome non-ATPase 26S subunit;PF11698-V-ATPase subunit H;PF13513-HEAT-like repeat;PF13646-HEAT repeats	Potri.008G214100.1	AT3G06720.2

## Sheet: S8.8-Thermosensing
S8.8 - Thermosensing
## miRs	## Targets	Predicted miRNA ID	Predicted target gene model ID	miR - mRNA expression correlation	Expectation	UPE	miRNA start	miRNA end	Target start	Target end	miRNA aligned fragment	Target aligned fragment	Putative inhibition mechanism	Number of target sites		Gene model confidence	Pfam ids	Pfam desciption	Poplar homologs IDs	Arabidopsis homologs IDs
Thermosencing pathways proteins
1	1	Pab-miR1312.5	MA_10436994g0030	0.857607	3	14.169	1	20	2103	2122	CATCTATGTCGCCATTTTCT	AGAAAATGCAGAAATAGATG	Translation	1		High	PF00023;PF00027;PF11834;PF12796;PF13606;PF13637;PF13857	PF00023-Ankyrin repeat;PF00027-Cyclic nucleotide-binding domain;PF11834-Domain of unknown function (DUF3354);PF12796-Ankyrin repeats (3 copies);PF13606-Ankyrin repeat;PF13637-Ankyrin repeats (many copies);PF13857-Ankyrin repeats (many copies)	Potri.018G071400.1	AT2G26650.1
2	1	Pab-miR3705.7	MA_77075g0010	0.705153	3	13.76	1	21	1529	1549	TCAAAAGTGGAGAAATGCTCT	AGAGGCTTTCTCAACTTTTGA	Translation	1		High	PF00023;PF00027;PF00520;PF07885;PF11834;PF12796;PF13606;PF13637;PF13857	PF00023-Ankyrin repeat;PF00027-Cyclic nucleotide-binding domain;PF00520-Ion transport protein;PF07885-Ion channel;PF11834-Domain of unknown function (DUF3354);PF12796-Ankyrin repeats (3 copies);PF13606-Ankyrin repeat;PF13637-Ankyrin repeats (many copies);PF13857-Ankyrin repeats (many copies)	Potri.018G071400.1	AT2G26650.1
3	1	Pab-miR951.20	MA_77075g0010	0.309477	3	13	1	20	1878	1897	TGTTATTGACGTCTGGACCA	TGGAGCAGATGTCAATAGCA	Cleavage	1		High	PF00023;PF00027;PF00520;PF07885;PF11834;PF12796;PF13606;PF13637;PF13857	PF00023-Ankyrin repeat;PF00027-Cyclic nucleotide-binding domain;PF00520-Ion transport protein;PF07885-Ion channel;PF11834-Domain of unknown function (DUF3354);PF12796-Ankyrin repeats (3 copies);PF13606-Ankyrin repeat;PF13637-Ankyrin repeats (many copies);PF13857-Ankyrin repeats (many copies)	Potri.018G071400.1	AT2G26650.1
	2	Pab-miR951.20	MA_10436994g0030	0.805662	3	22.864	1	21	1355	1375	TGTTATTGACGTCTGGACCAC	GTGGAGCAGATGTCAATAGCA	Cleavage	1		High	PF00023;PF00027;PF11834;PF12796;PF13606;PF13637;PF13857	PF00023-Ankyrin repeat;PF00027-Cyclic nucleotide-binding domain;PF11834-Domain of unknown function (DUF3354);PF12796-Ankyrin repeats (3 copies);PF13606-Ankyrin repeat;PF13637-Ankyrin repeats (many copies);PF13857-Ankyrin repeats (many copies)	Potri.018G071400.1	AT2G26650.1
4	1	Pab-miRn0619	MA_9456975g0010	-0.441633	3	17.231	1	20	18	37	AATCTGCTATGGGACACTTG	TAAGTGTTTCAAAGCAGGTT	Translation	1		Medium	PF13921	PF13921-Myb-like DNA-binding domain	Potri.003G022100.2	AT3G12810.1
5	1	Pab-miRn0407	MA_10433576g0020	-0.732596	3	16.701	1	21	1639	1659	AGATATTTCTGGATCAAACCT	AGGTTTGATTCTGAAATATAT	Translation	1		High	PF00520;PF02254;PF03493;PF07885	PF00520-Ion transport protein;PF02254-TrkA-N domain;PF03493-Calcium-activated BK potassium channel alpha subunit;PF07885-Ion channel
6	1	Pab-miRn0588	MA_10432065g0010	0.525979	3	14.178	1	21	2456	2476	GTTGAGTTTTGAGATCCAGTT	AATTGGATCACAAGACTCAAA	Cleavage	1		High	PF00023;PF00027;PF00520;PF07885;PF11834;PF12796;PF13606;PF13637;PF13857	PF00023-Ankyrin repeat;PF00027-Cyclic nucleotide-binding domain;PF00520-Ion transport protein;PF07885-Ion channel;PF11834-Domain of unknown function (DUF3354);PF12796-Ankyrin repeats (3 copies);PF13606-Ankyrin repeat;PF13637-Ankyrin repeats (many copies);PF13857-Ankyrin repeats (many copies)	Potri.003G018800.1	AT2G26650.1
7	1	Pab-miRn0224	MA_9456975g0010	0.34612	2.5	20.299	1	20	1604	1623	TTTAGGCTTTGGAGGATTTG	CAATGCCTCCAAAGCCTAAG	Cleavage	1		Medium	PF13921	PF13921-Myb-like DNA-binding domain	Potri.003G022100.2	AT3G12810.1
8	1	Pab-miRn0105	MA_945815g0010	0.941259	3	13.804	1	20	106	125	CCAGATTTAATTAAAGGTGG	TTACTTTTAATCAAATTTGG	Translation	1		Low	PF04547;PF10541	PF04547-Calcium-activated chloride channel;PF10541-Nuclear envelope localisation domain	Potri.001G194200.1	AT1G73020.2
9	1	Pab-miRn0521	MA_10432065g0010	0.525979	3	16.429	1	20	70	89	ATCATCATCAAGGATTGTTG	CATCCAACCTTGATGATGAT	Cleavage	1		High	PF00023;PF00027;PF00520;PF07885;PF11834;PF12796;PF13606;PF13637;PF13857	PF00023-Ankyrin repeat;PF00027-Cyclic nucleotide-binding domain;PF00520-Ion transport protein;PF07885-Ion channel;PF11834-Domain of unknown function (DUF3354);PF12796-Ankyrin repeats (3 copies);PF13606-Ankyrin repeat;PF13637-Ankyrin repeats (many copies);PF13857-Ankyrin repeats (many copies)	Potri.003G018800.1	AT2G26650.1
