# Supplementary material for: In Silico Analysis of Small RNAs Suggest Roles for Novel and Conserved miRNAs in the Formation of Epigenetic Memory in Somatic Embryos of Norway Spruce
Source: Front Physiol. 2017 Sep 8;8:674. doi: 10.3389/fphys.2017.00674 (PMC5596105; doi:10.3389/fphys.2017.00674)
Supplement: Supplementary file 12 [file DataSheet1.ZIP]

Archive with 1 entries (1 files):
- Suppl_9_Spruce miR precursors.gff
