# Supplementary material for: In Silico Analysis of Small RNAs Suggest Roles for Novel and Conserved miRNAs in the Formation of Epigenetic Memory in Somatic Embryos of Norway Spruce
Source: Front Physiol. 2017 Sep 8;8:674. doi: 10.3389/fphys.2017.00674 (PMC5596105; doi:10.3389/fphys.2017.00674)
Supplement: Supplementary file 12 [file DataSheet1.ZIP › Suppl_9_Spruce miR precursors.gff]

>MA_10207503_prc1	CLC	Hairpin_loop	48	54	.	+	.	note "Part of secondary structure '?G = -38.9kcal/mol' with ?G = -38.9kcal/mol"
>MA_10207503_prc1	CLC	Stem	1	94	.	+	.	note "Part of secondary structure '?G = -38.9kcal/mol' with ?G = -38.9kcal/mol"
>MA_10207503_prc1	CLC	Interior_loop	8	87	.	+	.	note "Part of secondary structure '?G = -38.9kcal/mol' with ?G = -38.9kcal/mol"
>MA_10207503_prc1	CLC	Interior_loop	39	63	.	+	.	note "Part of secondary structure '?G = -38.9kcal/mol' with ?G = -38.9kcal/mol"
>MA_10207503_prc1	CLC	Interior_loop	42	60	.	+	.	note "Part of secondary structure '?G = -38.9kcal/mol' with ?G = -38.9kcal/mol"
>MA_10207503_prc1	CLC	Bulge	13	82	.	+	.	note "Part of secondary structure '?G = -38.9kcal/mol' with ?G = -38.9kcal/mol"
>MA_10207503_prc1	CLC	Bulge	18	76	.	+	.	note "Part of secondary structure '?G = -38.9kcal/mol' with ?G = -38.9kcal/mol"
>MA_10207503_prc1	CLC	Bulge	26	69	.	+	.	note "Part of secondary structure '?G = -38.9kcal/mol' with ?G = -38.9kcal/mol"
>MA_10207503_prc2	CLC	Hairpin_loop	55	60	.	+	.	note "Part of secondary structure '?G = -48.8kcal/mol' with ?G = -48.8kcal/mol"
>MA_10207503_prc2	CLC	Stem	3	120	.	+	.	note "Part of secondary structure '?G = -48.8kcal/mol' with ?G = -48.8kcal/mol"
>MA_10207503_prc2	CLC	Interior_loop	8	115	.	+	.	note "Part of secondary structure '?G = -48.8kcal/mol' with ?G = -48.8kcal/mol"
>MA_10207503_prc2	CLC	Interior_loop	21	103	.	+	.	note "Part of secondary structure '?G = -48.8kcal/mol' with ?G = -48.8kcal/mol"
>MA_10207503_prc2	CLC	Interior_loop	26	98	.	+	.	note "Part of secondary structure '?G = -48.8kcal/mol' with ?G = -48.8kcal/mol"
>MA_10207503_prc2	CLC	Interior_loop	35	88	.	+	.	note "Part of secondary structure '?G = -48.8kcal/mol' with ?G = -48.8kcal/mol"
>MA_10207503_prc2	CLC	Interior_loop	41	77	.	+	.	note "Part of secondary structure '?G = -48.8kcal/mol' with ?G = -48.8kcal/mol"
>MA_10207503_prc2	CLC	Bulge	47	68	.	+	.	note "Part of secondary structure '?G = -48.8kcal/mol' with ?G = -48.8kcal/mol"
>MA_10207503_prc2	CLC	Bulge	50	64	.	+	.	note "Part of secondary structure '?G = -48.8kcal/mol' with ?G = -48.8kcal/mol"
>MA_10217196_prc2	CLC	Multiloop	54	147	.	+	.	note "Part of secondary structure '?G = -67.8kcal/mol' with ?G = -67.8kcal/mol"
>MA_10217196_prc2	CLC	Hairpin_loop	65	68	.	+	.	note "Part of secondary structure '?G = -67.8kcal/mol' with ?G = -67.8kcal/mol"
>MA_10217196_prc2	CLC	Hairpin_loop	105	111	.	+	.	note "Part of secondary structure '?G = -67.8kcal/mol' with ?G = -67.8kcal/mol"
>MA_10217196_prc2	CLC	Stem	1	198	.	+	.	note "Part of secondary structure '?G = -67.8kcal/mol' with ?G = -67.8kcal/mol"
>MA_10217196_prc2	CLC	Stem	63	70	.	+	.	note "Part of secondary structure '?G = -67.8kcal/mol' with ?G = -67.8kcal/mol"
>MA_10217196_prc2	CLC	Stem	81	134	.	+	.	note "Part of secondary structure '?G = -67.8kcal/mol' with ?G = -67.8kcal/mol"
>MA_10217196_prc2	CLC	Interior_loop	16	183	.	+	.	note "Part of secondary structure '?G = -67.8kcal/mol' with ?G = -67.8kcal/mol"
>MA_10217196_prc2	CLC	Interior_loop	37	162	.	+	.	note "Part of secondary structure '?G = -67.8kcal/mol' with ?G = -67.8kcal/mol"
>MA_10217196_prc2	CLC	Interior_loop	46	157	.	+	.	note "Part of secondary structure '?G = -67.8kcal/mol' with ?G = -67.8kcal/mol"
>MA_10217196_prc2	CLC	Interior_loop	91	124	.	+	.	note "Part of secondary structure '?G = -67.8kcal/mol' with ?G = -67.8kcal/mol"
>MA_10217196_prc2	CLC	Interior_loop	96	119	.	+	.	note "Part of secondary structure '?G = -67.8kcal/mol' with ?G = -67.8kcal/mol"
>MA_10217196_prc2	CLC	Bulge	102	113	.	+	.	note "Part of secondary structure '?G = -67.8kcal/mol' with ?G = -67.8kcal/mol"
>MA_102488_prc1	CLC	Hairpin_loop	46	49	.	+	.	note "Part of secondary structure '?G = -59.4kcal/mol' with ?G = -59.4kcal/mol"
>MA_102488_prc1	CLC	Stem	2	95	.	+	.	note "Part of secondary structure '?G = -59.4kcal/mol' with ?G = -59.4kcal/mol"
>MA_102488_prc1	CLC	Interior_loop	28	66	.	+	.	note "Part of secondary structure '?G = -59.4kcal/mol' with ?G = -59.4kcal/mol"
>MA_102488_prc1	CLC	Interior_loop	32	62	.	+	.	note "Part of secondary structure '?G = -59.4kcal/mol' with ?G = -59.4kcal/mol"
>MA_102488_prc1	CLC	Interior_loop	35	59	.	+	.	note "Part of secondary structure '?G = -59.4kcal/mol' with ?G = -59.4kcal/mol"
>MA_102488_prc1	CLC	Bulge	6	91	.	+	.	note "Part of secondary structure '?G = -59.4kcal/mol' with ?G = -59.4kcal/mol"
>MA_102488_prc1	CLC	Bulge	16	80	.	+	.	note "Part of secondary structure '?G = -59.4kcal/mol' with ?G = -59.4kcal/mol"
>MA_102488_prc1	CLC	Bulge	20	75	.	+	.	note "Part of secondary structure '?G = -59.4kcal/mol' with ?G = -59.4kcal/mol"
>MA_102488_prc2	CLC	Hairpin_loop	42	47	.	+	.	note "Part of secondary structure '?G = -57.9kcal/mol' with ?G = -57.9kcal/mol"
>MA_102488_prc2	CLC	Stem	2	86	.	+	.	note "Part of secondary structure '?G = -57.9kcal/mol' with ?G = -57.9kcal/mol"
>MA_102488_prc2	CLC	Interior_loop	33	57	.	+	.	note "Part of secondary structure '?G = -57.9kcal/mol' with ?G = -57.9kcal/mol"
>MA_102488_prc2	CLC	Interior_loop	36	53	.	+	.	note "Part of secondary structure '?G = -57.9kcal/mol' with ?G = -57.9kcal/mol"
>MA_102488_prc2	CLC	Bulge	12	76	.	+	.	note "Part of secondary structure '?G = -57.9kcal/mol' with ?G = -57.9kcal/mol"
>MA_102488_prc2	CLC	Bulge	17	72	.	+	.	note "Part of secondary structure '?G = -57.9kcal/mol' with ?G = -57.9kcal/mol"
>MA_10254503_prc1	CLC	Hairpin_loop	36	43	.	+	.	note "Part of secondary structure '?G = -15.1kcal/mol' with ?G = -15.1kcal/mol"
>MA_10254503_prc1	CLC	Stem	9	70	.	+	.	note "Part of secondary structure '?G = -15.1kcal/mol' with ?G = -15.1kcal/mol"
>MA_10254503_prc1	CLC	Interior_loop	16	62	.	+	.	note "Part of secondary structure '?G = -15.1kcal/mol' with ?G = -15.1kcal/mol"
>MA_10254503_prc1	CLC	Interior_loop	21	57	.	+	.	note "Part of secondary structure '?G = -15.1kcal/mol' with ?G = -15.1kcal/mol"
>MA_10254503_prc1	CLC	Interior_loop	29	49	.	+	.	note "Part of secondary structure '?G = -15.1kcal/mol' with ?G = -15.1kcal/mol"
>MA_10254503_prc1	CLC	Bulge	14	65	.	+	.	note "Part of secondary structure '?G = -15.1kcal/mol' with ?G = -15.1kcal/mol"
>MA_10254503_prc2	CLC	Multiloop	81	156	.	+	.	note "Part of secondary structure '?G = -79.4kcal/mol' with ?G = -79.4kcal/mol"
>MA_10254503_prc2	CLC	Hairpin_loop	89	109	.	+	.	note "Part of secondary structure '?G = -79.4kcal/mol' with ?G = -79.4kcal/mol"
>MA_10254503_prc2	CLC	Hairpin_loop	125	143	.	+	.	note "Part of secondary structure '?G = -79.4kcal/mol' with ?G = -79.4kcal/mol"
>MA_10254503_prc2	CLC	Stem	1	235	.	+	.	note "Part of secondary structure '?G = -79.4kcal/mol' with ?G = -79.4kcal/mol"
>MA_10254503_prc2	CLC	Stem	85	113	.	+	.	note "Part of secondary structure '?G = -79.4kcal/mol' with ?G = -79.4kcal/mol"
>MA_10254503_prc2	CLC	Stem	115	154	.	+	.	note "Part of secondary structure '?G = -79.4kcal/mol' with ?G = -79.4kcal/mol"
>MA_10254503_prc2	CLC	Interior_loop	6	230	.	+	.	note "Part of secondary structure '?G = -79.4kcal/mol' with ?G = -79.4kcal/mol"
>MA_10254503_prc2	CLC	Interior_loop	11	226	.	+	.	note "Part of secondary structure '?G = -79.4kcal/mol' with ?G = -79.4kcal/mol"
>MA_10254503_prc2	CLC	Interior_loop	27	210	.	+	.	note "Part of secondary structure '?G = -79.4kcal/mol' with ?G = -79.4kcal/mol"
>MA_10254503_prc2	CLC	Interior_loop	39	198	.	+	.	note "Part of secondary structure '?G = -79.4kcal/mol' with ?G = -79.4kcal/mol"
>MA_10254503_prc2	CLC	Interior_loop	53	185	.	+	.	note "Part of secondary structure '?G = -79.4kcal/mol' with ?G = -79.4kcal/mol"
>MA_10254503_prc2	CLC	Interior_loop	60	178	.	+	.	note "Part of secondary structure '?G = -79.4kcal/mol' with ?G = -79.4kcal/mol"
>MA_10254503_prc2	CLC	Interior_loop	72	166	.	+	.	note "Part of secondary structure '?G = -79.4kcal/mol' with ?G = -79.4kcal/mol"
>MA_10254503_prc2	CLC	Interior_loop	119	150	.	+	.	note "Part of secondary structure '?G = -79.4kcal/mol' with ?G = -79.4kcal/mol"
>MA_10254503_prc2	CLC	Bulge	48	191	.	+	.	note "Part of secondary structure '?G = -79.4kcal/mol' with ?G = -79.4kcal/mol"
>MA_10254503_prc2	CLC	Bulge	77	161	.	+	.	note "Part of secondary structure '?G = -79.4kcal/mol' with ?G = -79.4kcal/mol"
>MA_10254503_prc3	CLC	Hairpin_loop	36	43	.	+	.	note "Part of secondary structure '?G = -17.1kcal/mol' with ?G = -17.1kcal/mol"
>MA_10254503_prc3	CLC	Stem	1	76	.	+	.	note "Part of secondary structure '?G = -17.1kcal/mol' with ?G = -17.1kcal/mol"
>MA_10254503_prc3	CLC	Interior_loop	17	63	.	+	.	note "Part of secondary structure '?G = -17.1kcal/mol' with ?G = -17.1kcal/mol"
>MA_10254503_prc3	CLC	Interior_loop	22	58	.	+	.	note "Part of secondary structure '?G = -17.1kcal/mol' with ?G = -17.1kcal/mol"
>MA_10254503_prc3	CLC	Interior_loop	29	51	.	+	.	note "Part of secondary structure '?G = -17.1kcal/mol' with ?G = -17.1kcal/mol"
>MA_10254503_prc3	CLC	Bulge	6	71	.	+	.	note "Part of secondary structure '?G = -17.1kcal/mol' with ?G = -17.1kcal/mol"
>MA_10254503_prc3	CLC	Bulge	10	66	.	+	.	note "Part of secondary structure '?G = -17.1kcal/mol' with ?G = -17.1kcal/mol"
>MA_10425802_prc1	CLC	Hairpin_loop	169	176	.	+	.	note "Part of secondary structure '?G = -171.9kcal/mol' with ?G = -171.9kcal/mol"
>MA_10425802_prc1	CLC	Stem	1	352	.	+	.	note "Part of secondary structure '?G = -171.9kcal/mol' with ?G = -171.9kcal/mol"
>MA_10425802_prc1	CLC	Interior_loop	11	342	.	+	.	note "Part of secondary structure '?G = -171.9kcal/mol' with ?G = -171.9kcal/mol"
>MA_10425802_prc1	CLC	Interior_loop	37	315	.	+	.	note "Part of secondary structure '?G = -171.9kcal/mol' with ?G = -171.9kcal/mol"
>MA_10425802_prc1	CLC	Interior_loop	48	304	.	+	.	note "Part of secondary structure '?G = -171.9kcal/mol' with ?G = -171.9kcal/mol"
>MA_10425802_prc1	CLC	Interior_loop	51	301	.	+	.	note "Part of secondary structure '?G = -171.9kcal/mol' with ?G = -171.9kcal/mol"
>MA_10425802_prc1	CLC	Interior_loop	63	289	.	+	.	note "Part of secondary structure '?G = -171.9kcal/mol' with ?G = -171.9kcal/mol"
>MA_10425802_prc1	CLC	Interior_loop	74	278	.	+	.	note "Part of secondary structure '?G = -171.9kcal/mol' with ?G = -171.9kcal/mol"
>MA_10425802_prc1	CLC	Interior_loop	84	263	.	+	.	note "Part of secondary structure '?G = -171.9kcal/mol' with ?G = -171.9kcal/mol"
>MA_10425802_prc1	CLC	Interior_loop	89	258	.	+	.	note "Part of secondary structure '?G = -171.9kcal/mol' with ?G = -171.9kcal/mol"
>MA_10425802_prc1	CLC	Interior_loop	94	253	.	+	.	note "Part of secondary structure '?G = -171.9kcal/mol' with ?G = -171.9kcal/mol"
>MA_10425802_prc1	CLC	Interior_loop	98	247	.	+	.	note "Part of secondary structure '?G = -171.9kcal/mol' with ?G = -171.9kcal/mol"
>MA_10425802_prc1	CLC	Interior_loop	101	244	.	+	.	note "Part of secondary structure '?G = -171.9kcal/mol' with ?G = -171.9kcal/mol"
>MA_10425802_prc1	CLC	Interior_loop	104	241	.	+	.	note "Part of secondary structure '?G = -171.9kcal/mol' with ?G = -171.9kcal/mol"
>MA_10425802_prc1	CLC	Interior_loop	122	222	.	+	.	note "Part of secondary structure '?G = -171.9kcal/mol' with ?G = -171.9kcal/mol"
>MA_10425802_prc1	CLC	Interior_loop	130	214	.	+	.	note "Part of secondary structure '?G = -171.9kcal/mol' with ?G = -171.9kcal/mol"
>MA_10425802_prc1	CLC	Interior_loop	136	208	.	+	.	note "Part of secondary structure '?G = -171.9kcal/mol' with ?G = -171.9kcal/mol"
>MA_10425802_prc1	CLC	Interior_loop	139	205	.	+	.	note "Part of secondary structure '?G = -171.9kcal/mol' with ?G = -171.9kcal/mol"
>MA_10425802_prc1	CLC	Interior_loop	143	201	.	+	.	note "Part of secondary structure '?G = -171.9kcal/mol' with ?G = -171.9kcal/mol"
>MA_10425802_prc1	CLC	Interior_loop	155	191	.	+	.	note "Part of secondary structure '?G = -171.9kcal/mol' with ?G = -171.9kcal/mol"
>MA_10425802_prc1	CLC	Bulge	35	318	.	+	.	note "Part of secondary structure '?G = -171.9kcal/mol' with ?G = -171.9kcal/mol"
>MA_10425802_prc1	CLC	Bulge	80	268	.	+	.	note "Part of secondary structure '?G = -171.9kcal/mol' with ?G = -171.9kcal/mol"
>MA_10425802_prc1	CLC	Bulge	115	230	.	+	.	note "Part of secondary structure '?G = -171.9kcal/mol' with ?G = -171.9kcal/mol"
>MA_10425802_prc1	CLC	Bulge	167	179	.	+	.	note "Part of secondary structure '?G = -171.9kcal/mol' with ?G = -171.9kcal/mol"
>MA_10425802_prc2	CLC	Hairpin_loop	166	168	.	+	.	note "Part of secondary structure '?G = -130.1kcal/mol' with ?G = -130.1kcal/mol"
>MA_10425802_prc2	CLC	Stem	1	327	.	+	.	note "Part of secondary structure '?G = -130.1kcal/mol' with ?G = -130.1kcal/mol"
>MA_10425802_prc2	CLC	Interior_loop	11	317	.	+	.	note "Part of secondary structure '?G = -130.1kcal/mol' with ?G = -130.1kcal/mol"
>MA_10425802_prc2	CLC	Interior_loop	25	303	.	+	.	note "Part of secondary structure '?G = -130.1kcal/mol' with ?G = -130.1kcal/mol"
>MA_10425802_prc2	CLC	Interior_loop	32	296	.	+	.	note "Part of secondary structure '?G = -130.1kcal/mol' with ?G = -130.1kcal/mol"
>MA_10425802_prc2	CLC	Interior_loop	51	278	.	+	.	note "Part of secondary structure '?G = -130.1kcal/mol' with ?G = -130.1kcal/mol"
>MA_10425802_prc2	CLC	Interior_loop	54	275	.	+	.	note "Part of secondary structure '?G = -130.1kcal/mol' with ?G = -130.1kcal/mol"
>MA_10425802_prc2	CLC	Interior_loop	66	263	.	+	.	note "Part of secondary structure '?G = -130.1kcal/mol' with ?G = -130.1kcal/mol"
>MA_10425802_prc2	CLC	Interior_loop	76	253	.	+	.	note "Part of secondary structure '?G = -130.1kcal/mol' with ?G = -130.1kcal/mol"
>MA_10425802_prc2	CLC	Interior_loop	82	247	.	+	.	note "Part of secondary structure '?G = -130.1kcal/mol' with ?G = -130.1kcal/mol"
>MA_10425802_prc2	CLC	Interior_loop	88	241	.	+	.	note "Part of secondary structure '?G = -130.1kcal/mol' with ?G = -130.1kcal/mol"
>MA_10425802_prc2	CLC	Interior_loop	105	230	.	+	.	note "Part of secondary structure '?G = -130.1kcal/mol' with ?G = -130.1kcal/mol"
>MA_10425802_prc2	CLC	Interior_loop	110	225	.	+	.	note "Part of secondary structure '?G = -130.1kcal/mol' with ?G = -130.1kcal/mol"
>MA_10425802_prc2	CLC	Interior_loop	114	221	.	+	.	note "Part of secondary structure '?G = -130.1kcal/mol' with ?G = -130.1kcal/mol"
>MA_10425802_prc2	CLC	Interior_loop	126	209	.	+	.	note "Part of secondary structure '?G = -130.1kcal/mol' with ?G = -130.1kcal/mol"
>MA_10425802_prc2	CLC	Interior_loop	136	199	.	+	.	note "Part of secondary structure '?G = -130.1kcal/mol' with ?G = -130.1kcal/mol"
>MA_10425802_prc2	CLC	Interior_loop	153	180	.	+	.	note "Part of secondary structure '?G = -130.1kcal/mol' with ?G = -130.1kcal/mol"
>MA_10425802_prc2	CLC	Interior_loop	158	175	.	+	.	note "Part of secondary structure '?G = -130.1kcal/mol' with ?G = -130.1kcal/mol"
>MA_10425802_prc2	CLC	Bulge	39	289	.	+	.	note "Part of secondary structure '?G = -130.1kcal/mol' with ?G = -130.1kcal/mol"
>MA_10425802_prc2	CLC	Bulge	94	235	.	+	.	note "Part of secondary structure '?G = -130.1kcal/mol' with ?G = -130.1kcal/mol"
>MA_10425802_prc2	CLC	Bulge	99	232	.	+	.	note "Part of secondary structure '?G = -130.1kcal/mol' with ?G = -130.1kcal/mol"
>MA_10425802_prc3	CLC	Hairpin_loop	164	166	.	+	.	note "Part of secondary structure '?G = -149.2kcal/mol' with ?G = -149.2kcal/mol"
>MA_10425802_prc3	CLC	Stem	5	331	.	+	.	note "Part of secondary structure '?G = -149.2kcal/mol' with ?G = -149.2kcal/mol"
>MA_10425802_prc3	CLC	Interior_loop	15	321	.	+	.	note "Part of secondary structure '?G = -149.2kcal/mol' with ?G = -149.2kcal/mol"
>MA_10425802_prc3	CLC	Interior_loop	24	312	.	+	.	note "Part of secondary structure '?G = -149.2kcal/mol' with ?G = -149.2kcal/mol"
>MA_10425802_prc3	CLC	Interior_loop	42	294	.	+	.	note "Part of secondary structure '?G = -149.2kcal/mol' with ?G = -149.2kcal/mol"
>MA_10425802_prc3	CLC	Interior_loop	45	290	.	+	.	note "Part of secondary structure '?G = -149.2kcal/mol' with ?G = -149.2kcal/mol"
>MA_10425802_prc3	CLC	Interior_loop	52	283	.	+	.	note "Part of secondary structure '?G = -149.2kcal/mol' with ?G = -149.2kcal/mol"
>MA_10425802_prc3	CLC	Interior_loop	72	263	.	+	.	note "Part of secondary structure '?G = -149.2kcal/mol' with ?G = -149.2kcal/mol"
>MA_10425802_prc3	CLC	Interior_loop	80	255	.	+	.	note "Part of secondary structure '?G = -149.2kcal/mol' with ?G = -149.2kcal/mol"
>MA_10425802_prc3	CLC	Interior_loop	85	250	.	+	.	note "Part of secondary structure '?G = -149.2kcal/mol' with ?G = -149.2kcal/mol"
>MA_10425802_prc3	CLC	Interior_loop	93	242	.	+	.	note "Part of secondary structure '?G = -149.2kcal/mol' with ?G = -149.2kcal/mol"
>MA_10425802_prc3	CLC	Interior_loop	98	237	.	+	.	note "Part of secondary structure '?G = -149.2kcal/mol' with ?G = -149.2kcal/mol"
>MA_10425802_prc3	CLC	Interior_loop	113	217	.	+	.	note "Part of secondary structure '?G = -149.2kcal/mol' with ?G = -149.2kcal/mol"
>MA_10425802_prc3	CLC	Interior_loop	119	210	.	+	.	note "Part of secondary structure '?G = -149.2kcal/mol' with ?G = -149.2kcal/mol"
>MA_10425802_prc3	CLC	Interior_loop	123	206	.	+	.	note "Part of secondary structure '?G = -149.2kcal/mol' with ?G = -149.2kcal/mol"
>MA_10425802_prc3	CLC	Interior_loop	134	195	.	+	.	note "Part of secondary structure '?G = -149.2kcal/mol' with ?G = -149.2kcal/mol"
>MA_10425802_prc3	CLC	Interior_loop	146	185	.	+	.	note "Part of secondary structure '?G = -149.2kcal/mol' with ?G = -149.2kcal/mol"
>MA_10425802_prc3	CLC	Bulge	106	231	.	+	.	note "Part of secondary structure '?G = -149.2kcal/mol' with ?G = -149.2kcal/mol"
>MA_10425802_prc3	CLC	Bulge	110	224	.	+	.	note "Part of secondary structure '?G = -149.2kcal/mol' with ?G = -149.2kcal/mol"
>MA_10425802_prc3	CLC	Bulge	159	172	.	+	.	note "Part of secondary structure '?G = -149.2kcal/mol' with ?G = -149.2kcal/mol"
>MA_10425802_prc4	CLC	Hairpin_loop	182	189	.	+	.	note "Part of secondary structure '?G = -168.2kcal/mol' with ?G = -168.2kcal/mol"
>MA_10425802_prc4	CLC	Stem	1	362	.	+	.	note "Part of secondary structure '?G = -168.2kcal/mol' with ?G = -168.2kcal/mol"
>MA_10425802_prc4	CLC	Interior_loop	8	355	.	+	.	note "Part of secondary structure '?G = -168.2kcal/mol' with ?G = -168.2kcal/mol"
>MA_10425802_prc4	CLC	Interior_loop	16	347	.	+	.	note "Part of secondary structure '?G = -168.2kcal/mol' with ?G = -168.2kcal/mol"
>MA_10425802_prc4	CLC	Interior_loop	30	333	.	+	.	note "Part of secondary structure '?G = -168.2kcal/mol' with ?G = -168.2kcal/mol"
>MA_10425802_prc4	CLC	Interior_loop	37	326	.	+	.	note "Part of secondary structure '?G = -168.2kcal/mol' with ?G = -168.2kcal/mol"
>MA_10425802_prc4	CLC	Interior_loop	43	321	.	+	.	note "Part of secondary structure '?G = -168.2kcal/mol' with ?G = -168.2kcal/mol"
>MA_10425802_prc4	CLC	Interior_loop	56	308	.	+	.	note "Part of secondary structure '?G = -168.2kcal/mol' with ?G = -168.2kcal/mol"
>MA_10425802_prc4	CLC	Interior_loop	67	297	.	+	.	note "Part of secondary structure '?G = -168.2kcal/mol' with ?G = -168.2kcal/mol"
>MA_10425802_prc4	CLC	Interior_loop	80	284	.	+	.	note "Part of secondary structure '?G = -168.2kcal/mol' with ?G = -168.2kcal/mol"
>MA_10425802_prc4	CLC	Interior_loop	100	269	.	+	.	note "Part of secondary structure '?G = -168.2kcal/mol' with ?G = -168.2kcal/mol"
>MA_10425802_prc4	CLC	Interior_loop	105	264	.	+	.	note "Part of secondary structure '?G = -168.2kcal/mol' with ?G = -168.2kcal/mol"
>MA_10425802_prc4	CLC	Interior_loop	110	261	.	+	.	note "Part of secondary structure '?G = -168.2kcal/mol' with ?G = -168.2kcal/mol"
>MA_10425802_prc4	CLC	Interior_loop	143	229	.	+	.	note "Part of secondary structure '?G = -168.2kcal/mol' with ?G = -168.2kcal/mol"
>MA_10425802_prc4	CLC	Interior_loop	150	222	.	+	.	note "Part of secondary structure '?G = -168.2kcal/mol' with ?G = -168.2kcal/mol"
>MA_10425802_prc4	CLC	Interior_loop	153	219	.	+	.	note "Part of secondary structure '?G = -168.2kcal/mol' with ?G = -168.2kcal/mol"
>MA_10425802_prc4	CLC	Interior_loop	157	215	.	+	.	note "Part of secondary structure '?G = -168.2kcal/mol' with ?G = -168.2kcal/mol"
>MA_10425802_prc4	CLC	Interior_loop	167	203	.	+	.	note "Part of secondary structure '?G = -168.2kcal/mol' with ?G = -168.2kcal/mol"
>MA_10425802_prc4	CLC	Interior_loop	171	199	.	+	.	note "Part of secondary structure '?G = -168.2kcal/mol' with ?G = -168.2kcal/mol"
>MA_10425802_prc4	CLC	Bulge	83	281	.	+	.	note "Part of secondary structure '?G = -168.2kcal/mol' with ?G = -168.2kcal/mol"
>MA_10425802_prc4	CLC	Bulge	90	278	.	+	.	note "Part of secondary structure '?G = -168.2kcal/mol' with ?G = -168.2kcal/mol"
>MA_10425802_prc4	CLC	Bulge	128	243	.	+	.	note "Part of secondary structure '?G = -168.2kcal/mol' with ?G = -168.2kcal/mol"
>MA_10425802_prc4	CLC	Bulge	179	191	.	+	.	note "Part of secondary structure '?G = -168.2kcal/mol' with ?G = -168.2kcal/mol"
>MA_10425802_prc5	CLC	Hairpin_loop	175	182	.	+	.	note "Part of secondary structure '?G = -176.6kcal/mol' with ?G = -176.6kcal/mol"
>MA_10425802_prc5	CLC	Stem	2	363	.	+	.	note "Part of secondary structure '?G = -176.6kcal/mol' with ?G = -176.6kcal/mol"
>MA_10425802_prc5	CLC	Interior_loop	6	359	.	+	.	note "Part of secondary structure '?G = -176.6kcal/mol' with ?G = -176.6kcal/mol"
>MA_10425802_prc5	CLC	Interior_loop	17	348	.	+	.	note "Part of secondary structure '?G = -176.6kcal/mol' with ?G = -176.6kcal/mol"
>MA_10425802_prc5	CLC	Interior_loop	43	321	.	+	.	note "Part of secondary structure '?G = -176.6kcal/mol' with ?G = -176.6kcal/mol"
>MA_10425802_prc5	CLC	Interior_loop	54	310	.	+	.	note "Part of secondary structure '?G = -176.6kcal/mol' with ?G = -176.6kcal/mol"
>MA_10425802_prc5	CLC	Interior_loop	57	307	.	+	.	note "Part of secondary structure '?G = -176.6kcal/mol' with ?G = -176.6kcal/mol"
>MA_10425802_prc5	CLC	Interior_loop	69	295	.	+	.	note "Part of secondary structure '?G = -176.6kcal/mol' with ?G = -176.6kcal/mol"
>MA_10425802_prc5	CLC	Interior_loop	80	284	.	+	.	note "Part of secondary structure '?G = -176.6kcal/mol' with ?G = -176.6kcal/mol"
>MA_10425802_prc5	CLC	Interior_loop	90	269	.	+	.	note "Part of secondary structure '?G = -176.6kcal/mol' with ?G = -176.6kcal/mol"
>MA_10425802_prc5	CLC	Interior_loop	95	264	.	+	.	note "Part of secondary structure '?G = -176.6kcal/mol' with ?G = -176.6kcal/mol"
>MA_10425802_prc5	CLC	Interior_loop	100	259	.	+	.	note "Part of secondary structure '?G = -176.6kcal/mol' with ?G = -176.6kcal/mol"
>MA_10425802_prc5	CLC	Interior_loop	104	253	.	+	.	note "Part of secondary structure '?G = -176.6kcal/mol' with ?G = -176.6kcal/mol"
>MA_10425802_prc5	CLC	Interior_loop	107	250	.	+	.	note "Part of secondary structure '?G = -176.6kcal/mol' with ?G = -176.6kcal/mol"
>MA_10425802_prc5	CLC	Interior_loop	110	247	.	+	.	note "Part of secondary structure '?G = -176.6kcal/mol' with ?G = -176.6kcal/mol"
>MA_10425802_prc5	CLC	Interior_loop	128	228	.	+	.	note "Part of secondary structure '?G = -176.6kcal/mol' with ?G = -176.6kcal/mol"
>MA_10425802_prc5	CLC	Interior_loop	136	220	.	+	.	note "Part of secondary structure '?G = -176.6kcal/mol' with ?G = -176.6kcal/mol"
>MA_10425802_prc5	CLC	Interior_loop	142	214	.	+	.	note "Part of secondary structure '?G = -176.6kcal/mol' with ?G = -176.6kcal/mol"
>MA_10425802_prc5	CLC	Interior_loop	145	211	.	+	.	note "Part of secondary structure '?G = -176.6kcal/mol' with ?G = -176.6kcal/mol"
>MA_10425802_prc5	CLC	Interior_loop	149	207	.	+	.	note "Part of secondary structure '?G = -176.6kcal/mol' with ?G = -176.6kcal/mol"
>MA_10425802_prc5	CLC	Interior_loop	161	197	.	+	.	note "Part of secondary structure '?G = -176.6kcal/mol' with ?G = -176.6kcal/mol"
>MA_10425802_prc5	CLC	Bulge	41	324	.	+	.	note "Part of secondary structure '?G = -176.6kcal/mol' with ?G = -176.6kcal/mol"
>MA_10425802_prc5	CLC	Bulge	86	274	.	+	.	note "Part of secondary structure '?G = -176.6kcal/mol' with ?G = -176.6kcal/mol"
>MA_10425802_prc5	CLC	Bulge	121	236	.	+	.	note "Part of secondary structure '?G = -176.6kcal/mol' with ?G = -176.6kcal/mol"
>MA_10425802_prc5	CLC	Bulge	173	185	.	+	.	note "Part of secondary structure '?G = -176.6kcal/mol' with ?G = -176.6kcal/mol"
>MA_10425802_prc6	CLC	Hairpin_loop	166	168	.	+	.	note "Part of secondary structure '?G = -159.8kcal/mol' with ?G = -159.8kcal/mol"
>MA_10425802_prc6	CLC	Stem	2	338	.	+	.	note "Part of secondary structure '?G = -159.8kcal/mol' with ?G = -159.8kcal/mol"
>MA_10425802_prc6	CLC	Interior_loop	17	323	.	+	.	note "Part of secondary structure '?G = -159.8kcal/mol' with ?G = -159.8kcal/mol"
>MA_10425802_prc6	CLC	Interior_loop	26	314	.	+	.	note "Part of secondary structure '?G = -159.8kcal/mol' with ?G = -159.8kcal/mol"
>MA_10425802_prc6	CLC	Interior_loop	44	296	.	+	.	note "Part of secondary structure '?G = -159.8kcal/mol' with ?G = -159.8kcal/mol"
>MA_10425802_prc6	CLC	Interior_loop	47	292	.	+	.	note "Part of secondary structure '?G = -159.8kcal/mol' with ?G = -159.8kcal/mol"
>MA_10425802_prc6	CLC	Interior_loop	54	285	.	+	.	note "Part of secondary structure '?G = -159.8kcal/mol' with ?G = -159.8kcal/mol"
>MA_10425802_prc6	CLC	Interior_loop	74	265	.	+	.	note "Part of secondary structure '?G = -159.8kcal/mol' with ?G = -159.8kcal/mol"
>MA_10425802_prc6	CLC	Interior_loop	82	257	.	+	.	note "Part of secondary structure '?G = -159.8kcal/mol' with ?G = -159.8kcal/mol"
>MA_10425802_prc6	CLC	Interior_loop	87	252	.	+	.	note "Part of secondary structure '?G = -159.8kcal/mol' with ?G = -159.8kcal/mol"
>MA_10425802_prc6	CLC	Interior_loop	95	244	.	+	.	note "Part of secondary structure '?G = -159.8kcal/mol' with ?G = -159.8kcal/mol"
>MA_10425802_prc6	CLC	Interior_loop	100	239	.	+	.	note "Part of secondary structure '?G = -159.8kcal/mol' with ?G = -159.8kcal/mol"
>MA_10425802_prc6	CLC	Interior_loop	115	219	.	+	.	note "Part of secondary structure '?G = -159.8kcal/mol' with ?G = -159.8kcal/mol"
>MA_10425802_prc6	CLC	Interior_loop	121	212	.	+	.	note "Part of secondary structure '?G = -159.8kcal/mol' with ?G = -159.8kcal/mol"
>MA_10425802_prc6	CLC	Interior_loop	125	208	.	+	.	note "Part of secondary structure '?G = -159.8kcal/mol' with ?G = -159.8kcal/mol"
>MA_10425802_prc6	CLC	Interior_loop	136	197	.	+	.	note "Part of secondary structure '?G = -159.8kcal/mol' with ?G = -159.8kcal/mol"
>MA_10425802_prc6	CLC	Interior_loop	148	187	.	+	.	note "Part of secondary structure '?G = -159.8kcal/mol' with ?G = -159.8kcal/mol"
>MA_10425802_prc6	CLC	Bulge	108	233	.	+	.	note "Part of secondary structure '?G = -159.8kcal/mol' with ?G = -159.8kcal/mol"
>MA_10425802_prc6	CLC	Bulge	112	226	.	+	.	note "Part of secondary structure '?G = -159.8kcal/mol' with ?G = -159.8kcal/mol"
>MA_10425802_prc6	CLC	Bulge	161	174	.	+	.	note "Part of secondary structure '?G = -159.8kcal/mol' with ?G = -159.8kcal/mol"
>MA_10425802_prc7	CLC	Hairpin_loop	173	180	.	+	.	note "Part of secondary structure '?G = -172.8kcal/mol' with ?G = -172.8kcal/mol"
>MA_10425802_prc7	CLC	Stem	5	356	.	+	.	note "Part of secondary structure '?G = -172.8kcal/mol' with ?G = -172.8kcal/mol"
>MA_10425802_prc7	CLC	Interior_loop	15	346	.	+	.	note "Part of secondary structure '?G = -172.8kcal/mol' with ?G = -172.8kcal/mol"
>MA_10425802_prc7	CLC	Interior_loop	41	319	.	+	.	note "Part of secondary structure '?G = -172.8kcal/mol' with ?G = -172.8kcal/mol"
>MA_10425802_prc7	CLC	Interior_loop	52	308	.	+	.	note "Part of secondary structure '?G = -172.8kcal/mol' with ?G = -172.8kcal/mol"
>MA_10425802_prc7	CLC	Interior_loop	55	305	.	+	.	note "Part of secondary structure '?G = -172.8kcal/mol' with ?G = -172.8kcal/mol"
>MA_10425802_prc7	CLC	Interior_loop	67	293	.	+	.	note "Part of secondary structure '?G = -172.8kcal/mol' with ?G = -172.8kcal/mol"
>MA_10425802_prc7	CLC	Interior_loop	78	282	.	+	.	note "Part of secondary structure '?G = -172.8kcal/mol' with ?G = -172.8kcal/mol"
>MA_10425802_prc7	CLC	Interior_loop	88	267	.	+	.	note "Part of secondary structure '?G = -172.8kcal/mol' with ?G = -172.8kcal/mol"
>MA_10425802_prc7	CLC	Interior_loop	93	262	.	+	.	note "Part of secondary structure '?G = -172.8kcal/mol' with ?G = -172.8kcal/mol"
>MA_10425802_prc7	CLC	Interior_loop	98	257	.	+	.	note "Part of secondary structure '?G = -172.8kcal/mol' with ?G = -172.8kcal/mol"
>MA_10425802_prc7	CLC	Interior_loop	102	251	.	+	.	note "Part of secondary structure '?G = -172.8kcal/mol' with ?G = -172.8kcal/mol"
>MA_10425802_prc7	CLC	Interior_loop	105	248	.	+	.	note "Part of secondary structure '?G = -172.8kcal/mol' with ?G = -172.8kcal/mol"
>MA_10425802_prc7	CLC	Interior_loop	108	245	.	+	.	note "Part of secondary structure '?G = -172.8kcal/mol' with ?G = -172.8kcal/mol"
>MA_10425802_prc7	CLC	Interior_loop	126	226	.	+	.	note "Part of secondary structure '?G = -172.8kcal/mol' with ?G = -172.8kcal/mol"
>MA_10425802_prc7	CLC	Interior_loop	134	218	.	+	.	note "Part of secondary structure '?G = -172.8kcal/mol' with ?G = -172.8kcal/mol"
>MA_10425802_prc7	CLC	Interior_loop	140	212	.	+	.	note "Part of secondary structure '?G = -172.8kcal/mol' with ?G = -172.8kcal/mol"
>MA_10425802_prc7	CLC	Interior_loop	143	209	.	+	.	note "Part of secondary structure '?G = -172.8kcal/mol' with ?G = -172.8kcal/mol"
>MA_10425802_prc7	CLC	Interior_loop	147	205	.	+	.	note "Part of secondary structure '?G = -172.8kcal/mol' with ?G = -172.8kcal/mol"
>MA_10425802_prc7	CLC	Interior_loop	159	195	.	+	.	note "Part of secondary structure '?G = -172.8kcal/mol' with ?G = -172.8kcal/mol"
>MA_10425802_prc7	CLC	Bulge	39	322	.	+	.	note "Part of secondary structure '?G = -172.8kcal/mol' with ?G = -172.8kcal/mol"
>MA_10425802_prc7	CLC	Bulge	84	272	.	+	.	note "Part of secondary structure '?G = -172.8kcal/mol' with ?G = -172.8kcal/mol"
>MA_10425802_prc7	CLC	Bulge	119	234	.	+	.	note "Part of secondary structure '?G = -172.8kcal/mol' with ?G = -172.8kcal/mol"
>MA_10425802_prc7	CLC	Bulge	171	183	.	+	.	note "Part of secondary structure '?G = -172.8kcal/mol' with ?G = -172.8kcal/mol"
>MA_10426621_prc1	CLC	Multiloop	37	378	.	+	.	note "Part of secondary structure '?G = -229.2kcal/mol' with ?G = -229.2kcal/mol"
>MA_10426621_prc1	CLC	Multiloop	171	254	.	+	.	note "Part of secondary structure '?G = -229.2kcal/mol' with ?G = -229.2kcal/mol"
>MA_10426621_prc1	CLC	Hairpin_loop	46	48	.	+	.	note "Part of secondary structure '?G = -229.2kcal/mol' with ?G = -229.2kcal/mol"
>MA_10426621_prc1	CLC	Hairpin_loop	190	194	.	+	.	note "Part of secondary structure '?G = -229.2kcal/mol' with ?G = -229.2kcal/mol"
>MA_10426621_prc1	CLC	Hairpin_loop	215	218	.	+	.	note "Part of secondary structure '?G = -229.2kcal/mol' with ?G = -229.2kcal/mol"
>MA_10426621_prc1	CLC	Stem	3	413	.	+	.	note "Part of secondary structure '?G = -229.2kcal/mol' with ?G = -229.2kcal/mol"
>MA_10426621_prc1	CLC	Stem	39	55	.	+	.	note "Part of secondary structure '?G = -229.2kcal/mol' with ?G = -229.2kcal/mol"
>MA_10426621_prc1	CLC	Stem	58	371	.	+	.	note "Part of secondary structure '?G = -229.2kcal/mol' with ?G = -229.2kcal/mol"
>MA_10426621_prc1	CLC	Stem	177	207	.	+	.	note "Part of secondary structure '?G = -229.2kcal/mol' with ?G = -229.2kcal/mol"
>MA_10426621_prc1	CLC	Stem	209	225	.	+	.	note "Part of secondary structure '?G = -229.2kcal/mol' with ?G = -229.2kcal/mol"
>MA_10426621_prc1	CLC	Interior_loop	17	398	.	+	.	note "Part of secondary structure '?G = -229.2kcal/mol' with ?G = -229.2kcal/mol"
>MA_10426621_prc1	CLC	Interior_loop	20	395	.	+	.	note "Part of secondary structure '?G = -229.2kcal/mol' with ?G = -229.2kcal/mol"
>MA_10426621_prc1	CLC	Interior_loop	30	385	.	+	.	note "Part of secondary structure '?G = -229.2kcal/mol' with ?G = -229.2kcal/mol"
>MA_10426621_prc1	CLC	Interior_loop	62	367	.	+	.	note "Part of secondary structure '?G = -229.2kcal/mol' with ?G = -229.2kcal/mol"
>MA_10426621_prc1	CLC	Interior_loop	80	346	.	+	.	note "Part of secondary structure '?G = -229.2kcal/mol' with ?G = -229.2kcal/mol"
>MA_10426621_prc1	CLC	Interior_loop	85	341	.	+	.	note "Part of secondary structure '?G = -229.2kcal/mol' with ?G = -229.2kcal/mol"
>MA_10426621_prc1	CLC	Interior_loop	92	334	.	+	.	note "Part of secondary structure '?G = -229.2kcal/mol' with ?G = -229.2kcal/mol"
>MA_10426621_prc1	CLC	Interior_loop	126	299	.	+	.	note "Part of secondary structure '?G = -229.2kcal/mol' with ?G = -229.2kcal/mol"
>MA_10426621_prc1	CLC	Interior_loop	140	285	.	+	.	note "Part of secondary structure '?G = -229.2kcal/mol' with ?G = -229.2kcal/mol"
>MA_10426621_prc1	CLC	Interior_loop	146	279	.	+	.	note "Part of secondary structure '?G = -229.2kcal/mol' with ?G = -229.2kcal/mol"
>MA_10426621_prc1	CLC	Interior_loop	152	273	.	+	.	note "Part of secondary structure '?G = -229.2kcal/mol' with ?G = -229.2kcal/mol"
>MA_10426621_prc1	CLC	Interior_loop	160	265	.	+	.	note "Part of secondary structure '?G = -229.2kcal/mol' with ?G = -229.2kcal/mol"
>MA_10426621_prc1	CLC	Interior_loop	184	200	.	+	.	note "Part of secondary structure '?G = -229.2kcal/mol' with ?G = -229.2kcal/mol"
>MA_10426621_prc1	CLC	Bulge	14	402	.	+	.	note "Part of secondary structure '?G = -229.2kcal/mol' with ?G = -229.2kcal/mol"
>MA_10426621_prc1	CLC	Bulge	72	357	.	+	.	note "Part of secondary structure '?G = -229.2kcal/mol' with ?G = -229.2kcal/mol"
>MA_10426621_prc1	CLC	Bulge	106	320	.	+	.	note "Part of secondary structure '?G = -229.2kcal/mol' with ?G = -229.2kcal/mol"
>MA_10426621_prc1	CLC	Bulge	109	318	.	+	.	note "Part of secondary structure '?G = -229.2kcal/mol' with ?G = -229.2kcal/mol"
>MA_10426621_prc1	CLC	Bulge	114	312	.	+	.	note "Part of secondary structure '?G = -229.2kcal/mol' with ?G = -229.2kcal/mol"
>MA_10426621_prc1	CLC	Bulge	120	305	.	+	.	note "Part of secondary structure '?G = -229.2kcal/mol' with ?G = -229.2kcal/mol"
>MA_10426621_prc1	CLC	Bulge	122	302	.	+	.	note "Part of secondary structure '?G = -229.2kcal/mol' with ?G = -229.2kcal/mol"
>MA_10426621_prc1	CLC	Bulge	211	223	.	+	.	note "Part of secondary structure '?G = -229.2kcal/mol' with ?G = -229.2kcal/mol"
>MA_10427107_prc2	CLC	Multiloop	40	331	.	+	.	note "Part of secondary structure '?G = -135.0kcal/mol' with ?G = -135.0kcal/mol"
>MA_10427107_prc2	CLC	Multiloop	113	304	.	+	.	note "Part of secondary structure '?G = -135.0kcal/mol' with ?G = -135.0kcal/mol"
>MA_10427107_prc2	CLC	Multiloop	172	296	.	+	.	note "Part of secondary structure '?G = -135.0kcal/mol' with ?G = -135.0kcal/mol"
>MA_10427107_prc2	CLC	Hairpin_loop	62	66	.	+	.	note "Part of secondary structure '?G = -135.0kcal/mol' with ?G = -135.0kcal/mol"
>MA_10427107_prc2	CLC	Hairpin_loop	134	142	.	+	.	note "Part of secondary structure '?G = -135.0kcal/mol' with ?G = -135.0kcal/mol"
>MA_10427107_prc2	CLC	Hairpin_loop	231	238	.	+	.	note "Part of secondary structure '?G = -135.0kcal/mol' with ?G = -135.0kcal/mol"
>MA_10427107_prc2	CLC	Hairpin_loop	279	283	.	+	.	note "Part of secondary structure '?G = -135.0kcal/mol' with ?G = -135.0kcal/mol"
>MA_10427107_prc2	CLC	Stem	2	370	.	+	.	note "Part of secondary structure '?G = -135.0kcal/mol' with ?G = -135.0kcal/mol"
>MA_10427107_prc2	CLC	Stem	43	82	.	+	.	note "Part of secondary structure '?G = -135.0kcal/mol' with ?G = -135.0kcal/mol"
>MA_10427107_prc2	CLC	Stem	86	325	.	+	.	note "Part of secondary structure '?G = -135.0kcal/mol' with ?G = -135.0kcal/mol"
>MA_10427107_prc2	CLC	Stem	115	164	.	+	.	note "Part of secondary structure '?G = -135.0kcal/mol' with ?G = -135.0kcal/mol"
>MA_10427107_prc2	CLC	Stem	167	301	.	+	.	note "Part of secondary structure '?G = -135.0kcal/mol' with ?G = -135.0kcal/mol"
>MA_10427107_prc2	CLC	Stem	202	266	.	+	.	note "Part of secondary structure '?G = -135.0kcal/mol' with ?G = -135.0kcal/mol"
>MA_10427107_prc2	CLC	Stem	270	295	.	+	.	note "Part of secondary structure '?G = -135.0kcal/mol' with ?G = -135.0kcal/mol"
>MA_10427107_prc2	CLC	Interior_loop	29	342	.	+	.	note "Part of secondary structure '?G = -135.0kcal/mol' with ?G = -135.0kcal/mol"
>MA_10427107_prc2	CLC	Interior_loop	49	76	.	+	.	note "Part of secondary structure '?G = -135.0kcal/mol' with ?G = -135.0kcal/mol"
>MA_10427107_prc2	CLC	Interior_loop	55	71	.	+	.	note "Part of secondary structure '?G = -135.0kcal/mol' with ?G = -135.0kcal/mol"
>MA_10427107_prc2	CLC	Interior_loop	90	321	.	+	.	note "Part of secondary structure '?G = -135.0kcal/mol' with ?G = -135.0kcal/mol"
>MA_10427107_prc2	CLC	Interior_loop	105	312	.	+	.	note "Part of secondary structure '?G = -135.0kcal/mol' with ?G = -135.0kcal/mol"
>MA_10427107_prc2	CLC	Interior_loop	108	309	.	+	.	note "Part of secondary structure '?G = -135.0kcal/mol' with ?G = -135.0kcal/mol"
>MA_10427107_prc2	CLC	Interior_loop	117	162	.	+	.	note "Part of secondary structure '?G = -135.0kcal/mol' with ?G = -135.0kcal/mol"
>MA_10427107_prc2	CLC	Interior_loop	125	154	.	+	.	note "Part of secondary structure '?G = -135.0kcal/mol' with ?G = -135.0kcal/mol"
>MA_10427107_prc2	CLC	Interior_loop	128	149	.	+	.	note "Part of secondary structure '?G = -135.0kcal/mol' with ?G = -135.0kcal/mol"
>MA_10427107_prc2	CLC	Interior_loop	208	260	.	+	.	note "Part of secondary structure '?G = -135.0kcal/mol' with ?G = -135.0kcal/mol"
>MA_10427107_prc2	CLC	Interior_loop	215	253	.	+	.	note "Part of secondary structure '?G = -135.0kcal/mol' with ?G = -135.0kcal/mol"
>MA_10427107_prc2	CLC	Interior_loop	227	242	.	+	.	note "Part of secondary structure '?G = -135.0kcal/mol' with ?G = -135.0kcal/mol"
>MA_10427107_prc2	CLC	Bulge	15	357	.	+	.	note "Part of secondary structure '?G = -135.0kcal/mol' with ?G = -135.0kcal/mol"
>MA_10427107_prc2	CLC	Bulge	98	315	.	+	.	note "Part of secondary structure '?G = -135.0kcal/mol' with ?G = -135.0kcal/mol"
>MA_10427107_prc2	CLC	Bulge	132	145	.	+	.	note "Part of secondary structure '?G = -135.0kcal/mol' with ?G = -135.0kcal/mol"
>MA_10427107_prc2	CLC	Bulge	224	244	.	+	.	note "Part of secondary structure '?G = -135.0kcal/mol' with ?G = -135.0kcal/mol"
>MA_10427107_prc2	CLC	Bulge	274	291	.	+	.	note "Part of secondary structure '?G = -135.0kcal/mol' with ?G = -135.0kcal/mol"
>MA_10428748_prc1	CLC	Hairpin_loop	114	129	.	+	.	note "Part of secondary structure '?G = -29.1kcal/mol' with ?G = -29.1kcal/mol"
>MA_10428748_prc1	CLC	Hairpin_loop	79	85	.	+	.	note "Part of secondary structure '?G = -29.1kcal/mol' with ?G = -29.1kcal/mol"
>MA_10428748_prc1	CLC	Hairpin_loop	25	29	.	+	.	note "Part of secondary structure '?G = -29.1kcal/mol' with ?G = -29.1kcal/mol"
>MA_10428748_prc1	CLC	Stem	1	53	.	+	.	note "Part of secondary structure '?G = -29.1kcal/mol' with ?G = -29.1kcal/mol"
>MA_10428748_prc1	CLC	Stem	69	94	.	+	.	note "Part of secondary structure '?G = -29.1kcal/mol' with ?G = -29.1kcal/mol"
>MA_10428748_prc1	CLC	Stem	99	143	.	+	.	note "Part of secondary structure '?G = -29.1kcal/mol' with ?G = -29.1kcal/mol"
>MA_10428748_prc1	CLC	Interior_loop	107	135	.	+	.	note "Part of secondary structure '?G = -29.1kcal/mol' with ?G = -29.1kcal/mol"
>MA_10428748_prc1	CLC	Interior_loop	7	47	.	+	.	note "Part of secondary structure '?G = -29.1kcal/mol' with ?G = -29.1kcal/mol"
>MA_10428748_prc1	CLC	Interior_loop	19	35	.	+	.	note "Part of secondary structure '?G = -29.1kcal/mol' with ?G = -29.1kcal/mol"
>MA_10428748_prc1	CLC	Bulge	74	89	.	+	.	note "Part of secondary structure '?G = -29.1kcal/mol' with ?G = -29.1kcal/mol"
>MA_10428748_prc2	CLC	Hairpin_loop	77	81	.	+	.	note "Part of secondary structure '?G = -107.9kcal/mol' with ?G = -107.9kcal/mol"
>MA_10428748_prc2	CLC	Stem	1	153	.	+	.	note "Part of secondary structure '?G = -107.9kcal/mol' with ?G = -107.9kcal/mol"
>MA_10428748_prc2	CLC	Interior_loop	7	147	.	+	.	note "Part of secondary structure '?G = -107.9kcal/mol' with ?G = -107.9kcal/mol"
>MA_10428748_prc2	CLC	Interior_loop	41	113	.	+	.	note "Part of secondary structure '?G = -107.9kcal/mol' with ?G = -107.9kcal/mol"
>MA_10428748_prc2	CLC	Interior_loop	53	104	.	+	.	note "Part of secondary structure '?G = -107.9kcal/mol' with ?G = -107.9kcal/mol"
>MA_10428748_prc2	CLC	Interior_loop	65	92	.	+	.	note "Part of secondary structure '?G = -107.9kcal/mol' with ?G = -107.9kcal/mol"
>MA_10428748_prc2	CLC	Bulge	46	108	.	+	.	note "Part of secondary structure '?G = -107.9kcal/mol' with ?G = -107.9kcal/mol"
>MA_10428916_prc1	CLC	Hairpin_loop	42	51	.	+	.	note "Part of secondary structure '?G = -56.7kcal/mol' with ?G = -56.7kcal/mol"
>MA_10428916_prc1	CLC	Stem	2	91	.	+	.	note "Part of secondary structure '?G = -56.7kcal/mol' with ?G = -56.7kcal/mol"
>MA_10428916_prc1	CLC	Interior_loop	27	66	.	+	.	note "Part of secondary structure '?G = -56.7kcal/mol' with ?G = -56.7kcal/mol"
>MA_10429761_prc1	CLC	Hairpin_loop	77	94	.	+	.	note "Part of secondary structure '?G = -57.7kcal/mol' with ?G = -57.7kcal/mol"
>MA_10429761_prc1	CLC	Stem	1	165	.	+	.	note "Part of secondary structure '?G = -57.7kcal/mol' with ?G = -57.7kcal/mol"
>MA_10429761_prc1	CLC	Interior_loop	3	163	.	+	.	note "Part of secondary structure '?G = -57.7kcal/mol' with ?G = -57.7kcal/mol"
>MA_10429761_prc1	CLC	Interior_loop	9	157	.	+	.	note "Part of secondary structure '?G = -57.7kcal/mol' with ?G = -57.7kcal/mol"
>MA_10429761_prc1	CLC	Interior_loop	19	150	.	+	.	note "Part of secondary structure '?G = -57.7kcal/mol' with ?G = -57.7kcal/mol"
>MA_10429761_prc1	CLC	Interior_loop	44	129	.	+	.	note "Part of secondary structure '?G = -57.7kcal/mol' with ?G = -57.7kcal/mol"
>MA_10429761_prc1	CLC	Interior_loop	48	124	.	+	.	note "Part of secondary structure '?G = -57.7kcal/mol' with ?G = -57.7kcal/mol"
>MA_10429761_prc1	CLC	Interior_loop	59	111	.	+	.	note "Part of secondary structure '?G = -57.7kcal/mol' with ?G = -57.7kcal/mol"
>MA_10429761_prc1	CLC	Interior_loop	65	105	.	+	.	note "Part of secondary structure '?G = -57.7kcal/mol' with ?G = -57.7kcal/mol"
>MA_10429761_prc1	CLC	Bulge	31	142	.	+	.	note "Part of secondary structure '?G = -57.7kcal/mol' with ?G = -57.7kcal/mol"
>MA_10429761_prc1	CLC	Bulge	37	137	.	+	.	note "Part of secondary structure '?G = -57.7kcal/mol' with ?G = -57.7kcal/mol"
>MA_10429761_prc1	CLC	Bulge	40	132	.	+	.	note "Part of secondary structure '?G = -57.7kcal/mol' with ?G = -57.7kcal/mol"
>MA_10430186_prc1	CLC	Multiloop	39	140	.	+	.	note "Part of secondary structure '?G = -64.2kcal/mol' with ?G = -64.2kcal/mol"
>MA_10430186_prc1	CLC	Hairpin_loop	45	52	.	+	.	note "Part of secondary structure '?G = -64.2kcal/mol' with ?G = -64.2kcal/mol"
>MA_10430186_prc1	CLC	Hairpin_loop	83	92	.	+	.	note "Part of secondary structure '?G = -64.2kcal/mol' with ?G = -64.2kcal/mol"
>MA_10430186_prc1	CLC	Stem	1	179	.	+	.	note "Part of secondary structure '?G = -64.2kcal/mol' with ?G = -64.2kcal/mol"
>MA_10430186_prc1	CLC	Stem	41	56	.	+	.	note "Part of secondary structure '?G = -64.2kcal/mol' with ?G = -64.2kcal/mol"
>MA_10430186_prc1	CLC	Stem	58	113	.	+	.	note "Part of secondary structure '?G = -64.2kcal/mol' with ?G = -64.2kcal/mol"
>MA_10430186_prc1	CLC	Interior_loop	8	172	.	+	.	note "Part of secondary structure '?G = -64.2kcal/mol' with ?G = -64.2kcal/mol"
>MA_10430186_prc1	CLC	Interior_loop	17	163	.	+	.	note "Part of secondary structure '?G = -64.2kcal/mol' with ?G = -64.2kcal/mol"
>MA_10430186_prc1	CLC	Interior_loop	31	148	.	+	.	note "Part of secondary structure '?G = -64.2kcal/mol' with ?G = -64.2kcal/mol"
>MA_10430186_prc1	CLC	Interior_loop	66	105	.	+	.	note "Part of secondary structure '?G = -64.2kcal/mol' with ?G = -64.2kcal/mol"
>MA_10430186_prc1	CLC	Interior_loop	75	99	.	+	.	note "Part of secondary structure '?G = -64.2kcal/mol' with ?G = -64.2kcal/mol"
>MA_10430186_prc1	CLC	Bulge	28	152	.	+	.	note "Part of secondary structure '?G = -64.2kcal/mol' with ?G = -64.2kcal/mol"
>MA_10430186_prc1	CLC	Bulge	80	94	.	+	.	note "Part of secondary structure '?G = -64.2kcal/mol' with ?G = -64.2kcal/mol"
>MA_10430186_prc2	CLC	Hairpin_loop	80	89	.	+	.	note "Part of secondary structure '?G = -59.4kcal/mol' with ?G = -59.4kcal/mol"
>MA_10430186_prc2	CLC	Stem	1	163	.	+	.	note "Part of secondary structure '?G = -59.4kcal/mol' with ?G = -59.4kcal/mol"
>MA_10430186_prc2	CLC	Interior_loop	24	141	.	+	.	note "Part of secondary structure '?G = -59.4kcal/mol' with ?G = -59.4kcal/mol"
>MA_10430186_prc2	CLC	Interior_loop	35	130	.	+	.	note "Part of secondary structure '?G = -59.4kcal/mol' with ?G = -59.4kcal/mol"
>MA_10430186_prc2	CLC	Interior_loop	39	126	.	+	.	note "Part of secondary structure '?G = -59.4kcal/mol' with ?G = -59.4kcal/mol"
>MA_10430186_prc2	CLC	Interior_loop	47	118	.	+	.	note "Part of secondary structure '?G = -59.4kcal/mol' with ?G = -59.4kcal/mol"
>MA_10430186_prc2	CLC	Interior_loop	64	109	.	+	.	note "Part of secondary structure '?G = -59.4kcal/mol' with ?G = -59.4kcal/mol"
>MA_10430186_prc2	CLC	Interior_loop	68	104	.	+	.	note "Part of secondary structure '?G = -59.4kcal/mol' with ?G = -59.4kcal/mol"
>MA_10430186_prc2	CLC	Interior_loop	73	99	.	+	.	note "Part of secondary structure '?G = -59.4kcal/mol' with ?G = -59.4kcal/mol"
>MA_10430186_prc2	CLC	Bulge	20	144	.	+	.	note "Part of secondary structure '?G = -59.4kcal/mol' with ?G = -59.4kcal/mol"
>MA_10430186_prc2	CLC	Bulge	78	92	.	+	.	note "Part of secondary structure '?G = -59.4kcal/mol' with ?G = -59.4kcal/mol"
>MA_10432994_prc1	CLC	Hairpin_loop	41	48	.	+	.	note "Part of secondary structure '?G = -33.8kcal/mol' with ?G = -33.8kcal/mol"
>MA_10432994_prc1	CLC	Stem	1	87	.	+	.	note "Part of secondary structure '?G = -33.8kcal/mol' with ?G = -33.8kcal/mol"
>MA_10432994_prc1	CLC	Interior_loop	4	84	.	+	.	note "Part of secondary structure '?G = -33.8kcal/mol' with ?G = -33.8kcal/mol"
>MA_10432994_prc1	CLC	Interior_loop	11	77	.	+	.	note "Part of secondary structure '?G = -33.8kcal/mol' with ?G = -33.8kcal/mol"
>MA_10432994_prc1	CLC	Interior_loop	14	74	.	+	.	note "Part of secondary structure '?G = -33.8kcal/mol' with ?G = -33.8kcal/mol"
>MA_10432994_prc1	CLC	Interior_loop	24	65	.	+	.	note "Part of secondary structure '?G = -33.8kcal/mol' with ?G = -33.8kcal/mol"
>MA_10432994_prc1	CLC	Interior_loop	37	52	.	+	.	note "Part of secondary structure '?G = -33.8kcal/mol' with ?G = -33.8kcal/mol"
>MA_10432994_prc1	CLC	Bulge	21	67	.	+	.	note "Part of secondary structure '?G = -33.8kcal/mol' with ?G = -33.8kcal/mol"
>MA_10432994_prc2	CLC	Hairpin_loop	41	43	.	+	.	note "Part of secondary structure '?G = -57.3kcal/mol' with ?G = -57.3kcal/mol"
>MA_10432994_prc2	CLC	Stem	1	82	.	+	.	note "Part of secondary structure '?G = -57.3kcal/mol' with ?G = -57.3kcal/mol"
>MA_10432994_prc2	CLC	Interior_loop	16	67	.	+	.	note "Part of secondary structure '?G = -57.3kcal/mol' with ?G = -57.3kcal/mol"
>MA_10432994_prc2	CLC	Interior_loop	25	58	.	+	.	note "Part of secondary structure '?G = -57.3kcal/mol' with ?G = -57.3kcal/mol"
>MA_10432994_prc2	CLC	Bulge	28	55	.	+	.	note "Part of secondary structure '?G = -57.3kcal/mol' with ?G = -57.3kcal/mol"
>MA_10433397_prc1	CLC	Hairpin_loop	68	72	.	+	.	note "Part of secondary structure '?G = -53.9kcal/mol' with ?G = -53.9kcal/mol"
>MA_10433397_prc1	CLC	Stem	1	134	.	+	.	note "Part of secondary structure '?G = -53.9kcal/mol' with ?G = -53.9kcal/mol"
>MA_10433397_prc1	CLC	Interior_loop	7	128	.	+	.	note "Part of secondary structure '?G = -53.9kcal/mol' with ?G = -53.9kcal/mol"
>MA_10433397_prc1	CLC	Interior_loop	16	121	.	+	.	note "Part of secondary structure '?G = -53.9kcal/mol' with ?G = -53.9kcal/mol"
>MA_10433397_prc1	CLC	Interior_loop	22	115	.	+	.	note "Part of secondary structure '?G = -53.9kcal/mol' with ?G = -53.9kcal/mol"
>MA_10433397_prc1	CLC	Interior_loop	31	104	.	+	.	note "Part of secondary structure '?G = -53.9kcal/mol' with ?G = -53.9kcal/mol"
>MA_10433397_prc1	CLC	Interior_loop	39	96	.	+	.	note "Part of secondary structure '?G = -53.9kcal/mol' with ?G = -53.9kcal/mol"
>MA_10433397_prc1	CLC	Interior_loop	45	90	.	+	.	note "Part of secondary structure '?G = -53.9kcal/mol' with ?G = -53.9kcal/mol"
>MA_10433397_prc1	CLC	Interior_loop	48	87	.	+	.	note "Part of secondary structure '?G = -53.9kcal/mol' with ?G = -53.9kcal/mol"
>MA_10433397_prc1	CLC	Interior_loop	54	81	.	+	.	note "Part of secondary structure '?G = -53.9kcal/mol' with ?G = -53.9kcal/mol"
>MA_10433397_prc1	CLC	Bulge	13	123	.	+	.	note "Part of secondary structure '?G = -53.9kcal/mol' with ?G = -53.9kcal/mol"
>MA_10433397_prc1	CLC	Bulge	58	78	.	+	.	note "Part of secondary structure '?G = -53.9kcal/mol' with ?G = -53.9kcal/mol"
>MA_10433397_prc2	CLC	Hairpin_loop	44	48	.	+	.	note "Part of secondary structure '?G = -38.2kcal/mol' with ?G = -38.2kcal/mol"
>MA_10433397_prc2	CLC	Stem	1	86	.	+	.	note "Part of secondary structure '?G = -38.2kcal/mol' with ?G = -38.2kcal/mol"
>MA_10433397_prc2	CLC	Interior_loop	7	80	.	+	.	note "Part of secondary structure '?G = -38.2kcal/mol' with ?G = -38.2kcal/mol"
>MA_10433397_prc2	CLC	Interior_loop	15	72	.	+	.	note "Part of secondary structure '?G = -38.2kcal/mol' with ?G = -38.2kcal/mol"
>MA_10433397_prc2	CLC	Interior_loop	21	66	.	+	.	note "Part of secondary structure '?G = -38.2kcal/mol' with ?G = -38.2kcal/mol"
>MA_10433397_prc2	CLC	Interior_loop	24	63	.	+	.	note "Part of secondary structure '?G = -38.2kcal/mol' with ?G = -38.2kcal/mol"
>MA_10433397_prc2	CLC	Interior_loop	30	57	.	+	.	note "Part of secondary structure '?G = -38.2kcal/mol' with ?G = -38.2kcal/mol"
>MA_10433397_prc2	CLC	Bulge	34	54	.	+	.	note "Part of secondary structure '?G = -38.2kcal/mol' with ?G = -38.2kcal/mol"
>MA_10434401_prc1	CLC	Hairpin_loop	50	56	.	+	.	note "Part of secondary structure '?G = -52.8kcal/mol' with ?G = -52.8kcal/mol"
>MA_10434401_prc1	CLC	Stem	6	100	.	+	.	note "Part of secondary structure '?G = -52.8kcal/mol' with ?G = -52.8kcal/mol"
>MA_10434401_prc1	CLC	Interior_loop	24	82	.	+	.	note "Part of secondary structure '?G = -52.8kcal/mol' with ?G = -52.8kcal/mol"
>MA_10434401_prc1	CLC	Interior_loop	29	77	.	+	.	note "Part of secondary structure '?G = -52.8kcal/mol' with ?G = -52.8kcal/mol"
>MA_10434401_prc1	CLC	Interior_loop	37	69	.	+	.	note "Part of secondary structure '?G = -52.8kcal/mol' with ?G = -52.8kcal/mol"
>MA_10434401_prc1	CLC	Bulge	34	73	.	+	.	note "Part of secondary structure '?G = -52.8kcal/mol' with ?G = -52.8kcal/mol"
>MA_10434401_prc2	CLC	Hairpin_loop	43	53	.	+	.	note "Part of secondary structure '?G = -50.0kcal/mol' with ?G = -50.0kcal/mol"
>MA_10434401_prc2	CLC	Stem	2	94	.	+	.	note "Part of secondary structure '?G = -50.0kcal/mol' with ?G = -50.0kcal/mol"
>MA_10434401_prc2	CLC	Interior_loop	19	77	.	+	.	note "Part of secondary structure '?G = -50.0kcal/mol' with ?G = -50.0kcal/mol"
>MA_10434401_prc2	CLC	Interior_loop	24	72	.	+	.	note "Part of secondary structure '?G = -50.0kcal/mol' with ?G = -50.0kcal/mol"
>MA_10434401_prc2	CLC	Interior_loop	33	63	.	+	.	note "Part of secondary structure '?G = -50.0kcal/mol' with ?G = -50.0kcal/mol"
>MA_10434401_prc2	CLC	Bulge	29	68	.	+	.	note "Part of secondary structure '?G = -50.0kcal/mol' with ?G = -50.0kcal/mol"
>MA_10435792_prc1	CLC	Hairpin_loop	51	55	.	+	.	note "Part of secondary structure '?G = -59.2kcal/mol' with ?G = -59.2kcal/mol"
>MA_10435792_prc1	CLC	Stem	2	98	.	+	.	note "Part of secondary structure '?G = -59.2kcal/mol' with ?G = -59.2kcal/mol"
>MA_10435792_prc1	CLC	Interior_loop	13	87	.	+	.	note "Part of secondary structure '?G = -59.2kcal/mol' with ?G = -59.2kcal/mol"
>MA_10435792_prc1	CLC	Interior_loop	21	79	.	+	.	note "Part of secondary structure '?G = -59.2kcal/mol' with ?G = -59.2kcal/mol"
>MA_10435792_prc1	CLC	Bulge	26	74	.	+	.	note "Part of secondary structure '?G = -59.2kcal/mol' with ?G = -59.2kcal/mol"
>MA_10435792_prc1	CLC	Bulge	29	70	.	+	.	note "Part of secondary structure '?G = -59.2kcal/mol' with ?G = -59.2kcal/mol"
>MA_10435792_prc1	CLC	Bulge	34	66	.	+	.	note "Part of secondary structure '?G = -59.2kcal/mol' with ?G = -59.2kcal/mol"
>MA_10435792_prc1	CLC	Bulge	40	61	.	+	.	note "Part of secondary structure '?G = -59.2kcal/mol' with ?G = -59.2kcal/mol"
>MA_10435792_prc2	CLC	Hairpin_loop	51	54	.	+	.	note "Part of secondary structure '?G = -59.9kcal/mol' with ?G = -59.9kcal/mol"
>MA_10435792_prc2	CLC	Stem	1	103	.	+	.	note "Part of secondary structure '?G = -59.9kcal/mol' with ?G = -59.9kcal/mol"
>MA_10435792_prc2	CLC	Interior_loop	5	99	.	+	.	note "Part of secondary structure '?G = -59.9kcal/mol' with ?G = -59.9kcal/mol"
>MA_10435792_prc2	CLC	Interior_loop	10	94	.	+	.	note "Part of secondary structure '?G = -59.9kcal/mol' with ?G = -59.9kcal/mol"
>MA_10435792_prc2	CLC	Interior_loop	19	85	.	+	.	note "Part of secondary structure '?G = -59.9kcal/mol' with ?G = -59.9kcal/mol"
>MA_10435792_prc2	CLC	Interior_loop	27	77	.	+	.	note "Part of secondary structure '?G = -59.9kcal/mol' with ?G = -59.9kcal/mol"
>MA_10435792_prc2	CLC	Interior_loop	32	72	.	+	.	note "Part of secondary structure '?G = -59.9kcal/mol' with ?G = -59.9kcal/mol"
>MA_10435792_prc2	CLC	Bulge	42	62	.	+	.	note "Part of secondary structure '?G = -59.9kcal/mol' with ?G = -59.9kcal/mol"
>MA_10436283_prc2	CLC	Hairpin_loop	58	61	.	+	.	note "Part of secondary structure '?G = -52.2kcal/mol' with ?G = -52.2kcal/mol"
>MA_10436283_prc2	CLC	Stem	1	114	.	+	.	note "Part of secondary structure '?G = -52.2kcal/mol' with ?G = -52.2kcal/mol"
>MA_10436283_prc2	CLC	Interior_loop	18	97	.	+	.	note "Part of secondary structure '?G = -52.2kcal/mol' with ?G = -52.2kcal/mol"
>MA_10436283_prc2	CLC	Interior_loop	28	87	.	+	.	note "Part of secondary structure '?G = -52.2kcal/mol' with ?G = -52.2kcal/mol"
>MA_10436283_prc2	CLC	Interior_loop	34	81	.	+	.	note "Part of secondary structure '?G = -52.2kcal/mol' with ?G = -52.2kcal/mol"
>MA_10436283_prc2	CLC	Interior_loop	42	73	.	+	.	note "Part of secondary structure '?G = -52.2kcal/mol' with ?G = -52.2kcal/mol"
>MA_10436283_prc2	CLC	Bulge	50	66	.	+	.	note "Part of secondary structure '?G = -52.2kcal/mol' with ?G = -52.2kcal/mol"
>MA_10436283_prc2	CLC	Bulge	54	64	.	+	.	note "Part of secondary structure '?G = -52.2kcal/mol' with ?G = -52.2kcal/mol"
>MA_10436756_prc1	CLC	Multiloop	71	117	.	+	.	note "Part of secondary structure '?G = -77.1kcal/mol' with ?G = -77.1kcal/mol"
>MA_10436756_prc1	CLC	Hairpin_loop	79	84	.	+	.	note "Part of secondary structure '?G = -77.1kcal/mol' with ?G = -77.1kcal/mol"
>MA_10436756_prc1	CLC	Hairpin_loop	96	100	.	+	.	note "Part of secondary structure '?G = -77.1kcal/mol' with ?G = -77.1kcal/mol"
>MA_10436756_prc1	CLC	Stem	1	188	.	+	.	note "Part of secondary structure '?G = -77.1kcal/mol' with ?G = -77.1kcal/mol"
>MA_10436756_prc1	CLC	Stem	75	88	.	+	.	note "Part of secondary structure '?G = -77.1kcal/mol' with ?G = -77.1kcal/mol"
>MA_10436756_prc1	CLC	Stem	90	106	.	+	.	note "Part of secondary structure '?G = -77.1kcal/mol' with ?G = -77.1kcal/mol"
>MA_10436756_prc1	CLC	Interior_loop	3	186	.	+	.	note "Part of secondary structure '?G = -77.1kcal/mol' with ?G = -77.1kcal/mol"
>MA_10436756_prc1	CLC	Interior_loop	7	182	.	+	.	note "Part of secondary structure '?G = -77.1kcal/mol' with ?G = -77.1kcal/mol"
>MA_10436756_prc1	CLC	Interior_loop	15	174	.	+	.	note "Part of secondary structure '?G = -77.1kcal/mol' with ?G = -77.1kcal/mol"
>MA_10436756_prc1	CLC	Interior_loop	28	161	.	+	.	note "Part of secondary structure '?G = -77.1kcal/mol' with ?G = -77.1kcal/mol"
>MA_10436756_prc1	CLC	Interior_loop	40	149	.	+	.	note "Part of secondary structure '?G = -77.1kcal/mol' with ?G = -77.1kcal/mol"
>MA_10436756_prc1	CLC	Interior_loop	48	141	.	+	.	note "Part of secondary structure '?G = -77.1kcal/mol' with ?G = -77.1kcal/mol"
>MA_10436756_prc1	CLC	Interior_loop	61	128	.	+	.	note "Part of secondary structure '?G = -77.1kcal/mol' with ?G = -77.1kcal/mol"
>MA_10436756_prc2	CLC	Multiloop	74	120	.	+	.	note "Part of secondary structure '?G = -81.7kcal/mol' with ?G = -81.7kcal/mol"
>MA_10436756_prc2	CLC	Hairpin_loop	82	87	.	+	.	note "Part of secondary structure '?G = -81.7kcal/mol' with ?G = -81.7kcal/mol"
>MA_10436756_prc2	CLC	Hairpin_loop	99	103	.	+	.	note "Part of secondary structure '?G = -81.7kcal/mol' with ?G = -81.7kcal/mol"
>MA_10436756_prc2	CLC	Stem	3	192	.	+	.	note "Part of secondary structure '?G = -81.7kcal/mol' with ?G = -81.7kcal/mol"
>MA_10436756_prc2	CLC	Stem	78	91	.	+	.	note "Part of secondary structure '?G = -81.7kcal/mol' with ?G = -81.7kcal/mol"
>MA_10436756_prc2	CLC	Stem	93	109	.	+	.	note "Part of secondary structure '?G = -81.7kcal/mol' with ?G = -81.7kcal/mol"
>MA_10436756_prc2	CLC	Interior_loop	6	189	.	+	.	note "Part of secondary structure '?G = -81.7kcal/mol' with ?G = -81.7kcal/mol"
>MA_10436756_prc2	CLC	Interior_loop	10	185	.	+	.	note "Part of secondary structure '?G = -81.7kcal/mol' with ?G = -81.7kcal/mol"
>MA_10436756_prc2	CLC	Interior_loop	18	177	.	+	.	note "Part of secondary structure '?G = -81.7kcal/mol' with ?G = -81.7kcal/mol"
>MA_10436756_prc2	CLC	Interior_loop	31	164	.	+	.	note "Part of secondary structure '?G = -81.7kcal/mol' with ?G = -81.7kcal/mol"
>MA_10436756_prc2	CLC	Interior_loop	43	152	.	+	.	note "Part of secondary structure '?G = -81.7kcal/mol' with ?G = -81.7kcal/mol"
>MA_10436756_prc2	CLC	Interior_loop	51	144	.	+	.	note "Part of secondary structure '?G = -81.7kcal/mol' with ?G = -81.7kcal/mol"
>MA_10436756_prc2	CLC	Interior_loop	64	131	.	+	.	note "Part of secondary structure '?G = -81.7kcal/mol' with ?G = -81.7kcal/mol"
>MA_10437057_prc2	CLC	Hairpin_loop	188	199	.	+	.	note "Part of secondary structure '?G = -163.6kcal/mol' with ?G = -163.6kcal/mol"
>MA_10437057_prc2	CLC	Stem	2	383	.	+	.	note "Part of secondary structure '?G = -163.6kcal/mol' with ?G = -163.6kcal/mol"
>MA_10437057_prc2	CLC	Interior_loop	5	380	.	+	.	note "Part of secondary structure '?G = -163.6kcal/mol' with ?G = -163.6kcal/mol"
>MA_10437057_prc2	CLC	Interior_loop	51	346	.	+	.	note "Part of secondary structure '?G = -163.6kcal/mol' with ?G = -163.6kcal/mol"
>MA_10437057_prc2	CLC	Interior_loop	56	341	.	+	.	note "Part of secondary structure '?G = -163.6kcal/mol' with ?G = -163.6kcal/mol"
>MA_10437057_prc2	CLC	Interior_loop	59	338	.	+	.	note "Part of secondary structure '?G = -163.6kcal/mol' with ?G = -163.6kcal/mol"
>MA_10437057_prc2	CLC	Interior_loop	69	328	.	+	.	note "Part of secondary structure '?G = -163.6kcal/mol' with ?G = -163.6kcal/mol"
>MA_10437057_prc2	CLC	Interior_loop	73	324	.	+	.	note "Part of secondary structure '?G = -163.6kcal/mol' with ?G = -163.6kcal/mol"
>MA_10437057_prc2	CLC	Interior_loop	92	304	.	+	.	note "Part of secondary structure '?G = -163.6kcal/mol' with ?G = -163.6kcal/mol"
>MA_10437057_prc2	CLC	Interior_loop	96	300	.	+	.	note "Part of secondary structure '?G = -163.6kcal/mol' with ?G = -163.6kcal/mol"
>MA_10437057_prc2	CLC	Interior_loop	99	297	.	+	.	note "Part of secondary structure '?G = -163.6kcal/mol' with ?G = -163.6kcal/mol"
>MA_10437057_prc2	CLC	Interior_loop	102	294	.	+	.	note "Part of secondary structure '?G = -163.6kcal/mol' with ?G = -163.6kcal/mol"
>MA_10437057_prc2	CLC	Interior_loop	116	280	.	+	.	note "Part of secondary structure '?G = -163.6kcal/mol' with ?G = -163.6kcal/mol"
>MA_10437057_prc2	CLC	Interior_loop	122	273	.	+	.	note "Part of secondary structure '?G = -163.6kcal/mol' with ?G = -163.6kcal/mol"
>MA_10437057_prc2	CLC	Interior_loop	128	267	.	+	.	note "Part of secondary structure '?G = -163.6kcal/mol' with ?G = -163.6kcal/mol"
>MA_10437057_prc2	CLC	Interior_loop	136	259	.	+	.	note "Part of secondary structure '?G = -163.6kcal/mol' with ?G = -163.6kcal/mol"
>MA_10437057_prc2	CLC	Interior_loop	144	248	.	+	.	note "Part of secondary structure '?G = -163.6kcal/mol' with ?G = -163.6kcal/mol"
>MA_10437057_prc2	CLC	Interior_loop	159	233	.	+	.	note "Part of secondary structure '?G = -163.6kcal/mol' with ?G = -163.6kcal/mol"
>MA_10437057_prc2	CLC	Interior_loop	171	216	.	+	.	note "Part of secondary structure '?G = -163.6kcal/mol' with ?G = -163.6kcal/mol"
>MA_10437057_prc2	CLC	Bulge	26	359	.	+	.	note "Part of secondary structure '?G = -163.6kcal/mol' with ?G = -163.6kcal/mol"
>MA_10437057_prc2	CLC	Bulge	84	313	.	+	.	note "Part of secondary structure '?G = -163.6kcal/mol' with ?G = -163.6kcal/mol"
>MA_10437057_prc2	CLC	Bulge	108	287	.	+	.	note "Part of secondary structure '?G = -163.6kcal/mol' with ?G = -163.6kcal/mol"
>MA_10437057_prc2	CLC	Bulge	139	256	.	+	.	note "Part of secondary structure '?G = -163.6kcal/mol' with ?G = -163.6kcal/mol"
>MA_10437057_prc2	CLC	Bulge	150	242	.	+	.	note "Part of secondary structure '?G = -163.6kcal/mol' with ?G = -163.6kcal/mol"
>MA_10437057_prc2	CLC	Bulge	154	237	.	+	.	note "Part of secondary structure '?G = -163.6kcal/mol' with ?G = -163.6kcal/mol"
>MA_10437200_prc1	CLC	Multiloop	83	113	.	+	.	note "Part of secondary structure '?G = -58.6kcal/mol' with ?G = -58.6kcal/mol"
>MA_10437200_prc1	CLC	Hairpin_loop	87	91	.	+	.	note "Part of secondary structure '?G = -58.6kcal/mol' with ?G = -58.6kcal/mol"
>MA_10437200_prc1	CLC	Hairpin_loop	101	103	.	+	.	note "Part of secondary structure '?G = -58.6kcal/mol' with ?G = -58.6kcal/mol"
>MA_10437200_prc1	CLC	Hairpin_loop	7	9	.	+	.	note "Part of secondary structure '?G = -58.6kcal/mol' with ?G = -58.6kcal/mol"
>MA_10437200_prc1	CLC	Stem	1	17	.	+	.	note "Part of secondary structure '?G = -58.6kcal/mol' with ?G = -58.6kcal/mol"
>MA_10437200_prc1	CLC	Stem	21	177	.	+	.	note "Part of secondary structure '?G = -58.6kcal/mol' with ?G = -58.6kcal/mol"
>MA_10437200_prc1	CLC	Stem	85	93	.	+	.	note "Part of secondary structure '?G = -58.6kcal/mol' with ?G = -58.6kcal/mol"
>MA_10437200_prc1	CLC	Stem	94	110	.	+	.	note "Part of secondary structure '?G = -58.6kcal/mol' with ?G = -58.6kcal/mol"
>MA_10437200_prc1	CLC	Interior_loop	23	175	.	+	.	note "Part of secondary structure '?G = -58.6kcal/mol' with ?G = -58.6kcal/mol"
>MA_10437200_prc1	CLC	Interior_loop	33	165	.	+	.	note "Part of secondary structure '?G = -58.6kcal/mol' with ?G = -58.6kcal/mol"
>MA_10437200_prc1	CLC	Interior_loop	45	153	.	+	.	note "Part of secondary structure '?G = -58.6kcal/mol' with ?G = -58.6kcal/mol"
>MA_10437200_prc1	CLC	Interior_loop	76	121	.	+	.	note "Part of secondary structure '?G = -58.6kcal/mol' with ?G = -58.6kcal/mol"
>MA_10437200_prc1	CLC	Bulge	56	144	.	+	.	note "Part of secondary structure '?G = -58.6kcal/mol' with ?G = -58.6kcal/mol"
>MA_10437200_prc1	CLC	Bulge	68	130	.	+	.	note "Part of secondary structure '?G = -58.6kcal/mol' with ?G = -58.6kcal/mol"
>MA_10437200_prc1	CLC	Bulge	4	14	.	+	.	note "Part of secondary structure '?G = -58.6kcal/mol' with ?G = -58.6kcal/mol"
>MA_10437200_prc2	CLC	Multiloop	78	108	.	+	.	note "Part of secondary structure '?G = -76.4kcal/mol' with ?G = -76.4kcal/mol"
>MA_10437200_prc2	CLC	Hairpin_loop	82	86	.	+	.	note "Part of secondary structure '?G = -76.4kcal/mol' with ?G = -76.4kcal/mol"
>MA_10437200_prc2	CLC	Hairpin_loop	96	98	.	+	.	note "Part of secondary structure '?G = -76.4kcal/mol' with ?G = -76.4kcal/mol"
>MA_10437200_prc2	CLC	Stem	1	187	.	+	.	note "Part of secondary structure '?G = -76.4kcal/mol' with ?G = -76.4kcal/mol"
>MA_10437200_prc2	CLC	Stem	80	88	.	+	.	note "Part of secondary structure '?G = -76.4kcal/mol' with ?G = -76.4kcal/mol"
>MA_10437200_prc2	CLC	Stem	89	105	.	+	.	note "Part of secondary structure '?G = -76.4kcal/mol' with ?G = -76.4kcal/mol"
>MA_10437200_prc2	CLC	Interior_loop	3	185	.	+	.	note "Part of secondary structure '?G = -76.4kcal/mol' with ?G = -76.4kcal/mol"
>MA_10437200_prc2	CLC	Interior_loop	15	173	.	+	.	note "Part of secondary structure '?G = -76.4kcal/mol' with ?G = -76.4kcal/mol"
>MA_10437200_prc2	CLC	Interior_loop	18	170	.	+	.	note "Part of secondary structure '?G = -76.4kcal/mol' with ?G = -76.4kcal/mol"
>MA_10437200_prc2	CLC	Interior_loop	28	160	.	+	.	note "Part of secondary structure '?G = -76.4kcal/mol' with ?G = -76.4kcal/mol"
>MA_10437200_prc2	CLC	Interior_loop	40	148	.	+	.	note "Part of secondary structure '?G = -76.4kcal/mol' with ?G = -76.4kcal/mol"
>MA_10437200_prc2	CLC	Interior_loop	71	116	.	+	.	note "Part of secondary structure '?G = -76.4kcal/mol' with ?G = -76.4kcal/mol"
>MA_10437200_prc2	CLC	Bulge	51	139	.	+	.	note "Part of secondary structure '?G = -76.4kcal/mol' with ?G = -76.4kcal/mol"
>MA_10437200_prc2	CLC	Bulge	63	125	.	+	.	note "Part of secondary structure '?G = -76.4kcal/mol' with ?G = -76.4kcal/mol"
>MA_127009_prc1	CLC	Hairpin_loop	35	42	.	+	.	note "Part of secondary structure '?G = -39.8kcal/mol' with ?G = -39.8kcal/mol"
>MA_127009_prc1	CLC	Stem	1	76	.	+	.	note "Part of secondary structure '?G = -39.8kcal/mol' with ?G = -39.8kcal/mol"
>MA_127009_prc1	CLC	Interior_loop	12	65	.	+	.	note "Part of secondary structure '?G = -39.8kcal/mol' with ?G = -39.8kcal/mol"
>MA_127009_prc1	CLC	Interior_loop	21	56	.	+	.	note "Part of secondary structure '?G = -39.8kcal/mol' with ?G = -39.8kcal/mol"
>MA_127009_prc1	CLC	Bulge	29	47	.	+	.	note "Part of secondary structure '?G = -39.8kcal/mol' with ?G = -39.8kcal/mol"
>MA_127009_prc2	CLC	Hairpin_loop	114	118	.	+	.	note "Part of secondary structure '?G = -52.3kcal/mol' with ?G = -52.3kcal/mol"
>MA_127009_prc2	CLC	Hairpin_loop	46	50	.	+	.	note "Part of secondary structure '?G = -52.3kcal/mol' with ?G = -52.3kcal/mol"
>MA_127009_prc2	CLC	Stem	2	100	.	+	.	note "Part of secondary structure '?G = -52.3kcal/mol' with ?G = -52.3kcal/mol"
>MA_127009_prc2	CLC	Stem	109	123	.	+	.	note "Part of secondary structure '?G = -52.3kcal/mol' with ?G = -52.3kcal/mol"
>MA_127009_prc2	CLC	Interior_loop	4	98	.	+	.	note "Part of secondary structure '?G = -52.3kcal/mol' with ?G = -52.3kcal/mol"
>MA_127009_prc2	CLC	Interior_loop	8	94	.	+	.	note "Part of secondary structure '?G = -52.3kcal/mol' with ?G = -52.3kcal/mol"
>MA_127009_prc2	CLC	Interior_loop	17	86	.	+	.	note "Part of secondary structure '?G = -52.3kcal/mol' with ?G = -52.3kcal/mol"
>MA_127009_prc2	CLC	Interior_loop	25	78	.	+	.	note "Part of secondary structure '?G = -52.3kcal/mol' with ?G = -52.3kcal/mol"
>MA_127009_prc2	CLC	Bulge	36	67	.	+	.	note "Part of secondary structure '?G = -52.3kcal/mol' with ?G = -52.3kcal/mol"
>MA_127009_prc2	CLC	Bulge	42	62	.	+	.	note "Part of secondary structure '?G = -52.3kcal/mol' with ?G = -52.3kcal/mol"
>MA_131348_prc2	CLC	Hairpin_loop	41	49	.	+	.	note "Part of secondary structure '?G = -63.6kcal/mol' with ?G = -63.6kcal/mol"
>MA_131348_prc2	CLC	Stem	1	89	.	+	.	note "Part of secondary structure '?G = -63.6kcal/mol' with ?G = -63.6kcal/mol"
>MA_131348_prc2	CLC	Interior_loop	29	61	.	+	.	note "Part of secondary structure '?G = -63.6kcal/mol' with ?G = -63.6kcal/mol"
>MA_13504_prc1	CLC	Hairpin_loop	105	109	.	+	.	note "Part of secondary structure '?G = -86.9kcal/mol' with ?G = -86.9kcal/mol"
>MA_13504_prc1	CLC	Stem	1	209	.	+	.	note "Part of secondary structure '?G = -86.9kcal/mol' with ?G = -86.9kcal/mol"
>MA_13504_prc1	CLC	Interior_loop	26	186	.	+	.	note "Part of secondary structure '?G = -86.9kcal/mol' with ?G = -86.9kcal/mol"
>MA_13504_prc1	CLC	Interior_loop	33	179	.	+	.	note "Part of secondary structure '?G = -86.9kcal/mol' with ?G = -86.9kcal/mol"
>MA_13504_prc1	CLC	Interior_loop	41	171	.	+	.	note "Part of secondary structure '?G = -86.9kcal/mol' with ?G = -86.9kcal/mol"
>MA_13504_prc1	CLC	Interior_loop	59	154	.	+	.	note "Part of secondary structure '?G = -86.9kcal/mol' with ?G = -86.9kcal/mol"
>MA_13504_prc1	CLC	Interior_loop	76	139	.	+	.	note "Part of secondary structure '?G = -86.9kcal/mol' with ?G = -86.9kcal/mol"
>MA_13504_prc1	CLC	Bulge	12	198	.	+	.	note "Part of secondary structure '?G = -86.9kcal/mol' with ?G = -86.9kcal/mol"
>MA_13504_prc1	CLC	Bulge	53	159	.	+	.	note "Part of secondary structure '?G = -86.9kcal/mol' with ?G = -86.9kcal/mol"
>MA_13504_prc1	CLC	Bulge	66	147	.	+	.	note "Part of secondary structure '?G = -86.9kcal/mol' with ?G = -86.9kcal/mol"
>MA_13504_prc1	CLC	Bulge	95	115	.	+	.	note "Part of secondary structure '?G = -86.9kcal/mol' with ?G = -86.9kcal/mol"
>MA_13504_prc1	CLC	Bulge	101	112	.	+	.	note "Part of secondary structure '?G = -86.9kcal/mol' with ?G = -86.9kcal/mol"
>MA_13504_prc2	CLC	Multiloop	93	128	.	+	.	note "Part of secondary structure '?G = -90.0kcal/mol' with ?G = -90.0kcal/mol"
>MA_13504_prc2	CLC	Hairpin_loop	101	106	.	+	.	note "Part of secondary structure '?G = -90.0kcal/mol' with ?G = -90.0kcal/mol"
>MA_13504_prc2	CLC	Hairpin_loop	115	119	.	+	.	note "Part of secondary structure '?G = -90.0kcal/mol' with ?G = -90.0kcal/mol"
>MA_13504_prc2	CLC	Stem	4	219	.	+	.	note "Part of secondary structure '?G = -90.0kcal/mol' with ?G = -90.0kcal/mol"
>MA_13504_prc2	CLC	Stem	97	110	.	+	.	note "Part of secondary structure '?G = -90.0kcal/mol' with ?G = -90.0kcal/mol"
>MA_13504_prc2	CLC	Stem	112	122	.	+	.	note "Part of secondary structure '?G = -90.0kcal/mol' with ?G = -90.0kcal/mol"
>MA_13504_prc2	CLC	Interior_loop	7	216	.	+	.	note "Part of secondary structure '?G = -90.0kcal/mol' with ?G = -90.0kcal/mol"
>MA_13504_prc2	CLC	Interior_loop	18	206	.	+	.	note "Part of secondary structure '?G = -90.0kcal/mol' with ?G = -90.0kcal/mol"
>MA_13504_prc2	CLC	Interior_loop	21	203	.	+	.	note "Part of secondary structure '?G = -90.0kcal/mol' with ?G = -90.0kcal/mol"
>MA_13504_prc2	CLC	Interior_loop	29	195	.	+	.	note "Part of secondary structure '?G = -90.0kcal/mol' with ?G = -90.0kcal/mol"
>MA_13504_prc2	CLC	Interior_loop	37	187	.	+	.	note "Part of secondary structure '?G = -90.0kcal/mol' with ?G = -90.0kcal/mol"
>MA_13504_prc2	CLC	Interior_loop	50	173	.	+	.	note "Part of secondary structure '?G = -90.0kcal/mol' with ?G = -90.0kcal/mol"
>MA_13504_prc2	CLC	Interior_loop	55	168	.	+	.	note "Part of secondary structure '?G = -90.0kcal/mol' with ?G = -90.0kcal/mol"
>MA_13504_prc2	CLC	Interior_loop	60	162	.	+	.	note "Part of secondary structure '?G = -90.0kcal/mol' with ?G = -90.0kcal/mol"
>MA_13504_prc2	CLC	Interior_loop	70	151	.	+	.	note "Part of secondary structure '?G = -90.0kcal/mol' with ?G = -90.0kcal/mol"
>MA_13504_prc2	CLC	Interior_loop	87	134	.	+	.	note "Part of secondary structure '?G = -90.0kcal/mol' with ?G = -90.0kcal/mol"
>MA_13504_prc2	CLC	Bulge	48	176	.	+	.	note "Part of secondary structure '?G = -90.0kcal/mol' with ?G = -90.0kcal/mol"
>MA_13504_prc2	CLC	Bulge	65	157	.	+	.	note "Part of secondary structure '?G = -90.0kcal/mol' with ?G = -90.0kcal/mol"
>MA_135443_prc1	CLC	Multiloop	30	81	.	+	.	note "Part of secondary structure '?G = -41.5kcal/mol' with ?G = -41.5kcal/mol"
>MA_135443_prc1	CLC	Hairpin_loop	43	46	.	+	.	note "Part of secondary structure '?G = -41.5kcal/mol' with ?G = -41.5kcal/mol"
>MA_135443_prc1	CLC	Hairpin_loop	68	71	.	+	.	note "Part of secondary structure '?G = -41.5kcal/mol' with ?G = -41.5kcal/mol"
>MA_135443_prc1	CLC	Stem	1	110	.	+	.	note "Part of secondary structure '?G = -41.5kcal/mol' with ?G = -41.5kcal/mol"
>MA_135443_prc1	CLC	Stem	38	51	.	+	.	note "Part of secondary structure '?G = -41.5kcal/mol' with ?G = -41.5kcal/mol"
>MA_135443_prc1	CLC	Stem	60	77	.	+	.	note "Part of secondary structure '?G = -41.5kcal/mol' with ?G = -41.5kcal/mol"
>MA_135443_prc1	CLC	Interior_loop	3	108	.	+	.	note "Part of secondary structure '?G = -41.5kcal/mol' with ?G = -41.5kcal/mol"
>MA_135443_prc1	CLC	Interior_loop	8	103	.	+	.	note "Part of secondary structure '?G = -41.5kcal/mol' with ?G = -41.5kcal/mol"
>MA_135443_prc1	CLC	Interior_loop	11	100	.	+	.	note "Part of secondary structure '?G = -41.5kcal/mol' with ?G = -41.5kcal/mol"
>MA_135443_prc1	CLC	Interior_loop	23	88	.	+	.	note "Part of secondary structure '?G = -41.5kcal/mol' with ?G = -41.5kcal/mol"
>MA_135443_prc1	CLC	Bulge	62	75	.	+	.	note "Part of secondary structure '?G = -41.5kcal/mol' with ?G = -41.5kcal/mol"
>MA_137946_prc2	CLC	Hairpin_loop	59	67	.	+	.	note "Part of secondary structure '?G = -49.7kcal/mol' with ?G = -49.7kcal/mol"
>MA_137946_prc2	CLC	Stem	1	126	.	+	.	note "Part of secondary structure '?G = -49.7kcal/mol' with ?G = -49.7kcal/mol"
>MA_137946_prc2	CLC	Interior_loop	5	122	.	+	.	note "Part of secondary structure '?G = -49.7kcal/mol' with ?G = -49.7kcal/mol"
>MA_137946_prc2	CLC	Interior_loop	12	114	.	+	.	note "Part of secondary structure '?G = -49.7kcal/mol' with ?G = -49.7kcal/mol"
>MA_137946_prc2	CLC	Interior_loop	15	111	.	+	.	note "Part of secondary structure '?G = -49.7kcal/mol' with ?G = -49.7kcal/mol"
>MA_137946_prc2	CLC	Interior_loop	21	105	.	+	.	note "Part of secondary structure '?G = -49.7kcal/mol' with ?G = -49.7kcal/mol"
>MA_137946_prc2	CLC	Interior_loop	30	96	.	+	.	note "Part of secondary structure '?G = -49.7kcal/mol' with ?G = -49.7kcal/mol"
>MA_137946_prc2	CLC	Interior_loop	41	85	.	+	.	note "Part of secondary structure '?G = -49.7kcal/mol' with ?G = -49.7kcal/mol"
>MA_138043_prc1	CLC	Hairpin_loop	35	40	.	+	.	note "Part of secondary structure '?G = -40.4kcal/mol' with ?G = -40.4kcal/mol"
>MA_138043_prc1	CLC	Stem	1	73	.	+	.	note "Part of secondary structure '?G = -40.4kcal/mol' with ?G = -40.4kcal/mol"
>MA_138043_prc1	CLC	Interior_loop	10	64	.	+	.	note "Part of secondary structure '?G = -40.4kcal/mol' with ?G = -40.4kcal/mol"
>MA_138043_prc1	CLC	Interior_loop	31	44	.	+	.	note "Part of secondary structure '?G = -40.4kcal/mol' with ?G = -40.4kcal/mol"
>MA_138043_prc2	CLC	Hairpin_loop	39	43	.	+	.	note "Part of secondary structure '?G = -40.8kcal/mol' with ?G = -40.8kcal/mol"
>MA_138043_prc2	CLC	Stem	1	82	.	+	.	note "Part of secondary structure '?G = -40.8kcal/mol' with ?G = -40.8kcal/mol"
>MA_138043_prc2	CLC	Interior_loop	6	77	.	+	.	note "Part of secondary structure '?G = -40.8kcal/mol' with ?G = -40.8kcal/mol"
>MA_138043_prc2	CLC	Interior_loop	14	69	.	+	.	note "Part of secondary structure '?G = -40.8kcal/mol' with ?G = -40.8kcal/mol"
>MA_138043_prc2	CLC	Interior_loop	23	61	.	+	.	note "Part of secondary structure '?G = -40.8kcal/mol' with ?G = -40.8kcal/mol"
>MA_138043_prc2	CLC	Bulge	35	50	.	+	.	note "Part of secondary structure '?G = -40.8kcal/mol' with ?G = -40.8kcal/mol"
>MA_138043_prc3	CLC	Hairpin_loop	50	55	.	+	.	note "Part of secondary structure '?G = -47.0kcal/mol' with ?G = -47.0kcal/mol"
>MA_138043_prc3	CLC	Stem	4	93	.	+	.	note "Part of secondary structure '?G = -47.0kcal/mol' with ?G = -47.0kcal/mol"
>MA_138043_prc3	CLC	Interior_loop	7	90	.	+	.	note "Part of secondary structure '?G = -47.0kcal/mol' with ?G = -47.0kcal/mol"
>MA_138043_prc3	CLC	Interior_loop	25	79	.	+	.	note "Part of secondary structure '?G = -47.0kcal/mol' with ?G = -47.0kcal/mol"
>MA_138043_prc3	CLC	Interior_loop	46	59	.	+	.	note "Part of secondary structure '?G = -47.0kcal/mol' with ?G = -47.0kcal/mol"
>MA_138043_prc3	CLC	Bulge	12	85	.	+	.	note "Part of secondary structure '?G = -47.0kcal/mol' with ?G = -47.0kcal/mol"
>MA_138737_prc1	CLC	Hairpin_loop	39	41	.	+	.	note "Part of secondary structure '?G = -43.7kcal/mol' with ?G = -43.7kcal/mol"
>MA_138737_prc1	CLC	Stem	1	78	.	+	.	note "Part of secondary structure '?G = -43.7kcal/mol' with ?G = -43.7kcal/mol"
>MA_138737_prc1	CLC	Interior_loop	5	74	.	+	.	note "Part of secondary structure '?G = -43.7kcal/mol' with ?G = -43.7kcal/mol"
>MA_138737_prc1	CLC	Interior_loop	15	64	.	+	.	note "Part of secondary structure '?G = -43.7kcal/mol' with ?G = -43.7kcal/mol"
>MA_138737_prc1	CLC	Interior_loop	20	59	.	+	.	note "Part of secondary structure '?G = -43.7kcal/mol' with ?G = -43.7kcal/mol"
>MA_138737_prc1	CLC	Interior_loop	34	46	.	+	.	note "Part of secondary structure '?G = -43.7kcal/mol' with ?G = -43.7kcal/mol"
>MA_138737_prc1	CLC	Bulge	30	49	.	+	.	note "Part of secondary structure '?G = -43.7kcal/mol' with ?G = -43.7kcal/mol"
>MA_138737_prc2	CLC	Hairpin_loop	37	55	.	+	.	note "Part of secondary structure '?G = -44.3kcal/mol' with ?G = -44.3kcal/mol"
>MA_138737_prc2	CLC	Stem	2	90	.	+	.	note "Part of secondary structure '?G = -44.3kcal/mol' with ?G = -44.3kcal/mol"
>MA_138737_prc2	CLC	Interior_loop	8	84	.	+	.	note "Part of secondary structure '?G = -44.3kcal/mol' with ?G = -44.3kcal/mol"
>MA_138737_prc2	CLC	Interior_loop	14	78	.	+	.	note "Part of secondary structure '?G = -44.3kcal/mol' with ?G = -44.3kcal/mol"
>MA_138737_prc2	CLC	Interior_loop	23	69	.	+	.	note "Part of secondary structure '?G = -44.3kcal/mol' with ?G = -44.3kcal/mol"
>MA_138737_prc2	CLC	Interior_loop	27	65	.	+	.	note "Part of secondary structure '?G = -44.3kcal/mol' with ?G = -44.3kcal/mol"
>MA_138737_prc3	CLC	Hairpin_loop	33	38	.	+	.	note "Part of secondary structure '?G = -35.4kcal/mol' with ?G = -35.4kcal/mol"
>MA_138737_prc3	CLC	Stem	2	67	.	+	.	note "Part of secondary structure '?G = -35.4kcal/mol' with ?G = -35.4kcal/mol"
>MA_138737_prc3	CLC	Interior_loop	10	59	.	+	.	note "Part of secondary structure '?G = -35.4kcal/mol' with ?G = -35.4kcal/mol"
>MA_138737_prc3	CLC	Interior_loop	15	54	.	+	.	note "Part of secondary structure '?G = -35.4kcal/mol' with ?G = -35.4kcal/mol"
>MA_138737_prc3	CLC	Interior_loop	24	45	.	+	.	note "Part of secondary structure '?G = -35.4kcal/mol' with ?G = -35.4kcal/mol"
>MA_138737_prc3	CLC	Bulge	28	40	.	+	.	note "Part of secondary structure '?G = -35.4kcal/mol' with ?G = -35.4kcal/mol"
>MA_1391_prc1	CLC	Hairpin_loop	44	49	.	+	.	note "Part of secondary structure '?G = -31.8kcal/mol' with ?G = -31.8kcal/mol"
>MA_1391_prc1	CLC	Stem	6	85	.	+	.	note "Part of secondary structure '?G = -31.8kcal/mol' with ?G = -31.8kcal/mol"
>MA_1391_prc1	CLC	Interior_loop	13	77	.	+	.	note "Part of secondary structure '?G = -31.8kcal/mol' with ?G = -31.8kcal/mol"
>MA_1391_prc1	CLC	Interior_loop	28	65	.	+	.	note "Part of secondary structure '?G = -31.8kcal/mol' with ?G = -31.8kcal/mol"
>MA_1391_prc1	CLC	Bulge	11	80	.	+	.	note "Part of secondary structure '?G = -31.8kcal/mol' with ?G = -31.8kcal/mol"
>MA_1391_prc1	CLC	Bulge	18	72	.	+	.	note "Part of secondary structure '?G = -31.8kcal/mol' with ?G = -31.8kcal/mol"
>MA_1391_prc1	CLC	Bulge	34	59	.	+	.	note "Part of secondary structure '?G = -31.8kcal/mol' with ?G = -31.8kcal/mol"
>MA_1391_prc1	CLC	Bulge	40	52	.	+	.	note "Part of secondary structure '?G = -31.8kcal/mol' with ?G = -31.8kcal/mol"
>MA_1391_prc2	CLC	Hairpin_loop	41	51	.	+	.	note "Part of secondary structure '?G = -38.3kcal/mol' with ?G = -38.3kcal/mol"
>MA_1391_prc2	CLC	Stem	2	94	.	+	.	note "Part of secondary structure '?G = -38.3kcal/mol' with ?G = -38.3kcal/mol"
>MA_1391_prc2	CLC	Interior_loop	6	90	.	+	.	note "Part of secondary structure '?G = -38.3kcal/mol' with ?G = -38.3kcal/mol"
>MA_1391_prc2	CLC	Interior_loop	11	84	.	+	.	note "Part of secondary structure '?G = -38.3kcal/mol' with ?G = -38.3kcal/mol"
>MA_1391_prc2	CLC	Interior_loop	16	79	.	+	.	note "Part of secondary structure '?G = -38.3kcal/mol' with ?G = -38.3kcal/mol"
>MA_1391_prc2	CLC	Interior_loop	25	70	.	+	.	note "Part of secondary structure '?G = -38.3kcal/mol' with ?G = -38.3kcal/mol"
>MA_1391_prc2	CLC	Interior_loop	28	67	.	+	.	note "Part of secondary structure '?G = -38.3kcal/mol' with ?G = -38.3kcal/mol"
>MA_1391_prc2	CLC	Interior_loop	36	59	.	+	.	note "Part of secondary structure '?G = -38.3kcal/mol' with ?G = -38.3kcal/mol"
>MA_14099_prc1	CLC	Hairpin_loop	45	50	.	+	.	note "Part of secondary structure '?G = -41.6kcal/mol' with ?G = -41.6kcal/mol"
>MA_14099_prc1	CLC	Stem	1	92	.	+	.	note "Part of secondary structure '?G = -41.6kcal/mol' with ?G = -41.6kcal/mol"
>MA_14099_prc1	CLC	Interior_loop	4	89	.	+	.	note "Part of secondary structure '?G = -41.6kcal/mol' with ?G = -41.6kcal/mol"
>MA_14099_prc1	CLC	Interior_loop	15	78	.	+	.	note "Part of secondary structure '?G = -41.6kcal/mol' with ?G = -41.6kcal/mol"
>MA_14099_prc1	CLC	Interior_loop	18	75	.	+	.	note "Part of secondary structure '?G = -41.6kcal/mol' with ?G = -41.6kcal/mol"
>MA_14099_prc1	CLC	Interior_loop	24	69	.	+	.	note "Part of secondary structure '?G = -41.6kcal/mol' with ?G = -41.6kcal/mol"
>MA_14099_prc1	CLC	Interior_loop	27	66	.	+	.	note "Part of secondary structure '?G = -41.6kcal/mol' with ?G = -41.6kcal/mol"
>MA_14099_prc1	CLC	Interior_loop	32	61	.	+	.	note "Part of secondary structure '?G = -41.6kcal/mol' with ?G = -41.6kcal/mol"
>MA_14099_prc1	CLC	Interior_loop	36	57	.	+	.	note "Part of secondary structure '?G = -41.6kcal/mol' with ?G = -41.6kcal/mol"
>MA_14099_prc2	CLC	Hairpin_loop	49	54	.	+	.	note "Part of secondary structure '?G = -52.0kcal/mol' with ?G = -52.0kcal/mol"
>MA_14099_prc2	CLC	Stem	7	102	.	+	.	note "Part of secondary structure '?G = -52.0kcal/mol' with ?G = -52.0kcal/mol"
>MA_14099_prc2	CLC	Interior_loop	21	88	.	+	.	note "Part of secondary structure '?G = -52.0kcal/mol' with ?G = -52.0kcal/mol"
>MA_14099_prc2	CLC	Interior_loop	34	75	.	+	.	note "Part of secondary structure '?G = -52.0kcal/mol' with ?G = -52.0kcal/mol"
>MA_14099_prc2	CLC	Interior_loop	40	69	.	+	.	note "Part of secondary structure '?G = -52.0kcal/mol' with ?G = -52.0kcal/mol"
>MA_14099_prc2	CLC	Bulge	26	82	.	+	.	note "Part of secondary structure '?G = -52.0kcal/mol' with ?G = -52.0kcal/mol"
>MA_14488_prc1	CLC	Hairpin_loop	56	60	.	+	.	note "Part of secondary structure '?G = -34.3kcal/mol' with ?G = -34.3kcal/mol"
>MA_14488_prc1	CLC	Stem	1	112	.	+	.	note "Part of secondary structure '?G = -34.3kcal/mol' with ?G = -34.3kcal/mol"
>MA_14488_prc1	CLC	Interior_loop	13	100	.	+	.	note "Part of secondary structure '?G = -34.3kcal/mol' with ?G = -34.3kcal/mol"
>MA_14488_prc1	CLC	Interior_loop	18	95	.	+	.	note "Part of secondary structure '?G = -34.3kcal/mol' with ?G = -34.3kcal/mol"
>MA_14488_prc1	CLC	Interior_loop	31	84	.	+	.	note "Part of secondary structure '?G = -34.3kcal/mol' with ?G = -34.3kcal/mol"
>MA_14488_prc1	CLC	Interior_loop	38	79	.	+	.	note "Part of secondary structure '?G = -34.3kcal/mol' with ?G = -34.3kcal/mol"
>MA_14488_prc1	CLC	Interior_loop	42	75	.	+	.	note "Part of secondary structure '?G = -34.3kcal/mol' with ?G = -34.3kcal/mol"
>MA_14488_prc1	CLC	Interior_loop	49	68	.	+	.	note "Part of secondary structure '?G = -34.3kcal/mol' with ?G = -34.3kcal/mol"
>MA_14488_prc1	CLC	Bulge	8	105	.	+	.	note "Part of secondary structure '?G = -34.3kcal/mol' with ?G = -34.3kcal/mol"
>MA_14488_prc1	CLC	Bulge	10	102	.	+	.	note "Part of secondary structure '?G = -34.3kcal/mol' with ?G = -34.3kcal/mol"
>MA_14488_prc1	CLC	Bulge	34	81	.	+	.	note "Part of secondary structure '?G = -34.3kcal/mol' with ?G = -34.3kcal/mol"
>MA_1702_prc1	CLC	Hairpin_loop	72	80	.	+	.	note "Part of secondary structure '?G = -70.3kcal/mol' with ?G = -70.3kcal/mol"
>MA_1702_prc1	CLC	Stem	1	147	.	+	.	note "Part of secondary structure '?G = -70.3kcal/mol' with ?G = -70.3kcal/mol"
>MA_1702_prc1	CLC	Interior_loop	7	141	.	+	.	note "Part of secondary structure '?G = -70.3kcal/mol' with ?G = -70.3kcal/mol"
>MA_1702_prc1	CLC	Interior_loop	13	135	.	+	.	note "Part of secondary structure '?G = -70.3kcal/mol' with ?G = -70.3kcal/mol"
>MA_1702_prc1	CLC	Interior_loop	34	114	.	+	.	note "Part of secondary structure '?G = -70.3kcal/mol' with ?G = -70.3kcal/mol"
>MA_1702_prc1	CLC	Interior_loop	49	100	.	+	.	note "Part of secondary structure '?G = -70.3kcal/mol' with ?G = -70.3kcal/mol"
>MA_1702_prc1	CLC	Interior_loop	62	90	.	+	.	note "Part of secondary structure '?G = -70.3kcal/mol' with ?G = -70.3kcal/mol"
>MA_1702_prc1	CLC	Bulge	38	110	.	+	.	note "Part of secondary structure '?G = -70.3kcal/mol' with ?G = -70.3kcal/mol"
>MA_1702_prc1	CLC	Bulge	43	107	.	+	.	note "Part of secondary structure '?G = -70.3kcal/mol' with ?G = -70.3kcal/mol"
>MA_1702_prc1	CLC	Bulge	56	94	.	+	.	note "Part of secondary structure '?G = -70.3kcal/mol' with ?G = -70.3kcal/mol"
>MA_1702_prc2	CLC	Hairpin_loop	48	51	.	+	.	note "Part of secondary structure '?G = -52.4kcal/mol' with ?G = -52.4kcal/mol"
>MA_1702_prc2	CLC	Stem	5	95	.	+	.	note "Part of secondary structure '?G = -52.4kcal/mol' with ?G = -52.4kcal/mol"
>MA_1702_prc2	CLC	Interior_loop	13	86	.	+	.	note "Part of secondary structure '?G = -52.4kcal/mol' with ?G = -52.4kcal/mol"
>MA_1702_prc2	CLC	Interior_loop	33	66	.	+	.	note "Part of secondary structure '?G = -52.4kcal/mol' with ?G = -52.4kcal/mol"
>MA_1702_prc2	CLC	Interior_loop	36	63	.	+	.	note "Part of secondary structure '?G = -52.4kcal/mol' with ?G = -52.4kcal/mol"
>MA_1702_prc2	CLC	Interior_loop	41	58	.	+	.	note "Part of secondary structure '?G = -52.4kcal/mol' with ?G = -52.4kcal/mol"
>MA_1702_prc2	CLC	Bulge	10	90	.	+	.	note "Part of secondary structure '?G = -52.4kcal/mol' with ?G = -52.4kcal/mol"
>MA_171407_prc1	CLC	Hairpin_loop	45	48	.	+	.	note "Part of secondary structure '?G = -51.3kcal/mol' with ?G = -51.3kcal/mol"
>MA_171407_prc1	CLC	Stem	3	90	.	+	.	note "Part of secondary structure '?G = -51.3kcal/mol' with ?G = -51.3kcal/mol"
>MA_171407_prc1	CLC	Interior_loop	10	83	.	+	.	note "Part of secondary structure '?G = -51.3kcal/mol' with ?G = -51.3kcal/mol"
>MA_171407_prc1	CLC	Interior_loop	28	65	.	+	.	note "Part of secondary structure '?G = -51.3kcal/mol' with ?G = -51.3kcal/mol"
>MA_171407_prc1	CLC	Interior_loop	31	62	.	+	.	note "Part of secondary structure '?G = -51.3kcal/mol' with ?G = -51.3kcal/mol"
>MA_171407_prc1	CLC	Interior_loop	37	56	.	+	.	note "Part of secondary structure '?G = -51.3kcal/mol' with ?G = -51.3kcal/mol"
>MA_171407_prc1	CLC	Bulge	34	58	.	+	.	note "Part of secondary structure '?G = -51.3kcal/mol' with ?G = -51.3kcal/mol"
>MA_171407_prc2	CLC	Hairpin_loop	41	44	.	+	.	note "Part of secondary structure '?G = -48.7kcal/mol' with ?G = -48.7kcal/mol"
>MA_171407_prc2	CLC	Stem	1	84	.	+	.	note "Part of secondary structure '?G = -48.7kcal/mol' with ?G = -48.7kcal/mol"
>MA_171407_prc2	CLC	Interior_loop	6	79	.	+	.	note "Part of secondary structure '?G = -48.7kcal/mol' with ?G = -48.7kcal/mol"
>MA_171407_prc2	CLC	Interior_loop	17	68	.	+	.	note "Part of secondary structure '?G = -48.7kcal/mol' with ?G = -48.7kcal/mol"
>MA_171407_prc2	CLC	Interior_loop	24	61	.	+	.	note "Part of secondary structure '?G = -48.7kcal/mol' with ?G = -48.7kcal/mol"
>MA_171407_prc2	CLC	Interior_loop	34	52	.	+	.	note "Part of secondary structure '?G = -48.7kcal/mol' with ?G = -48.7kcal/mol"
>MA_171407_prc2	CLC	Bulge	27	58	.	+	.	note "Part of secondary structure '?G = -48.7kcal/mol' with ?G = -48.7kcal/mol"
>MA_180445_prc1	CLC	Hairpin_loop	65	68	.	+	.	note "Part of secondary structure '?G = -63.4kcal/mol' with ?G = -63.4kcal/mol"
>MA_180445_prc1	CLC	Stem	1	139	.	+	.	note "Part of secondary structure '?G = -63.4kcal/mol' with ?G = -63.4kcal/mol"
>MA_180445_prc1	CLC	Interior_loop	5	135	.	+	.	note "Part of secondary structure '?G = -63.4kcal/mol' with ?G = -63.4kcal/mol"
>MA_180445_prc1	CLC	Interior_loop	10	130	.	+	.	note "Part of secondary structure '?G = -63.4kcal/mol' with ?G = -63.4kcal/mol"
>MA_180445_prc1	CLC	Interior_loop	25	116	.	+	.	note "Part of secondary structure '?G = -63.4kcal/mol' with ?G = -63.4kcal/mol"
>MA_180445_prc1	CLC	Interior_loop	36	104	.	+	.	note "Part of secondary structure '?G = -63.4kcal/mol' with ?G = -63.4kcal/mol"
>MA_180445_prc1	CLC	Interior_loop	47	91	.	+	.	note "Part of secondary structure '?G = -63.4kcal/mol' with ?G = -63.4kcal/mol"
>MA_180445_prc1	CLC	Interior_loop	55	81	.	+	.	note "Part of secondary structure '?G = -63.4kcal/mol' with ?G = -63.4kcal/mol"
>MA_180445_prc1	CLC	Interior_loop	61	74	.	+	.	note "Part of secondary structure '?G = -63.4kcal/mol' with ?G = -63.4kcal/mol"
>MA_180445_prc1	CLC	Bulge	17	123	.	+	.	note "Part of secondary structure '?G = -63.4kcal/mol' with ?G = -63.4kcal/mol"
>MA_180445_prc1	CLC	Bulge	32	109	.	+	.	note "Part of secondary structure '?G = -63.4kcal/mol' with ?G = -63.4kcal/mol"
>MA_180445_prc1	CLC	Bulge	53	84	.	+	.	note "Part of secondary structure '?G = -63.4kcal/mol' with ?G = -63.4kcal/mol"
>MA_180445_prc2	CLC	Hairpin_loop	72	75	.	+	.	note "Part of secondary structure '?G = -67.9kcal/mol' with ?G = -67.9kcal/mol"
>MA_180445_prc2	CLC	Stem	1	154	.	+	.	note "Part of secondary structure '?G = -67.9kcal/mol' with ?G = -67.9kcal/mol"
>MA_180445_prc2	CLC	Interior_loop	12	142	.	+	.	note "Part of secondary structure '?G = -67.9kcal/mol' with ?G = -67.9kcal/mol"
>MA_180445_prc2	CLC	Interior_loop	17	137	.	+	.	note "Part of secondary structure '?G = -67.9kcal/mol' with ?G = -67.9kcal/mol"
>MA_180445_prc2	CLC	Interior_loop	32	123	.	+	.	note "Part of secondary structure '?G = -67.9kcal/mol' with ?G = -67.9kcal/mol"
>MA_180445_prc2	CLC	Interior_loop	43	111	.	+	.	note "Part of secondary structure '?G = -67.9kcal/mol' with ?G = -67.9kcal/mol"
>MA_180445_prc2	CLC	Interior_loop	54	98	.	+	.	note "Part of secondary structure '?G = -67.9kcal/mol' with ?G = -67.9kcal/mol"
>MA_180445_prc2	CLC	Interior_loop	62	88	.	+	.	note "Part of secondary structure '?G = -67.9kcal/mol' with ?G = -67.9kcal/mol"
>MA_180445_prc2	CLC	Interior_loop	68	81	.	+	.	note "Part of secondary structure '?G = -67.9kcal/mol' with ?G = -67.9kcal/mol"
>MA_180445_prc2	CLC	Bulge	5	150	.	+	.	note "Part of secondary structure '?G = -67.9kcal/mol' with ?G = -67.9kcal/mol"
>MA_180445_prc2	CLC	Bulge	9	147	.	+	.	note "Part of secondary structure '?G = -67.9kcal/mol' with ?G = -67.9kcal/mol"
>MA_180445_prc2	CLC	Bulge	24	130	.	+	.	note "Part of secondary structure '?G = -67.9kcal/mol' with ?G = -67.9kcal/mol"
>MA_180445_prc2	CLC	Bulge	39	116	.	+	.	note "Part of secondary structure '?G = -67.9kcal/mol' with ?G = -67.9kcal/mol"
>MA_180445_prc2	CLC	Bulge	60	91	.	+	.	note "Part of secondary structure '?G = -67.9kcal/mol' with ?G = -67.9kcal/mol"
>MA_18249_prc1	CLC	Hairpin_loop	50	52	.	+	.	note "Part of secondary structure '?G = -66.1kcal/mol' with ?G = -66.1kcal/mol"
>MA_18249_prc1	CLC	Stem	1	101	.	+	.	note "Part of secondary structure '?G = -66.1kcal/mol' with ?G = -66.1kcal/mol"
>MA_18249_prc1	CLC	Interior_loop	6	96	.	+	.	note "Part of secondary structure '?G = -66.1kcal/mol' with ?G = -66.1kcal/mol"
>MA_18249_prc1	CLC	Interior_loop	18	84	.	+	.	note "Part of secondary structure '?G = -66.1kcal/mol' with ?G = -66.1kcal/mol"
>MA_18249_prc1	CLC	Interior_loop	38	64	.	+	.	note "Part of secondary structure '?G = -66.1kcal/mol' with ?G = -66.1kcal/mol"
>MA_18249_prc2	CLC	Hairpin_loop	63	68	.	+	.	note "Part of secondary structure '?G = -64.7kcal/mol' with ?G = -64.7kcal/mol"
>MA_18249_prc2	CLC	Stem	2	126	.	+	.	note "Part of secondary structure '?G = -64.7kcal/mol' with ?G = -64.7kcal/mol"
>MA_18249_prc2	CLC	Interior_loop	4	124	.	+	.	note "Part of secondary structure '?G = -64.7kcal/mol' with ?G = -64.7kcal/mol"
>MA_18249_prc2	CLC	Interior_loop	12	117	.	+	.	note "Part of secondary structure '?G = -64.7kcal/mol' with ?G = -64.7kcal/mol"
>MA_18249_prc2	CLC	Interior_loop	23	106	.	+	.	note "Part of secondary structure '?G = -64.7kcal/mol' with ?G = -64.7kcal/mol"
>MA_18249_prc2	CLC	Interior_loop	26	103	.	+	.	note "Part of secondary structure '?G = -64.7kcal/mol' with ?G = -64.7kcal/mol"
>MA_18249_prc2	CLC	Interior_loop	34	95	.	+	.	note "Part of secondary structure '?G = -64.7kcal/mol' with ?G = -64.7kcal/mol"
>MA_18249_prc2	CLC	Interior_loop	39	90	.	+	.	note "Part of secondary structure '?G = -64.7kcal/mol' with ?G = -64.7kcal/mol"
>MA_18249_prc2	CLC	Interior_loop	45	83	.	+	.	note "Part of secondary structure '?G = -64.7kcal/mol' with ?G = -64.7kcal/mol"
>MA_18249_prc2	CLC	Interior_loop	57	73	.	+	.	note "Part of secondary structure '?G = -64.7kcal/mol' with ?G = -64.7kcal/mol"
>MA_18249_prc2	CLC	Bulge	9	119	.	+	.	note "Part of secondary structure '?G = -64.7kcal/mol' with ?G = -64.7kcal/mol"
>MA_18249_prc2	CLC	Bulge	43	86	.	+	.	note "Part of secondary structure '?G = -64.7kcal/mol' with ?G = -64.7kcal/mol"
>MA_18249_prc3	CLC	Multiloop	30	73	.	+	.	note "Part of secondary structure '?G = -50.5kcal/mol' with ?G = -50.5kcal/mol"
>MA_18249_prc3	CLC	Hairpin_loop	45	49	.	+	.	note "Part of secondary structure '?G = -50.5kcal/mol' with ?G = -50.5kcal/mol"
>MA_18249_prc3	CLC	Hairpin_loop	66	68	.	+	.	note "Part of secondary structure '?G = -50.5kcal/mol' with ?G = -50.5kcal/mol"
>MA_18249_prc3	CLC	Stem	1	102	.	+	.	note "Part of secondary structure '?G = -50.5kcal/mol' with ?G = -50.5kcal/mol"
>MA_18249_prc3	CLC	Stem	35	61	.	+	.	note "Part of secondary structure '?G = -50.5kcal/mol' with ?G = -50.5kcal/mol"
>MA_18249_prc3	CLC	Stem	62	72	.	+	.	note "Part of secondary structure '?G = -50.5kcal/mol' with ?G = -50.5kcal/mol"
>MA_18249_prc3	CLC	Interior_loop	10	93	.	+	.	note "Part of secondary structure '?G = -50.5kcal/mol' with ?G = -50.5kcal/mol"
>MA_18249_prc3	CLC	Interior_loop	13	90	.	+	.	note "Part of secondary structure '?G = -50.5kcal/mol' with ?G = -50.5kcal/mol"
>MA_18249_prc3	CLC	Interior_loop	21	82	.	+	.	note "Part of secondary structure '?G = -50.5kcal/mol' with ?G = -50.5kcal/mol"
>MA_18249_prc3	CLC	Interior_loop	26	77	.	+	.	note "Part of secondary structure '?G = -50.5kcal/mol' with ?G = -50.5kcal/mol"
>MA_18249_prc3	CLC	Interior_loop	39	57	.	+	.	note "Part of secondary structure '?G = -50.5kcal/mol' with ?G = -50.5kcal/mol"
>MA_19073_prc1	CLC	Hairpin_loop	39	45	.	+	.	note "Part of secondary structure '?G = -40.9kcal/mol' with ?G = -40.9kcal/mol"
>MA_19073_prc1	CLC	Stem	5	78	.	+	.	note "Part of secondary structure '?G = -40.9kcal/mol' with ?G = -40.9kcal/mol"
>MA_19073_prc1	CLC	Interior_loop	17	66	.	+	.	note "Part of secondary structure '?G = -40.9kcal/mol' with ?G = -40.9kcal/mol"
>MA_19073_prc1	CLC	Interior_loop	33	50	.	+	.	note "Part of secondary structure '?G = -40.9kcal/mol' with ?G = -40.9kcal/mol"
>MA_19073_prc2	CLC	Hairpin_loop	46	52	.	+	.	note "Part of secondary structure '?G = -49.1kcal/mol' with ?G = -49.1kcal/mol"
>MA_19073_prc2	CLC	Stem	1	96	.	+	.	note "Part of secondary structure '?G = -49.1kcal/mol' with ?G = -49.1kcal/mol"
>MA_19073_prc2	CLC	Interior_loop	8	89	.	+	.	note "Part of secondary structure '?G = -49.1kcal/mol' with ?G = -49.1kcal/mol"
>MA_19073_prc2	CLC	Interior_loop	11	86	.	+	.	note "Part of secondary structure '?G = -49.1kcal/mol' with ?G = -49.1kcal/mol"
>MA_19073_prc2	CLC	Interior_loop	24	73	.	+	.	note "Part of secondary structure '?G = -49.1kcal/mol' with ?G = -49.1kcal/mol"
>MA_19073_prc2	CLC	Interior_loop	40	57	.	+	.	note "Part of secondary structure '?G = -49.1kcal/mol' with ?G = -49.1kcal/mol"
>MA_19208_prc1	CLC	Hairpin_loop	69	74	.	+	.	note "Part of secondary structure '?G = -43.6kcal/mol' with ?G = -43.6kcal/mol"
>MA_19208_prc1	CLC	Stem	4	143	.	+	.	note "Part of secondary structure '?G = -43.6kcal/mol' with ?G = -43.6kcal/mol"
>MA_19208_prc1	CLC	Interior_loop	14	133	.	+	.	note "Part of secondary structure '?G = -43.6kcal/mol' with ?G = -43.6kcal/mol"
>MA_19208_prc1	CLC	Interior_loop	26	122	.	+	.	note "Part of secondary structure '?G = -43.6kcal/mol' with ?G = -43.6kcal/mol"
>MA_19208_prc1	CLC	Interior_loop	48	98	.	+	.	note "Part of secondary structure '?G = -43.6kcal/mol' with ?G = -43.6kcal/mol"
>MA_19208_prc1	CLC	Interior_loop	58	86	.	+	.	note "Part of secondary structure '?G = -43.6kcal/mol' with ?G = -43.6kcal/mol"
>MA_19208_prc1	CLC	Interior_loop	66	77	.	+	.	note "Part of secondary structure '?G = -43.6kcal/mol' with ?G = -43.6kcal/mol"
>MA_19208_prc1	CLC	Bulge	21	127	.	+	.	note "Part of secondary structure '?G = -43.6kcal/mol' with ?G = -43.6kcal/mol"
>MA_19208_prc1	CLC	Bulge	23	124	.	+	.	note "Part of secondary structure '?G = -43.6kcal/mol' with ?G = -43.6kcal/mol"
>MA_19208_prc1	CLC	Bulge	32	117	.	+	.	note "Part of secondary structure '?G = -43.6kcal/mol' with ?G = -43.6kcal/mol"
>MA_19208_prc1	CLC	Bulge	37	111	.	+	.	note "Part of secondary structure '?G = -43.6kcal/mol' with ?G = -43.6kcal/mol"
>MA_19208_prc1	CLC	Bulge	41	106	.	+	.	note "Part of secondary structure '?G = -43.6kcal/mol' with ?G = -43.6kcal/mol"
>MA_19208_prc1	CLC	Bulge	45	100	.	+	.	note "Part of secondary structure '?G = -43.6kcal/mol' with ?G = -43.6kcal/mol"
>MA_19208_prc2	CLC	Hairpin_loop	75	88	.	+	.	note "Part of secondary structure '?G = -38.8kcal/mol' with ?G = -38.8kcal/mol"
>MA_19208_prc2	CLC	Stem	10	149	.	+	.	note "Part of secondary structure '?G = -38.8kcal/mol' with ?G = -38.8kcal/mol"
>MA_19208_prc2	CLC	Interior_loop	20	139	.	+	.	note "Part of secondary structure '?G = -38.8kcal/mol' with ?G = -38.8kcal/mol"
>MA_19208_prc2	CLC	Interior_loop	26	132	.	+	.	note "Part of secondary structure '?G = -38.8kcal/mol' with ?G = -38.8kcal/mol"
>MA_19208_prc2	CLC	Interior_loop	29	128	.	+	.	note "Part of secondary structure '?G = -38.8kcal/mol' with ?G = -38.8kcal/mol"
>MA_19208_prc2	CLC	Interior_loop	54	107	.	+	.	note "Part of secondary structure '?G = -38.8kcal/mol' with ?G = -38.8kcal/mol"
>MA_19208_prc2	CLC	Interior_loop	61	101	.	+	.	note "Part of secondary structure '?G = -38.8kcal/mol' with ?G = -38.8kcal/mol"
>MA_19208_prc2	CLC	Interior_loop	67	95	.	+	.	note "Part of secondary structure '?G = -38.8kcal/mol' with ?G = -38.8kcal/mol"
>MA_19208_prc2	CLC	Bulge	36	121	.	+	.	note "Part of secondary structure '?G = -38.8kcal/mol' with ?G = -38.8kcal/mol"
>MA_19208_prc2	CLC	Bulge	42	116	.	+	.	note "Part of secondary structure '?G = -38.8kcal/mol' with ?G = -38.8kcal/mol"
>MA_19208_prc2	CLC	Bulge	47	112	.	+	.	note "Part of secondary structure '?G = -38.8kcal/mol' with ?G = -38.8kcal/mol"
>MA_197296_prc1	CLC	Hairpin_loop	55	61	.	+	.	note "Part of secondary structure '?G = -34.1kcal/mol' with ?G = -34.1kcal/mol"
>MA_197296_prc1	CLC	Stem	1	107	.	+	.	note "Part of secondary structure '?G = -34.1kcal/mol' with ?G = -34.1kcal/mol"
>MA_197296_prc1	CLC	Interior_loop	34	90	.	+	.	note "Part of secondary structure '?G = -34.1kcal/mol' with ?G = -34.1kcal/mol"
>MA_197296_prc1	CLC	Interior_loop	39	86	.	+	.	note "Part of secondary structure '?G = -34.1kcal/mol' with ?G = -34.1kcal/mol"
>MA_197296_prc1	CLC	Bulge	4	104	.	+	.	note "Part of secondary structure '?G = -34.1kcal/mol' with ?G = -34.1kcal/mol"
>MA_197296_prc1	CLC	Bulge	8	101	.	+	.	note "Part of secondary structure '?G = -34.1kcal/mol' with ?G = -34.1kcal/mol"
>MA_197296_prc1	CLC	Bulge	17	94	.	+	.	note "Part of secondary structure '?G = -34.1kcal/mol' with ?G = -34.1kcal/mol"
>MA_197296_prc1	CLC	Bulge	48	77	.	+	.	note "Part of secondary structure '?G = -34.1kcal/mol' with ?G = -34.1kcal/mol"
>MA_20512_prc1	CLC	Multiloop	39	87	.	+	.	note "Part of secondary structure '?G = -64.4kcal/mol' with ?G = -64.4kcal/mol"
>MA_20512_prc1	CLC	Hairpin_loop	54	57	.	+	.	note "Part of secondary structure '?G = -64.4kcal/mol' with ?G = -64.4kcal/mol"
>MA_20512_prc1	CLC	Hairpin_loop	70	76	.	+	.	note "Part of secondary structure '?G = -64.4kcal/mol' with ?G = -64.4kcal/mol"
>MA_20512_prc1	CLC	Stem	1	125	.	+	.	note "Part of secondary structure '?G = -64.4kcal/mol' with ?G = -64.4kcal/mol"
>MA_20512_prc1	CLC	Stem	51	60	.	+	.	note "Part of secondary structure '?G = -64.4kcal/mol' with ?G = -64.4kcal/mol"
>MA_20512_prc1	CLC	Stem	63	83	.	+	.	note "Part of secondary structure '?G = -64.4kcal/mol' with ?G = -64.4kcal/mol"
>MA_20512_prc1	CLC	Interior_loop	8	118	.	+	.	note "Part of secondary structure '?G = -64.4kcal/mol' with ?G = -64.4kcal/mol"
>MA_20512_prc1	CLC	Interior_loop	66	80	.	+	.	note "Part of secondary structure '?G = -64.4kcal/mol' with ?G = -64.4kcal/mol"
>MA_20512_prc2	CLC	Hairpin_loop	62	65	.	+	.	note "Part of secondary structure '?G = -60.8kcal/mol' with ?G = -60.8kcal/mol"
>MA_20512_prc2	CLC	Stem	1	132	.	+	.	note "Part of secondary structure '?G = -60.8kcal/mol' with ?G = -60.8kcal/mol"
>MA_20512_prc2	CLC	Interior_loop	8	125	.	+	.	note "Part of secondary structure '?G = -60.8kcal/mol' with ?G = -60.8kcal/mol"
>MA_20512_prc2	CLC	Interior_loop	39	94	.	+	.	note "Part of secondary structure '?G = -60.8kcal/mol' with ?G = -60.8kcal/mol"
>MA_20512_prc2	CLC	Interior_loop	45	83	.	+	.	note "Part of secondary structure '?G = -60.8kcal/mol' with ?G = -60.8kcal/mol"
>MA_20512_prc2	CLC	Interior_loop	48	80	.	+	.	note "Part of secondary structure '?G = -60.8kcal/mol' with ?G = -60.8kcal/mol"
>MA_20512_prc2	CLC	Interior_loop	52	75	.	+	.	note "Part of secondary structure '?G = -60.8kcal/mol' with ?G = -60.8kcal/mol"
>MA_20512_prc2	CLC	Bulge	59	69	.	+	.	note "Part of secondary structure '?G = -60.8kcal/mol' with ?G = -60.8kcal/mol"
>MA_20759_prc1	CLC	Multiloop	40	258	.	+	.	note "Part of secondary structure '?G = -79.3kcal/mol' with ?G = -79.3kcal/mol"
>MA_20759_prc1	CLC	Multiloop	96	235	.	+	.	note "Part of secondary structure '?G = -79.3kcal/mol' with ?G = -79.3kcal/mol"
>MA_20759_prc1	CLC	Multiloop	103	209	.	+	.	note "Part of secondary structure '?G = -79.3kcal/mol' with ?G = -79.3kcal/mol"
>MA_20759_prc1	CLC	Hairpin_loop	45	52	.	+	.	note "Part of secondary structure '?G = -79.3kcal/mol' with ?G = -79.3kcal/mol"
>MA_20759_prc1	CLC	Hairpin_loop	131	141	.	+	.	note "Part of secondary structure '?G = -79.3kcal/mol' with ?G = -79.3kcal/mol"
>MA_20759_prc1	CLC	Hairpin_loop	189	192	.	+	.	note "Part of secondary structure '?G = -79.3kcal/mol' with ?G = -79.3kcal/mol"
>MA_20759_prc1	CLC	Hairpin_loop	220	223	.	+	.	note "Part of secondary structure '?G = -79.3kcal/mol' with ?G = -79.3kcal/mol"
>MA_20759_prc1	CLC	Stem	5	293	.	+	.	note "Part of secondary structure '?G = -79.3kcal/mol' with ?G = -79.3kcal/mol"
>MA_20759_prc1	CLC	Stem	42	55	.	+	.	note "Part of secondary structure '?G = -79.3kcal/mol' with ?G = -79.3kcal/mol"
>MA_20759_prc1	CLC	Stem	73	257	.	+	.	note "Part of secondary structure '?G = -79.3kcal/mol' with ?G = -79.3kcal/mol"
>MA_20759_prc1	CLC	Stem	100	212	.	+	.	note "Part of secondary structure '?G = -79.3kcal/mol' with ?G = -79.3kcal/mol"
>MA_20759_prc1	CLC	Stem	106	172	.	+	.	note "Part of secondary structure '?G = -79.3kcal/mol' with ?G = -79.3kcal/mol"
>MA_20759_prc1	CLC	Stem	176	207	.	+	.	note "Part of secondary structure '?G = -79.3kcal/mol' with ?G = -79.3kcal/mol"
>MA_20759_prc1	CLC	Stem	215	228	.	+	.	note "Part of secondary structure '?G = -79.3kcal/mol' with ?G = -79.3kcal/mol"
>MA_20759_prc1	CLC	Interior_loop	11	287	.	+	.	note "Part of secondary structure '?G = -79.3kcal/mol' with ?G = -79.3kcal/mol"
>MA_20759_prc1	CLC	Interior_loop	18	280	.	+	.	note "Part of secondary structure '?G = -79.3kcal/mol' with ?G = -79.3kcal/mol"
>MA_20759_prc1	CLC	Interior_loop	26	272	.	+	.	note "Part of secondary structure '?G = -79.3kcal/mol' with ?G = -79.3kcal/mol"
>MA_20759_prc1	CLC	Interior_loop	29	269	.	+	.	note "Part of secondary structure '?G = -79.3kcal/mol' with ?G = -79.3kcal/mol"
>MA_20759_prc1	CLC	Interior_loop	80	250	.	+	.	note "Part of secondary structure '?G = -79.3kcal/mol' with ?G = -79.3kcal/mol"
>MA_20759_prc1	CLC	Interior_loop	117	160	.	+	.	note "Part of secondary structure '?G = -79.3kcal/mol' with ?G = -79.3kcal/mol"
>MA_20759_prc1	CLC	Interior_loop	121	156	.	+	.	note "Part of secondary structure '?G = -79.3kcal/mol' with ?G = -79.3kcal/mol"
>MA_20759_prc1	CLC	Interior_loop	124	153	.	+	.	note "Part of secondary structure '?G = -79.3kcal/mol' with ?G = -79.3kcal/mol"
>MA_20759_prc1	CLC	Interior_loop	181	202	.	+	.	note "Part of secondary structure '?G = -79.3kcal/mol' with ?G = -79.3kcal/mol"
>MA_20759_prc1	CLC	Bulge	85	245	.	+	.	note "Part of secondary structure '?G = -79.3kcal/mol' with ?G = -79.3kcal/mol"
>MA_20759_prc1	CLC	Bulge	90	241	.	+	.	note "Part of secondary structure '?G = -79.3kcal/mol' with ?G = -79.3kcal/mol"
>MA_20759_prc1	CLC	Bulge	93	239	.	+	.	note "Part of secondary structure '?G = -79.3kcal/mol' with ?G = -79.3kcal/mol"
>MA_20759_prc1	CLC	Bulge	112	166	.	+	.	note "Part of secondary structure '?G = -79.3kcal/mol' with ?G = -79.3kcal/mol"
>MA_20759_prc1	CLC	Bulge	127	150	.	+	.	note "Part of secondary structure '?G = -79.3kcal/mol' with ?G = -79.3kcal/mol"
>MA_20759_prc2	CLC	Multiloop	63	245	.	+	.	note "Part of secondary structure '?G = -89.2kcal/mol' with ?G = -89.2kcal/mol"
>MA_20759_prc2	CLC	Multiloop	136	225	.	+	.	note "Part of secondary structure '?G = -89.2kcal/mol' with ?G = -89.2kcal/mol"
>MA_20759_prc2	CLC	Multiloop	143	204	.	+	.	note "Part of secondary structure '?G = -89.2kcal/mol' with ?G = -89.2kcal/mol"
>MA_20759_prc2	CLC	Hairpin_loop	96	100	.	+	.	note "Part of secondary structure '?G = -89.2kcal/mol' with ?G = -89.2kcal/mol"
>MA_20759_prc2	CLC	Hairpin_loop	148	155	.	+	.	note "Part of secondary structure '?G = -89.2kcal/mol' with ?G = -89.2kcal/mol"
>MA_20759_prc2	CLC	Hairpin_loop	188	191	.	+	.	note "Part of secondary structure '?G = -89.2kcal/mol' with ?G = -89.2kcal/mol"
>MA_20759_prc2	CLC	Hairpin_loop	216	219	.	+	.	note "Part of secondary structure '?G = -89.2kcal/mol' with ?G = -89.2kcal/mol"
>MA_20759_prc2	CLC	Stem	5	301	.	+	.	note "Part of secondary structure '?G = -89.2kcal/mol' with ?G = -89.2kcal/mol"
>MA_20759_prc2	CLC	Stem	72	123	.	+	.	note "Part of secondary structure '?G = -89.2kcal/mol' with ?G = -89.2kcal/mol"
>MA_20759_prc2	CLC	Stem	125	237	.	+	.	note "Part of secondary structure '?G = -89.2kcal/mol' with ?G = -89.2kcal/mol"
>MA_20759_prc2	CLC	Stem	139	208	.	+	.	note "Part of secondary structure '?G = -89.2kcal/mol' with ?G = -89.2kcal/mol"
>MA_20759_prc2	CLC	Stem	144	159	.	+	.	note "Part of secondary structure '?G = -89.2kcal/mol' with ?G = -89.2kcal/mol"
>MA_20759_prc2	CLC	Stem	182	197	.	+	.	note "Part of secondary structure '?G = -89.2kcal/mol' with ?G = -89.2kcal/mol"
>MA_20759_prc2	CLC	Stem	211	224	.	+	.	note "Part of secondary structure '?G = -89.2kcal/mol' with ?G = -89.2kcal/mol"
>MA_20759_prc2	CLC	Interior_loop	11	295	.	+	.	note "Part of secondary structure '?G = -89.2kcal/mol' with ?G = -89.2kcal/mol"
>MA_20759_prc2	CLC	Interior_loop	18	288	.	+	.	note "Part of secondary structure '?G = -89.2kcal/mol' with ?G = -89.2kcal/mol"
>MA_20759_prc2	CLC	Interior_loop	40	266	.	+	.	note "Part of secondary structure '?G = -89.2kcal/mol' with ?G = -89.2kcal/mol"
>MA_20759_prc2	CLC	Interior_loop	58	251	.	+	.	note "Part of secondary structure '?G = -89.2kcal/mol' with ?G = -89.2kcal/mol"
>MA_20759_prc2	CLC	Interior_loop	78	117	.	+	.	note "Part of secondary structure '?G = -89.2kcal/mol' with ?G = -89.2kcal/mol"
>MA_20759_prc2	CLC	Interior_loop	93	103	.	+	.	note "Part of secondary structure '?G = -89.2kcal/mol' with ?G = -89.2kcal/mol"
>MA_20759_prc2	CLC	Interior_loop	127	235	.	+	.	note "Part of secondary structure '?G = -89.2kcal/mol' with ?G = -89.2kcal/mol"
>MA_20759_prc2	CLC	Bulge	53	254	.	+	.	note "Part of secondary structure '?G = -89.2kcal/mol' with ?G = -89.2kcal/mol"
>MA_20759_prc2	CLC	Bulge	88	106	.	+	.	note "Part of secondary structure '?G = -89.2kcal/mol' with ?G = -89.2kcal/mol"
>MA_25075_prc1	CLC	Hairpin_loop	39	43	.	+	.	note "Part of secondary structure '?G = -44.2kcal/mol' with ?G = -44.2kcal/mol"
>MA_25075_prc1	CLC	Stem	1	84	.	+	.	note "Part of secondary structure '?G = -44.2kcal/mol' with ?G = -44.2kcal/mol"
>MA_25075_prc1	CLC	Interior_loop	23	59	.	+	.	note "Part of secondary structure '?G = -44.2kcal/mol' with ?G = -44.2kcal/mol"
>MA_25075_prc1	CLC	Interior_loop	27	55	.	+	.	note "Part of secondary structure '?G = -44.2kcal/mol' with ?G = -44.2kcal/mol"
>MA_25075_prc1	CLC	Interior_loop	33	49	.	+	.	note "Part of secondary structure '?G = -44.2kcal/mol' with ?G = -44.2kcal/mol"
>MA_25075_prc1	CLC	Bulge	9	76	.	+	.	note "Part of secondary structure '?G = -44.2kcal/mol' with ?G = -44.2kcal/mol"
>MA_25075_prc1	CLC	Bulge	15	69	.	+	.	note "Part of secondary structure '?G = -44.2kcal/mol' with ?G = -44.2kcal/mol"
>MA_25075_prc2	CLC	Hairpin_loop	42	46	.	+	.	note "Part of secondary structure '?G = -51.1kcal/mol' with ?G = -51.1kcal/mol"
>MA_25075_prc2	CLC	Stem	1	84	.	+	.	note "Part of secondary structure '?G = -51.1kcal/mol' with ?G = -51.1kcal/mol"
>MA_25075_prc2	CLC	Interior_loop	30	58	.	+	.	note "Part of secondary structure '?G = -51.1kcal/mol' with ?G = -51.1kcal/mol"
>MA_25075_prc2	CLC	Interior_loop	36	52	.	+	.	note "Part of secondary structure '?G = -51.1kcal/mol' with ?G = -51.1kcal/mol"
>MA_25075_prc2	CLC	Bulge	9	76	.	+	.	note "Part of secondary structure '?G = -51.1kcal/mol' with ?G = -51.1kcal/mol"
>MA_25075_prc2	CLC	Bulge	16	70	.	+	.	note "Part of secondary structure '?G = -51.1kcal/mol' with ?G = -51.1kcal/mol"
>MA_2703_prc2	CLC	Hairpin_loop	75	88	.	+	.	note "Part of secondary structure '?G = -96.3kcal/mol' with ?G = -96.3kcal/mol"
>MA_2703_prc2	CLC	Stem	1	161	.	+	.	note "Part of secondary structure '?G = -96.3kcal/mol' with ?G = -96.3kcal/mol"
>MA_2703_prc2	CLC	Interior_loop	8	154	.	+	.	note "Part of secondary structure '?G = -96.3kcal/mol' with ?G = -96.3kcal/mol"
>MA_2703_prc2	CLC	Interior_loop	39	124	.	+	.	note "Part of secondary structure '?G = -96.3kcal/mol' with ?G = -96.3kcal/mol"
>MA_2703_prc2	CLC	Interior_loop	50	113	.	+	.	note "Part of secondary structure '?G = -96.3kcal/mol' with ?G = -96.3kcal/mol"
>MA_2703_prc2	CLC	Interior_loop	54	109	.	+	.	note "Part of secondary structure '?G = -96.3kcal/mol' with ?G = -96.3kcal/mol"
>MA_2703_prc2	CLC	Interior_loop	62	101	.	+	.	note "Part of secondary structure '?G = -96.3kcal/mol' with ?G = -96.3kcal/mol"
>MA_2703_prc2	CLC	Bulge	22	140	.	+	.	note "Part of secondary structure '?G = -96.3kcal/mol' with ?G = -96.3kcal/mol"
>MA_361547_prc1	CLC	Hairpin_loop	55	60	.	+	.	note "Part of secondary structure '?G = -36.7kcal/mol' with ?G = -36.7kcal/mol"
>MA_361547_prc1	CLC	Stem	1	110	.	+	.	note "Part of secondary structure '?G = -36.7kcal/mol' with ?G = -36.7kcal/mol"
>MA_361547_prc1	CLC	Interior_loop	10	97	.	+	.	note "Part of secondary structure '?G = -36.7kcal/mol' with ?G = -36.7kcal/mol"
>MA_361547_prc1	CLC	Interior_loop	14	93	.	+	.	note "Part of secondary structure '?G = -36.7kcal/mol' with ?G = -36.7kcal/mol"
>MA_361547_prc1	CLC	Bulge	3	108	.	+	.	note "Part of secondary structure '?G = -36.7kcal/mol' with ?G = -36.7kcal/mol"
>MA_361547_prc1	CLC	Bulge	5	105	.	+	.	note "Part of secondary structure '?G = -36.7kcal/mol' with ?G = -36.7kcal/mol"
>MA_361547_prc1	CLC	Bulge	22	85	.	+	.	note "Part of secondary structure '?G = -36.7kcal/mol' with ?G = -36.7kcal/mol"
>MA_361547_prc1	CLC	Bulge	36	75	.	+	.	note "Part of secondary structure '?G = -36.7kcal/mol' with ?G = -36.7kcal/mol"
>MA_361547_prc1	CLC	Bulge	43	64	.	+	.	note "Part of secondary structure '?G = -36.7kcal/mol' with ?G = -36.7kcal/mol"
>MA_361547_prc2	CLC	Hairpin_loop	45	49	.	+	.	note "Part of secondary structure '?G = -35.0kcal/mol' with ?G = -35.0kcal/mol"
>MA_361547_prc2	CLC	Stem	1	86	.	+	.	note "Part of secondary structure '?G = -35.0kcal/mol' with ?G = -35.0kcal/mol"
>MA_361547_prc2	CLC	Interior_loop	8	80	.	+	.	note "Part of secondary structure '?G = -35.0kcal/mol' with ?G = -35.0kcal/mol"
>MA_361547_prc2	CLC	Interior_loop	16	71	.	+	.	note "Part of secondary structure '?G = -35.0kcal/mol' with ?G = -35.0kcal/mol"
>MA_361547_prc2	CLC	Interior_loop	36	55	.	+	.	note "Part of secondary structure '?G = -35.0kcal/mol' with ?G = -35.0kcal/mol"
>MA_361547_prc2	CLC	Bulge	3	84	.	+	.	note "Part of secondary structure '?G = -35.0kcal/mol' with ?G = -35.0kcal/mol"
>MA_361547_prc2	CLC	Bulge	24	64	.	+	.	note "Part of secondary structure '?G = -35.0kcal/mol' with ?G = -35.0kcal/mol"
>MA_361547_prc2	CLC	Bulge	27	60	.	+	.	note "Part of secondary structure '?G = -35.0kcal/mol' with ?G = -35.0kcal/mol"
>MA_39905_prc3	CLC	Multiloop	16	401	.	+	.	note "Part of secondary structure '?G = -99.1kcal/mol' with ?G = -99.1kcal/mol"
>MA_39905_prc3	CLC	Multiloop	34	169	.	+	.	note "Part of secondary structure '?G = -99.1kcal/mol' with ?G = -99.1kcal/mol"
>MA_39905_prc3	CLC	Multiloop	187	393	.	+	.	note "Part of secondary structure '?G = -99.1kcal/mol' with ?G = -99.1kcal/mol"
>MA_39905_prc3	CLC	Multiloop	198	354	.	+	.	note "Part of secondary structure '?G = -99.1kcal/mol' with ?G = -99.1kcal/mol"
>MA_39905_prc3	CLC	Multiloop	242	328	.	+	.	note "Part of secondary structure '?G = -99.1kcal/mol' with ?G = -99.1kcal/mol"
>MA_39905_prc3	CLC	Hairpin_loop	440	443	.	+	.	note "Part of secondary structure '?G = -99.1kcal/mol' with ?G = -99.1kcal/mol"
>MA_39905_prc3	CLC	Hairpin_loop	74	77	.	+	.	note "Part of secondary structure '?G = -99.1kcal/mol' with ?G = -99.1kcal/mol"
>MA_39905_prc3	CLC	Hairpin_loop	139	153	.	+	.	note "Part of secondary structure '?G = -99.1kcal/mol' with ?G = -99.1kcal/mol"
>MA_39905_prc3	CLC	Hairpin_loop	207	214	.	+	.	note "Part of secondary structure '?G = -99.1kcal/mol' with ?G = -99.1kcal/mol"
>MA_39905_prc3	CLC	Hairpin_loop	273	278	.	+	.	note "Part of secondary structure '?G = -99.1kcal/mol' with ?G = -99.1kcal/mol"
>MA_39905_prc3	CLC	Hairpin_loop	311	316	.	+	.	note "Part of secondary structure '?G = -99.1kcal/mol' with ?G = -99.1kcal/mol"
>MA_39905_prc3	CLC	Hairpin_loop	374	377	.	+	.	note "Part of secondary structure '?G = -99.1kcal/mol' with ?G = -99.1kcal/mol"
>MA_39905_prc3	CLC	Stem	4	417	.	+	.	note "Part of secondary structure '?G = -99.1kcal/mol' with ?G = -99.1kcal/mol"
>MA_39905_prc3	CLC	Stem	25	178	.	+	.	note "Part of secondary structure '?G = -99.1kcal/mol' with ?G = -99.1kcal/mol"
>MA_39905_prc3	CLC	Stem	39	116	.	+	.	note "Part of secondary structure '?G = -99.1kcal/mol' with ?G = -99.1kcal/mol"
>MA_39905_prc3	CLC	Stem	120	169	.	+	.	note "Part of secondary structure '?G = -99.1kcal/mol' with ?G = -99.1kcal/mol"
>MA_39905_prc3	CLC	Stem	180	400	.	+	.	note "Part of secondary structure '?G = -99.1kcal/mol' with ?G = -99.1kcal/mol"
>MA_39905_prc3	CLC	Stem	191	361	.	+	.	note "Part of secondary structure '?G = -99.1kcal/mol' with ?G = -99.1kcal/mol"
>MA_39905_prc3	CLC	Stem	202	219	.	+	.	note "Part of secondary structure '?G = -99.1kcal/mol' with ?G = -99.1kcal/mol"
>MA_39905_prc3	CLC	Stem	226	341	.	+	.	note "Part of secondary structure '?G = -99.1kcal/mol' with ?G = -99.1kcal/mol"
>MA_39905_prc3	CLC	Stem	255	292	.	+	.	note "Part of secondary structure '?G = -99.1kcal/mol' with ?G = -99.1kcal/mol"
>MA_39905_prc3	CLC	Stem	299	328	.	+	.	note "Part of secondary structure '?G = -99.1kcal/mol' with ?G = -99.1kcal/mol"
>MA_39905_prc3	CLC	Stem	366	386	.	+	.	note "Part of secondary structure '?G = -99.1kcal/mol' with ?G = -99.1kcal/mol"
>MA_39905_prc3	CLC	Stem	433	450	.	+	.	note "Part of secondary structure '?G = -99.1kcal/mol' with ?G = -99.1kcal/mol"
>MA_39905_prc3	CLC	Interior_loop	435	448	.	+	.	note "Part of secondary structure '?G = -99.1kcal/mol' with ?G = -99.1kcal/mol"
>MA_39905_prc3	CLC	Interior_loop	9	412	.	+	.	note "Part of secondary structure '?G = -99.1kcal/mol' with ?G = -99.1kcal/mol"
>MA_39905_prc3	CLC	Interior_loop	28	175	.	+	.	note "Part of secondary structure '?G = -99.1kcal/mol' with ?G = -99.1kcal/mol"
>MA_39905_prc3	CLC	Interior_loop	47	103	.	+	.	note "Part of secondary structure '?G = -99.1kcal/mol' with ?G = -99.1kcal/mol"
>MA_39905_prc3	CLC	Interior_loop	57	91	.	+	.	note "Part of secondary structure '?G = -99.1kcal/mol' with ?G = -99.1kcal/mol"
>MA_39905_prc3	CLC	Interior_loop	61	87	.	+	.	note "Part of secondary structure '?G = -99.1kcal/mol' with ?G = -99.1kcal/mol"
>MA_39905_prc3	CLC	Interior_loop	69	82	.	+	.	note "Part of secondary structure '?G = -99.1kcal/mol' with ?G = -99.1kcal/mol"
>MA_39905_prc3	CLC	Interior_loop	122	167	.	+	.	note "Part of secondary structure '?G = -99.1kcal/mol' with ?G = -99.1kcal/mol"
>MA_39905_prc3	CLC	Interior_loop	125	164	.	+	.	note "Part of secondary structure '?G = -99.1kcal/mol' with ?G = -99.1kcal/mol"
>MA_39905_prc3	CLC	Interior_loop	230	337	.	+	.	note "Part of secondary structure '?G = -99.1kcal/mol' with ?G = -99.1kcal/mol"
>MA_39905_prc3	CLC	Interior_loop	302	325	.	+	.	note "Part of secondary structure '?G = -99.1kcal/mol' with ?G = -99.1kcal/mol"
>MA_39905_prc3	CLC	Interior_loop	305	322	.	+	.	note "Part of secondary structure '?G = -99.1kcal/mol' with ?G = -99.1kcal/mol"
>MA_39905_prc3	CLC	Bulge	43	112	.	+	.	note "Part of secondary structure '?G = -99.1kcal/mol' with ?G = -99.1kcal/mol"
>MA_39905_prc3	CLC	Bulge	131	159	.	+	.	note "Part of secondary structure '?G = -99.1kcal/mol' with ?G = -99.1kcal/mol"
>MA_39905_prc3	CLC	Bulge	236	332	.	+	.	note "Part of secondary structure '?G = -99.1kcal/mol' with ?G = -99.1kcal/mol"
>MA_39905_prc3	CLC	Bulge	263	284	.	+	.	note "Part of secondary structure '?G = -99.1kcal/mol' with ?G = -99.1kcal/mol"
>MA_39905_prc3	CLC	Bulge	267	281	.	+	.	note "Part of secondary structure '?G = -99.1kcal/mol' with ?G = -99.1kcal/mol"
>MA_39905_prc3	CLC	Bulge	370	382	.	+	.	note "Part of secondary structure '?G = -99.1kcal/mol' with ?G = -99.1kcal/mol"
>MA_407998_prc1	CLC	Hairpin_loop	38	40	.	+	.	note "Part of secondary structure '?G = -34.5kcal/mol' with ?G = -34.5kcal/mol"
>MA_407998_prc1	CLC	Stem	1	78	.	+	.	note "Part of secondary structure '?G = -34.5kcal/mol' with ?G = -34.5kcal/mol"
>MA_407998_prc1	CLC	Interior_loop	7	72	.	+	.	note "Part of secondary structure '?G = -34.5kcal/mol' with ?G = -34.5kcal/mol"
>MA_407998_prc1	CLC	Interior_loop	21	57	.	+	.	note "Part of secondary structure '?G = -34.5kcal/mol' with ?G = -34.5kcal/mol"
>MA_407998_prc1	CLC	Interior_loop	28	50	.	+	.	note "Part of secondary structure '?G = -34.5kcal/mol' with ?G = -34.5kcal/mol"
>MA_407998_prc1	CLC	Interior_loop	32	46	.	+	.	note "Part of secondary structure '?G = -34.5kcal/mol' with ?G = -34.5kcal/mol"
>MA_407998_prc1	CLC	Bulge	15	64	.	+	.	note "Part of secondary structure '?G = -34.5kcal/mol' with ?G = -34.5kcal/mol"
>MA_407998_prc2	CLC	Hairpin_loop	55	57	.	+	.	note "Part of secondary structure '?G = -40.9kcal/mol' with ?G = -40.9kcal/mol"
>MA_407998_prc2	CLC	Stem	1	109	.	+	.	note "Part of secondary structure '?G = -40.9kcal/mol' with ?G = -40.9kcal/mol"
>MA_407998_prc2	CLC	Interior_loop	4	106	.	+	.	note "Part of secondary structure '?G = -40.9kcal/mol' with ?G = -40.9kcal/mol"
>MA_407998_prc2	CLC	Interior_loop	14	97	.	+	.	note "Part of secondary structure '?G = -40.9kcal/mol' with ?G = -40.9kcal/mol"
>MA_407998_prc2	CLC	Interior_loop	21	90	.	+	.	note "Part of secondary structure '?G = -40.9kcal/mol' with ?G = -40.9kcal/mol"
>MA_407998_prc2	CLC	Interior_loop	29	82	.	+	.	note "Part of secondary structure '?G = -40.9kcal/mol' with ?G = -40.9kcal/mol"
>MA_407998_prc2	CLC	Interior_loop	38	74	.	+	.	note "Part of secondary structure '?G = -40.9kcal/mol' with ?G = -40.9kcal/mol"
>MA_407998_prc2	CLC	Interior_loop	49	63	.	+	.	note "Part of secondary structure '?G = -40.9kcal/mol' with ?G = -40.9kcal/mol"
>MA_407998_prc2	CLC	Bulge	7	103	.	+	.	note "Part of secondary structure '?G = -40.9kcal/mol' with ?G = -40.9kcal/mol"
>MA_41490_prc	CLC	Hairpin_loop	141	154	.	+	.	note "Part of secondary structure '?G = -134.1kcal/mol' with ?G = -134.1kcal/mol"
>MA_41490_prc	CLC	Stem	5	290	.	+	.	note "Part of secondary structure '?G = -134.1kcal/mol' with ?G = -134.1kcal/mol"
>MA_41490_prc	CLC	Interior_loop	14	281	.	+	.	note "Part of secondary structure '?G = -134.1kcal/mol' with ?G = -134.1kcal/mol"
>MA_41490_prc	CLC	Interior_loop	18	277	.	+	.	note "Part of secondary structure '?G = -134.1kcal/mol' with ?G = -134.1kcal/mol"
>MA_41490_prc	CLC	Interior_loop	27	266	.	+	.	note "Part of secondary structure '?G = -134.1kcal/mol' with ?G = -134.1kcal/mol"
>MA_41490_prc	CLC	Interior_loop	41	256	.	+	.	note "Part of secondary structure '?G = -134.1kcal/mol' with ?G = -134.1kcal/mol"
>MA_41490_prc	CLC	Interior_loop	51	246	.	+	.	note "Part of secondary structure '?G = -134.1kcal/mol' with ?G = -134.1kcal/mol"
>MA_41490_prc	CLC	Interior_loop	61	236	.	+	.	note "Part of secondary structure '?G = -134.1kcal/mol' with ?G = -134.1kcal/mol"
>MA_41490_prc	CLC	Interior_loop	71	226	.	+	.	note "Part of secondary structure '?G = -134.1kcal/mol' with ?G = -134.1kcal/mol"
>MA_41490_prc	CLC	Interior_loop	82	215	.	+	.	note "Part of secondary structure '?G = -134.1kcal/mol' with ?G = -134.1kcal/mol"
>MA_41490_prc	CLC	Interior_loop	90	207	.	+	.	note "Part of secondary structure '?G = -134.1kcal/mol' with ?G = -134.1kcal/mol"
>MA_41490_prc	CLC	Interior_loop	94	203	.	+	.	note "Part of secondary structure '?G = -134.1kcal/mol' with ?G = -134.1kcal/mol"
>MA_41490_prc	CLC	Interior_loop	99	198	.	+	.	note "Part of secondary structure '?G = -134.1kcal/mol' with ?G = -134.1kcal/mol"
>MA_41490_prc	CLC	Interior_loop	105	192	.	+	.	note "Part of secondary structure '?G = -134.1kcal/mol' with ?G = -134.1kcal/mol"
>MA_41490_prc	CLC	Interior_loop	115	182	.	+	.	note "Part of secondary structure '?G = -134.1kcal/mol' with ?G = -134.1kcal/mol"
>MA_41490_prc	CLC	Interior_loop	120	177	.	+	.	note "Part of secondary structure '?G = -134.1kcal/mol' with ?G = -134.1kcal/mol"
>MA_41490_prc	CLC	Interior_loop	132	163	.	+	.	note "Part of secondary structure '?G = -134.1kcal/mol' with ?G = -134.1kcal/mol"
>MA_41490_prc	CLC	Interior_loop	137	158	.	+	.	note "Part of secondary structure '?G = -134.1kcal/mol' with ?G = -134.1kcal/mol"
>MA_41490_prc	CLC	Bulge	24	270	.	+	.	note "Part of secondary structure '?G = -134.1kcal/mol' with ?G = -134.1kcal/mol"
>MA_41490_prc1	CLC	Multiloop	9	41	.	+	.	note "Part of secondary structure '?G = -39.5kcal/mol' with ?G = -39.5kcal/mol"
>MA_41490_prc1	CLC	Hairpin_loop	104	110	.	+	.	note "Part of secondary structure '?G = -39.5kcal/mol' with ?G = -39.5kcal/mol"
>MA_41490_prc1	CLC	Hairpin_loop	64	67	.	+	.	note "Part of secondary structure '?G = -39.5kcal/mol' with ?G = -39.5kcal/mol"
>MA_41490_prc1	CLC	Hairpin_loop	13	18	.	+	.	note "Part of secondary structure '?G = -39.5kcal/mol' with ?G = -39.5kcal/mol"
>MA_41490_prc1	CLC	Hairpin_loop	28	35	.	+	.	note "Part of secondary structure '?G = -39.5kcal/mol' with ?G = -39.5kcal/mol"
>MA_41490_prc1	CLC	Stem	2	48	.	+	.	note "Part of secondary structure '?G = -39.5kcal/mol' with ?G = -39.5kcal/mol"
>MA_41490_prc1	CLC	Stem	9	22	.	+	.	note "Part of secondary structure '?G = -39.5kcal/mol' with ?G = -39.5kcal/mol"
>MA_41490_prc1	CLC	Stem	24	39	.	+	.	note "Part of secondary structure '?G = -39.5kcal/mol' with ?G = -39.5kcal/mol"
>MA_41490_prc1	CLC	Stem	49	81	.	+	.	note "Part of secondary structure '?G = -39.5kcal/mol' with ?G = -39.5kcal/mol"
>MA_41490_prc1	CLC	Stem	84	131	.	+	.	note "Part of secondary structure '?G = -39.5kcal/mol' with ?G = -39.5kcal/mol"
>MA_41490_prc1	CLC	Interior_loop	89	126	.	+	.	note "Part of secondary structure '?G = -39.5kcal/mol' with ?G = -39.5kcal/mol"
>MA_41490_prc1	CLC	Interior_loop	94	119	.	+	.	note "Part of secondary structure '?G = -39.5kcal/mol' with ?G = -39.5kcal/mol"
>MA_41490_prc1	CLC	Interior_loop	54	76	.	+	.	note "Part of secondary structure '?G = -39.5kcal/mol' with ?G = -39.5kcal/mol"
>MA_41490_prc1	CLC	Bulge	60	70	.	+	.	note "Part of secondary structure '?G = -39.5kcal/mol' with ?G = -39.5kcal/mol"
>MA_42952_prc1	CLC	Hairpin_loop	32	39	.	+	.	note "Part of secondary structure '?G = -24.4kcal/mol' with ?G = -24.4kcal/mol"
>MA_42952_prc1	CLC	Stem	4	67	.	+	.	note "Part of secondary structure '?G = -24.4kcal/mol' with ?G = -24.4kcal/mol"
>MA_42952_prc1	CLC	Interior_loop	7	64	.	+	.	note "Part of secondary structure '?G = -24.4kcal/mol' with ?G = -24.4kcal/mol"
>MA_42952_prc1	CLC	Interior_loop	14	57	.	+	.	note "Part of secondary structure '?G = -24.4kcal/mol' with ?G = -24.4kcal/mol"
>MA_42952_prc1	CLC	Interior_loop	22	49	.	+	.	note "Part of secondary structure '?G = -24.4kcal/mol' with ?G = -24.4kcal/mol"
>MA_42952_prc1	CLC	Interior_loop	27	44	.	+	.	note "Part of secondary structure '?G = -24.4kcal/mol' with ?G = -24.4kcal/mol"
>MA_42952_prc2	CLC	Hairpin_loop	29	36	.	+	.	note "Part of secondary structure '?G = -26.3kcal/mol' with ?G = -26.3kcal/mol"
>MA_42952_prc2	CLC	Stem	1	64	.	+	.	note "Part of secondary structure '?G = -26.3kcal/mol' with ?G = -26.3kcal/mol"
>MA_42952_prc2	CLC	Interior_loop	11	54	.	+	.	note "Part of secondary structure '?G = -26.3kcal/mol' with ?G = -26.3kcal/mol"
>MA_42952_prc2	CLC	Interior_loop	19	46	.	+	.	note "Part of secondary structure '?G = -26.3kcal/mol' with ?G = -26.3kcal/mol"
>MA_42952_prc2	CLC	Bulge	24	41	.	+	.	note "Part of secondary structure '?G = -26.3kcal/mol' with ?G = -26.3kcal/mol"
>MA_42952_prc2	CLC	Bulge	26	38	.	+	.	note "Part of secondary structure '?G = -26.3kcal/mol' with ?G = -26.3kcal/mol"
>MA_42952_prc3	CLC	Hairpin_loop	44	54	.	+	.	note "Part of secondary structure '?G = -41.0kcal/mol' with ?G = -41.0kcal/mol"
>MA_42952_prc3	CLC	Stem	1	97	.	+	.	note "Part of secondary structure '?G = -41.0kcal/mol' with ?G = -41.0kcal/mol"
>MA_42952_prc3	CLC	Interior_loop	5	93	.	+	.	note "Part of secondary structure '?G = -41.0kcal/mol' with ?G = -41.0kcal/mol"
>MA_42952_prc3	CLC	Interior_loop	11	87	.	+	.	note "Part of secondary structure '?G = -41.0kcal/mol' with ?G = -41.0kcal/mol"
>MA_42952_prc3	CLC	Interior_loop	14	84	.	+	.	note "Part of secondary structure '?G = -41.0kcal/mol' with ?G = -41.0kcal/mol"
>MA_42952_prc3	CLC	Interior_loop	22	76	.	+	.	note "Part of secondary structure '?G = -41.0kcal/mol' with ?G = -41.0kcal/mol"
>MA_42952_prc3	CLC	Interior_loop	26	72	.	+	.	note "Part of secondary structure '?G = -41.0kcal/mol' with ?G = -41.0kcal/mol"
>MA_42952_prc3	CLC	Interior_loop	37	61	.	+	.	note "Part of secondary structure '?G = -41.0kcal/mol' with ?G = -41.0kcal/mol"
>MA_42952_prc3	CLC	Interior_loop	40	58	.	+	.	note "Part of secondary structure '?G = -41.0kcal/mol' with ?G = -41.0kcal/mol"
>MA_42952_prc4	CLC	Hairpin_loop	52	56	.	+	.	note "Part of secondary structure '?G = -37.6kcal/mol' with ?G = -37.6kcal/mol"
>MA_42952_prc4	CLC	Stem	2	114	.	+	.	note "Part of secondary structure '?G = -37.6kcal/mol' with ?G = -37.6kcal/mol"
>MA_42952_prc4	CLC	Interior_loop	6	110	.	+	.	note "Part of secondary structure '?G = -37.6kcal/mol' with ?G = -37.6kcal/mol"
>MA_42952_prc4	CLC	Interior_loop	14	102	.	+	.	note "Part of secondary structure '?G = -37.6kcal/mol' with ?G = -37.6kcal/mol"
>MA_42952_prc4	CLC	Interior_loop	20	96	.	+	.	note "Part of secondary structure '?G = -37.6kcal/mol' with ?G = -37.6kcal/mol"
>MA_42952_prc4	CLC	Interior_loop	23	93	.	+	.	note "Part of secondary structure '?G = -37.6kcal/mol' with ?G = -37.6kcal/mol"
>MA_42952_prc4	CLC	Interior_loop	31	85	.	+	.	note "Part of secondary structure '?G = -37.6kcal/mol' with ?G = -37.6kcal/mol"
>MA_42952_prc4	CLC	Interior_loop	36	80	.	+	.	note "Part of secondary structure '?G = -37.6kcal/mol' with ?G = -37.6kcal/mol"
>MA_42952_prc4	CLC	Interior_loop	41	75	.	+	.	note "Part of secondary structure '?G = -37.6kcal/mol' with ?G = -37.6kcal/mol"
>MA_42952_prc4	CLC	Interior_loop	46	70	.	+	.	note "Part of secondary structure '?G = -37.6kcal/mol' with ?G = -37.6kcal/mol"
>MA_455978_prc2	CLC	Hairpin_loop	53	60	.	+	.	note "Part of secondary structure '?G = -46.6kcal/mol' with ?G = -46.6kcal/mol"
>MA_455978_prc2	CLC	Stem	1	114	.	+	.	note "Part of secondary structure '?G = -46.6kcal/mol' with ?G = -46.6kcal/mol"
>MA_455978_prc2	CLC	Interior_loop	9	106	.	+	.	note "Part of secondary structure '?G = -46.6kcal/mol' with ?G = -46.6kcal/mol"
>MA_455978_prc2	CLC	Interior_loop	15	100	.	+	.	note "Part of secondary structure '?G = -46.6kcal/mol' with ?G = -46.6kcal/mol"
>MA_455978_prc2	CLC	Interior_loop	26	90	.	+	.	note "Part of secondary structure '?G = -46.6kcal/mol' with ?G = -46.6kcal/mol"
>MA_455978_prc2	CLC	Interior_loop	29	87	.	+	.	note "Part of secondary structure '?G = -46.6kcal/mol' with ?G = -46.6kcal/mol"
>MA_455978_prc2	CLC	Interior_loop	32	84	.	+	.	note "Part of secondary structure '?G = -46.6kcal/mol' with ?G = -46.6kcal/mol"
>MA_455978_prc2	CLC	Interior_loop	36	80	.	+	.	note "Part of secondary structure '?G = -46.6kcal/mol' with ?G = -46.6kcal/mol"
>MA_455978_prc2	CLC	Interior_loop	45	69	.	+	.	note "Part of secondary structure '?G = -46.6kcal/mol' with ?G = -46.6kcal/mol"
>MA_455978_prc2	CLC	Bulge	18	97	.	+	.	note "Part of secondary structure '?G = -46.6kcal/mol' with ?G = -46.6kcal/mol"
>MA_56476_prc1	CLC	Hairpin_loop	52	54	.	+	.	note "Part of secondary structure '?G = -40.6kcal/mol' with ?G = -40.6kcal/mol"
>MA_56476_prc1	CLC	Stem	1	106	.	+	.	note "Part of secondary structure '?G = -40.6kcal/mol' with ?G = -40.6kcal/mol"
>MA_56476_prc1	CLC	Interior_loop	9	99	.	+	.	note "Part of secondary structure '?G = -40.6kcal/mol' with ?G = -40.6kcal/mol"
>MA_56476_prc1	CLC	Interior_loop	12	96	.	+	.	note "Part of secondary structure '?G = -40.6kcal/mol' with ?G = -40.6kcal/mol"
>MA_56476_prc1	CLC	Interior_loop	24	84	.	+	.	note "Part of secondary structure '?G = -40.6kcal/mol' with ?G = -40.6kcal/mol"
>MA_56476_prc1	CLC	Interior_loop	31	76	.	+	.	note "Part of secondary structure '?G = -40.6kcal/mol' with ?G = -40.6kcal/mol"
>MA_56476_prc1	CLC	Interior_loop	41	66	.	+	.	note "Part of secondary structure '?G = -40.6kcal/mol' with ?G = -40.6kcal/mol"
>MA_56476_prc1	CLC	Interior_loop	44	63	.	+	.	note "Part of secondary structure '?G = -40.6kcal/mol' with ?G = -40.6kcal/mol"
>MA_56476_prc1	CLC	Bulge	6	101	.	+	.	note "Part of secondary structure '?G = -40.6kcal/mol' with ?G = -40.6kcal/mol"
>MA_56476_prc1	CLC	Bulge	47	60	.	+	.	note "Part of secondary structure '?G = -40.6kcal/mol' with ?G = -40.6kcal/mol"
>MA_56476_prc2	CLC	Hairpin_loop	45	60	.	+	.	note "Part of secondary structure '?G = -53.2kcal/mol' with ?G = -53.2kcal/mol"
>MA_56476_prc2	CLC	Stem	1	104	.	+	.	note "Part of secondary structure '?G = -53.2kcal/mol' with ?G = -53.2kcal/mol"
>MA_56476_prc2	CLC	Interior_loop	7	98	.	+	.	note "Part of secondary structure '?G = -53.2kcal/mol' with ?G = -53.2kcal/mol"
>MA_56476_prc2	CLC	Interior_loop	25	80	.	+	.	note "Part of secondary structure '?G = -53.2kcal/mol' with ?G = -53.2kcal/mol"
>MA_56476_prc2	CLC	Interior_loop	35	70	.	+	.	note "Part of secondary structure '?G = -53.2kcal/mol' with ?G = -53.2kcal/mol"
>MA_56476_prc2	CLC	Interior_loop	41	64	.	+	.	note "Part of secondary structure '?G = -53.2kcal/mol' with ?G = -53.2kcal/mol"
>MA_56689_prc1	CLC	Hairpin_loop	105	108	.	+	.	note "Part of secondary structure '?G = -129.5kcal/mol' with ?G = -129.5kcal/mol"
>MA_56689_prc1	CLC	Stem	1	243	.	+	.	note "Part of secondary structure '?G = -129.5kcal/mol' with ?G = -129.5kcal/mol"
>MA_56689_prc1	CLC	Interior_loop	8	236	.	+	.	note "Part of secondary structure '?G = -129.5kcal/mol' with ?G = -129.5kcal/mol"
>MA_56689_prc1	CLC	Interior_loop	14	230	.	+	.	note "Part of secondary structure '?G = -129.5kcal/mol' with ?G = -129.5kcal/mol"
>MA_56689_prc1	CLC	Interior_loop	28	216	.	+	.	note "Part of secondary structure '?G = -129.5kcal/mol' with ?G = -129.5kcal/mol"
>MA_56689_prc1	CLC	Interior_loop	40	204	.	+	.	note "Part of secondary structure '?G = -129.5kcal/mol' with ?G = -129.5kcal/mol"
>MA_56689_prc1	CLC	Interior_loop	48	196	.	+	.	note "Part of secondary structure '?G = -129.5kcal/mol' with ?G = -129.5kcal/mol"
>MA_56689_prc1	CLC	Interior_loop	59	185	.	+	.	note "Part of secondary structure '?G = -129.5kcal/mol' with ?G = -129.5kcal/mol"
>MA_56689_prc1	CLC	Interior_loop	63	181	.	+	.	note "Part of secondary structure '?G = -129.5kcal/mol' with ?G = -129.5kcal/mol"
>MA_56689_prc1	CLC	Interior_loop	68	176	.	+	.	note "Part of secondary structure '?G = -129.5kcal/mol' with ?G = -129.5kcal/mol"
>MA_56689_prc1	CLC	Interior_loop	89	154	.	+	.	note "Part of secondary structure '?G = -129.5kcal/mol' with ?G = -129.5kcal/mol"
>MA_56689_prc1	CLC	Interior_loop	98	116	.	+	.	note "Part of secondary structure '?G = -129.5kcal/mol' with ?G = -129.5kcal/mol"
>MA_56689_prc1	CLC	Bulge	77	167	.	+	.	note "Part of secondary structure '?G = -129.5kcal/mol' with ?G = -129.5kcal/mol"
>MA_56689_prc1	CLC	Bulge	85	160	.	+	.	note "Part of secondary structure '?G = -129.5kcal/mol' with ?G = -129.5kcal/mol"
>MA_56689_prc1	CLC	Bulge	87	157	.	+	.	note "Part of secondary structure '?G = -129.5kcal/mol' with ?G = -129.5kcal/mol"
>MA_56689_prc1	CLC	Bulge	96	146	.	+	.	note "Part of secondary structure '?G = -129.5kcal/mol' with ?G = -129.5kcal/mol"
>MA_56689_prc1	CLC	Bulge	101	113	.	+	.	note "Part of secondary structure '?G = -129.5kcal/mol' with ?G = -129.5kcal/mol"
>MA_56689_prc2	CLC	Hairpin_loop	218	221	.	+	.	note "Part of secondary structure '?G = -250.4kcal/mol' with ?G = -250.4kcal/mol"
>MA_56689_prc2	CLC	Stem	5	457	.	+	.	note "Part of secondary structure '?G = -250.4kcal/mol' with ?G = -250.4kcal/mol"
>MA_56689_prc2	CLC	Interior_loop	17	444	.	+	.	note "Part of secondary structure '?G = -250.4kcal/mol' with ?G = -250.4kcal/mol"
>MA_56689_prc2	CLC	Interior_loop	20	441	.	+	.	note "Part of secondary structure '?G = -250.4kcal/mol' with ?G = -250.4kcal/mol"
>MA_56689_prc2	CLC	Interior_loop	28	433	.	+	.	note "Part of secondary structure '?G = -250.4kcal/mol' with ?G = -250.4kcal/mol"
>MA_56689_prc2	CLC	Interior_loop	33	428	.	+	.	note "Part of secondary structure '?G = -250.4kcal/mol' with ?G = -250.4kcal/mol"
>MA_56689_prc2	CLC	Interior_loop	44	421	.	+	.	note "Part of secondary structure '?G = -250.4kcal/mol' with ?G = -250.4kcal/mol"
>MA_56689_prc2	CLC	Interior_loop	78	393	.	+	.	note "Part of secondary structure '?G = -250.4kcal/mol' with ?G = -250.4kcal/mol"
>MA_56689_prc2	CLC	Interior_loop	81	390	.	+	.	note "Part of secondary structure '?G = -250.4kcal/mol' with ?G = -250.4kcal/mol"
>MA_56689_prc2	CLC	Interior_loop	91	380	.	+	.	note "Part of secondary structure '?G = -250.4kcal/mol' with ?G = -250.4kcal/mol"
>MA_56689_prc2	CLC	Interior_loop	109	362	.	+	.	note "Part of secondary structure '?G = -250.4kcal/mol' with ?G = -250.4kcal/mol"
>MA_56689_prc2	CLC	Interior_loop	121	349	.	+	.	note "Part of secondary structure '?G = -250.4kcal/mol' with ?G = -250.4kcal/mol"
>MA_56689_prc2	CLC	Interior_loop	127	343	.	+	.	note "Part of secondary structure '?G = -250.4kcal/mol' with ?G = -250.4kcal/mol"
>MA_56689_prc2	CLC	Interior_loop	141	329	.	+	.	note "Part of secondary structure '?G = -250.4kcal/mol' with ?G = -250.4kcal/mol"
>MA_56689_prc2	CLC	Interior_loop	153	317	.	+	.	note "Part of secondary structure '?G = -250.4kcal/mol' with ?G = -250.4kcal/mol"
>MA_56689_prc2	CLC	Interior_loop	161	309	.	+	.	note "Part of secondary structure '?G = -250.4kcal/mol' with ?G = -250.4kcal/mol"
>MA_56689_prc2	CLC	Interior_loop	172	298	.	+	.	note "Part of secondary structure '?G = -250.4kcal/mol' with ?G = -250.4kcal/mol"
>MA_56689_prc2	CLC	Interior_loop	176	294	.	+	.	note "Part of secondary structure '?G = -250.4kcal/mol' with ?G = -250.4kcal/mol"
>MA_56689_prc2	CLC	Interior_loop	181	289	.	+	.	note "Part of secondary structure '?G = -250.4kcal/mol' with ?G = -250.4kcal/mol"
>MA_56689_prc2	CLC	Interior_loop	202	267	.	+	.	note "Part of secondary structure '?G = -250.4kcal/mol' with ?G = -250.4kcal/mol"
>MA_56689_prc2	CLC	Interior_loop	211	229	.	+	.	note "Part of secondary structure '?G = -250.4kcal/mol' with ?G = -250.4kcal/mol"
>MA_56689_prc2	CLC	Bulge	14	448	.	+	.	note "Part of secondary structure '?G = -250.4kcal/mol' with ?G = -250.4kcal/mol"
>MA_56689_prc2	CLC	Bulge	49	416	.	+	.	note "Part of secondary structure '?G = -250.4kcal/mol' with ?G = -250.4kcal/mol"
>MA_56689_prc2	CLC	Bulge	60	407	.	+	.	note "Part of secondary structure '?G = -250.4kcal/mol' with ?G = -250.4kcal/mol"
>MA_56689_prc2	CLC	Bulge	73	401	.	+	.	note "Part of secondary structure '?G = -250.4kcal/mol' with ?G = -250.4kcal/mol"
>MA_56689_prc2	CLC	Bulge	115	356	.	+	.	note "Part of secondary structure '?G = -250.4kcal/mol' with ?G = -250.4kcal/mol"
>MA_56689_prc2	CLC	Bulge	190	280	.	+	.	note "Part of secondary structure '?G = -250.4kcal/mol' with ?G = -250.4kcal/mol"
>MA_56689_prc2	CLC	Bulge	198	273	.	+	.	note "Part of secondary structure '?G = -250.4kcal/mol' with ?G = -250.4kcal/mol"
>MA_56689_prc2	CLC	Bulge	200	270	.	+	.	note "Part of secondary structure '?G = -250.4kcal/mol' with ?G = -250.4kcal/mol"
>MA_56689_prc2	CLC	Bulge	209	259	.	+	.	note "Part of secondary structure '?G = -250.4kcal/mol' with ?G = -250.4kcal/mol"
>MA_56689_prc2	CLC	Bulge	214	226	.	+	.	note "Part of secondary structure '?G = -250.4kcal/mol' with ?G = -250.4kcal/mol"
>MA_56919_prc3	CLC	Multiloop	72	310	.	+	.	note "Part of secondary structure '?G = -171.9kcal/mol' with ?G = -171.9kcal/mol"
>MA_56919_prc3	CLC	Hairpin_loop	81	86	.	+	.	note "Part of secondary structure '?G = -171.9kcal/mol' with ?G = -171.9kcal/mol"
>MA_56919_prc3	CLC	Hairpin_loop	190	197	.	+	.	note "Part of secondary structure '?G = -171.9kcal/mol' with ?G = -171.9kcal/mol"
>MA_56919_prc3	CLC	Stem	1	381	.	+	.	note "Part of secondary structure '?G = -171.9kcal/mol' with ?G = -171.9kcal/mol"
>MA_56919_prc3	CLC	Stem	77	90	.	+	.	note "Part of secondary structure '?G = -171.9kcal/mol' with ?G = -171.9kcal/mol"
>MA_56919_prc3	CLC	Stem	91	309	.	+	.	note "Part of secondary structure '?G = -171.9kcal/mol' with ?G = -171.9kcal/mol"
>MA_56919_prc3	CLC	Interior_loop	7	375	.	+	.	note "Part of secondary structure '?G = -171.9kcal/mol' with ?G = -171.9kcal/mol"
>MA_56919_prc3	CLC	Interior_loop	15	367	.	+	.	note "Part of secondary structure '?G = -171.9kcal/mol' with ?G = -171.9kcal/mol"
>MA_56919_prc3	CLC	Interior_loop	22	360	.	+	.	note "Part of secondary structure '?G = -171.9kcal/mol' with ?G = -171.9kcal/mol"
>MA_56919_prc3	CLC	Interior_loop	34	348	.	+	.	note "Part of secondary structure '?G = -171.9kcal/mol' with ?G = -171.9kcal/mol"
>MA_56919_prc3	CLC	Interior_loop	40	342	.	+	.	note "Part of secondary structure '?G = -171.9kcal/mol' with ?G = -171.9kcal/mol"
>MA_56919_prc3	CLC	Interior_loop	46	336	.	+	.	note "Part of secondary structure '?G = -171.9kcal/mol' with ?G = -171.9kcal/mol"
>MA_56919_prc3	CLC	Interior_loop	53	329	.	+	.	note "Part of secondary structure '?G = -171.9kcal/mol' with ?G = -171.9kcal/mol"
>MA_56919_prc3	CLC	Interior_loop	64	318	.	+	.	note "Part of secondary structure '?G = -171.9kcal/mol' with ?G = -171.9kcal/mol"
>MA_56919_prc3	CLC	Interior_loop	93	307	.	+	.	note "Part of secondary structure '?G = -171.9kcal/mol' with ?G = -171.9kcal/mol"
>MA_56919_prc3	CLC	Interior_loop	106	294	.	+	.	note "Part of secondary structure '?G = -171.9kcal/mol' with ?G = -171.9kcal/mol"
>MA_56919_prc3	CLC	Interior_loop	113	287	.	+	.	note "Part of secondary structure '?G = -171.9kcal/mol' with ?G = -171.9kcal/mol"
>MA_56919_prc3	CLC	Interior_loop	116	284	.	+	.	note "Part of secondary structure '?G = -171.9kcal/mol' with ?G = -171.9kcal/mol"
>MA_56919_prc3	CLC	Interior_loop	126	274	.	+	.	note "Part of secondary structure '?G = -171.9kcal/mol' with ?G = -171.9kcal/mol"
>MA_56919_prc3	CLC	Interior_loop	133	267	.	+	.	note "Part of secondary structure '?G = -171.9kcal/mol' with ?G = -171.9kcal/mol"
>MA_56919_prc3	CLC	Interior_loop	139	261	.	+	.	note "Part of secondary structure '?G = -171.9kcal/mol' with ?G = -171.9kcal/mol"
>MA_56919_prc3	CLC	Interior_loop	162	226	.	+	.	note "Part of secondary structure '?G = -171.9kcal/mol' with ?G = -171.9kcal/mol"
>MA_56919_prc3	CLC	Interior_loop	175	213	.	+	.	note "Part of secondary structure '?G = -171.9kcal/mol' with ?G = -171.9kcal/mol"
>MA_56919_prc3	CLC	Bulge	148	252	.	+	.	note "Part of secondary structure '?G = -171.9kcal/mol' with ?G = -171.9kcal/mol"
>MA_56919_prc3	CLC	Bulge	186	202	.	+	.	note "Part of secondary structure '?G = -171.9kcal/mol' with ?G = -171.9kcal/mol"
>MA_56919_prc2	CLC	Multiloop	60	322	.	+	.	note "Part of secondary structure '?G = -179.2kcal/mol' with ?G = -179.2kcal/mol"
>MA_56919_prc2	CLC	Hairpin_loop	187	192	.	+	.	note "Part of secondary structure '?G = -179.2kcal/mol' with ?G = -179.2kcal/mol"
>MA_56919_prc2	CLC	Hairpin_loop	301	306	.	+	.	note "Part of secondary structure '?G = -179.2kcal/mol' with ?G = -179.2kcal/mol"
>MA_56919_prc2	CLC	Stem	1	381	.	+	.	note "Part of secondary structure '?G = -179.2kcal/mol' with ?G = -179.2kcal/mol"
>MA_56919_prc2	CLC	Stem	70	294	.	+	.	note "Part of secondary structure '?G = -179.2kcal/mol' with ?G = -179.2kcal/mol"
>MA_56919_prc2	CLC	Stem	295	312	.	+	.	note "Part of secondary structure '?G = -179.2kcal/mol' with ?G = -179.2kcal/mol"
>MA_56919_prc2	CLC	Interior_loop	15	367	.	+	.	note "Part of secondary structure '?G = -179.2kcal/mol' with ?G = -179.2kcal/mol"
>MA_56919_prc2	CLC	Interior_loop	34	348	.	+	.	note "Part of secondary structure '?G = -179.2kcal/mol' with ?G = -179.2kcal/mol"
>MA_56919_prc2	CLC	Interior_loop	46	336	.	+	.	note "Part of secondary structure '?G = -179.2kcal/mol' with ?G = -179.2kcal/mol"
>MA_56919_prc2	CLC	Interior_loop	75	289	.	+	.	note "Part of secondary structure '?G = -179.2kcal/mol' with ?G = -179.2kcal/mol"
>MA_56919_prc2	CLC	Interior_loop	79	285	.	+	.	note "Part of secondary structure '?G = -179.2kcal/mol' with ?G = -179.2kcal/mol"
>MA_56919_prc2	CLC	Interior_loop	93	271	.	+	.	note "Part of secondary structure '?G = -179.2kcal/mol' with ?G = -179.2kcal/mol"
>MA_56919_prc2	CLC	Interior_loop	98	266	.	+	.	note "Part of secondary structure '?G = -179.2kcal/mol' with ?G = -179.2kcal/mol"
>MA_56919_prc2	CLC	Interior_loop	108	256	.	+	.	note "Part of secondary structure '?G = -179.2kcal/mol' with ?G = -179.2kcal/mol"
>MA_56919_prc2	CLC	Interior_loop	121	243	.	+	.	note "Part of secondary structure '?G = -179.2kcal/mol' with ?G = -179.2kcal/mol"
>MA_56919_prc2	CLC	Interior_loop	156	220	.	+	.	note "Part of secondary structure '?G = -179.2kcal/mol' with ?G = -179.2kcal/mol"
>MA_56919_prc2	CLC	Interior_loop	169	207	.	+	.	note "Part of secondary structure '?G = -179.2kcal/mol' with ?G = -179.2kcal/mol"
>MA_56919_prc2	CLC	Interior_loop	180	196	.	+	.	note "Part of secondary structure '?G = -179.2kcal/mol' with ?G = -179.2kcal/mol"
>MA_56919_prc2	CLC	Bulge	112	253	.	+	.	note "Part of secondary structure '?G = -179.2kcal/mol' with ?G = -179.2kcal/mol"
>MA_56919_prc2	CLC	Bulge	130	234	.	+	.	note "Part of secondary structure '?G = -179.2kcal/mol' with ?G = -179.2kcal/mol"
>MA_6362557_prc1	CLC	Hairpin_loop	77	85	.	+	.	note "Part of secondary structure '?G = -69.6kcal/mol' with ?G = -69.6kcal/mol"
>MA_6362557_prc1	CLC	Stem	2	155	.	+	.	note "Part of secondary structure '?G = -69.6kcal/mol' with ?G = -69.6kcal/mol"
>MA_6362557_prc1	CLC	Interior_loop	8	149	.	+	.	note "Part of secondary structure '?G = -69.6kcal/mol' with ?G = -69.6kcal/mol"
>MA_6362557_prc1	CLC	Interior_loop	22	136	.	+	.	note "Part of secondary structure '?G = -69.6kcal/mol' with ?G = -69.6kcal/mol"
>MA_6362557_prc1	CLC	Interior_loop	27	131	.	+	.	note "Part of secondary structure '?G = -69.6kcal/mol' with ?G = -69.6kcal/mol"
>MA_6362557_prc1	CLC	Interior_loop	40	118	.	+	.	note "Part of secondary structure '?G = -69.6kcal/mol' with ?G = -69.6kcal/mol"
>MA_6362557_prc1	CLC	Interior_loop	49	109	.	+	.	note "Part of secondary structure '?G = -69.6kcal/mol' with ?G = -69.6kcal/mol"
>MA_6362557_prc1	CLC	Interior_loop	53	105	.	+	.	note "Part of secondary structure '?G = -69.6kcal/mol' with ?G = -69.6kcal/mol"
>MA_6362557_prc1	CLC	Interior_loop	67	96	.	+	.	note "Part of secondary structure '?G = -69.6kcal/mol' with ?G = -69.6kcal/mol"
>MA_6362557_prc1	CLC	Interior_loop	72	91	.	+	.	note "Part of secondary structure '?G = -69.6kcal/mol' with ?G = -69.6kcal/mol"
>MA_6362557_prc1	CLC	Bulge	13	144	.	+	.	note "Part of secondary structure '?G = -69.6kcal/mol' with ?G = -69.6kcal/mol"
>MA_6362557_prc1	CLC	Bulge	57	102	.	+	.	note "Part of secondary structure '?G = -69.6kcal/mol' with ?G = -69.6kcal/mol"
>MA_6362557_prc2	CLC	Hairpin_loop	74	80	.	+	.	note "Part of secondary structure '?G = -49.0kcal/mol' with ?G = -49.0kcal/mol"
>MA_6362557_prc2	CLC	Stem	1	150	.	+	.	note "Part of secondary structure '?G = -49.0kcal/mol' with ?G = -49.0kcal/mol"
>MA_6362557_prc2	CLC	Interior_loop	7	144	.	+	.	note "Part of secondary structure '?G = -49.0kcal/mol' with ?G = -49.0kcal/mol"
>MA_6362557_prc2	CLC	Interior_loop	14	136	.	+	.	note "Part of secondary structure '?G = -49.0kcal/mol' with ?G = -49.0kcal/mol"
>MA_6362557_prc2	CLC	Interior_loop	23	127	.	+	.	note "Part of secondary structure '?G = -49.0kcal/mol' with ?G = -49.0kcal/mol"
>MA_6362557_prc2	CLC	Interior_loop	33	117	.	+	.	note "Part of secondary structure '?G = -49.0kcal/mol' with ?G = -49.0kcal/mol"
>MA_6362557_prc2	CLC	Interior_loop	42	108	.	+	.	note "Part of secondary structure '?G = -49.0kcal/mol' with ?G = -49.0kcal/mol"
>MA_6362557_prc2	CLC	Interior_loop	45	105	.	+	.	note "Part of secondary structure '?G = -49.0kcal/mol' with ?G = -49.0kcal/mol"
>MA_6362557_prc2	CLC	Interior_loop	49	101	.	+	.	note "Part of secondary structure '?G = -49.0kcal/mol' with ?G = -49.0kcal/mol"
>MA_6362557_prc2	CLC	Interior_loop	62	93	.	+	.	note "Part of secondary structure '?G = -49.0kcal/mol' with ?G = -49.0kcal/mol"
>MA_6362557_prc2	CLC	Interior_loop	69	85	.	+	.	note "Part of secondary structure '?G = -49.0kcal/mol' with ?G = -49.0kcal/mol"
>MA_6362557_prc2	CLC	Bulge	10	141	.	+	.	note "Part of secondary structure '?G = -49.0kcal/mol' with ?G = -49.0kcal/mol"
>MA_6362557_prc2	CLC	Bulge	66	87	.	+	.	note "Part of secondary structure '?G = -49.0kcal/mol' with ?G = -49.0kcal/mol"
>MA_683786_prc1	CLC	Hairpin_loop	54	59	.	+	.	note "Part of secondary structure '?G = -77.3kcal/mol' with ?G = -77.3kcal/mol"
>MA_683786_prc1	CLC	Stem	4	109	.	+	.	note "Part of secondary structure '?G = -77.3kcal/mol' with ?G = -77.3kcal/mol"
>MA_683786_prc1	CLC	Interior_loop	6	107	.	+	.	note "Part of secondary structure '?G = -77.3kcal/mol' with ?G = -77.3kcal/mol"
>MA_683786_prc1	CLC	Interior_loop	9	104	.	+	.	note "Part of secondary structure '?G = -77.3kcal/mol' with ?G = -77.3kcal/mol"
>MA_683786_prc1	CLC	Interior_loop	32	81	.	+	.	note "Part of secondary structure '?G = -77.3kcal/mol' with ?G = -77.3kcal/mol"
>MA_683786_prc2	CLC	Hairpin_loop	67	72	.	+	.	note "Part of secondary structure '?G = -72.7kcal/mol' with ?G = -72.7kcal/mol"
>MA_683786_prc2	CLC	Stem	1	138	.	+	.	note "Part of secondary structure '?G = -72.7kcal/mol' with ?G = -72.7kcal/mol"
>MA_683786_prc2	CLC	Interior_loop	6	133	.	+	.	note "Part of secondary structure '?G = -72.7kcal/mol' with ?G = -72.7kcal/mol"
>MA_683786_prc2	CLC	Interior_loop	9	130	.	+	.	note "Part of secondary structure '?G = -72.7kcal/mol' with ?G = -72.7kcal/mol"
>MA_683786_prc2	CLC	Interior_loop	13	126	.	+	.	note "Part of secondary structure '?G = -72.7kcal/mol' with ?G = -72.7kcal/mol"
>MA_683786_prc2	CLC	Interior_loop	19	120	.	+	.	note "Part of secondary structure '?G = -72.7kcal/mol' with ?G = -72.7kcal/mol"
>MA_683786_prc2	CLC	Interior_loop	22	117	.	+	.	note "Part of secondary structure '?G = -72.7kcal/mol' with ?G = -72.7kcal/mol"
>MA_683786_prc2	CLC	Interior_loop	33	106	.	+	.	note "Part of secondary structure '?G = -72.7kcal/mol' with ?G = -72.7kcal/mol"
>MA_683786_prc2	CLC	Interior_loop	40	99	.	+	.	note "Part of secondary structure '?G = -72.7kcal/mol' with ?G = -72.7kcal/mol"
>MA_683786_prc2	CLC	Interior_loop	53	86	.	+	.	note "Part of secondary structure '?G = -72.7kcal/mol' with ?G = -72.7kcal/mol"
>MA_789115_prc1	CLC	Multiloop	170	204	.	+	.	note "Part of secondary structure '?G = -149.5kcal/mol' with ?G = -149.5kcal/mol"
>MA_789115_prc1	CLC	Hairpin_loop	185	187	.	+	.	note "Part of secondary structure '?G = -149.5kcal/mol' with ?G = -149.5kcal/mol"
>MA_789115_prc1	CLC	Hairpin_loop	196	200	.	+	.	note "Part of secondary structure '?G = -149.5kcal/mol' with ?G = -149.5kcal/mol"
>MA_789115_prc1	CLC	Stem	1	367	.	+	.	note "Part of secondary structure '?G = -149.5kcal/mol' with ?G = -149.5kcal/mol"
>MA_789115_prc1	CLC	Stem	180	192	.	+	.	note "Part of secondary structure '?G = -149.5kcal/mol' with ?G = -149.5kcal/mol"
>MA_789115_prc1	CLC	Stem	194	202	.	+	.	note "Part of secondary structure '?G = -149.5kcal/mol' with ?G = -149.5kcal/mol"
>MA_789115_prc1	CLC	Interior_loop	5	363	.	+	.	note "Part of secondary structure '?G = -149.5kcal/mol' with ?G = -149.5kcal/mol"
>MA_789115_prc1	CLC	Interior_loop	14	354	.	+	.	note "Part of secondary structure '?G = -149.5kcal/mol' with ?G = -149.5kcal/mol"
>MA_789115_prc1	CLC	Interior_loop	23	345	.	+	.	note "Part of secondary structure '?G = -149.5kcal/mol' with ?G = -149.5kcal/mol"
>MA_789115_prc1	CLC	Interior_loop	29	339	.	+	.	note "Part of secondary structure '?G = -149.5kcal/mol' with ?G = -149.5kcal/mol"
>MA_789115_prc1	CLC	Interior_loop	36	332	.	+	.	note "Part of secondary structure '?G = -149.5kcal/mol' with ?G = -149.5kcal/mol"
>MA_789115_prc1	CLC	Interior_loop	42	327	.	+	.	note "Part of secondary structure '?G = -149.5kcal/mol' with ?G = -149.5kcal/mol"
>MA_789115_prc1	CLC	Interior_loop	55	314	.	+	.	note "Part of secondary structure '?G = -149.5kcal/mol' with ?G = -149.5kcal/mol"
>MA_789115_prc1	CLC	Interior_loop	66	303	.	+	.	note "Part of secondary structure '?G = -149.5kcal/mol' with ?G = -149.5kcal/mol"
>MA_789115_prc1	CLC	Interior_loop	71	298	.	+	.	note "Part of secondary structure '?G = -149.5kcal/mol' with ?G = -149.5kcal/mol"
>MA_789115_prc1	CLC	Interior_loop	79	290	.	+	.	note "Part of secondary structure '?G = -149.5kcal/mol' with ?G = -149.5kcal/mol"
>MA_789115_prc1	CLC	Interior_loop	97	277	.	+	.	note "Part of secondary structure '?G = -149.5kcal/mol' with ?G = -149.5kcal/mol"
>MA_789115_prc1	CLC	Interior_loop	106	268	.	+	.	note "Part of secondary structure '?G = -149.5kcal/mol' with ?G = -149.5kcal/mol"
>MA_789115_prc1	CLC	Interior_loop	118	257	.	+	.	note "Part of secondary structure '?G = -149.5kcal/mol' with ?G = -149.5kcal/mol"
>MA_789115_prc1	CLC	Interior_loop	142	234	.	+	.	note "Part of secondary structure '?G = -149.5kcal/mol' with ?G = -149.5kcal/mol"
>MA_789115_prc1	CLC	Interior_loop	149	227	.	+	.	note "Part of secondary structure '?G = -149.5kcal/mol' with ?G = -149.5kcal/mol"
>MA_789115_prc1	CLC	Interior_loop	156	220	.	+	.	note "Part of secondary structure '?G = -149.5kcal/mol' with ?G = -149.5kcal/mol"
>MA_789115_prc1	CLC	Interior_loop	166	208	.	+	.	note "Part of secondary structure '?G = -149.5kcal/mol' with ?G = -149.5kcal/mol"
>MA_789115_prc1	CLC	Bulge	89	284	.	+	.	note "Part of secondary structure '?G = -149.5kcal/mol' with ?G = -149.5kcal/mol"
>MA_789115_prc1	CLC	Bulge	127	248	.	+	.	note "Part of secondary structure '?G = -149.5kcal/mol' with ?G = -149.5kcal/mol"
>MA_789115_prc2	CLC	Hairpin_loop	181	183	.	+	.	note "Part of secondary structure '?G = -183.5kcal/mol' with ?G = -183.5kcal/mol"
>MA_789115_prc2	CLC	Stem	1	367	.	+	.	note "Part of secondary structure '?G = -183.5kcal/mol' with ?G = -183.5kcal/mol"
>MA_789115_prc2	CLC	Interior_loop	14	354	.	+	.	note "Part of secondary structure '?G = -183.5kcal/mol' with ?G = -183.5kcal/mol"
>MA_789115_prc2	CLC	Interior_loop	41	326	.	+	.	note "Part of secondary structure '?G = -183.5kcal/mol' with ?G = -183.5kcal/mol"
>MA_789115_prc2	CLC	Interior_loop	52	315	.	+	.	note "Part of secondary structure '?G = -183.5kcal/mol' with ?G = -183.5kcal/mol"
>MA_789115_prc2	CLC	Interior_loop	55	312	.	+	.	note "Part of secondary structure '?G = -183.5kcal/mol' with ?G = -183.5kcal/mol"
>MA_789115_prc2	CLC	Interior_loop	67	300	.	+	.	note "Part of secondary structure '?G = -183.5kcal/mol' with ?G = -183.5kcal/mol"
>MA_789115_prc2	CLC	Interior_loop	70	297	.	+	.	note "Part of secondary structure '?G = -183.5kcal/mol' with ?G = -183.5kcal/mol"
>MA_789115_prc2	CLC	Interior_loop	78	289	.	+	.	note "Part of secondary structure '?G = -183.5kcal/mol' with ?G = -183.5kcal/mol"
>MA_789115_prc2	CLC	Interior_loop	94	264	.	+	.	note "Part of secondary structure '?G = -183.5kcal/mol' with ?G = -183.5kcal/mol"
>MA_789115_prc2	CLC	Interior_loop	109	252	.	+	.	note "Part of secondary structure '?G = -183.5kcal/mol' with ?G = -183.5kcal/mol"
>MA_789115_prc2	CLC	Interior_loop	135	225	.	+	.	note "Part of secondary structure '?G = -183.5kcal/mol' with ?G = -183.5kcal/mol"
>MA_789115_prc2	CLC	Interior_loop	141	219	.	+	.	note "Part of secondary structure '?G = -183.5kcal/mol' with ?G = -183.5kcal/mol"
>MA_789115_prc2	CLC	Interior_loop	148	212	.	+	.	note "Part of secondary structure '?G = -183.5kcal/mol' with ?G = -183.5kcal/mol"
>MA_789115_prc2	CLC	Interior_loop	160	202	.	+	.	note "Part of secondary structure '?G = -183.5kcal/mol' with ?G = -183.5kcal/mol"
>MA_789115_prc2	CLC	Interior_loop	171	191	.	+	.	note "Part of secondary structure '?G = -183.5kcal/mol' with ?G = -183.5kcal/mol"
>MA_789115_prc2	CLC	Bulge	39	329	.	+	.	note "Part of secondary structure '?G = -183.5kcal/mol' with ?G = -183.5kcal/mol"
>MA_789115_prc2	CLC	Bulge	83	282	.	+	.	note "Part of secondary structure '?G = -183.5kcal/mol' with ?G = -183.5kcal/mol"
>MA_789115_prc2	CLC	Bulge	88	274	.	+	.	note "Part of secondary structure '?G = -183.5kcal/mol' with ?G = -183.5kcal/mol"
>MA_789115_prc2	CLC	Bulge	101	257	.	+	.	note "Part of secondary structure '?G = -183.5kcal/mol' with ?G = -183.5kcal/mol"
>MA_789115_prc2	CLC	Bulge	120	241	.	+	.	note "Part of secondary structure '?G = -183.5kcal/mol' with ?G = -183.5kcal/mol"
>MA_82939_prc1	CLC	Hairpin_loop	44	48	.	+	.	note "Part of secondary structure '?G = -28.0kcal/mol' with ?G = -28.0kcal/mol"
>MA_82939_prc1	CLC	Stem	6	87	.	+	.	note "Part of secondary structure '?G = -28.0kcal/mol' with ?G = -28.0kcal/mol"
>MA_82939_prc1	CLC	Interior_loop	13	80	.	+	.	note "Part of secondary structure '?G = -28.0kcal/mol' with ?G = -28.0kcal/mol"
>MA_82939_prc1	CLC	Interior_loop	19	76	.	+	.	note "Part of secondary structure '?G = -28.0kcal/mol' with ?G = -28.0kcal/mol"
>MA_82939_prc1	CLC	Interior_loop	32	62	.	+	.	note "Part of secondary structure '?G = -28.0kcal/mol' with ?G = -28.0kcal/mol"
>MA_82939_prc1	CLC	Bulge	23	72	.	+	.	note "Part of secondary structure '?G = -28.0kcal/mol' with ?G = -28.0kcal/mol"
>MA_82939_prc1	CLC	Bulge	36	58	.	+	.	note "Part of secondary structure '?G = -28.0kcal/mol' with ?G = -28.0kcal/mol"
>MA_82939_prc1	CLC	Bulge	41	52	.	+	.	note "Part of secondary structure '?G = -28.0kcal/mol' with ?G = -28.0kcal/mol"
>MA_82939_prc2	CLC	Hairpin_loop	38	43	.	+	.	note "Part of secondary structure '?G = -26.5kcal/mol' with ?G = -26.5kcal/mol"
>MA_82939_prc2	CLC	Stem	1	79	.	+	.	note "Part of secondary structure '?G = -26.5kcal/mol' with ?G = -26.5kcal/mol"
>MA_82939_prc2	CLC	Interior_loop	9	70	.	+	.	note "Part of secondary structure '?G = -26.5kcal/mol' with ?G = -26.5kcal/mol"
>MA_82939_prc2	CLC	Bulge	6	74	.	+	.	note "Part of secondary structure '?G = -26.5kcal/mol' with ?G = -26.5kcal/mol"
>MA_82939_prc2	CLC	Bulge	22	61	.	+	.	note "Part of secondary structure '?G = -26.5kcal/mol' with ?G = -26.5kcal/mol"
>MA_82939_prc2	CLC	Bulge	26	56	.	+	.	note "Part of secondary structure '?G = -26.5kcal/mol' with ?G = -26.5kcal/mol"
>MA_82939_prc2	CLC	Bulge	28	53	.	+	.	note "Part of secondary structure '?G = -26.5kcal/mol' with ?G = -26.5kcal/mol"
>MA_82939_prc2	CLC	Bulge	33	47	.	+	.	note "Part of secondary structure '?G = -26.5kcal/mol' with ?G = -26.5kcal/mol"
>MA_91269_prc1	CLC	Multiloop	28	83	.	+	.	note "Part of secondary structure '?G = -40.6kcal/mol' with ?G = -40.6kcal/mol"
>MA_91269_prc1	CLC	Multiloop	52	75	.	+	.	note "Part of secondary structure '?G = -40.6kcal/mol' with ?G = -40.6kcal/mol"
>MA_91269_prc1	CLC	Hairpin_loop	31	36	.	+	.	note "Part of secondary structure '?G = -40.6kcal/mol' with ?G = -40.6kcal/mol"
>MA_91269_prc1	CLC	Hairpin_loop	56	59	.	+	.	note "Part of secondary structure '?G = -40.6kcal/mol' with ?G = -40.6kcal/mol"
>MA_91269_prc1	CLC	Hairpin_loop	68	72	.	+	.	note "Part of secondary structure '?G = -40.6kcal/mol' with ?G = -40.6kcal/mol"
>MA_91269_prc1	CLC	Stem	1	111	.	+	.	note "Part of secondary structure '?G = -40.6kcal/mol' with ?G = -40.6kcal/mol"
>MA_91269_prc1	CLC	Stem	29	38	.	+	.	note "Part of secondary structure '?G = -40.6kcal/mol' with ?G = -40.6kcal/mol"
>MA_91269_prc1	CLC	Stem	44	82	.	+	.	note "Part of secondary structure '?G = -40.6kcal/mol' with ?G = -40.6kcal/mol"
>MA_91269_prc1	CLC	Stem	53	62	.	+	.	note "Part of secondary structure '?G = -40.6kcal/mol' with ?G = -40.6kcal/mol"
>MA_91269_prc1	CLC	Stem	65	75	.	+	.	note "Part of secondary structure '?G = -40.6kcal/mol' with ?G = -40.6kcal/mol"
>MA_91269_prc1	CLC	Bulge	11	101	.	+	.	note "Part of secondary structure '?G = -40.6kcal/mol' with ?G = -40.6kcal/mol"
>MA_91269_prc1	CLC	Bulge	47	79	.	+	.	note "Part of secondary structure '?G = -40.6kcal/mol' with ?G = -40.6kcal/mol"
>MA_91269_prc2	CLC	Multiloop	33	86	.	+	.	note "Part of secondary structure '?G = -48.2kcal/mol' with ?G = -48.2kcal/mol"
>MA_91269_prc2	CLC	Hairpin_loop	43	47	.	+	.	note "Part of secondary structure '?G = -48.2kcal/mol' with ?G = -48.2kcal/mol"
>MA_91269_prc2	CLC	Hairpin_loop	67	70	.	+	.	note "Part of secondary structure '?G = -48.2kcal/mol' with ?G = -48.2kcal/mol"
>MA_91269_prc2	CLC	Stem	1	117	.	+	.	note "Part of secondary structure '?G = -48.2kcal/mol' with ?G = -48.2kcal/mol"
>MA_91269_prc2	CLC	Stem	34	55	.	+	.	note "Part of secondary structure '?G = -48.2kcal/mol' with ?G = -48.2kcal/mol"
>MA_91269_prc2	CLC	Stem	57	82	.	+	.	note "Part of secondary structure '?G = -48.2kcal/mol' with ?G = -48.2kcal/mol"
>MA_91269_prc2	CLC	Interior_loop	37	52	.	+	.	note "Part of secondary structure '?G = -48.2kcal/mol' with ?G = -48.2kcal/mol"
>MA_91269_prc2	CLC	Bulge	14	104	.	+	.	note "Part of secondary structure '?G = -48.2kcal/mol' with ?G = -48.2kcal/mol"
>MA_91269_prc2	CLC	Bulge	62	77	.	+	.	note "Part of secondary structure '?G = -48.2kcal/mol' with ?G = -48.2kcal/mol"
>MA_945007_prc1	CLC	Hairpin_loop	44	49	.	+	.	note "Part of secondary structure '?G = -38.4kcal/mol' with ?G = -38.4kcal/mol"
>MA_945007_prc1	CLC	Stem	1	91	.	+	.	note "Part of secondary structure '?G = -38.4kcal/mol' with ?G = -38.4kcal/mol"
>MA_945007_prc1	CLC	Interior_loop	10	82	.	+	.	note "Part of secondary structure '?G = -38.4kcal/mol' with ?G = -38.4kcal/mol"
>MA_945007_prc1	CLC	Interior_loop	14	77	.	+	.	note "Part of secondary structure '?G = -38.4kcal/mol' with ?G = -38.4kcal/mol"
>MA_945007_prc1	CLC	Interior_loop	23	68	.	+	.	note "Part of secondary structure '?G = -38.4kcal/mol' with ?G = -38.4kcal/mol"
>MA_945007_prc1	CLC	Bulge	33	58	.	+	.	note "Part of secondary structure '?G = -38.4kcal/mol' with ?G = -38.4kcal/mol"
>MA_945007_prc1	CLC	Bulge	42	52	.	+	.	note "Part of secondary structure '?G = -38.4kcal/mol' with ?G = -38.4kcal/mol"
>MA_945007_prc2	CLC	Hairpin_loop	47	52	.	+	.	note "Part of secondary structure '?G = -45.3kcal/mol' with ?G = -45.3kcal/mol"
>MA_945007_prc2	CLC	Stem	1	100	.	+	.	note "Part of secondary structure '?G = -45.3kcal/mol' with ?G = -45.3kcal/mol"
>MA_945007_prc2	CLC	Interior_loop	19	82	.	+	.	note "Part of secondary structure '?G = -45.3kcal/mol' with ?G = -45.3kcal/mol"
>MA_945007_prc2	CLC	Interior_loop	31	69	.	+	.	note "Part of secondary structure '?G = -45.3kcal/mol' with ?G = -45.3kcal/mol"
>MA_945007_prc2	CLC	Interior_loop	42	56	.	+	.	note "Part of secondary structure '?G = -45.3kcal/mol' with ?G = -45.3kcal/mol"
>MA_945007_prc2	CLC	Bulge	5	96	.	+	.	note "Part of secondary structure '?G = -45.3kcal/mol' with ?G = -45.3kcal/mol"
>MA_945007_prc2	CLC	Bulge	14	86	.	+	.	note "Part of secondary structure '?G = -45.3kcal/mol' with ?G = -45.3kcal/mol"
>MA_945007_prc2	CLC	Bulge	28	73	.	+	.	note "Part of secondary structure '?G = -45.3kcal/mol' with ?G = -45.3kcal/mol"
>MA_945007_prc2	CLC	Bulge	38	63	.	+	.	note "Part of secondary structure '?G = -45.3kcal/mol' with ?G = -45.3kcal/mol"
>MA_945007_prc3	CLC	Hairpin_loop	27	42	.	+	.	note "Part of secondary structure '?G = -32.5kcal/mol' with ?G = -32.5kcal/mol"
>MA_945007_prc3	CLC	Stem	1	68	.	+	.	note "Part of secondary structure '?G = -32.5kcal/mol' with ?G = -32.5kcal/mol"
>MA_945007_prc3	CLC	Interior_loop	12	57	.	+	.	note "Part of secondary structure '?G = -32.5kcal/mol' with ?G = -32.5kcal/mol"
>MA_945007_prc3	CLC	Bulge	15	54	.	+	.	note "Part of secondary structure '?G = -32.5kcal/mol' with ?G = -32.5kcal/mol"
>MA_945007_prc3	CLC	Bulge	19	49	.	+	.	note "Part of secondary structure '?G = -32.5kcal/mol' with ?G = -32.5kcal/mol"
>MA_10001337_prc	CLC	Hairpin_loop	46	49	.	+	.	note "Part of secondary structure '?G = -27.2kcal/mol' with ?G = -27.2kcal/mol"
>MA_10001337_prc	CLC	Stem	2	91	.	+	.	note "Part of secondary structure '?G = -27.2kcal/mol' with ?G = -27.2kcal/mol"
>MA_10001337_prc	CLC	Interior_loop	4	89	.	+	.	note "Part of secondary structure '?G = -27.2kcal/mol' with ?G = -27.2kcal/mol"
>MA_10001337_prc	CLC	Interior_loop	11	83	.	+	.	note "Part of secondary structure '?G = -27.2kcal/mol' with ?G = -27.2kcal/mol"
>MA_10001337_prc	CLC	Interior_loop	15	79	.	+	.	note "Part of secondary structure '?G = -27.2kcal/mol' with ?G = -27.2kcal/mol"
>MA_10001337_prc	CLC	Interior_loop	21	73	.	+	.	note "Part of secondary structure '?G = -27.2kcal/mol' with ?G = -27.2kcal/mol"
>MA_10001337_prc	CLC	Interior_loop	24	70	.	+	.	note "Part of secondary structure '?G = -27.2kcal/mol' with ?G = -27.2kcal/mol"
>MA_10001337_prc	CLC	Interior_loop	29	65	.	+	.	note "Part of secondary structure '?G = -27.2kcal/mol' with ?G = -27.2kcal/mol"
>MA_10001337_prc	CLC	Interior_loop	38	57	.	+	.	note "Part of secondary structure '?G = -27.2kcal/mol' with ?G = -27.2kcal/mol"
>MA_10001337_prc	CLC	Bulge	33	60	.	+	.	note "Part of secondary structure '?G = -27.2kcal/mol' with ?G = -27.2kcal/mol"
>MA_100047_prc	CLC	Hairpin_loop	28	41	.	+	.	note "Part of secondary structure '?G = -27.9kcal/mol' with ?G = -27.9kcal/mol"
>MA_100047_prc	CLC	Stem	2	67	.	+	.	note "Part of secondary structure '?G = -27.9kcal/mol' with ?G = -27.9kcal/mol"
>MA_100047_prc	CLC	Interior_loop	4	65	.	+	.	note "Part of secondary structure '?G = -27.9kcal/mol' with ?G = -27.9kcal/mol"
>MA_100047_prc	CLC	Interior_loop	17	51	.	+	.	note "Part of secondary structure '?G = -27.9kcal/mol' with ?G = -27.9kcal/mol"
>MA_100047_prc	CLC	Bulge	13	56	.	+	.	note "Part of secondary structure '?G = -27.9kcal/mol' with ?G = -27.9kcal/mol"
>MA_100047_prc	CLC	Bulge	22	46	.	+	.	note "Part of secondary structure '?G = -27.9kcal/mol' with ?G = -27.9kcal/mol"
>MA_10012052_prc	CLC	Hairpin_loop	29	36	.	+	.	note "Part of secondary structure '?G = -20.1kcal/mol' with ?G = -20.1kcal/mol"
>MA_10012052_prc	CLC	Stem	1	62	.	+	.	note "Part of secondary structure '?G = -20.1kcal/mol' with ?G = -20.1kcal/mol"
>MA_10012052_prc	CLC	Interior_loop	9	54	.	+	.	note "Part of secondary structure '?G = -20.1kcal/mol' with ?G = -20.1kcal/mol"
>MA_10012052_prc	CLC	Interior_loop	12	51	.	+	.	note "Part of secondary structure '?G = -20.1kcal/mol' with ?G = -20.1kcal/mol"
>MA_10012052_prc	CLC	Interior_loop	19	44	.	+	.	note "Part of secondary structure '?G = -20.1kcal/mol' with ?G = -20.1kcal/mol"
>MA_10012052_prc	CLC	Bulge	25	39	.	+	.	note "Part of secondary structure '?G = -20.1kcal/mol' with ?G = -20.1kcal/mol"
>MA_10042710_prc	CLC	Hairpin_loop	49	55	.	+	.	note "Part of secondary structure '?G = -31.3kcal/mol' with ?G = -31.3kcal/mol"
>MA_10042710_prc	CLC	Stem	1	98	.	+	.	note "Part of secondary structure '?G = -31.3kcal/mol' with ?G = -31.3kcal/mol"
>MA_10042710_prc	CLC	Interior_loop	6	93	.	+	.	note "Part of secondary structure '?G = -31.3kcal/mol' with ?G = -31.3kcal/mol"
>MA_10042710_prc	CLC	Interior_loop	17	81	.	+	.	note "Part of secondary structure '?G = -31.3kcal/mol' with ?G = -31.3kcal/mol"
>MA_10042710_prc	CLC	Interior_loop	25	73	.	+	.	note "Part of secondary structure '?G = -31.3kcal/mol' with ?G = -31.3kcal/mol"
>MA_10042710_prc	CLC	Interior_loop	36	65	.	+	.	note "Part of secondary structure '?G = -31.3kcal/mol' with ?G = -31.3kcal/mol"
>MA_10042710_prc	CLC	Interior_loop	44	58	.	+	.	note "Part of secondary structure '?G = -31.3kcal/mol' with ?G = -31.3kcal/mol"
>MA_10042710_prc	CLC	Bulge	10	89	.	+	.	note "Part of secondary structure '?G = -31.3kcal/mol' with ?G = -31.3kcal/mol"
>MA_10042710_prc	CLC	Bulge	12	86	.	+	.	note "Part of secondary structure '?G = -31.3kcal/mol' with ?G = -31.3kcal/mol"
>MA_10042710_prc	CLC	Bulge	14	83	.	+	.	note "Part of secondary structure '?G = -31.3kcal/mol' with ?G = -31.3kcal/mol"
>MA_10042710_prc	CLC	Bulge	31	69	.	+	.	note "Part of secondary structure '?G = -31.3kcal/mol' with ?G = -31.3kcal/mol"
>MA_10042710_prc	CLC	Bulge	39	62	.	+	.	note "Part of secondary structure '?G = -31.3kcal/mol' with ?G = -31.3kcal/mol"
>MA_10048174_prc	CLC	Hairpin_loop	98	101	.	+	.	note "Part of secondary structure '?G = -138.1kcal/mol' with ?G = -138.1kcal/mol"
>MA_10048174_prc	CLC	Stem	2	200	.	+	.	note "Part of secondary structure '?G = -138.1kcal/mol' with ?G = -138.1kcal/mol"
>MA_10048174_prc	CLC	Interior_loop	16	186	.	+	.	note "Part of secondary structure '?G = -138.1kcal/mol' with ?G = -138.1kcal/mol"
>MA_10048174_prc	CLC	Interior_loop	22	180	.	+	.	note "Part of secondary structure '?G = -138.1kcal/mol' with ?G = -138.1kcal/mol"
>MA_10048174_prc	CLC	Interior_loop	25	177	.	+	.	note "Part of secondary structure '?G = -138.1kcal/mol' with ?G = -138.1kcal/mol"
>MA_10048174_prc	CLC	Interior_loop	31	171	.	+	.	note "Part of secondary structure '?G = -138.1kcal/mol' with ?G = -138.1kcal/mol"
>MA_10048174_prc	CLC	Interior_loop	66	136	.	+	.	note "Part of secondary structure '?G = -138.1kcal/mol' with ?G = -138.1kcal/mol"
>MA_10048174_prc	CLC	Interior_loop	71	130	.	+	.	note "Part of secondary structure '?G = -138.1kcal/mol' with ?G = -138.1kcal/mol"
>MA_10048174_prc	CLC	Interior_loop	77	124	.	+	.	note "Part of secondary structure '?G = -138.1kcal/mol' with ?G = -138.1kcal/mol"
>MA_10048174_prc	CLC	Bulge	69	133	.	+	.	note "Part of secondary structure '?G = -138.1kcal/mol' with ?G = -138.1kcal/mol"
>MA_10048174_prc	CLC	Bulge	89	111	.	+	.	note "Part of secondary structure '?G = -138.1kcal/mol' with ?G = -138.1kcal/mol"
>MA_10048174_prc	CLC	Bulge	93	108	.	+	.	note "Part of secondary structure '?G = -138.1kcal/mol' with ?G = -138.1kcal/mol"
>MA_10048174_prc	CLC	Bulge	95	105	.	+	.	note "Part of secondary structure '?G = -138.1kcal/mol' with ?G = -138.1kcal/mol"
>MA_10048355_prc	CLC	Hairpin_loop	77	95	.	+	.	note "Part of secondary structure '?G = -95.0kcal/mol' with ?G = -95.0kcal/mol"
>MA_10048355_prc	CLC	Stem	1	171	.	+	.	note "Part of secondary structure '?G = -95.0kcal/mol' with ?G = -95.0kcal/mol"
>MA_10048355_prc	CLC	Interior_loop	13	159	.	+	.	note "Part of secondary structure '?G = -95.0kcal/mol' with ?G = -95.0kcal/mol"
>MA_10048355_prc	CLC	Interior_loop	19	153	.	+	.	note "Part of secondary structure '?G = -95.0kcal/mol' with ?G = -95.0kcal/mol"
>MA_10048355_prc	CLC	Interior_loop	34	138	.	+	.	note "Part of secondary structure '?G = -95.0kcal/mol' with ?G = -95.0kcal/mol"
>MA_10048355_prc	CLC	Interior_loop	40	132	.	+	.	note "Part of secondary structure '?G = -95.0kcal/mol' with ?G = -95.0kcal/mol"
>MA_10048467_prc	CLC	Hairpin_loop	49	53	.	+	.	note "Part of secondary structure '?G = -37.0kcal/mol' with ?G = -37.0kcal/mol"
>MA_10048467_prc	CLC	Stem	1	97	.	+	.	note "Part of secondary structure '?G = -37.0kcal/mol' with ?G = -37.0kcal/mol"
>MA_10048467_prc	CLC	Interior_loop	6	92	.	+	.	note "Part of secondary structure '?G = -37.0kcal/mol' with ?G = -37.0kcal/mol"
>MA_10048467_prc	CLC	Interior_loop	14	84	.	+	.	note "Part of secondary structure '?G = -37.0kcal/mol' with ?G = -37.0kcal/mol"
>MA_10048467_prc	CLC	Interior_loop	17	81	.	+	.	note "Part of secondary structure '?G = -37.0kcal/mol' with ?G = -37.0kcal/mol"
>MA_10048467_prc	CLC	Interior_loop	29	69	.	+	.	note "Part of secondary structure '?G = -37.0kcal/mol' with ?G = -37.0kcal/mol"
>MA_10048467_prc	CLC	Interior_loop	38	64	.	+	.	note "Part of secondary structure '?G = -37.0kcal/mol' with ?G = -37.0kcal/mol"
>MA_10048467_prc	CLC	Interior_loop	46	56	.	+	.	note "Part of secondary structure '?G = -37.0kcal/mol' with ?G = -37.0kcal/mol"
>MA_10051537_prc	CLC	Hairpin_loop	76	83	.	+	.	note "Part of secondary structure '?G = -102.5kcal/mol' with ?G = -102.5kcal/mol"
>MA_10051537_prc	CLC	Stem	1	158	.	+	.	note "Part of secondary structure '?G = -102.5kcal/mol' with ?G = -102.5kcal/mol"
>MA_10051537_prc	CLC	Interior_loop	6	153	.	+	.	note "Part of secondary structure '?G = -102.5kcal/mol' with ?G = -102.5kcal/mol"
>MA_10051537_prc	CLC	Interior_loop	31	128	.	+	.	note "Part of secondary structure '?G = -102.5kcal/mol' with ?G = -102.5kcal/mol"
>MA_10051537_prc	CLC	Interior_loop	39	120	.	+	.	note "Part of secondary structure '?G = -102.5kcal/mol' with ?G = -102.5kcal/mol"
>MA_10051537_prc	CLC	Interior_loop	59	100	.	+	.	note "Part of secondary structure '?G = -102.5kcal/mol' with ?G = -102.5kcal/mol"
>MA_10051537_prc	CLC	Interior_loop	72	87	.	+	.	note "Part of secondary structure '?G = -102.5kcal/mol' with ?G = -102.5kcal/mol"
>MA_10052783_prc	CLC	Hairpin_loop	126	141	.	+	.	note "Part of secondary structure '?G = -29.5kcal/mol' with ?G = -29.5kcal/mol"
>MA_10052783_prc	CLC	Hairpin_loop	91	97	.	+	.	note "Part of secondary structure '?G = -29.5kcal/mol' with ?G = -29.5kcal/mol"
>MA_10052783_prc	CLC	Hairpin_loop	37	41	.	+	.	note "Part of secondary structure '?G = -29.5kcal/mol' with ?G = -29.5kcal/mol"
>MA_10052783_prc	CLC	Stem	3	75	.	+	.	note "Part of secondary structure '?G = -29.5kcal/mol' with ?G = -29.5kcal/mol"
>MA_10052783_prc	CLC	Stem	81	106	.	+	.	note "Part of secondary structure '?G = -29.5kcal/mol' with ?G = -29.5kcal/mol"
>MA_10052783_prc	CLC	Stem	111	155	.	+	.	note "Part of secondary structure '?G = -29.5kcal/mol' with ?G = -29.5kcal/mol"
>MA_10052783_prc	CLC	Interior_loop	119	147	.	+	.	note "Part of secondary structure '?G = -29.5kcal/mol' with ?G = -29.5kcal/mol"
>MA_10052783_prc	CLC	Interior_loop	9	68	.	+	.	note "Part of secondary structure '?G = -29.5kcal/mol' with ?G = -29.5kcal/mol"
>MA_10052783_prc	CLC	Interior_loop	19	59	.	+	.	note "Part of secondary structure '?G = -29.5kcal/mol' with ?G = -29.5kcal/mol"
>MA_10052783_prc	CLC	Interior_loop	27	51	.	+	.	note "Part of secondary structure '?G = -29.5kcal/mol' with ?G = -29.5kcal/mol"
>MA_10052783_prc	CLC	Interior_loop	31	47	.	+	.	note "Part of secondary structure '?G = -29.5kcal/mol' with ?G = -29.5kcal/mol"
>MA_10052783_prc	CLC	Bulge	86	101	.	+	.	note "Part of secondary structure '?G = -29.5kcal/mol' with ?G = -29.5kcal/mol"
>MA_10052783_prc	CLC	Bulge	7	71	.	+	.	note "Part of secondary structure '?G = -29.5kcal/mol' with ?G = -29.5kcal/mol"
>MA_10056494_prc	CLC	Hairpin_loop	52	59	.	+	.	note "Part of secondary structure '?G = -73.1kcal/mol' with ?G = -73.1kcal/mol"
>MA_10056494_prc	CLC	Stem	1	110	.	+	.	note "Part of secondary structure '?G = -73.1kcal/mol' with ?G = -73.1kcal/mol"
>MA_10056494_prc	CLC	Interior_loop	6	105	.	+	.	note "Part of secondary structure '?G = -73.1kcal/mol' with ?G = -73.1kcal/mol"
>MA_10056494_prc	CLC	Interior_loop	9	102	.	+	.	note "Part of secondary structure '?G = -73.1kcal/mol' with ?G = -73.1kcal/mol"
>MA_10056494_prc	CLC	Interior_loop	13	98	.	+	.	note "Part of secondary structure '?G = -73.1kcal/mol' with ?G = -73.1kcal/mol"
>MA_10056494_prc	CLC	Interior_loop	25	86	.	+	.	note "Part of secondary structure '?G = -73.1kcal/mol' with ?G = -73.1kcal/mol"
>MA_10056494_prc	CLC	Interior_loop	39	72	.	+	.	note "Part of secondary structure '?G = -73.1kcal/mol' with ?G = -73.1kcal/mol"
>MA_10056861_prc	CLC	Hairpin_loop	37	40	.	+	.	note "Part of secondary structure '?G = -20.6kcal/mol' with ?G = -20.6kcal/mol"
>MA_10056861_prc	CLC	Stem	1	77	.	+	.	note "Part of secondary structure '?G = -20.6kcal/mol' with ?G = -20.6kcal/mol"
>MA_10056861_prc	CLC	Interior_loop	14	62	.	+	.	note "Part of secondary structure '?G = -20.6kcal/mol' with ?G = -20.6kcal/mol"
>MA_10056861_prc	CLC	Interior_loop	25	54	.	+	.	note "Part of secondary structure '?G = -20.6kcal/mol' with ?G = -20.6kcal/mol"
>MA_10056861_prc	CLC	Interior_loop	28	51	.	+	.	note "Part of secondary structure '?G = -20.6kcal/mol' with ?G = -20.6kcal/mol"
>MA_10056861_prc	CLC	Interior_loop	33	45	.	+	.	note "Part of secondary structure '?G = -20.6kcal/mol' with ?G = -20.6kcal/mol"
>MA_10056861_prc	CLC	Bulge	8	70	.	+	.	note "Part of secondary structure '?G = -20.6kcal/mol' with ?G = -20.6kcal/mol"
>MA_10056861_prc	CLC	Bulge	18	58	.	+	.	note "Part of secondary structure '?G = -20.6kcal/mol' with ?G = -20.6kcal/mol"
>MA_100628_prc	CLC	Hairpin_loop	57	62	.	+	.	note "Part of secondary structure '?G = -56.9kcal/mol' with ?G = -56.9kcal/mol"
>MA_100628_prc	CLC	Stem	1	127	.	+	.	note "Part of secondary structure '?G = -56.9kcal/mol' with ?G = -56.9kcal/mol"
>MA_100628_prc	CLC	Interior_loop	28	100	.	+	.	note "Part of secondary structure '?G = -56.9kcal/mol' with ?G = -56.9kcal/mol"
>MA_100628_prc	CLC	Interior_loop	36	92	.	+	.	note "Part of secondary structure '?G = -56.9kcal/mol' with ?G = -56.9kcal/mol"
>MA_100628_prc	CLC	Interior_loop	41	87	.	+	.	note "Part of secondary structure '?G = -56.9kcal/mol' with ?G = -56.9kcal/mol"
>MA_100628_prc	CLC	Interior_loop	44	84	.	+	.	note "Part of secondary structure '?G = -56.9kcal/mol' with ?G = -56.9kcal/mol"
>MA_100628_prc	CLC	Bulge	52	76	.	+	.	note "Part of secondary structure '?G = -56.9kcal/mol' with ?G = -56.9kcal/mol"
>MA_100628_prc	CLC	Bulge	55	72	.	+	.	note "Part of secondary structure '?G = -56.9kcal/mol' with ?G = -56.9kcal/mol"
>MA_100662_prc	CLC	Hairpin_loop	27	36	.	+	.	note "Part of secondary structure '?G = -40.6kcal/mol' with ?G = -40.6kcal/mol"
>MA_100662_prc	CLC	Stem	2	61	.	+	.	note "Part of secondary structure '?G = -40.6kcal/mol' with ?G = -40.6kcal/mol"
>MA_10094440_prc	CLC	Multiloop	52	159	.	+	.	note "Part of secondary structure '?G = -107.3kcal/mol' with ?G = -107.3kcal/mol"
>MA_10094440_prc	CLC	Hairpin_loop	63	65	.	+	.	note "Part of secondary structure '?G = -107.3kcal/mol' with ?G = -107.3kcal/mol"
>MA_10094440_prc	CLC	Hairpin_loop	113	118	.	+	.	note "Part of secondary structure '?G = -107.3kcal/mol' with ?G = -107.3kcal/mol"
>MA_10094440_prc	CLC	Hairpin_loop	140	145	.	+	.	note "Part of secondary structure '?G = -107.3kcal/mol' with ?G = -107.3kcal/mol"
>MA_10094440_prc	CLC	Stem	1	210	.	+	.	note "Part of secondary structure '?G = -107.3kcal/mol' with ?G = -107.3kcal/mol"
>MA_10094440_prc	CLC	Stem	56	71	.	+	.	note "Part of secondary structure '?G = -107.3kcal/mol' with ?G = -107.3kcal/mol"
>MA_10094440_prc	CLC	Stem	110	121	.	+	.	note "Part of secondary structure '?G = -107.3kcal/mol' with ?G = -107.3kcal/mol"
>MA_10094440_prc	CLC	Stem	128	157	.	+	.	note "Part of secondary structure '?G = -107.3kcal/mol' with ?G = -107.3kcal/mol"
>MA_10094440_prc	CLC	Interior_loop	5	206	.	+	.	note "Part of secondary structure '?G = -107.3kcal/mol' with ?G = -107.3kcal/mol"
>MA_10094440_prc	CLC	Interior_loop	9	202	.	+	.	note "Part of secondary structure '?G = -107.3kcal/mol' with ?G = -107.3kcal/mol"
>MA_10094440_prc	CLC	Interior_loop	133	152	.	+	.	note "Part of secondary structure '?G = -107.3kcal/mol' with ?G = -107.3kcal/mol"
>MA_10094440_prc	CLC	Bulge	60	67	.	+	.	note "Part of secondary structure '?G = -107.3kcal/mol' with ?G = -107.3kcal/mol"
>MA_10098525_prc	CLC	Hairpin_loop	39	43	.	+	.	note "Part of secondary structure '?G = -39.2kcal/mol' with ?G = -39.2kcal/mol"
>MA_10098525_prc	CLC	Stem	1	83	.	+	.	note "Part of secondary structure '?G = -39.2kcal/mol' with ?G = -39.2kcal/mol"
>MA_10098525_prc	CLC	Interior_loop	5	79	.	+	.	note "Part of secondary structure '?G = -39.2kcal/mol' with ?G = -39.2kcal/mol"
>MA_10098525_prc	CLC	Interior_loop	26	57	.	+	.	note "Part of secondary structure '?G = -39.2kcal/mol' with ?G = -39.2kcal/mol"
>MA_10098525_prc	CLC	Interior_loop	31	52	.	+	.	note "Part of secondary structure '?G = -39.2kcal/mol' with ?G = -39.2kcal/mol"
>MA_10098525_prc	CLC	Bulge	13	71	.	+	.	note "Part of secondary structure '?G = -39.2kcal/mol' with ?G = -39.2kcal/mol"
>MA_10098525_prc	CLC	Bulge	36	47	.	+	.	note "Part of secondary structure '?G = -39.2kcal/mol' with ?G = -39.2kcal/mol"
>MA_10101998_prc	CLC	Hairpin_loop	92	94	.	+	.	note "Part of secondary structure '?G = -110.1kcal/mol' with ?G = -110.1kcal/mol"
>MA_10101998_prc	CLC	Stem	1	180	.	+	.	note "Part of secondary structure '?G = -110.1kcal/mol' with ?G = -110.1kcal/mol"
>MA_10101998_prc	CLC	Interior_loop	7	174	.	+	.	note "Part of secondary structure '?G = -110.1kcal/mol' with ?G = -110.1kcal/mol"
>MA_10101998_prc	CLC	Interior_loop	10	171	.	+	.	note "Part of secondary structure '?G = -110.1kcal/mol' with ?G = -110.1kcal/mol"
>MA_10101998_prc	CLC	Interior_loop	20	161	.	+	.	note "Part of secondary structure '?G = -110.1kcal/mol' with ?G = -110.1kcal/mol"
>MA_10101998_prc	CLC	Interior_loop	30	148	.	+	.	note "Part of secondary structure '?G = -110.1kcal/mol' with ?G = -110.1kcal/mol"
>MA_10101998_prc	CLC	Interior_loop	67	111	.	+	.	note "Part of secondary structure '?G = -110.1kcal/mol' with ?G = -110.1kcal/mol"
>MA_10101998_prc	CLC	Interior_loop	76	102	.	+	.	note "Part of secondary structure '?G = -110.1kcal/mol' with ?G = -110.1kcal/mol"
>MA_10101998_prc	CLC	Bulge	25	154	.	+	.	note "Part of secondary structure '?G = -110.1kcal/mol' with ?G = -110.1kcal/mol"
>MA_10102833_prc	CLC	Hairpin_loop	39	46	.	+	.	note "Part of secondary structure '?G = -30.0kcal/mol' with ?G = -30.0kcal/mol"
>MA_10102833_prc	CLC	Stem	1	84	.	+	.	note "Part of secondary structure '?G = -30.0kcal/mol' with ?G = -30.0kcal/mol"
>MA_10102833_prc	CLC	Interior_loop	9	76	.	+	.	note "Part of secondary structure '?G = -30.0kcal/mol' with ?G = -30.0kcal/mol"
>MA_10102833_prc	CLC	Interior_loop	14	71	.	+	.	note "Part of secondary structure '?G = -30.0kcal/mol' with ?G = -30.0kcal/mol"
>MA_10102833_prc	CLC	Interior_loop	22	63	.	+	.	note "Part of secondary structure '?G = -30.0kcal/mol' with ?G = -30.0kcal/mol"
>MA_10102833_prc	CLC	Interior_loop	27	58	.	+	.	note "Part of secondary structure '?G = -30.0kcal/mol' with ?G = -30.0kcal/mol"
>MA_10102833_prc	CLC	Interior_loop	31	54	.	+	.	note "Part of secondary structure '?G = -30.0kcal/mol' with ?G = -30.0kcal/mol"
>MA_10102833_prc	CLC	Interior_loop	35	50	.	+	.	note "Part of secondary structure '?G = -30.0kcal/mol' with ?G = -30.0kcal/mol"
>MA_10107247_prc	CLC	Multiloop	50	87	.	+	.	note "Part of secondary structure '?G = -38.7kcal/mol' with ?G = -38.7kcal/mol"
>MA_10107247_prc	CLC	Hairpin_loop	61	66	.	+	.	note "Part of secondary structure '?G = -38.7kcal/mol' with ?G = -38.7kcal/mol"
>MA_10107247_prc	CLC	Hairpin_loop	80	85	.	+	.	note "Part of secondary structure '?G = -38.7kcal/mol' with ?G = -38.7kcal/mol"
>MA_10107247_prc	CLC	Stem	1	132	.	+	.	note "Part of secondary structure '?G = -38.7kcal/mol' with ?G = -38.7kcal/mol"
>MA_10107247_prc	CLC	Stem	54	73	.	+	.	note "Part of secondary structure '?G = -38.7kcal/mol' with ?G = -38.7kcal/mol"
>MA_10107247_prc	CLC	Stem	78	87	.	+	.	note "Part of secondary structure '?G = -38.7kcal/mol' with ?G = -38.7kcal/mol"
>MA_10107247_prc	CLC	Interior_loop	4	129	.	+	.	note "Part of secondary structure '?G = -38.7kcal/mol' with ?G = -38.7kcal/mol"
>MA_10107247_prc	CLC	Interior_loop	9	125	.	+	.	note "Part of secondary structure '?G = -38.7kcal/mol' with ?G = -38.7kcal/mol"
>MA_10107247_prc	CLC	Interior_loop	19	117	.	+	.	note "Part of secondary structure '?G = -38.7kcal/mol' with ?G = -38.7kcal/mol"
>MA_10107247_prc	CLC	Interior_loop	26	110	.	+	.	note "Part of secondary structure '?G = -38.7kcal/mol' with ?G = -38.7kcal/mol"
>MA_10107247_prc	CLC	Interior_loop	30	105	.	+	.	note "Part of secondary structure '?G = -38.7kcal/mol' with ?G = -38.7kcal/mol"
>MA_10107247_prc	CLC	Bulge	15	120	.	+	.	note "Part of secondary structure '?G = -38.7kcal/mol' with ?G = -38.7kcal/mol"
>MA_10107247_prc	CLC	Bulge	38	98	.	+	.	note "Part of secondary structure '?G = -38.7kcal/mol' with ?G = -38.7kcal/mol"
>MA_10109265_prc	CLC	Hairpin_loop	76	78	.	+	.	note "Part of secondary structure '?G = -67.1kcal/mol' with ?G = -67.1kcal/mol"
>MA_10109265_prc	CLC	Stem	1	152	.	+	.	note "Part of secondary structure '?G = -67.1kcal/mol' with ?G = -67.1kcal/mol"
>MA_10109265_prc	CLC	Interior_loop	26	127	.	+	.	note "Part of secondary structure '?G = -67.1kcal/mol' with ?G = -67.1kcal/mol"
>MA_10109265_prc	CLC	Interior_loop	39	114	.	+	.	note "Part of secondary structure '?G = -67.1kcal/mol' with ?G = -67.1kcal/mol"
>MA_10109265_prc	CLC	Interior_loop	48	105	.	+	.	note "Part of secondary structure '?G = -67.1kcal/mol' with ?G = -67.1kcal/mol"
>MA_10109265_prc	CLC	Interior_loop	54	99	.	+	.	note "Part of secondary structure '?G = -67.1kcal/mol' with ?G = -67.1kcal/mol"
>MA_10109265_prc	CLC	Interior_loop	63	90	.	+	.	note "Part of secondary structure '?G = -67.1kcal/mol' with ?G = -67.1kcal/mol"
>MA_10109265_prc	CLC	Bulge	9	144	.	+	.	note "Part of secondary structure '?G = -67.1kcal/mol' with ?G = -67.1kcal/mol"
>MA_10109265_prc	CLC	Bulge	11	141	.	+	.	note "Part of secondary structure '?G = -67.1kcal/mol' with ?G = -67.1kcal/mol"
>MA_10109652_prc	CLC	Hairpin_loop	39	50	.	+	.	note "Part of secondary structure '?G = -46.2kcal/mol' with ?G = -46.2kcal/mol"
>MA_10109652_prc	CLC	Stem	1	89	.	+	.	note "Part of secondary structure '?G = -46.2kcal/mol' with ?G = -46.2kcal/mol"
>MA_10109652_prc	CLC	Interior_loop	6	84	.	+	.	note "Part of secondary structure '?G = -46.2kcal/mol' with ?G = -46.2kcal/mol"
>MA_10109652_prc	CLC	Interior_loop	10	80	.	+	.	note "Part of secondary structure '?G = -46.2kcal/mol' with ?G = -46.2kcal/mol"
>MA_10109652_prc	CLC	Interior_loop	14	76	.	+	.	note "Part of secondary structure '?G = -46.2kcal/mol' with ?G = -46.2kcal/mol"
>MA_10109652_prc	CLC	Interior_loop	25	65	.	+	.	note "Part of secondary structure '?G = -46.2kcal/mol' with ?G = -46.2kcal/mol"
>MA_10109652_prc	CLC	Bulge	34	56	.	+	.	note "Part of secondary structure '?G = -46.2kcal/mol' with ?G = -46.2kcal/mol"
>MA_101138_prc	CLC	Hairpin_loop	97	102	.	+	.	note "Part of secondary structure '?G = -92.0kcal/mol' with ?G = -92.0kcal/mol"
>MA_101138_prc	CLC	Stem	1	210	.	+	.	note "Part of secondary structure '?G = -92.0kcal/mol' with ?G = -92.0kcal/mol"
>MA_101138_prc	CLC	Interior_loop	3	208	.	+	.	note "Part of secondary structure '?G = -92.0kcal/mol' with ?G = -92.0kcal/mol"
>MA_101138_prc	CLC	Interior_loop	8	203	.	+	.	note "Part of secondary structure '?G = -92.0kcal/mol' with ?G = -92.0kcal/mol"
>MA_101138_prc	CLC	Interior_loop	11	200	.	+	.	note "Part of secondary structure '?G = -92.0kcal/mol' with ?G = -92.0kcal/mol"
>MA_101138_prc	CLC	Interior_loop	14	197	.	+	.	note "Part of secondary structure '?G = -92.0kcal/mol' with ?G = -92.0kcal/mol"
>MA_101138_prc	CLC	Interior_loop	23	189	.	+	.	note "Part of secondary structure '?G = -92.0kcal/mol' with ?G = -92.0kcal/mol"
>MA_101138_prc	CLC	Interior_loop	35	177	.	+	.	note "Part of secondary structure '?G = -92.0kcal/mol' with ?G = -92.0kcal/mol"
>MA_101138_prc	CLC	Interior_loop	40	172	.	+	.	note "Part of secondary structure '?G = -92.0kcal/mol' with ?G = -92.0kcal/mol"
>MA_101138_prc	CLC	Interior_loop	43	169	.	+	.	note "Part of secondary structure '?G = -92.0kcal/mol' with ?G = -92.0kcal/mol"
>MA_101138_prc	CLC	Interior_loop	50	162	.	+	.	note "Part of secondary structure '?G = -92.0kcal/mol' with ?G = -92.0kcal/mol"
>MA_101138_prc	CLC	Interior_loop	75	138	.	+	.	note "Part of secondary structure '?G = -92.0kcal/mol' with ?G = -92.0kcal/mol"
>MA_101138_prc	CLC	Interior_loop	90	123	.	+	.	note "Part of secondary structure '?G = -92.0kcal/mol' with ?G = -92.0kcal/mol"
>MA_101138_prc	CLC	Bulge	20	191	.	+	.	note "Part of secondary structure '?G = -92.0kcal/mol' with ?G = -92.0kcal/mol"
>MA_101138_prc	CLC	Bulge	59	153	.	+	.	note "Part of secondary structure '?G = -92.0kcal/mol' with ?G = -92.0kcal/mol"
>MA_101138_prc	CLC	Bulge	65	149	.	+	.	note "Part of secondary structure '?G = -92.0kcal/mol' with ?G = -92.0kcal/mol"
>MA_101138_prc	CLC	Bulge	71	145	.	+	.	note "Part of secondary structure '?G = -92.0kcal/mol' with ?G = -92.0kcal/mol"
>MA_10113832_prc	CLC	Hairpin_loop	71	86	.	+	.	note "Part of secondary structure '?G = -62.1kcal/mol' with ?G = -62.1kcal/mol"
>MA_10113832_prc	CLC	Stem	1	155	.	+	.	note "Part of secondary structure '?G = -62.1kcal/mol' with ?G = -62.1kcal/mol"
>MA_10113832_prc	CLC	Interior_loop	7	149	.	+	.	note "Part of secondary structure '?G = -62.1kcal/mol' with ?G = -62.1kcal/mol"
>MA_10113832_prc	CLC	Interior_loop	22	134	.	+	.	note "Part of secondary structure '?G = -62.1kcal/mol' with ?G = -62.1kcal/mol"
>MA_10113832_prc	CLC	Interior_loop	37	120	.	+	.	note "Part of secondary structure '?G = -62.1kcal/mol' with ?G = -62.1kcal/mol"
>MA_10113832_prc	CLC	Interior_loop	50	107	.	+	.	note "Part of secondary structure '?G = -62.1kcal/mol' with ?G = -62.1kcal/mol"
>MA_10113832_prc	CLC	Interior_loop	61	97	.	+	.	note "Part of secondary structure '?G = -62.1kcal/mol' with ?G = -62.1kcal/mol"
>MA_10113832_prc	CLC	Interior_loop	67	91	.	+	.	note "Part of secondary structure '?G = -62.1kcal/mol' with ?G = -62.1kcal/mol"
>MA_10113832_prc	CLC	Bulge	32	124	.	+	.	note "Part of secondary structure '?G = -62.1kcal/mol' with ?G = -62.1kcal/mol"
>MA_10113832_prc	CLC	Bulge	57	100	.	+	.	note "Part of secondary structure '?G = -62.1kcal/mol' with ?G = -62.1kcal/mol"
>MA_10122543_prc	CLC	Hairpin_loop	44	52	.	+	.	note "Part of secondary structure '?G = -24.6kcal/mol' with ?G = -24.6kcal/mol"
>MA_10122543_prc	CLC	Stem	1	102	.	+	.	note "Part of secondary structure '?G = -24.6kcal/mol' with ?G = -24.6kcal/mol"
>MA_10122543_prc	CLC	Interior_loop	5	98	.	+	.	note "Part of secondary structure '?G = -24.6kcal/mol' with ?G = -24.6kcal/mol"
>MA_10122543_prc	CLC	Interior_loop	19	77	.	+	.	note "Part of secondary structure '?G = -24.6kcal/mol' with ?G = -24.6kcal/mol"
>MA_10122543_prc	CLC	Interior_loop	30	67	.	+	.	note "Part of secondary structure '?G = -24.6kcal/mol' with ?G = -24.6kcal/mol"
>MA_10122543_prc	CLC	Interior_loop	34	62	.	+	.	note "Part of secondary structure '?G = -24.6kcal/mol' with ?G = -24.6kcal/mol"
>MA_10122543_prc	CLC	Bulge	12	91	.	+	.	note "Part of secondary structure '?G = -24.6kcal/mol' with ?G = -24.6kcal/mol"
>MA_10122543_prc	CLC	Bulge	23	72	.	+	.	note "Part of secondary structure '?G = -24.6kcal/mol' with ?G = -24.6kcal/mol"
>MA_10122543_prc	CLC	Bulge	41	56	.	+	.	note "Part of secondary structure '?G = -24.6kcal/mol' with ?G = -24.6kcal/mol"
>MA_10125767_prc	CLC	Hairpin_loop	89	92	.	+	.	note "Part of secondary structure '?G = -73.8kcal/mol' with ?G = -73.8kcal/mol"
>MA_10125767_prc	CLC	Stem	1	184	.	+	.	note "Part of secondary structure '?G = -73.8kcal/mol' with ?G = -73.8kcal/mol"
>MA_10125767_prc	CLC	Interior_loop	8	177	.	+	.	note "Part of secondary structure '?G = -73.8kcal/mol' with ?G = -73.8kcal/mol"
>MA_10125767_prc	CLC	Interior_loop	14	171	.	+	.	note "Part of secondary structure '?G = -73.8kcal/mol' with ?G = -73.8kcal/mol"
>MA_10125767_prc	CLC	Interior_loop	17	167	.	+	.	note "Part of secondary structure '?G = -73.8kcal/mol' with ?G = -73.8kcal/mol"
>MA_10125767_prc	CLC	Interior_loop	23	161	.	+	.	note "Part of secondary structure '?G = -73.8kcal/mol' with ?G = -73.8kcal/mol"
>MA_10125767_prc	CLC	Interior_loop	35	148	.	+	.	note "Part of secondary structure '?G = -73.8kcal/mol' with ?G = -73.8kcal/mol"
>MA_10125767_prc	CLC	Interior_loop	40	143	.	+	.	note "Part of secondary structure '?G = -73.8kcal/mol' with ?G = -73.8kcal/mol"
>MA_10125767_prc	CLC	Interior_loop	43	140	.	+	.	note "Part of secondary structure '?G = -73.8kcal/mol' with ?G = -73.8kcal/mol"
>MA_10125767_prc	CLC	Interior_loop	60	123	.	+	.	note "Part of secondary structure '?G = -73.8kcal/mol' with ?G = -73.8kcal/mol"
>MA_10125767_prc	CLC	Interior_loop	64	119	.	+	.	note "Part of secondary structure '?G = -73.8kcal/mol' with ?G = -73.8kcal/mol"
>MA_10125767_prc	CLC	Interior_loop	72	106	.	+	.	note "Part of secondary structure '?G = -73.8kcal/mol' with ?G = -73.8kcal/mol"
>MA_10125767_prc	CLC	Interior_loop	84	97	.	+	.	note "Part of secondary structure '?G = -73.8kcal/mol' with ?G = -73.8kcal/mol"
>MA_10125767_prc	CLC	Bulge	33	151	.	+	.	note "Part of secondary structure '?G = -73.8kcal/mol' with ?G = -73.8kcal/mol"
>MA_10125767_prc	CLC	Bulge	78	100	.	+	.	note "Part of secondary structure '?G = -73.8kcal/mol' with ?G = -73.8kcal/mol"
>MA_10129155_prc	CLC	Hairpin_loop	45	48	.	+	.	note "Part of secondary structure '?G = -38.4kcal/mol' with ?G = -38.4kcal/mol"
>MA_10129155_prc	CLC	Stem	1	96	.	+	.	note "Part of secondary structure '?G = -38.4kcal/mol' with ?G = -38.4kcal/mol"
>MA_10129155_prc	CLC	Interior_loop	6	91	.	+	.	note "Part of secondary structure '?G = -38.4kcal/mol' with ?G = -38.4kcal/mol"
>MA_10129155_prc	CLC	Interior_loop	11	86	.	+	.	note "Part of secondary structure '?G = -38.4kcal/mol' with ?G = -38.4kcal/mol"
>MA_10129155_prc	CLC	Interior_loop	17	80	.	+	.	note "Part of secondary structure '?G = -38.4kcal/mol' with ?G = -38.4kcal/mol"
>MA_10129155_prc	CLC	Interior_loop	22	75	.	+	.	note "Part of secondary structure '?G = -38.4kcal/mol' with ?G = -38.4kcal/mol"
>MA_10129155_prc	CLC	Interior_loop	36	58	.	+	.	note "Part of secondary structure '?G = -38.4kcal/mol' with ?G = -38.4kcal/mol"
>MA_10129155_prc	CLC	Interior_loop	41	52	.	+	.	note "Part of secondary structure '?G = -38.4kcal/mol' with ?G = -38.4kcal/mol"
>MA_10129155_prc	CLC	Bulge	31	66	.	+	.	note "Part of secondary structure '?G = -38.4kcal/mol' with ?G = -38.4kcal/mol"
>MA_10129155_prc	CLC	Bulge	34	61	.	+	.	note "Part of secondary structure '?G = -38.4kcal/mol' with ?G = -38.4kcal/mol"
>MA_10134162_prc	CLC	Multiloop	48	117	.	+	.	note "Part of secondary structure '?G = -50.5kcal/mol' with ?G = -50.5kcal/mol"
>MA_10134162_prc	CLC	Hairpin_loop	53	65	.	+	.	note "Part of secondary structure '?G = -50.5kcal/mol' with ?G = -50.5kcal/mol"
>MA_10134162_prc	CLC	Hairpin_loop	88	91	.	+	.	note "Part of secondary structure '?G = -50.5kcal/mol' with ?G = -50.5kcal/mol"
>MA_10134162_prc	CLC	Stem	1	166	.	+	.	note "Part of secondary structure '?G = -50.5kcal/mol' with ?G = -50.5kcal/mol"
>MA_10134162_prc	CLC	Stem	50	68	.	+	.	note "Part of secondary structure '?G = -50.5kcal/mol' with ?G = -50.5kcal/mol"
>MA_10134162_prc	CLC	Stem	71	108	.	+	.	note "Part of secondary structure '?G = -50.5kcal/mol' with ?G = -50.5kcal/mol"
>MA_10134162_prc	CLC	Interior_loop	22	143	.	+	.	note "Part of secondary structure '?G = -50.5kcal/mol' with ?G = -50.5kcal/mol"
>MA_10134162_prc	CLC	Interior_loop	33	133	.	+	.	note "Part of secondary structure '?G = -50.5kcal/mol' with ?G = -50.5kcal/mol"
>MA_10134162_prc	CLC	Interior_loop	41	124	.	+	.	note "Part of secondary structure '?G = -50.5kcal/mol' with ?G = -50.5kcal/mol"
>MA_10134162_prc	CLC	Interior_loop	75	104	.	+	.	note "Part of secondary structure '?G = -50.5kcal/mol' with ?G = -50.5kcal/mol"
>MA_10134162_prc	CLC	Bulge	5	162	.	+	.	note "Part of secondary structure '?G = -50.5kcal/mol' with ?G = -50.5kcal/mol"
>MA_10134162_prc	CLC	Bulge	8	156	.	+	.	note "Part of secondary structure '?G = -50.5kcal/mol' with ?G = -50.5kcal/mol"
>MA_10134162_prc	CLC	Bulge	10	153	.	+	.	note "Part of secondary structure '?G = -50.5kcal/mol' with ?G = -50.5kcal/mol"
>MA_10134162_prc	CLC	Bulge	16	148	.	+	.	note "Part of secondary structure '?G = -50.5kcal/mol' with ?G = -50.5kcal/mol"
>MA_10136834_prc	CLC	Hairpin_loop	37	44	.	+	.	note "Part of secondary structure '?G = -54.9kcal/mol' with ?G = -54.9kcal/mol"
>MA_10136834_prc	CLC	Stem	1	80	.	+	.	note "Part of secondary structure '?G = -54.9kcal/mol' with ?G = -54.9kcal/mol"
>MA_10136834_prc	CLC	Interior_loop	11	70	.	+	.	note "Part of secondary structure '?G = -54.9kcal/mol' with ?G = -54.9kcal/mol"
>MA_10136834_prc	CLC	Interior_loop	30	51	.	+	.	note "Part of secondary structure '?G = -54.9kcal/mol' with ?G = -54.9kcal/mol"
>MA_10139353_prc	CLC	Multiloop	44	104	.	+	.	note "Part of secondary structure '?G = -67.1kcal/mol' with ?G = -67.1kcal/mol"
>MA_10139353_prc	CLC	Hairpin_loop	50	55	.	+	.	note "Part of secondary structure '?G = -67.1kcal/mol' with ?G = -67.1kcal/mol"
>MA_10139353_prc	CLC	Hairpin_loop	84	86	.	+	.	note "Part of secondary structure '?G = -67.1kcal/mol' with ?G = -67.1kcal/mol"
>MA_10139353_prc	CLC	Stem	1	147	.	+	.	note "Part of secondary structure '?G = -67.1kcal/mol' with ?G = -67.1kcal/mol"
>MA_10139353_prc	CLC	Stem	47	58	.	+	.	note "Part of secondary structure '?G = -67.1kcal/mol' with ?G = -67.1kcal/mol"
>MA_10139353_prc	CLC	Stem	62	102	.	+	.	note "Part of secondary structure '?G = -67.1kcal/mol' with ?G = -67.1kcal/mol"
>MA_10139353_prc	CLC	Interior_loop	7	141	.	+	.	note "Part of secondary structure '?G = -67.1kcal/mol' with ?G = -67.1kcal/mol"
>MA_10139353_prc	CLC	Interior_loop	19	130	.	+	.	note "Part of secondary structure '?G = -67.1kcal/mol' with ?G = -67.1kcal/mol"
>MA_10139353_prc	CLC	Interior_loop	28	121	.	+	.	note "Part of secondary structure '?G = -67.1kcal/mol' with ?G = -67.1kcal/mol"
>MA_10139353_prc	CLC	Interior_loop	39	109	.	+	.	note "Part of secondary structure '?G = -67.1kcal/mol' with ?G = -67.1kcal/mol"
>MA_10139353_prc	CLC	Interior_loop	64	100	.	+	.	note "Part of secondary structure '?G = -67.1kcal/mol' with ?G = -67.1kcal/mol"
>MA_10139353_prc	CLC	Bulge	36	113	.	+	.	note "Part of secondary structure '?G = -67.1kcal/mol' with ?G = -67.1kcal/mol"
>MA_10139353_prc	CLC	Bulge	71	93	.	+	.	note "Part of secondary structure '?G = -67.1kcal/mol' with ?G = -67.1kcal/mol"
>MA_10141_prc	CLC	Hairpin_loop	35	40	.	+	.	note "Part of secondary structure '?G = -27.8kcal/mol' with ?G = -27.8kcal/mol"
>MA_10141_prc	CLC	Stem	1	79	.	+	.	note "Part of secondary structure '?G = -27.8kcal/mol' with ?G = -27.8kcal/mol"
>MA_10141_prc	CLC	Interior_loop	9	71	.	+	.	note "Part of secondary structure '?G = -27.8kcal/mol' with ?G = -27.8kcal/mol"
>MA_10141_prc	CLC	Interior_loop	17	62	.	+	.	note "Part of secondary structure '?G = -27.8kcal/mol' with ?G = -27.8kcal/mol"
>MA_10141_prc	CLC	Interior_loop	24	52	.	+	.	note "Part of secondary structure '?G = -27.8kcal/mol' with ?G = -27.8kcal/mol"
>MA_10141_prc	CLC	Interior_loop	28	48	.	+	.	note "Part of secondary structure '?G = -27.8kcal/mol' with ?G = -27.8kcal/mol"
>MA_10141_prc	CLC	Bulge	21	57	.	+	.	note "Part of secondary structure '?G = -27.8kcal/mol' with ?G = -27.8kcal/mol"
>MA_10141_prc	CLC	Bulge	33	44	.	+	.	note "Part of secondary structure '?G = -27.8kcal/mol' with ?G = -27.8kcal/mol"
>MA_10148270_prc	CLC	Hairpin_loop	76	80	.	+	.	note "Part of secondary structure '?G = -94.8kcal/mol' with ?G = -94.8kcal/mol"
>MA_10148270_prc	CLC	Stem	1	163	.	+	.	note "Part of secondary structure '?G = -94.8kcal/mol' with ?G = -94.8kcal/mol"
>MA_10148270_prc	CLC	Interior_loop	14	150	.	+	.	note "Part of secondary structure '?G = -94.8kcal/mol' with ?G = -94.8kcal/mol"
>MA_10148270_prc	CLC	Interior_loop	22	142	.	+	.	note "Part of secondary structure '?G = -94.8kcal/mol' with ?G = -94.8kcal/mol"
>MA_10148270_prc	CLC	Interior_loop	35	129	.	+	.	note "Part of secondary structure '?G = -94.8kcal/mol' with ?G = -94.8kcal/mol"
>MA_10148270_prc	CLC	Interior_loop	52	111	.	+	.	note "Part of secondary structure '?G = -94.8kcal/mol' with ?G = -94.8kcal/mol"
>MA_10148270_prc	CLC	Interior_loop	71	86	.	+	.	note "Part of secondary structure '?G = -94.8kcal/mol' with ?G = -94.8kcal/mol"
>MA_10148270_prc	CLC	Bulge	41	123	.	+	.	note "Part of secondary structure '?G = -94.8kcal/mol' with ?G = -94.8kcal/mol"
>MA_10148270_prc	CLC	Bulge	63	100	.	+	.	note "Part of secondary structure '?G = -94.8kcal/mol' with ?G = -94.8kcal/mol"
>MA_10150528_prc	CLC	Hairpin_loop	34	37	.	+	.	note "Part of secondary structure '?G = -38.7kcal/mol' with ?G = -38.7kcal/mol"
>MA_10150528_prc	CLC	Stem	1	69	.	+	.	note "Part of secondary structure '?G = -38.7kcal/mol' with ?G = -38.7kcal/mol"
>MA_10150528_prc	CLC	Interior_loop	10	60	.	+	.	note "Part of secondary structure '?G = -38.7kcal/mol' with ?G = -38.7kcal/mol"
>MA_10150528_prc	CLC	Interior_loop	20	51	.	+	.	note "Part of secondary structure '?G = -38.7kcal/mol' with ?G = -38.7kcal/mol"
>MA_10150528_prc	CLC	Bulge	17	53	.	+	.	note "Part of secondary structure '?G = -38.7kcal/mol' with ?G = -38.7kcal/mol"
>MA_10151000_prc	CLC	Hairpin_loop	64	66	.	+	.	note "Part of secondary structure '?G = -50.5kcal/mol' with ?G = -50.5kcal/mol"
>MA_10151000_prc	CLC	Stem	1	128	.	+	.	note "Part of secondary structure '?G = -50.5kcal/mol' with ?G = -50.5kcal/mol"
>MA_10151000_prc	CLC	Interior_loop	15	114	.	+	.	note "Part of secondary structure '?G = -50.5kcal/mol' with ?G = -50.5kcal/mol"
>MA_10151000_prc	CLC	Interior_loop	31	98	.	+	.	note "Part of secondary structure '?G = -50.5kcal/mol' with ?G = -50.5kcal/mol"
>MA_10151000_prc	CLC	Interior_loop	36	93	.	+	.	note "Part of secondary structure '?G = -50.5kcal/mol' with ?G = -50.5kcal/mol"
>MA_10151000_prc	CLC	Interior_loop	42	87	.	+	.	note "Part of secondary structure '?G = -50.5kcal/mol' with ?G = -50.5kcal/mol"
>MA_10151000_prc	CLC	Interior_loop	51	78	.	+	.	note "Part of secondary structure '?G = -50.5kcal/mol' with ?G = -50.5kcal/mol"
>MA_10151000_prc	CLC	Bulge	23	108	.	+	.	note "Part of secondary structure '?G = -50.5kcal/mol' with ?G = -50.5kcal/mol"
>MA_101556_prc	CLC	Hairpin_loop	54	57	.	+	.	note "Part of secondary structure '?G = -60.2kcal/mol' with ?G = -60.2kcal/mol"
>MA_101556_prc	CLC	Stem	1	108	.	+	.	note "Part of secondary structure '?G = -60.2kcal/mol' with ?G = -60.2kcal/mol"
>MA_101556_prc	CLC	Interior_loop	7	102	.	+	.	note "Part of secondary structure '?G = -60.2kcal/mol' with ?G = -60.2kcal/mol"
>MA_101556_prc	CLC	Interior_loop	12	99	.	+	.	note "Part of secondary structure '?G = -60.2kcal/mol' with ?G = -60.2kcal/mol"
>MA_101556_prc	CLC	Interior_loop	16	95	.	+	.	note "Part of secondary structure '?G = -60.2kcal/mol' with ?G = -60.2kcal/mol"
>MA_101556_prc	CLC	Interior_loop	27	84	.	+	.	note "Part of secondary structure '?G = -60.2kcal/mol' with ?G = -60.2kcal/mol"
>MA_101556_prc	CLC	Interior_loop	31	80	.	+	.	note "Part of secondary structure '?G = -60.2kcal/mol' with ?G = -60.2kcal/mol"
>MA_101556_prc	CLC	Interior_loop	42	69	.	+	.	note "Part of secondary structure '?G = -60.2kcal/mol' with ?G = -60.2kcal/mol"
>MA_101556_prc	CLC	Interior_loop	46	65	.	+	.	note "Part of secondary structure '?G = -60.2kcal/mol' with ?G = -60.2kcal/mol"
>MA_10155929_prc	CLC	Hairpin_loop	73	100	.	+	.	note "Part of secondary structure '?G = -114.1kcal/mol' with ?G = -114.1kcal/mol"
>MA_10155929_prc	CLC	Stem	1	172	.	+	.	note "Part of secondary structure '?G = -114.1kcal/mol' with ?G = -114.1kcal/mol"
>MA_10155929_prc	CLC	Interior_loop	14	159	.	+	.	note "Part of secondary structure '?G = -114.1kcal/mol' with ?G = -114.1kcal/mol"
>MA_10155929_prc	CLC	Interior_loop	64	109	.	+	.	note "Part of secondary structure '?G = -114.1kcal/mol' with ?G = -114.1kcal/mol"
>MA_10155929_prc	CLC	Interior_loop	69	104	.	+	.	note "Part of secondary structure '?G = -114.1kcal/mol' with ?G = -114.1kcal/mol"
>MA_10156325_prc	CLC	Hairpin_loop	76	80	.	+	.	note "Part of secondary structure '?G = -64.3kcal/mol' with ?G = -64.3kcal/mol"
>MA_10156325_prc	CLC	Stem	1	150	.	+	.	note "Part of secondary structure '?G = -64.3kcal/mol' with ?G = -64.3kcal/mol"
>MA_10156325_prc	CLC	Interior_loop	9	142	.	+	.	note "Part of secondary structure '?G = -64.3kcal/mol' with ?G = -64.3kcal/mol"
>MA_10156325_prc	CLC	Interior_loop	22	129	.	+	.	note "Part of secondary structure '?G = -64.3kcal/mol' with ?G = -64.3kcal/mol"
>MA_10156325_prc	CLC	Interior_loop	27	124	.	+	.	note "Part of secondary structure '?G = -64.3kcal/mol' with ?G = -64.3kcal/mol"
>MA_10156325_prc	CLC	Interior_loop	36	115	.	+	.	note "Part of secondary structure '?G = -64.3kcal/mol' with ?G = -64.3kcal/mol"
>MA_10156325_prc	CLC	Interior_loop	47	104	.	+	.	note "Part of secondary structure '?G = -64.3kcal/mol' with ?G = -64.3kcal/mol"
>MA_10156325_prc	CLC	Interior_loop	59	92	.	+	.	note "Part of secondary structure '?G = -64.3kcal/mol' with ?G = -64.3kcal/mol"
>MA_10156325_prc	CLC	Interior_loop	62	89	.	+	.	note "Part of secondary structure '?G = -64.3kcal/mol' with ?G = -64.3kcal/mol"
>MA_10156325_prc	CLC	Interior_loop	71	85	.	+	.	note "Part of secondary structure '?G = -64.3kcal/mol' with ?G = -64.3kcal/mol"
>MA_10158354_2_prc	CLC	Hairpin_loop	76	78	.	+	.	note "Part of secondary structure '?G = -133.6kcal/mol' with ?G = -133.6kcal/mol"
>MA_10158354_2_prc	CLC	Stem	1	156	.	+	.	note "Part of secondary structure '?G = -133.6kcal/mol' with ?G = -133.6kcal/mol"
>MA_10158354_2_prc	CLC	Interior_loop	60	97	.	+	.	note "Part of secondary structure '?G = -133.6kcal/mol' with ?G = -133.6kcal/mol"
>MA_10158354_2_prc	CLC	Interior_loop	64	93	.	+	.	note "Part of secondary structure '?G = -133.6kcal/mol' with ?G = -133.6kcal/mol"
>MA_10158354_2_prc	CLC	Interior_loop	68	89	.	+	.	note "Part of secondary structure '?G = -133.6kcal/mol' with ?G = -133.6kcal/mol"
>MA_10158354_2_prc	CLC	Bulge	73	84	.	+	.	note "Part of secondary structure '?G = -133.6kcal/mol' with ?G = -133.6kcal/mol"
>MA_10158646_prc	CLC	Hairpin_loop	47	73	.	+	.	note "Part of secondary structure '?G = -64.0kcal/mol' with ?G = -64.0kcal/mol"
>MA_10158646_prc	CLC	Stem	1	119	.	+	.	note "Part of secondary structure '?G = -64.0kcal/mol' with ?G = -64.0kcal/mol"
>MA_10158646_prc	CLC	Interior_loop	10	110	.	+	.	note "Part of secondary structure '?G = -64.0kcal/mol' with ?G = -64.0kcal/mol"
>MA_10158646_prc	CLC	Interior_loop	27	93	.	+	.	note "Part of secondary structure '?G = -64.0kcal/mol' with ?G = -64.0kcal/mol"
>MA_10158646_prc	CLC	Bulge	15	106	.	+	.	note "Part of secondary structure '?G = -64.0kcal/mol' with ?G = -64.0kcal/mol"
>MA_101588_prc	CLC	Hairpin_loop	62	66	.	+	.	note "Part of secondary structure '?G = -55.4kcal/mol' with ?G = -55.4kcal/mol"
>MA_101588_prc	CLC	Stem	1	122	.	+	.	note "Part of secondary structure '?G = -55.4kcal/mol' with ?G = -55.4kcal/mol"
>MA_101588_prc	CLC	Interior_loop	30	93	.	+	.	note "Part of secondary structure '?G = -55.4kcal/mol' with ?G = -55.4kcal/mol"
>MA_101588_prc	CLC	Interior_loop	36	87	.	+	.	note "Part of secondary structure '?G = -55.4kcal/mol' with ?G = -55.4kcal/mol"
>MA_101588_prc	CLC	Interior_loop	43	82	.	+	.	note "Part of secondary structure '?G = -55.4kcal/mol' with ?G = -55.4kcal/mol"
>MA_101653_prc	CLC	Hairpin_loop	51	57	.	+	.	note "Part of secondary structure '?G = -63.5kcal/mol' with ?G = -63.5kcal/mol"
>MA_101653_prc	CLC	Stem	2	105	.	+	.	note "Part of secondary structure '?G = -63.5kcal/mol' with ?G = -63.5kcal/mol"
>MA_101653_prc	CLC	Interior_loop	15	92	.	+	.	note "Part of secondary structure '?G = -63.5kcal/mol' with ?G = -63.5kcal/mol"
>MA_101653_prc	CLC	Interior_loop	31	76	.	+	.	note "Part of secondary structure '?G = -63.5kcal/mol' with ?G = -63.5kcal/mol"
>MA_101653_prc	CLC	Interior_loop	42	66	.	+	.	note "Part of secondary structure '?G = -63.5kcal/mol' with ?G = -63.5kcal/mol"
>MA_101653_prc	CLC	Bulge	37	70	.	+	.	note "Part of secondary structure '?G = -63.5kcal/mol' with ?G = -63.5kcal/mol"
>MA_10166032_prc	CLC	Multiloop	67	149	.	+	.	note "Part of secondary structure '?G = -57.9kcal/mol' with ?G = -57.9kcal/mol"
>MA_10166032_prc	CLC	Hairpin_loop	76	79	.	+	.	note "Part of secondary structure '?G = -57.9kcal/mol' with ?G = -57.9kcal/mol"
>MA_10166032_prc	CLC	Hairpin_loop	111	118	.	+	.	note "Part of secondary structure '?G = -57.9kcal/mol' with ?G = -57.9kcal/mol"
>MA_10166032_prc	CLC	Stem	6	213	.	+	.	note "Part of secondary structure '?G = -57.9kcal/mol' with ?G = -57.9kcal/mol"
>MA_10166032_prc	CLC	Stem	69	86	.	+	.	note "Part of secondary structure '?G = -57.9kcal/mol' with ?G = -57.9kcal/mol"
>MA_10166032_prc	CLC	Stem	92	144	.	+	.	note "Part of secondary structure '?G = -57.9kcal/mol' with ?G = -57.9kcal/mol"
>MA_10166032_prc	CLC	Interior_loop	9	210	.	+	.	note "Part of secondary structure '?G = -57.9kcal/mol' with ?G = -57.9kcal/mol"
>MA_10166032_prc	CLC	Interior_loop	27	191	.	+	.	note "Part of secondary structure '?G = -57.9kcal/mol' with ?G = -57.9kcal/mol"
>MA_10166032_prc	CLC	Interior_loop	35	184	.	+	.	note "Part of secondary structure '?G = -57.9kcal/mol' with ?G = -57.9kcal/mol"
>MA_10166032_prc	CLC	Interior_loop	44	174	.	+	.	note "Part of secondary structure '?G = -57.9kcal/mol' with ?G = -57.9kcal/mol"
>MA_10166032_prc	CLC	Interior_loop	47	171	.	+	.	note "Part of secondary structure '?G = -57.9kcal/mol' with ?G = -57.9kcal/mol"
>MA_10166032_prc	CLC	Interior_loop	60	157	.	+	.	note "Part of secondary structure '?G = -57.9kcal/mol' with ?G = -57.9kcal/mol"
>MA_10166032_prc	CLC	Interior_loop	72	83	.	+	.	note "Part of secondary structure '?G = -57.9kcal/mol' with ?G = -57.9kcal/mol"
>MA_10166032_prc	CLC	Interior_loop	96	140	.	+	.	note "Part of secondary structure '?G = -57.9kcal/mol' with ?G = -57.9kcal/mol"
>MA_10166032_prc	CLC	Bulge	16	204	.	+	.	note "Part of secondary structure '?G = -57.9kcal/mol' with ?G = -57.9kcal/mol"
>MA_10166032_prc	CLC	Bulge	21	196	.	+	.	note "Part of secondary structure '?G = -57.9kcal/mol' with ?G = -57.9kcal/mol"
>MA_10166032_prc	CLC	Bulge	38	181	.	+	.	note "Part of secondary structure '?G = -57.9kcal/mol' with ?G = -57.9kcal/mol"
>MA_10166032_prc	CLC	Bulge	103	133	.	+	.	note "Part of secondary structure '?G = -57.9kcal/mol' with ?G = -57.9kcal/mol"
>MA_1016718_prc	CLC	Hairpin_loop	60	62	.	+	.	note "Part of secondary structure '?G = -86.2kcal/mol' with ?G = -86.2kcal/mol"
>MA_1016718_prc	CLC	Stem	1	124	.	+	.	note "Part of secondary structure '?G = -86.2kcal/mol' with ?G = -86.2kcal/mol"
>MA_1016718_prc	CLC	Interior_loop	20	105	.	+	.	note "Part of secondary structure '?G = -86.2kcal/mol' with ?G = -86.2kcal/mol"
>MA_1016718_prc	CLC	Interior_loop	37	88	.	+	.	note "Part of secondary structure '?G = -86.2kcal/mol' with ?G = -86.2kcal/mol"
>MA_1016718_prc	CLC	Interior_loop	48	77	.	+	.	note "Part of secondary structure '?G = -86.2kcal/mol' with ?G = -86.2kcal/mol"
>MA_1016718_prc	CLC	Interior_loop	52	73	.	+	.	note "Part of secondary structure '?G = -86.2kcal/mol' with ?G = -86.2kcal/mol"
>MA_1016718_prc	CLC	Bulge	57	68	.	+	.	note "Part of secondary structure '?G = -86.2kcal/mol' with ?G = -86.2kcal/mol"
>MA_10167861_prc	CLC	Hairpin_loop	60	63	.	+	.	note "Part of secondary structure '?G = -56.6kcal/mol' with ?G = -56.6kcal/mol"
>MA_10167861_prc	CLC	Stem	1	124	.	+	.	note "Part of secondary structure '?G = -56.6kcal/mol' with ?G = -56.6kcal/mol"
>MA_10167861_prc	CLC	Interior_loop	8	117	.	+	.	note "Part of secondary structure '?G = -56.6kcal/mol' with ?G = -56.6kcal/mol"
>MA_10167861_prc	CLC	Interior_loop	34	91	.	+	.	note "Part of secondary structure '?G = -56.6kcal/mol' with ?G = -56.6kcal/mol"
>MA_10167861_prc	CLC	Interior_loop	38	87	.	+	.	note "Part of secondary structure '?G = -56.6kcal/mol' with ?G = -56.6kcal/mol"
>MA_10167861_prc	CLC	Interior_loop	45	81	.	+	.	note "Part of secondary structure '?G = -56.6kcal/mol' with ?G = -56.6kcal/mol"
>MA_10167861_prc	CLC	Interior_loop	55	70	.	+	.	note "Part of secondary structure '?G = -56.6kcal/mol' with ?G = -56.6kcal/mol"
>MA_10173108_prc	CLC	Hairpin_loop	34	37	.	+	.	note "Part of secondary structure '?G = -19.4kcal/mol' with ?G = -19.4kcal/mol"
>MA_10173108_prc	CLC	Stem	6	64	.	+	.	note "Part of secondary structure '?G = -19.4kcal/mol' with ?G = -19.4kcal/mol"
>MA_10173108_prc	CLC	Interior_loop	19	50	.	+	.	note "Part of secondary structure '?G = -19.4kcal/mol' with ?G = -19.4kcal/mol"
>MA_10173108_prc	CLC	Interior_loop	25	44	.	+	.	note "Part of secondary structure '?G = -19.4kcal/mol' with ?G = -19.4kcal/mol"
>MA_10173108_prc	CLC	Bulge	11	59	.	+	.	note "Part of secondary structure '?G = -19.4kcal/mol' with ?G = -19.4kcal/mol"
>MA_10173108_prc	CLC	Bulge	28	41	.	+	.	note "Part of secondary structure '?G = -19.4kcal/mol' with ?G = -19.4kcal/mol"
>MA_1017817_prc	CLC	Hairpin_loop	48	53	.	+	.	note "Part of secondary structure '?G = -65.5kcal/mol' with ?G = -65.5kcal/mol"
>MA_1017817_prc	CLC	Stem	1	100	.	+	.	note "Part of secondary structure '?G = -65.5kcal/mol' with ?G = -65.5kcal/mol"
>MA_1017817_prc	CLC	Interior_loop	5	96	.	+	.	note "Part of secondary structure '?G = -65.5kcal/mol' with ?G = -65.5kcal/mol"
>MA_1017817_prc	CLC	Interior_loop	21	80	.	+	.	note "Part of secondary structure '?G = -65.5kcal/mol' with ?G = -65.5kcal/mol"
>MA_1017817_prc	CLC	Interior_loop	24	77	.	+	.	note "Part of secondary structure '?G = -65.5kcal/mol' with ?G = -65.5kcal/mol"
>MA_1017817_prc	CLC	Interior_loop	27	74	.	+	.	note "Part of secondary structure '?G = -65.5kcal/mol' with ?G = -65.5kcal/mol"
>MA_101803_prc	CLC	Hairpin_loop	74	87	.	+	.	note "Part of secondary structure '?G = -69.3kcal/mol' with ?G = -69.3kcal/mol"
>MA_101803_prc	CLC	Stem	1	161	.	+	.	note "Part of secondary structure '?G = -69.3kcal/mol' with ?G = -69.3kcal/mol"
>MA_101803_prc	CLC	Interior_loop	6	156	.	+	.	note "Part of secondary structure '?G = -69.3kcal/mol' with ?G = -69.3kcal/mol"
>MA_101803_prc	CLC	Interior_loop	22	140	.	+	.	note "Part of secondary structure '?G = -69.3kcal/mol' with ?G = -69.3kcal/mol"
>MA_101803_prc	CLC	Interior_loop	25	137	.	+	.	note "Part of secondary structure '?G = -69.3kcal/mol' with ?G = -69.3kcal/mol"
>MA_101803_prc	CLC	Interior_loop	39	123	.	+	.	note "Part of secondary structure '?G = -69.3kcal/mol' with ?G = -69.3kcal/mol"
>MA_101803_prc	CLC	Interior_loop	45	117	.	+	.	note "Part of secondary structure '?G = -69.3kcal/mol' with ?G = -69.3kcal/mol"
>MA_101803_prc	CLC	Interior_loop	54	108	.	+	.	note "Part of secondary structure '?G = -69.3kcal/mol' with ?G = -69.3kcal/mol"
>MA_101803_prc	CLC	Interior_loop	61	101	.	+	.	note "Part of secondary structure '?G = -69.3kcal/mol' with ?G = -69.3kcal/mol"
>MA_101803_prc	CLC	Interior_loop	66	96	.	+	.	note "Part of secondary structure '?G = -69.3kcal/mol' with ?G = -69.3kcal/mol"
>MA_101803_prc	CLC	Bulge	71	91	.	+	.	note "Part of secondary structure '?G = -69.3kcal/mol' with ?G = -69.3kcal/mol"
>MA_10180899_prc	CLC	Hairpin_loop	95	109	.	+	.	note "Part of secondary structure '?G = -117.3kcal/mol' with ?G = -117.3kcal/mol"
>MA_10180899_prc	CLC	Stem	2	211	.	+	.	note "Part of secondary structure '?G = -117.3kcal/mol' with ?G = -117.3kcal/mol"
>MA_10180899_prc	CLC	Interior_loop	8	205	.	+	.	note "Part of secondary structure '?G = -117.3kcal/mol' with ?G = -117.3kcal/mol"
>MA_10180899_prc	CLC	Interior_loop	32	177	.	+	.	note "Part of secondary structure '?G = -117.3kcal/mol' with ?G = -117.3kcal/mol"
>MA_10180899_prc	CLC	Interior_loop	41	168	.	+	.	note "Part of secondary structure '?G = -117.3kcal/mol' with ?G = -117.3kcal/mol"
>MA_10180899_prc	CLC	Interior_loop	54	155	.	+	.	note "Part of secondary structure '?G = -117.3kcal/mol' with ?G = -117.3kcal/mol"
>MA_10180899_prc	CLC	Interior_loop	64	145	.	+	.	note "Part of secondary structure '?G = -117.3kcal/mol' with ?G = -117.3kcal/mol"
>MA_10180899_prc	CLC	Interior_loop	70	139	.	+	.	note "Part of secondary structure '?G = -117.3kcal/mol' with ?G = -117.3kcal/mol"
>MA_10180899_prc	CLC	Interior_loop	81	128	.	+	.	note "Part of secondary structure '?G = -117.3kcal/mol' with ?G = -117.3kcal/mol"
>MA_10180899_prc	CLC	Bulge	92	113	.	+	.	note "Part of secondary structure '?G = -117.3kcal/mol' with ?G = -117.3kcal/mol"
>MA_10186366_prc	CLC	Hairpin_loop	46	50	.	+	.	note "Part of secondary structure '?G = -39.7kcal/mol' with ?G = -39.7kcal/mol"
>MA_10186366_prc	CLC	Stem	2	95	.	+	.	note "Part of secondary structure '?G = -39.7kcal/mol' with ?G = -39.7kcal/mol"
>MA_10186366_prc	CLC	Interior_loop	4	93	.	+	.	note "Part of secondary structure '?G = -39.7kcal/mol' with ?G = -39.7kcal/mol"
>MA_10186366_prc	CLC	Interior_loop	10	87	.	+	.	note "Part of secondary structure '?G = -39.7kcal/mol' with ?G = -39.7kcal/mol"
>MA_10186366_prc	CLC	Interior_loop	15	82	.	+	.	note "Part of secondary structure '?G = -39.7kcal/mol' with ?G = -39.7kcal/mol"
>MA_10186366_prc	CLC	Interior_loop	22	75	.	+	.	note "Part of secondary structure '?G = -39.7kcal/mol' with ?G = -39.7kcal/mol"
>MA_10186366_prc	CLC	Interior_loop	30	67	.	+	.	note "Part of secondary structure '?G = -39.7kcal/mol' with ?G = -39.7kcal/mol"
>MA_10186366_prc	CLC	Bulge	36	61	.	+	.	note "Part of secondary structure '?G = -39.7kcal/mol' with ?G = -39.7kcal/mol"
>MA_10195667_prc	CLC	Hairpin_loop	75	80	.	+	.	note "Part of secondary structure '?G = -43.5kcal/mol' with ?G = -43.5kcal/mol"
>MA_10195667_prc	CLC	Stem	2	152	.	+	.	note "Part of secondary structure '?G = -43.5kcal/mol' with ?G = -43.5kcal/mol"
>MA_10195667_prc	CLC	Interior_loop	9	145	.	+	.	note "Part of secondary structure '?G = -43.5kcal/mol' with ?G = -43.5kcal/mol"
>MA_10195667_prc	CLC	Interior_loop	13	141	.	+	.	note "Part of secondary structure '?G = -43.5kcal/mol' with ?G = -43.5kcal/mol"
>MA_10195667_prc	CLC	Interior_loop	17	137	.	+	.	note "Part of secondary structure '?G = -43.5kcal/mol' with ?G = -43.5kcal/mol"
>MA_10195667_prc	CLC	Interior_loop	50	106	.	+	.	note "Part of secondary structure '?G = -43.5kcal/mol' with ?G = -43.5kcal/mol"
>MA_10195667_prc	CLC	Interior_loop	57	100	.	+	.	note "Part of secondary structure '?G = -43.5kcal/mol' with ?G = -43.5kcal/mol"
>MA_10195667_prc	CLC	Interior_loop	66	90	.	+	.	note "Part of secondary structure '?G = -43.5kcal/mol' with ?G = -43.5kcal/mol"
>MA_10195667_prc	CLC	Interior_loop	69	87	.	+	.	note "Part of secondary structure '?G = -43.5kcal/mol' with ?G = -43.5kcal/mol"
>MA_10195667_prc	CLC	Bulge	25	128	.	+	.	note "Part of secondary structure '?G = -43.5kcal/mol' with ?G = -43.5kcal/mol"
>MA_10195667_prc	CLC	Bulge	37	110	.	+	.	note "Part of secondary structure '?G = -43.5kcal/mol' with ?G = -43.5kcal/mol"
>MA_10195667_prc	CLC	Bulge	61	96	.	+	.	note "Part of secondary structure '?G = -43.5kcal/mol' with ?G = -43.5kcal/mol"
>MA_10200427_prc	CLC	Hairpin_loop	35	41	.	+	.	note "Part of secondary structure '?G = -41.4kcal/mol' with ?G = -41.4kcal/mol"
>MA_10200427_prc	CLC	Stem	2	74	.	+	.	note "Part of secondary structure '?G = -41.4kcal/mol' with ?G = -41.4kcal/mol"
>MA_10200427_prc	CLC	Interior_loop	9	67	.	+	.	note "Part of secondary structure '?G = -41.4kcal/mol' with ?G = -41.4kcal/mol"
>MA_10200427_prc	CLC	Interior_loop	14	62	.	+	.	note "Part of secondary structure '?G = -41.4kcal/mol' with ?G = -41.4kcal/mol"
>MA_10200427_prc	CLC	Interior_loop	22	54	.	+	.	note "Part of secondary structure '?G = -41.4kcal/mol' with ?G = -41.4kcal/mol"
>MA_10204459_prc	CLC	Hairpin_loop	37	39	.	+	.	note "Part of secondary structure '?G = -57.1kcal/mol' with ?G = -57.1kcal/mol"
>MA_10204459_prc	CLC	Stem	2	74	.	+	.	note "Part of secondary structure '?G = -57.1kcal/mol' with ?G = -57.1kcal/mol"
>MA_10204459_prc	CLC	Interior_loop	6	70	.	+	.	note "Part of secondary structure '?G = -57.1kcal/mol' with ?G = -57.1kcal/mol"
>MA_10204459_prc	CLC	Interior_loop	25	51	.	+	.	note "Part of secondary structure '?G = -57.1kcal/mol' with ?G = -57.1kcal/mol"
>MA_10217530_prc	CLC	Hairpin_loop	50	55	.	+	.	note "Part of secondary structure '?G = -82.2kcal/mol' with ?G = -82.2kcal/mol"
>MA_10217530_prc	CLC	Stem	1	104	.	+	.	note "Part of secondary structure '?G = -82.2kcal/mol' with ?G = -82.2kcal/mol"
>MA_10217530_prc	CLC	Interior_loop	12	93	.	+	.	note "Part of secondary structure '?G = -82.2kcal/mol' with ?G = -82.2kcal/mol"
>MA_10217530_prc	CLC	Interior_loop	27	78	.	+	.	note "Part of secondary structure '?G = -82.2kcal/mol' with ?G = -82.2kcal/mol"
>MA_10219691_prc	CLC	Multiloop	36	66	.	+	.	note "Part of secondary structure '?G = -59.2kcal/mol' with ?G = -59.2kcal/mol"
>MA_10219691_prc	CLC	Hairpin_loop	40	43	.	+	.	note "Part of secondary structure '?G = -59.2kcal/mol' with ?G = -59.2kcal/mol"
>MA_10219691_prc	CLC	Hairpin_loop	56	58	.	+	.	note "Part of secondary structure '?G = -59.2kcal/mol' with ?G = -59.2kcal/mol"
>MA_10219691_prc	CLC	Stem	1	99	.	+	.	note "Part of secondary structure '?G = -59.2kcal/mol' with ?G = -59.2kcal/mol"
>MA_10219691_prc	CLC	Stem	38	45	.	+	.	note "Part of secondary structure '?G = -59.2kcal/mol' with ?G = -59.2kcal/mol"
>MA_10219691_prc	CLC	Stem	50	64	.	+	.	note "Part of secondary structure '?G = -59.2kcal/mol' with ?G = -59.2kcal/mol"
>MA_10219691_prc	CLC	Bulge	15	85	.	+	.	note "Part of secondary structure '?G = -59.2kcal/mol' with ?G = -59.2kcal/mol"
>MA_10224_prc	CLC	Hairpin_loop	49	55	.	+	.	note "Part of secondary structure '?G = -58.3kcal/mol' with ?G = -58.3kcal/mol"
>MA_10224_prc	CLC	Stem	1	103	.	+	.	note "Part of secondary structure '?G = -58.3kcal/mol' with ?G = -58.3kcal/mol"
>MA_10224_prc	CLC	Interior_loop	15	89	.	+	.	note "Part of secondary structure '?G = -58.3kcal/mol' with ?G = -58.3kcal/mol"
>MA_10224_prc	CLC	Interior_loop	39	64	.	+	.	note "Part of secondary structure '?G = -58.3kcal/mol' with ?G = -58.3kcal/mol"
>MA_10224_prc	CLC	Interior_loop	43	60	.	+	.	note "Part of secondary structure '?G = -58.3kcal/mol' with ?G = -58.3kcal/mol"
>MA_10224_prc	CLC	Bulge	26	78	.	+	.	note "Part of secondary structure '?G = -58.3kcal/mol' with ?G = -58.3kcal/mol"
>MA_10232884_prc	CLC	Hairpin_loop	41	45	.	+	.	note "Part of secondary structure '?G = -46.9kcal/mol' with ?G = -46.9kcal/mol"
>MA_10232884_prc	CLC	Stem	1	85	.	+	.	note "Part of secondary structure '?G = -46.9kcal/mol' with ?G = -46.9kcal/mol"
>MA_10232884_prc	CLC	Interior_loop	15	71	.	+	.	note "Part of secondary structure '?G = -46.9kcal/mol' with ?G = -46.9kcal/mol"
>MA_10232884_prc	CLC	Interior_loop	33	53	.	+	.	note "Part of secondary structure '?G = -46.9kcal/mol' with ?G = -46.9kcal/mol"
>MA_10239968_prc	CLC	Multiloop	52	169	.	+	.	note "Part of secondary structure '?G = -89.3kcal/mol' with ?G = -89.3kcal/mol"
>MA_10239968_prc	CLC	Multiloop	99	130	.	+	.	note "Part of secondary structure '?G = -89.3kcal/mol' with ?G = -89.3kcal/mol"
>MA_10239968_prc	CLC	Hairpin_loop	56	60	.	+	.	note "Part of secondary structure '?G = -89.3kcal/mol' with ?G = -89.3kcal/mol"
>MA_10239968_prc	CLC	Hairpin_loop	105	110	.	+	.	note "Part of secondary structure '?G = -89.3kcal/mol' with ?G = -89.3kcal/mol"
>MA_10239968_prc	CLC	Hairpin_loop	119	123	.	+	.	note "Part of secondary structure '?G = -89.3kcal/mol' with ?G = -89.3kcal/mol"
>MA_10239968_prc	CLC	Stem	1	219	.	+	.	note "Part of secondary structure '?G = -89.3kcal/mol' with ?G = -89.3kcal/mol"
>MA_10239968_prc	CLC	Stem	53	63	.	+	.	note "Part of secondary structure '?G = -89.3kcal/mol' with ?G = -89.3kcal/mol"
>MA_10239968_prc	CLC	Stem	64	168	.	+	.	note "Part of secondary structure '?G = -89.3kcal/mol' with ?G = -89.3kcal/mol"
>MA_10239968_prc	CLC	Stem	101	114	.	+	.	note "Part of secondary structure '?G = -89.3kcal/mol' with ?G = -89.3kcal/mol"
>MA_10239968_prc	CLC	Stem	116	126	.	+	.	note "Part of secondary structure '?G = -89.3kcal/mol' with ?G = -89.3kcal/mol"
>MA_10239968_prc	CLC	Interior_loop	7	213	.	+	.	note "Part of secondary structure '?G = -89.3kcal/mol' with ?G = -89.3kcal/mol"
>MA_10239968_prc	CLC	Interior_loop	11	209	.	+	.	note "Part of secondary structure '?G = -89.3kcal/mol' with ?G = -89.3kcal/mol"
>MA_10239968_prc	CLC	Interior_loop	22	199	.	+	.	note "Part of secondary structure '?G = -89.3kcal/mol' with ?G = -89.3kcal/mol"
>MA_10239968_prc	CLC	Interior_loop	25	196	.	+	.	note "Part of secondary structure '?G = -89.3kcal/mol' with ?G = -89.3kcal/mol"
>MA_10239968_prc	CLC	Interior_loop	33	188	.	+	.	note "Part of secondary structure '?G = -89.3kcal/mol' with ?G = -89.3kcal/mol"
>MA_10239968_prc	CLC	Interior_loop	40	181	.	+	.	note "Part of secondary structure '?G = -89.3kcal/mol' with ?G = -89.3kcal/mol"
>MA_10239968_prc	CLC	Interior_loop	74	155	.	+	.	note "Part of secondary structure '?G = -89.3kcal/mol' with ?G = -89.3kcal/mol"
>MA_10239968_prc	CLC	Interior_loop	91	138	.	+	.	note "Part of secondary structure '?G = -89.3kcal/mol' with ?G = -89.3kcal/mol"
>MA_10239968_prc	CLC	Bulge	68	164	.	+	.	note "Part of secondary structure '?G = -89.3kcal/mol' with ?G = -89.3kcal/mol"
>MA_10241746_prc	CLC	Hairpin_loop	94	101	.	+	.	note "Part of secondary structure '?G = -81.5kcal/mol' with ?G = -81.5kcal/mol"
>MA_10241746_prc	CLC	Stem	1	193	.	+	.	note "Part of secondary structure '?G = -81.5kcal/mol' with ?G = -81.5kcal/mol"
>MA_10241746_prc	CLC	Interior_loop	8	186	.	+	.	note "Part of secondary structure '?G = -81.5kcal/mol' with ?G = -81.5kcal/mol"
>MA_10241746_prc	CLC	Interior_loop	15	179	.	+	.	note "Part of secondary structure '?G = -81.5kcal/mol' with ?G = -81.5kcal/mol"
>MA_10241746_prc	CLC	Interior_loop	39	155	.	+	.	note "Part of secondary structure '?G = -81.5kcal/mol' with ?G = -81.5kcal/mol"
>MA_10241746_prc	CLC	Interior_loop	44	150	.	+	.	note "Part of secondary structure '?G = -81.5kcal/mol' with ?G = -81.5kcal/mol"
>MA_10241746_prc	CLC	Interior_loop	60	134	.	+	.	note "Part of secondary structure '?G = -81.5kcal/mol' with ?G = -81.5kcal/mol"
>MA_10241746_prc	CLC	Interior_loop	89	105	.	+	.	note "Part of secondary structure '?G = -81.5kcal/mol' with ?G = -81.5kcal/mol"
>MA_10241746_prc	CLC	Bulge	81	110	.	+	.	note "Part of secondary structure '?G = -81.5kcal/mol' with ?G = -81.5kcal/mol"
>MA_102436_prc	CLC	Hairpin_loop	35	53	.	+	.	note "Part of secondary structure '?G = -41.4kcal/mol' with ?G = -41.4kcal/mol"
>MA_102436_prc	CLC	Stem	2	86	.	+	.	note "Part of secondary structure '?G = -41.4kcal/mol' with ?G = -41.4kcal/mol"
>MA_102436_prc	CLC	Interior_loop	6	82	.	+	.	note "Part of secondary structure '?G = -41.4kcal/mol' with ?G = -41.4kcal/mol"
>MA_102436_prc	CLC	Interior_loop	14	74	.	+	.	note "Part of secondary structure '?G = -41.4kcal/mol' with ?G = -41.4kcal/mol"
>MA_102486_prc	CLC	Hairpin_loop	59	61	.	+	.	note "Part of secondary structure '?G = -30.2kcal/mol' with ?G = -30.2kcal/mol"
>MA_102486_prc	CLC	Stem	1	120	.	+	.	note "Part of secondary structure '?G = -30.2kcal/mol' with ?G = -30.2kcal/mol"
>MA_102486_prc	CLC	Interior_loop	5	116	.	+	.	note "Part of secondary structure '?G = -30.2kcal/mol' with ?G = -30.2kcal/mol"
>MA_102486_prc	CLC	Interior_loop	13	108	.	+	.	note "Part of secondary structure '?G = -30.2kcal/mol' with ?G = -30.2kcal/mol"
>MA_102486_prc	CLC	Interior_loop	18	103	.	+	.	note "Part of secondary structure '?G = -30.2kcal/mol' with ?G = -30.2kcal/mol"
>MA_102486_prc	CLC	Interior_loop	22	99	.	+	.	note "Part of secondary structure '?G = -30.2kcal/mol' with ?G = -30.2kcal/mol"
>MA_102486_prc	CLC	Interior_loop	26	95	.	+	.	note "Part of secondary structure '?G = -30.2kcal/mol' with ?G = -30.2kcal/mol"
>MA_102486_prc	CLC	Interior_loop	30	91	.	+	.	note "Part of secondary structure '?G = -30.2kcal/mol' with ?G = -30.2kcal/mol"
>MA_102486_prc	CLC	Interior_loop	45	76	.	+	.	note "Part of secondary structure '?G = -30.2kcal/mol' with ?G = -30.2kcal/mol"
>MA_102486_prc	CLC	Interior_loop	48	73	.	+	.	note "Part of secondary structure '?G = -30.2kcal/mol' with ?G = -30.2kcal/mol"
>MA_102486_prc	CLC	Interior_loop	52	69	.	+	.	note "Part of secondary structure '?G = -30.2kcal/mol' with ?G = -30.2kcal/mol"
>MA_102486_prc	CLC	Bulge	42	81	.	+	.	note "Part of secondary structure '?G = -30.2kcal/mol' with ?G = -30.2kcal/mol"
>MA_10250373_prc	CLC	Hairpin_loop	27	30	.	+	.	note "Part of secondary structure '?G = -16.0kcal/mol' with ?G = -16.0kcal/mol"
>MA_10250373_prc	CLC	Stem	1	61	.	+	.	note "Part of secondary structure '?G = -16.0kcal/mol' with ?G = -16.0kcal/mol"
>MA_10250373_prc	CLC	Interior_loop	7	55	.	+	.	note "Part of secondary structure '?G = -16.0kcal/mol' with ?G = -16.0kcal/mol"
>MA_10250373_prc	CLC	Interior_loop	13	48	.	+	.	note "Part of secondary structure '?G = -16.0kcal/mol' with ?G = -16.0kcal/mol"
>MA_10250373_prc	CLC	Interior_loop	24	33	.	+	.	note "Part of secondary structure '?G = -16.0kcal/mol' with ?G = -16.0kcal/mol"
>MA_10250373_prc	CLC	Bulge	11	51	.	+	.	note "Part of secondary structure '?G = -16.0kcal/mol' with ?G = -16.0kcal/mol"
>MA_10250373_prc	CLC	Bulge	18	43	.	+	.	note "Part of secondary structure '?G = -16.0kcal/mol' with ?G = -16.0kcal/mol"
>MA_10252024_prc	CLC	Multiloop	72	102	.	+	.	note "Part of secondary structure '?G = -65.8kcal/mol' with ?G = -65.8kcal/mol"
>MA_10252024_prc	CLC	Hairpin_loop	83	85	.	+	.	note "Part of secondary structure '?G = -65.8kcal/mol' with ?G = -65.8kcal/mol"
>MA_10252024_prc	CLC	Hairpin_loop	95	99	.	+	.	note "Part of secondary structure '?G = -65.8kcal/mol' with ?G = -65.8kcal/mol"
>MA_10252024_prc	CLC	Stem	1	173	.	+	.	note "Part of secondary structure '?G = -65.8kcal/mol' with ?G = -65.8kcal/mol"
>MA_10252024_prc	CLC	Stem	79	89	.	+	.	note "Part of secondary structure '?G = -65.8kcal/mol' with ?G = -65.8kcal/mol"
>MA_10252024_prc	CLC	Stem	93	101	.	+	.	note "Part of secondary structure '?G = -65.8kcal/mol' with ?G = -65.8kcal/mol"
>MA_10252024_prc	CLC	Interior_loop	7	167	.	+	.	note "Part of secondary structure '?G = -65.8kcal/mol' with ?G = -65.8kcal/mol"
>MA_10252024_prc	CLC	Interior_loop	11	163	.	+	.	note "Part of secondary structure '?G = -65.8kcal/mol' with ?G = -65.8kcal/mol"
>MA_10252024_prc	CLC	Interior_loop	17	157	.	+	.	note "Part of secondary structure '?G = -65.8kcal/mol' with ?G = -65.8kcal/mol"
>MA_10252024_prc	CLC	Interior_loop	22	152	.	+	.	note "Part of secondary structure '?G = -65.8kcal/mol' with ?G = -65.8kcal/mol"
>MA_10252024_prc	CLC	Interior_loop	25	149	.	+	.	note "Part of secondary structure '?G = -65.8kcal/mol' with ?G = -65.8kcal/mol"
>MA_10252024_prc	CLC	Interior_loop	38	136	.	+	.	note "Part of secondary structure '?G = -65.8kcal/mol' with ?G = -65.8kcal/mol"
>MA_10252024_prc	CLC	Interior_loop	49	125	.	+	.	note "Part of secondary structure '?G = -65.8kcal/mol' with ?G = -65.8kcal/mol"
>MA_10252024_prc	CLC	Interior_loop	52	122	.	+	.	note "Part of secondary structure '?G = -65.8kcal/mol' with ?G = -65.8kcal/mol"
>MA_10252024_prc	CLC	Interior_loop	58	116	.	+	.	note "Part of secondary structure '?G = -65.8kcal/mol' with ?G = -65.8kcal/mol"
>MA_10252024_prc	CLC	Interior_loop	65	109	.	+	.	note "Part of secondary structure '?G = -65.8kcal/mol' with ?G = -65.8kcal/mol"
>MA_102525_prc	CLC	Hairpin_loop	96	99	.	+	.	note "Part of secondary structure '?G = -82.9kcal/mol' with ?G = -82.9kcal/mol"
>MA_102525_prc	CLC	Stem	1	193	.	+	.	note "Part of secondary structure '?G = -82.9kcal/mol' with ?G = -82.9kcal/mol"
>MA_102525_prc	CLC	Interior_loop	15	181	.	+	.	note "Part of secondary structure '?G = -82.9kcal/mol' with ?G = -82.9kcal/mol"
>MA_102525_prc	CLC	Interior_loop	21	175	.	+	.	note "Part of secondary structure '?G = -82.9kcal/mol' with ?G = -82.9kcal/mol"
>MA_102525_prc	CLC	Interior_loop	27	169	.	+	.	note "Part of secondary structure '?G = -82.9kcal/mol' with ?G = -82.9kcal/mol"
>MA_102525_prc	CLC	Interior_loop	34	162	.	+	.	note "Part of secondary structure '?G = -82.9kcal/mol' with ?G = -82.9kcal/mol"
>MA_102525_prc	CLC	Interior_loop	43	153	.	+	.	note "Part of secondary structure '?G = -82.9kcal/mol' with ?G = -82.9kcal/mol"
>MA_102525_prc	CLC	Interior_loop	58	139	.	+	.	note "Part of secondary structure '?G = -82.9kcal/mol' with ?G = -82.9kcal/mol"
>MA_102525_prc	CLC	Interior_loop	62	135	.	+	.	note "Part of secondary structure '?G = -82.9kcal/mol' with ?G = -82.9kcal/mol"
>MA_102525_prc	CLC	Interior_loop	66	131	.	+	.	note "Part of secondary structure '?G = -82.9kcal/mol' with ?G = -82.9kcal/mol"
>MA_102525_prc	CLC	Interior_loop	75	122	.	+	.	note "Part of secondary structure '?G = -82.9kcal/mol' with ?G = -82.9kcal/mol"
>MA_102525_prc	CLC	Interior_loop	79	118	.	+	.	note "Part of secondary structure '?G = -82.9kcal/mol' with ?G = -82.9kcal/mol"
>MA_102525_prc	CLC	Interior_loop	84	113	.	+	.	note "Part of secondary structure '?G = -82.9kcal/mol' with ?G = -82.9kcal/mol"
>MA_102525_prc	CLC	Interior_loop	93	102	.	+	.	note "Part of secondary structure '?G = -82.9kcal/mol' with ?G = -82.9kcal/mol"
>MA_102525_prc	CLC	Bulge	7	187	.	+	.	note "Part of secondary structure '?G = -82.9kcal/mol' with ?G = -82.9kcal/mol"
>MA_102525_prc	CLC	Bulge	13	184	.	+	.	note "Part of secondary structure '?G = -82.9kcal/mol' with ?G = -82.9kcal/mol"
>MA_102525_prc	CLC	Bulge	53	143	.	+	.	note "Part of secondary structure '?G = -82.9kcal/mol' with ?G = -82.9kcal/mol"
>MA_102525_prc	CLC	Bulge	91	106	.	+	.	note "Part of secondary structure '?G = -82.9kcal/mol' with ?G = -82.9kcal/mol"
>MA_10260994_prc	CLC	Multiloop	35	88	.	+	.	note "Part of secondary structure '?G = -28.7kcal/mol' with ?G = -28.7kcal/mol"
>MA_10260994_prc	CLC	Hairpin_loop	51	58	.	+	.	note "Part of secondary structure '?G = -28.7kcal/mol' with ?G = -28.7kcal/mol"
>MA_10260994_prc	CLC	Hairpin_loop	81	84	.	+	.	note "Part of secondary structure '?G = -28.7kcal/mol' with ?G = -28.7kcal/mol"
>MA_10260994_prc	CLC	Stem	1	123	.	+	.	note "Part of secondary structure '?G = -28.7kcal/mol' with ?G = -28.7kcal/mol"
>MA_10260994_prc	CLC	Stem	38	70	.	+	.	note "Part of secondary structure '?G = -28.7kcal/mol' with ?G = -28.7kcal/mol"
>MA_10260994_prc	CLC	Stem	77	88	.	+	.	note "Part of secondary structure '?G = -28.7kcal/mol' with ?G = -28.7kcal/mol"
>MA_10260994_prc	CLC	Interior_loop	12	112	.	+	.	note "Part of secondary structure '?G = -28.7kcal/mol' with ?G = -28.7kcal/mol"
>MA_10260994_prc	CLC	Interior_loop	18	104	.	+	.	note "Part of secondary structure '?G = -28.7kcal/mol' with ?G = -28.7kcal/mol"
>MA_10260994_prc	CLC	Interior_loop	26	97	.	+	.	note "Part of secondary structure '?G = -28.7kcal/mol' with ?G = -28.7kcal/mol"
>MA_10260994_prc	CLC	Bulge	46	62	.	+	.	note "Part of secondary structure '?G = -28.7kcal/mol' with ?G = -28.7kcal/mol"
>MA_102706_prc	CLC	Hairpin_loop	45	50	.	+	.	note "Part of secondary structure '?G = -61.8kcal/mol' with ?G = -61.8kcal/mol"
>MA_102706_prc	CLC	Stem	1	94	.	+	.	note "Part of secondary structure '?G = -61.8kcal/mol' with ?G = -61.8kcal/mol"
>MA_102706_prc	CLC	Interior_loop	24	71	.	+	.	note "Part of secondary structure '?G = -61.8kcal/mol' with ?G = -61.8kcal/mol"
>MA_102706_prc	CLC	Interior_loop	31	64	.	+	.	note "Part of secondary structure '?G = -61.8kcal/mol' with ?G = -61.8kcal/mol"
>MA_10273857_prc	CLC	Hairpin_loop	45	53	.	+	.	note "Part of secondary structure '?G = -54.0kcal/mol' with ?G = -54.0kcal/mol"
>MA_10273857_prc	CLC	Stem	2	96	.	+	.	note "Part of secondary structure '?G = -54.0kcal/mol' with ?G = -54.0kcal/mol"
>MA_10273857_prc	CLC	Interior_loop	20	78	.	+	.	note "Part of secondary structure '?G = -54.0kcal/mol' with ?G = -54.0kcal/mol"
>MA_10273857_prc	CLC	Interior_loop	25	73	.	+	.	note "Part of secondary structure '?G = -54.0kcal/mol' with ?G = -54.0kcal/mol"
>MA_10273857_prc	CLC	Interior_loop	34	64	.	+	.	note "Part of secondary structure '?G = -54.0kcal/mol' with ?G = -54.0kcal/mol"
>MA_10273857_prc	CLC	Bulge	30	69	.	+	.	note "Part of secondary structure '?G = -54.0kcal/mol' with ?G = -54.0kcal/mol"
>MA_10281663_prc	CLC	Hairpin_loop	36	39	.	+	.	note "Part of secondary structure '?G = -28.4kcal/mol' with ?G = -28.4kcal/mol"
>MA_10281663_prc	CLC	Stem	1	74	.	+	.	note "Part of secondary structure '?G = -28.4kcal/mol' with ?G = -28.4kcal/mol"
>MA_10281663_prc	CLC	Interior_loop	7	68	.	+	.	note "Part of secondary structure '?G = -28.4kcal/mol' with ?G = -28.4kcal/mol"
>MA_10281663_prc	CLC	Interior_loop	15	60	.	+	.	note "Part of secondary structure '?G = -28.4kcal/mol' with ?G = -28.4kcal/mol"
>MA_10281663_prc	CLC	Interior_loop	24	51	.	+	.	note "Part of secondary structure '?G = -28.4kcal/mol' with ?G = -28.4kcal/mol"
>MA_10281663_prc	CLC	Interior_loop	30	45	.	+	.	note "Part of secondary structure '?G = -28.4kcal/mol' with ?G = -28.4kcal/mol"
>MA_10285164_prc	CLC	Hairpin_loop	47	51	.	+	.	note "Part of secondary structure '?G = -55.6kcal/mol' with ?G = -55.6kcal/mol"
>MA_10285164_prc	CLC	Stem	1	98	.	+	.	note "Part of secondary structure '?G = -55.6kcal/mol' with ?G = -55.6kcal/mol"
>MA_10285164_prc	CLC	Interior_loop	14	85	.	+	.	note "Part of secondary structure '?G = -55.6kcal/mol' with ?G = -55.6kcal/mol"
>MA_10285164_prc	CLC	Interior_loop	21	78	.	+	.	note "Part of secondary structure '?G = -55.6kcal/mol' with ?G = -55.6kcal/mol"
>MA_10285164_prc	CLC	Interior_loop	28	71	.	+	.	note "Part of secondary structure '?G = -55.6kcal/mol' with ?G = -55.6kcal/mol"
>MA_10285164_prc	CLC	Interior_loop	33	66	.	+	.	note "Part of secondary structure '?G = -55.6kcal/mol' with ?G = -55.6kcal/mol"
>MA_10285164_prc	CLC	Interior_loop	43	56	.	+	.	note "Part of secondary structure '?G = -55.6kcal/mol' with ?G = -55.6kcal/mol"
>MA_102865_prc	CLC	Multiloop	39	106	.	+	.	note "Part of secondary structure '?G = -53.9kcal/mol' with ?G = -53.9kcal/mol"
>MA_102865_prc	CLC	Hairpin_loop	53	63	.	+	.	note "Part of secondary structure '?G = -53.9kcal/mol' with ?G = -53.9kcal/mol"
>MA_102865_prc	CLC	Hairpin_loop	84	90	.	+	.	note "Part of secondary structure '?G = -53.9kcal/mol' with ?G = -53.9kcal/mol"
>MA_102865_prc	CLC	Stem	1	142	.	+	.	note "Part of secondary structure '?G = -53.9kcal/mol' with ?G = -53.9kcal/mol"
>MA_102865_prc	CLC	Stem	43	70	.	+	.	note "Part of secondary structure '?G = -53.9kcal/mol' with ?G = -53.9kcal/mol"
>MA_102865_prc	CLC	Stem	71	105	.	+	.	note "Part of secondary structure '?G = -53.9kcal/mol' with ?G = -53.9kcal/mol"
>MA_102865_prc	CLC	Interior_loop	7	136	.	+	.	note "Part of secondary structure '?G = -53.9kcal/mol' with ?G = -53.9kcal/mol"
>MA_102865_prc	CLC	Interior_loop	13	130	.	+	.	note "Part of secondary structure '?G = -53.9kcal/mol' with ?G = -53.9kcal/mol"
>MA_102865_prc	CLC	Interior_loop	16	127	.	+	.	note "Part of secondary structure '?G = -53.9kcal/mol' with ?G = -53.9kcal/mol"
>MA_102865_prc	CLC	Interior_loop	22	121	.	+	.	note "Part of secondary structure '?G = -53.9kcal/mol' with ?G = -53.9kcal/mol"
>MA_102865_prc	CLC	Interior_loop	73	103	.	+	.	note "Part of secondary structure '?G = -53.9kcal/mol' with ?G = -53.9kcal/mol"
>MA_102865_prc	CLC	Interior_loop	80	96	.	+	.	note "Part of secondary structure '?G = -53.9kcal/mol' with ?G = -53.9kcal/mol"
>MA_102865_prc	CLC	Bulge	32	111	.	+	.	note "Part of secondary structure '?G = -53.9kcal/mol' with ?G = -53.9kcal/mol"
>MA_102865_prc	CLC	Bulge	35	109	.	+	.	note "Part of secondary structure '?G = -53.9kcal/mol' with ?G = -53.9kcal/mol"
>MA_102865_prc	CLC	Bulge	47	66	.	+	.	note "Part of secondary structure '?G = -53.9kcal/mol' with ?G = -53.9kcal/mol"
>MA_102884_prc	CLC	Multiloop	26	64	.	+	.	note "Part of secondary structure '?G = -34.5kcal/mol' with ?G = -34.5kcal/mol"
>MA_102884_prc	CLC	Hairpin_loop	39	42	.	+	.	note "Part of secondary structure '?G = -34.5kcal/mol' with ?G = -34.5kcal/mol"
>MA_102884_prc	CLC	Hairpin_loop	57	60	.	+	.	note "Part of secondary structure '?G = -34.5kcal/mol' with ?G = -34.5kcal/mol"
>MA_102884_prc	CLC	Stem	2	89	.	+	.	note "Part of secondary structure '?G = -34.5kcal/mol' with ?G = -34.5kcal/mol"
>MA_102884_prc	CLC	Stem	36	45	.	+	.	note "Part of secondary structure '?G = -34.5kcal/mol' with ?G = -34.5kcal/mol"
>MA_102884_prc	CLC	Stem	53	64	.	+	.	note "Part of secondary structure '?G = -34.5kcal/mol' with ?G = -34.5kcal/mol"
>MA_102884_prc	CLC	Interior_loop	4	87	.	+	.	note "Part of secondary structure '?G = -34.5kcal/mol' with ?G = -34.5kcal/mol"
>MA_102884_prc	CLC	Interior_loop	12	79	.	+	.	note "Part of secondary structure '?G = -34.5kcal/mol' with ?G = -34.5kcal/mol"
>MA_102884_prc	CLC	Interior_loop	20	70	.	+	.	note "Part of secondary structure '?G = -34.5kcal/mol' with ?G = -34.5kcal/mol"
>MA_10290_prc	CLC	Multiloop	63	136	.	+	.	note "Part of secondary structure '?G = -87.6kcal/mol' with ?G = -87.6kcal/mol"
>MA_10290_prc	CLC	Hairpin_loop	82	89	.	+	.	note "Part of secondary structure '?G = -87.6kcal/mol' with ?G = -87.6kcal/mol"
>MA_10290_prc	CLC	Hairpin_loop	120	125	.	+	.	note "Part of secondary structure '?G = -87.6kcal/mol' with ?G = -87.6kcal/mol"
>MA_10290_prc	CLC	Stem	1	199	.	+	.	note "Part of secondary structure '?G = -87.6kcal/mol' with ?G = -87.6kcal/mol"
>MA_10290_prc	CLC	Stem	64	108	.	+	.	note "Part of secondary structure '?G = -87.6kcal/mol' with ?G = -87.6kcal/mol"
>MA_10290_prc	CLC	Stem	113	133	.	+	.	note "Part of secondary structure '?G = -87.6kcal/mol' with ?G = -87.6kcal/mol"
>MA_10290_prc	CLC	Interior_loop	8	192	.	+	.	note "Part of secondary structure '?G = -87.6kcal/mol' with ?G = -87.6kcal/mol"
>MA_10290_prc	CLC	Interior_loop	14	186	.	+	.	note "Part of secondary structure '?G = -87.6kcal/mol' with ?G = -87.6kcal/mol"
>MA_10290_prc	CLC	Interior_loop	18	182	.	+	.	note "Part of secondary structure '?G = -87.6kcal/mol' with ?G = -87.6kcal/mol"
>MA_10290_prc	CLC	Interior_loop	31	171	.	+	.	note "Part of secondary structure '?G = -87.6kcal/mol' with ?G = -87.6kcal/mol"
>MA_10290_prc	CLC	Interior_loop	53	146	.	+	.	note "Part of secondary structure '?G = -87.6kcal/mol' with ?G = -87.6kcal/mol"
>MA_10290_prc	CLC	Interior_loop	57	142	.	+	.	note "Part of secondary structure '?G = -87.6kcal/mol' with ?G = -87.6kcal/mol"
>MA_10290_prc	CLC	Interior_loop	68	104	.	+	.	note "Part of secondary structure '?G = -87.6kcal/mol' with ?G = -87.6kcal/mol"
>MA_10290_prc	CLC	Interior_loop	75	95	.	+	.	note "Part of secondary structure '?G = -87.6kcal/mol' with ?G = -87.6kcal/mol"
>MA_10290_prc	CLC	Bulge	27	173	.	+	.	note "Part of secondary structure '?G = -87.6kcal/mol' with ?G = -87.6kcal/mol"
>MA_10290_prc	CLC	Bulge	39	162	.	+	.	note "Part of secondary structure '?G = -87.6kcal/mol' with ?G = -87.6kcal/mol"
>MA_10290_prc	CLC	Bulge	46	160	.	+	.	note "Part of secondary structure '?G = -87.6kcal/mol' with ?G = -87.6kcal/mol"
>MA_10290_prc	CLC	Bulge	50	157	.	+	.	note "Part of secondary structure '?G = -87.6kcal/mol' with ?G = -87.6kcal/mol"
>MA_10290_prc	CLC	Bulge	79	91	.	+	.	note "Part of secondary structure '?G = -87.6kcal/mol' with ?G = -87.6kcal/mol"
>MA_10290_prc	CLC	Bulge	116	130	.	+	.	note "Part of secondary structure '?G = -87.6kcal/mol' with ?G = -87.6kcal/mol"
>MA_102960_prc	CLC	Hairpin_loop	34	37	.	+	.	note "Part of secondary structure '?G = -22.9kcal/mol' with ?G = -22.9kcal/mol"
>MA_102960_prc	CLC	Stem	1	74	.	+	.	note "Part of secondary structure '?G = -22.9kcal/mol' with ?G = -22.9kcal/mol"
>MA_102960_prc	CLC	Interior_loop	4	71	.	+	.	note "Part of secondary structure '?G = -22.9kcal/mol' with ?G = -22.9kcal/mol"
>MA_102960_prc	CLC	Interior_loop	14	61	.	+	.	note "Part of secondary structure '?G = -22.9kcal/mol' with ?G = -22.9kcal/mol"
>MA_102960_prc	CLC	Interior_loop	24	52	.	+	.	note "Part of secondary structure '?G = -22.9kcal/mol' with ?G = -22.9kcal/mol"
>MA_102960_prc	CLC	Interior_loop	29	45	.	+	.	note "Part of secondary structure '?G = -22.9kcal/mol' with ?G = -22.9kcal/mol"
>MA_102960_prc	CLC	Bulge	20	55	.	+	.	note "Part of secondary structure '?G = -22.9kcal/mol' with ?G = -22.9kcal/mol"
>MA_10296205_prc	CLC	Hairpin_loop	45	52	.	+	.	note "Part of secondary structure '?G = -60.9kcal/mol' with ?G = -60.9kcal/mol"
>MA_10296205_prc	CLC	Stem	2	95	.	+	.	note "Part of secondary structure '?G = -60.9kcal/mol' with ?G = -60.9kcal/mol"
>MA_10296205_prc	CLC	Interior_loop	7	90	.	+	.	note "Part of secondary structure '?G = -60.9kcal/mol' with ?G = -60.9kcal/mol"
>MA_10296205_prc	CLC	Interior_loop	22	75	.	+	.	note "Part of secondary structure '?G = -60.9kcal/mol' with ?G = -60.9kcal/mol"
>MA_10296205_prc	CLC	Interior_loop	37	60	.	+	.	note "Part of secondary structure '?G = -60.9kcal/mol' with ?G = -60.9kcal/mol"
>MA_10302074_prc	CLC	Hairpin_loop	36	43	.	+	.	note "Part of secondary structure '?G = -21.9kcal/mol' with ?G = -21.9kcal/mol"
>MA_10302074_prc	CLC	Stem	1	77	.	+	.	note "Part of secondary structure '?G = -21.9kcal/mol' with ?G = -21.9kcal/mol"
>MA_10302074_prc	CLC	Interior_loop	3	75	.	+	.	note "Part of secondary structure '?G = -21.9kcal/mol' with ?G = -21.9kcal/mol"
>MA_10302074_prc	CLC	Interior_loop	6	72	.	+	.	note "Part of secondary structure '?G = -21.9kcal/mol' with ?G = -21.9kcal/mol"
>MA_10302074_prc	CLC	Interior_loop	19	60	.	+	.	note "Part of secondary structure '?G = -21.9kcal/mol' with ?G = -21.9kcal/mol"
>MA_10302074_prc	CLC	Interior_loop	24	55	.	+	.	note "Part of secondary structure '?G = -21.9kcal/mol' with ?G = -21.9kcal/mol"
>MA_10302074_prc	CLC	Interior_loop	32	47	.	+	.	note "Part of secondary structure '?G = -21.9kcal/mol' with ?G = -21.9kcal/mol"
>MA_10302074_prc	CLC	Bulge	28	50	.	+	.	note "Part of secondary structure '?G = -21.9kcal/mol' with ?G = -21.9kcal/mol"
>MA_10304098_prc	CLC	Hairpin_loop	33	35	.	+	.	note "Part of secondary structure '?G = -30.1kcal/mol' with ?G = -30.1kcal/mol"
>MA_10304098_prc	CLC	Stem	1	69	.	+	.	note "Part of secondary structure '?G = -30.1kcal/mol' with ?G = -30.1kcal/mol"
>MA_10304098_prc	CLC	Interior_loop	6	64	.	+	.	note "Part of secondary structure '?G = -30.1kcal/mol' with ?G = -30.1kcal/mol"
>MA_10304098_prc	CLC	Interior_loop	11	59	.	+	.	note "Part of secondary structure '?G = -30.1kcal/mol' with ?G = -30.1kcal/mol"
>MA_10304098_prc	CLC	Interior_loop	19	51	.	+	.	note "Part of secondary structure '?G = -30.1kcal/mol' with ?G = -30.1kcal/mol"
>MA_10304098_prc	CLC	Bulge	30	40	.	+	.	note "Part of secondary structure '?G = -30.1kcal/mol' with ?G = -30.1kcal/mol"
>MA_10304642_prc	CLC	Hairpin_loop	31	34	.	+	.	note "Part of secondary structure '?G = -21.3kcal/mol' with ?G = -21.3kcal/mol"
>MA_10304642_prc	CLC	Stem	2	64	.	+	.	note "Part of secondary structure '?G = -21.3kcal/mol' with ?G = -21.3kcal/mol"
>MA_10304642_prc	CLC	Interior_loop	15	49	.	+	.	note "Part of secondary structure '?G = -21.3kcal/mol' with ?G = -21.3kcal/mol"
>MA_10304642_prc	CLC	Interior_loop	24	40	.	+	.	note "Part of secondary structure '?G = -21.3kcal/mol' with ?G = -21.3kcal/mol"
>MA_10304642_prc	CLC	Bulge	4	62	.	+	.	note "Part of secondary structure '?G = -21.3kcal/mol' with ?G = -21.3kcal/mol"
>MA_10304642_prc	CLC	Bulge	11	54	.	+	.	note "Part of secondary structure '?G = -21.3kcal/mol' with ?G = -21.3kcal/mol"
>MA_10307287_prc	CLC	Multiloop	28	60	.	+	.	note "Part of secondary structure '?G = -26.2kcal/mol' with ?G = -26.2kcal/mol"
>MA_10307287_prc	CLC	Hairpin_loop	42	45	.	+	.	note "Part of secondary structure '?G = -26.2kcal/mol' with ?G = -26.2kcal/mol"
>MA_10307287_prc	CLC	Hairpin_loop	54	56	.	+	.	note "Part of secondary structure '?G = -26.2kcal/mol' with ?G = -26.2kcal/mol"
>MA_10307287_prc	CLC	Stem	1	91	.	+	.	note "Part of secondary structure '?G = -26.2kcal/mol' with ?G = -26.2kcal/mol"
>MA_10307287_prc	CLC	Stem	38	49	.	+	.	note "Part of secondary structure '?G = -26.2kcal/mol' with ?G = -26.2kcal/mol"
>MA_10307287_prc	CLC	Stem	51	59	.	+	.	note "Part of secondary structure '?G = -26.2kcal/mol' with ?G = -26.2kcal/mol"
>MA_10307287_prc	CLC	Interior_loop	7	85	.	+	.	note "Part of secondary structure '?G = -26.2kcal/mol' with ?G = -26.2kcal/mol"
>MA_10307287_prc	CLC	Interior_loop	22	67	.	+	.	note "Part of secondary structure '?G = -26.2kcal/mol' with ?G = -26.2kcal/mol"
>MA_10307287_prc	CLC	Bulge	12	80	.	+	.	note "Part of secondary structure '?G = -26.2kcal/mol' with ?G = -26.2kcal/mol"
>MA_10308101_prc	CLC	Hairpin_loop	39	44	.	+	.	note "Part of secondary structure '?G = -24.9kcal/mol' with ?G = -24.9kcal/mol"
>MA_10308101_prc	CLC	Stem	2	80	.	+	.	note "Part of secondary structure '?G = -24.9kcal/mol' with ?G = -24.9kcal/mol"
>MA_10308101_prc	CLC	Interior_loop	5	77	.	+	.	note "Part of secondary structure '?G = -24.9kcal/mol' with ?G = -24.9kcal/mol"
>MA_10308101_prc	CLC	Interior_loop	12	71	.	+	.	note "Part of secondary structure '?G = -24.9kcal/mol' with ?G = -24.9kcal/mol"
>MA_10308101_prc	CLC	Interior_loop	18	65	.	+	.	note "Part of secondary structure '?G = -24.9kcal/mol' with ?G = -24.9kcal/mol"
>MA_10308101_prc	CLC	Interior_loop	35	48	.	+	.	note "Part of secondary structure '?G = -24.9kcal/mol' with ?G = -24.9kcal/mol"
>MA_10308101_prc	CLC	Bulge	22	61	.	+	.	note "Part of secondary structure '?G = -24.9kcal/mol' with ?G = -24.9kcal/mol"
>MA_10308101_prc	CLC	Bulge	28	56	.	+	.	note "Part of secondary structure '?G = -24.9kcal/mol' with ?G = -24.9kcal/mol"
>MA_10309642_prc	CLC	Multiloop	26	70	.	+	.	note "Part of secondary structure '?G = -30.2kcal/mol' with ?G = -30.2kcal/mol"
>MA_10309642_prc	CLC	Hairpin_loop	41	48	.	+	.	note "Part of secondary structure '?G = -30.2kcal/mol' with ?G = -30.2kcal/mol"
>MA_10309642_prc	CLC	Hairpin_loop	63	66	.	+	.	note "Part of secondary structure '?G = -30.2kcal/mol' with ?G = -30.2kcal/mol"
>MA_10309642_prc	CLC	Stem	1	97	.	+	.	note "Part of secondary structure '?G = -30.2kcal/mol' with ?G = -30.2kcal/mol"
>MA_10309642_prc	CLC	Stem	30	58	.	+	.	note "Part of secondary structure '?G = -30.2kcal/mol' with ?G = -30.2kcal/mol"
>MA_10309642_prc	CLC	Stem	60	69	.	+	.	note "Part of secondary structure '?G = -30.2kcal/mol' with ?G = -30.2kcal/mol"
>MA_10309642_prc	CLC	Interior_loop	10	88	.	+	.	note "Part of secondary structure '?G = -30.2kcal/mol' with ?G = -30.2kcal/mol"
>MA_10309642_prc	CLC	Interior_loop	13	84	.	+	.	note "Part of secondary structure '?G = -30.2kcal/mol' with ?G = -30.2kcal/mol"
>MA_10309642_prc	CLC	Interior_loop	36	52	.	+	.	note "Part of secondary structure '?G = -30.2kcal/mol' with ?G = -30.2kcal/mol"
>MA_10309642_prc	CLC	Bulge	17	80	.	+	.	note "Part of secondary structure '?G = -30.2kcal/mol' with ?G = -30.2kcal/mol"
>MA_10312288_prc	CLC	Multiloop	29	60	.	+	.	note "Part of secondary structure '?G = -44.7kcal/mol' with ?G = -44.7kcal/mol"
>MA_10312288_prc	CLC	Hairpin_loop	34	41	.	+	.	note "Part of secondary structure '?G = -44.7kcal/mol' with ?G = -44.7kcal/mol"
>MA_10312288_prc	CLC	Hairpin_loop	50	53	.	+	.	note "Part of secondary structure '?G = -44.7kcal/mol' with ?G = -44.7kcal/mol"
>MA_10312288_prc	CLC	Stem	1	88	.	+	.	note "Part of secondary structure '?G = -44.7kcal/mol' with ?G = -44.7kcal/mol"
>MA_10312288_prc	CLC	Stem	31	44	.	+	.	note "Part of secondary structure '?G = -44.7kcal/mol' with ?G = -44.7kcal/mol"
>MA_10312288_prc	CLC	Stem	47	56	.	+	.	note "Part of secondary structure '?G = -44.7kcal/mol' with ?G = -44.7kcal/mol"
>MA_10315731_prc	CLC	Multiloop	52	153	.	+	.	note "Part of secondary structure '?G = -75.2kcal/mol' with ?G = -75.2kcal/mol"
>MA_10315731_prc	CLC	Hairpin_loop	72	75	.	+	.	note "Part of secondary structure '?G = -75.2kcal/mol' with ?G = -75.2kcal/mol"
>MA_10315731_prc	CLC	Hairpin_loop	114	117	.	+	.	note "Part of secondary structure '?G = -75.2kcal/mol' with ?G = -75.2kcal/mol"
>MA_10315731_prc	CLC	Stem	1	202	.	+	.	note "Part of secondary structure '?G = -75.2kcal/mol' with ?G = -75.2kcal/mol"
>MA_10315731_prc	CLC	Stem	53	91	.	+	.	note "Part of secondary structure '?G = -75.2kcal/mol' with ?G = -75.2kcal/mol"
>MA_10315731_prc	CLC	Stem	96	130	.	+	.	note "Part of secondary structure '?G = -75.2kcal/mol' with ?G = -75.2kcal/mol"
>MA_10315731_prc	CLC	Interior_loop	12	192	.	+	.	note "Part of secondary structure '?G = -75.2kcal/mol' with ?G = -75.2kcal/mol"
>MA_10315731_prc	CLC	Interior_loop	24	179	.	+	.	note "Part of secondary structure '?G = -75.2kcal/mol' with ?G = -75.2kcal/mol"
>MA_10315731_prc	CLC	Interior_loop	29	174	.	+	.	note "Part of secondary structure '?G = -75.2kcal/mol' with ?G = -75.2kcal/mol"
>MA_10315731_prc	CLC	Interior_loop	40	164	.	+	.	note "Part of secondary structure '?G = -75.2kcal/mol' with ?G = -75.2kcal/mol"
>MA_10315731_prc	CLC	Interior_loop	44	160	.	+	.	note "Part of secondary structure '?G = -75.2kcal/mol' with ?G = -75.2kcal/mol"
>MA_10315731_prc	CLC	Interior_loop	59	84	.	+	.	note "Part of secondary structure '?G = -75.2kcal/mol' with ?G = -75.2kcal/mol"
>MA_10315731_prc	CLC	Interior_loop	102	124	.	+	.	note "Part of secondary structure '?G = -75.2kcal/mol' with ?G = -75.2kcal/mol"
>MA_10315731_prc	CLC	Bulge	5	198	.	+	.	note "Part of secondary structure '?G = -75.2kcal/mol' with ?G = -75.2kcal/mol"
>MA_10315731_prc	CLC	Bulge	16	187	.	+	.	note "Part of secondary structure '?G = -75.2kcal/mol' with ?G = -75.2kcal/mol"
>MA_10315731_prc	CLC	Bulge	18	184	.	+	.	note "Part of secondary structure '?G = -75.2kcal/mol' with ?G = -75.2kcal/mol"
>MA_10315731_prc	CLC	Bulge	57	87	.	+	.	note "Part of secondary structure '?G = -75.2kcal/mol' with ?G = -75.2kcal/mol"
>MA_10316366_prc	CLC	Multiloop	24	63	.	+	.	note "Part of secondary structure '?G = -36.2kcal/mol' with ?G = -36.2kcal/mol"
>MA_10316366_prc	CLC	Hairpin_loop	33	36	.	+	.	note "Part of secondary structure '?G = -36.2kcal/mol' with ?G = -36.2kcal/mol"
>MA_10316366_prc	CLC	Hairpin_loop	52	57	.	+	.	note "Part of secondary structure '?G = -36.2kcal/mol' with ?G = -36.2kcal/mol"
>MA_10316366_prc	CLC	Stem	1	85	.	+	.	note "Part of secondary structure '?G = -36.2kcal/mol' with ?G = -36.2kcal/mol"
>MA_10316366_prc	CLC	Stem	28	41	.	+	.	note "Part of secondary structure '?G = -36.2kcal/mol' with ?G = -36.2kcal/mol"
>MA_10316366_prc	CLC	Stem	46	63	.	+	.	note "Part of secondary structure '?G = -36.2kcal/mol' with ?G = -36.2kcal/mol"
>MA_10316366_prc	CLC	Interior_loop	4	82	.	+	.	note "Part of secondary structure '?G = -36.2kcal/mol' with ?G = -36.2kcal/mol"
>MA_10316366_prc	CLC	Interior_loop	10	76	.	+	.	note "Part of secondary structure '?G = -36.2kcal/mol' with ?G = -36.2kcal/mol"
>MA_10316366_prc	CLC	Bulge	18	70	.	+	.	note "Part of secondary structure '?G = -36.2kcal/mol' with ?G = -36.2kcal/mol"
>MA_10317418_prc	CLC	Hairpin_loop	39	44	.	+	.	note "Part of secondary structure '?G = -22.4kcal/mol' with ?G = -22.4kcal/mol"
>MA_10317418_prc	CLC	Stem	2	80	.	+	.	note "Part of secondary structure '?G = -22.4kcal/mol' with ?G = -22.4kcal/mol"
>MA_10317418_prc	CLC	Interior_loop	5	77	.	+	.	note "Part of secondary structure '?G = -22.4kcal/mol' with ?G = -22.4kcal/mol"
>MA_10317418_prc	CLC	Interior_loop	12	71	.	+	.	note "Part of secondary structure '?G = -22.4kcal/mol' with ?G = -22.4kcal/mol"
>MA_10317418_prc	CLC	Interior_loop	18	65	.	+	.	note "Part of secondary structure '?G = -22.4kcal/mol' with ?G = -22.4kcal/mol"
>MA_10317418_prc	CLC	Interior_loop	35	48	.	+	.	note "Part of secondary structure '?G = -22.4kcal/mol' with ?G = -22.4kcal/mol"
>MA_10317418_prc	CLC	Bulge	22	61	.	+	.	note "Part of secondary structure '?G = -22.4kcal/mol' with ?G = -22.4kcal/mol"
>MA_10317418_prc	CLC	Bulge	28	56	.	+	.	note "Part of secondary structure '?G = -22.4kcal/mol' with ?G = -22.4kcal/mol"
>MA_10322154_prc	CLC	Hairpin_loop	32	39	.	+	.	note "Part of secondary structure '?G = -28.2kcal/mol' with ?G = -28.2kcal/mol"
>MA_10322154_prc	CLC	Stem	1	70	.	+	.	note "Part of secondary structure '?G = -28.2kcal/mol' with ?G = -28.2kcal/mol"
>MA_10322154_prc	CLC	Interior_loop	6	65	.	+	.	note "Part of secondary structure '?G = -28.2kcal/mol' with ?G = -28.2kcal/mol"
>MA_10322154_prc	CLC	Interior_loop	15	58	.	+	.	note "Part of secondary structure '?G = -28.2kcal/mol' with ?G = -28.2kcal/mol"
>MA_10322154_prc	CLC	Interior_loop	21	50	.	+	.	note "Part of secondary structure '?G = -28.2kcal/mol' with ?G = -28.2kcal/mol"
>MA_10322154_prc	CLC	Bulge	18	54	.	+	.	note "Part of secondary structure '?G = -28.2kcal/mol' with ?G = -28.2kcal/mol"
>MA_10322360_prc	CLC	Hairpin_loop	32	35	.	+	.	note "Part of secondary structure '?G = -18.2kcal/mol' with ?G = -18.2kcal/mol"
>MA_10322360_prc	CLC	Stem	1	68	.	+	.	note "Part of secondary structure '?G = -18.2kcal/mol' with ?G = -18.2kcal/mol"
>MA_10322360_prc	CLC	Interior_loop	4	65	.	+	.	note "Part of secondary structure '?G = -18.2kcal/mol' with ?G = -18.2kcal/mol"
>MA_10322360_prc	CLC	Interior_loop	11	58	.	+	.	note "Part of secondary structure '?G = -18.2kcal/mol' with ?G = -18.2kcal/mol"
>MA_10322360_prc	CLC	Interior_loop	21	48	.	+	.	note "Part of secondary structure '?G = -18.2kcal/mol' with ?G = -18.2kcal/mol"
>MA_10322360_prc	CLC	Interior_loop	26	41	.	+	.	note "Part of secondary structure '?G = -18.2kcal/mol' with ?G = -18.2kcal/mol"
>MA_10324021_prc	CLC	Multiloop	57	103	.	+	.	note "Part of secondary structure '?G = -65.3kcal/mol' with ?G = -65.3kcal/mol"
>MA_10324021_prc	CLC	Hairpin_loop	63	67	.	+	.	note "Part of secondary structure '?G = -65.3kcal/mol' with ?G = -65.3kcal/mol"
>MA_10324021_prc	CLC	Hairpin_loop	86	88	.	+	.	note "Part of secondary structure '?G = -65.3kcal/mol' with ?G = -65.3kcal/mol"
>MA_10324021_prc	CLC	Stem	1	161	.	+	.	note "Part of secondary structure '?G = -65.3kcal/mol' with ?G = -65.3kcal/mol"
>MA_10324021_prc	CLC	Stem	59	71	.	+	.	note "Part of secondary structure '?G = -65.3kcal/mol' with ?G = -65.3kcal/mol"
>MA_10324021_prc	CLC	Stem	74	100	.	+	.	note "Part of secondary structure '?G = -65.3kcal/mol' with ?G = -65.3kcal/mol"
>MA_10324021_prc	CLC	Interior_loop	5	157	.	+	.	note "Part of secondary structure '?G = -65.3kcal/mol' with ?G = -65.3kcal/mol"
>MA_10324021_prc	CLC	Interior_loop	10	152	.	+	.	note "Part of secondary structure '?G = -65.3kcal/mol' with ?G = -65.3kcal/mol"
>MA_10324021_prc	CLC	Interior_loop	19	143	.	+	.	note "Part of secondary structure '?G = -65.3kcal/mol' with ?G = -65.3kcal/mol"
>MA_10324021_prc	CLC	Interior_loop	26	136	.	+	.	note "Part of secondary structure '?G = -65.3kcal/mol' with ?G = -65.3kcal/mol"
>MA_10324021_prc	CLC	Interior_loop	31	131	.	+	.	note "Part of secondary structure '?G = -65.3kcal/mol' with ?G = -65.3kcal/mol"
>MA_10324021_prc	CLC	Interior_loop	48	112	.	+	.	note "Part of secondary structure '?G = -65.3kcal/mol' with ?G = -65.3kcal/mol"
>MA_10324021_prc	CLC	Interior_loop	79	95	.	+	.	note "Part of secondary structure '?G = -65.3kcal/mol' with ?G = -65.3kcal/mol"
>MA_10324021_prc	CLC	Bulge	43	119	.	+	.	note "Part of secondary structure '?G = -65.3kcal/mol' with ?G = -65.3kcal/mol"
>MA_10324021_prc	CLC	Bulge	45	116	.	+	.	note "Part of secondary structure '?G = -65.3kcal/mol' with ?G = -65.3kcal/mol"
>MA_10325698_prc	CLC	Hairpin_loop	39	46	.	+	.	note "Part of secondary structure '?G = -23.5kcal/mol' with ?G = -23.5kcal/mol"
[truncated: 9,108 more rows]
